# Supplementary material for: The plant nuclear lamina disassembles to regulate genome folding in stress conditions
Source: Nat Plants. 2023 Jul 3;9(7):1081–93. doi: 10.1038/s41477-023-01457-2 (PMC10356608; doi:10.1038/s41477-023-01457-2)
Supplement: Supplementary file 3 — 1: BACs used for pairwise FISH comparison. 2: Sequences of oligonucleotides used for quantitative PCR. [file 41477_2023_1457_MOESM3_ESM.xlsx]

## Sheet: Supplementary Table 1
Supplementary Table 1. BACs used for pair-wise FISH comparison
BAC_name	Chromosome	From	To	signal color	Remarks
T12P18	1	23661243	23740711	red	labeled as "chromsome 1" in Fig.1 b,c
F22C12	1	23739672	23850893
F15H21	1	23846788	23947940
F1N19	1	23931714	24044865
F1E22	1	24402490	24494832	green
F12P19	1	24481718	24576124
F15E12	1	24574440	24664687
T6J19	1	24600752	24714167
T27F4	1	24698381	24784055
F18O21	3	20797061	20896552	red	labeled as "chromsome 3" in Fig.1 b,c
T5P19	3	20889207	20990745
T8M16	3	20984085	21091343
F24I3	3	21071991	21163293
F17J16	3	21786770	21876286	green
F25L23	3	21879703	21986845
T16L24	3	21977058	22068881

## Sheet: Supplementary Table 2
Supplementary Table 2. Sequences of oligos used for quantitative PCR
oligos	sequence (5' --> 3')
ChIP-Neg-F	TAGGATTGTCATAGTTGTAA
ChIP-Neg--R	AGTCTTAGTAATATGTGACG
ChIP-At1G65750-F	TGACCAACTATCCCGGACCT
ChIP-At1G65750-R	TCTTAGCCGCTCTGACTCCT
ChIP-At3G29767-F	GCCAATGGTTTTGGACCAACGG
ChIP-At3G29767-R	TGAGTAACGGTAATGGCGGAGG
ChIP-TUB2-F	AAGAACCATGCACTCATCAGC
ChIP-TUB2-R	ATCCGTGAAGAGTACCCAGAT
qChIP_AT3G46230_F	AAACAAAACAGAGCAAACAGAG
qChIP_qRT_AT3G46230_R	TGTCAACCCGGGCGTCAAG
qRT_AT3G46230_F	ATGTCTCTAGTTCCGAGCTTTT
qChIP_AT4G10250_F	AATAAGAAAGTGAAGTTAAAAGCC
qChIP_qRT_AT4G10250_R	CTGCCTGGAGTAGTTTCAAG
qRT_AT4G10250_F	ATGATGAAGCACTTGCTAAGC
qChIP_AT4G21320_F	GATTCTTCGAGAGTTCGAATTC
qChIP_qRT_AT4G21320_R	GAGAACGGAGTAATGAGGAC
qRT_AT4G21320_F	ATGGCGGCTTACTACAGATG
qRT_Actin2_F	TCAGATGCCCAGAAGTGTTGTTCC
qRT_Actin2_R	CCGTACAGATCCTTCCTGATATCC
