# Supplementary material for: The plant nuclear lamina disassembles to regulate genome folding in stress conditions
Source: Nat Plants. 2023 Jul 3;9(7):1081–93. doi: 10.1038/s41477-023-01457-2 (PMC10356608; doi:10.1038/s41477-023-01457-2)
Supplement: Supplementary file 4 — Results of ChIP–seq peak calling. The last datasheet in this file (that is, ‘CRWN1-targets’) describes the classification of genes based on their enrichment by CRWN1 under different growth conditions. [file 41477_2023_1457_MOESM4_ESM.xlsx]

## Sheet: CRWN1_peak_mock
# This file is generated by MACS version 2.1.1.20160309
# Command line: callpeak -t IP_mock_1_1.fq_mapped_PE_sorted.bam IP_mock_2_1.fq_mapped_PE_sorted.bam -c input_mock_1_1.fq_mapped_PE_sorted.bam input_mock_2_1.fq_mapped_PE_sorted.bam --broad -f BAMPE -B -g 1.2e8 --bw 450 -n mock --keep-dup=1 --outdir=macs2_c1_cmb_mock
# ARGUMENTS LIST:
# name = mock
# format = BAMPE
# ChIP-seq file = ['IP_mock_1_1.fq_mapped_PE_sorted.bam', 'IP_mock_2_1.fq_mapped_PE_sorted.bam']
# control file = ['input_mock_1_1.fq_mapped_PE_sorted.bam', 'input_mock_2_1.fq_mapped_PE_sorted.bam']
# effective genome size = 1.20e+08
# band width = 450
# model fold = [5, 50]
# qvalue cutoff for narrow/strong regions = 5.00e-02
# qvalue cutoff for broad/weak regions = 1.00e-01
# Larger dataset will be scaled towards smaller dataset.
# Range for calculating regional lambda is: 1000 bps and 10000 bps
# Broad region calling is on
# Paired-End mode is on
# fragment size is determined as 300 bps
# total fragments in treatment: 27929835
# fragments after filtering in treatment: 22692697
# maximum duplicate fragments in treatment = 1
# Redundant rate in treatment: 0.19
# total fragments in control: 55077052
# fragments after filtering in control: 47499674
# maximum duplicate fragments in control = 1
# Redundant rate in control: 0.14
# d = 300
chr	start	end	length	pileup	#NAME?	fold_enrichment	#NAME?	name
Chr1	1464495	1465207	713	97.35	4.37032	1.50306	3.14209	mock_peak_1
Chr1	1602749	1603285	537	75.08	2.05409	1.31318	1.0814	mock_peak_2
Chr1	2508016	2508545	530	74	2.22814	1.33906	1.22751	mock_peak_3
Chr1	2538886	2539483	598	132.22	4.16533	1.40198	2.95965	mock_peak_4
Chr1	2775940	2776432	493	92.44	2.46569	1.32544	1.44102	mock_peak_5
Chr1	2789061	2789970	910	83.55	3.08863	1.41552	1.99142	mock_peak_6
Chr1	2802332	2802975	644	81.36	3.31111	1.44531	2.19155	mock_peak_7
Chr1	2815188	2817027	1840	76.07	2.37896	1.35343	1.36102	mock_peak_8
Chr1	2835967	2837386	1420	74.23	2.17523	1.33174	1.18242	mock_peak_9
Chr1	3781267	3783468	2202	108.8	3.38095	1.38438	2.25615	mock_peak_10
Chr1	3829397	3830237	841	84.64	2.56385	1.35454	1.52755	mock_peak_11
Chr1	3894389	3895655	1267	95.48	2.47472	1.32336	1.44918	mock_peak_12
Chr1	4825611	4826117	507	75.37	2.41013	1.35972	1.38688	mock_peak_13
Chr1	5660627	5661016	390	82.93	2.3469	1.33199	1.33617	mock_peak_14
Chr1	5800495	5805235	4741	83.43	3.97426	1.50386	2.78766	mock_peak_15
Chr1	5826127	5826786	660	81.42	2.20561	1.31877	1.21349	mock_peak_16
Chr1	6044624	6045575	952	79.33	2.54321	1.36536	1.5063	mock_peak_17
Chr1	6085700	6086649	950	76.49	2.62923	1.38353	1.57834	mock_peak_18
Chr1	6115079	6115550	472	84.03	4.03638	1.51626	2.83626	mock_peak_19
Chr1	6133206	6133891	686	76.32	2.30418	1.34345	1.29896	mock_peak_20
Chr1	6542870	6543284	415	97.05	5.12019	1.56896	3.82757	mock_peak_21
Chr1	6647882	6649562	1681	80.69	2.71549	1.38154	1.66152	mock_peak_22
Chr1	6708730	6709053	324	84.9	2.43552	1.33948	1.414	mock_peak_23
Chr1	7210817	7213141	2325	94.37	2.44798	1.32153	1.42571	mock_peak_24
Chr1	7218258	7220509	2252	104	3.50449	1.40528	2.3655	mock_peak_25
Chr1	7244171	7244491	321	98.78	3.45176	1.40918	2.31841	mock_peak_26
Chr1	7259366	7260499	1134	86.59	2.5923	1.35415	1.55223	mock_peak_27
Chr1	7262671	7263924	1254	88.17	2.99121	1.39272	1.90621	mock_peak_28
Chr1	7277115	7277798	684	83.65	3.69581	1.47985	2.5352	mock_peak_29
Chr1	7279043	7280355	1313	92.24	4.10785	1.49754	2.90881	mock_peak_30
Chr1	7286913	7287465	553	101.45	3.76714	1.4362	2.59742	mock_peak_31
Chr1	7297396	7300426	3031	81.86	2.22982	1.32108	1.23508	mock_peak_32
Chr1	7410475	7411580	1106	107.46	2.29801	1.28344	1.29403	mock_peak_33
Chr1	7413984	7416075	2092	88.62	3.49461	1.43862	2.35956	mock_peak_34
Chr1	7418896	7420013	1118	93.15	4.01699	1.48288	2.82483	mock_peak_35
Chr1	7421588	7425223	3636	105.04	4.42589	1.47634	3.20471	mock_peak_36
Chr1	7429895	7430521	627	76.47	2.64228	1.38311	1.59175	mock_peak_37
Chr1	7436289	7437002	714	124.02	3.44371	1.35772	2.31159	mock_peak_38
Chr1	7474971	7478312	3342	81.73	2.92592	1.40215	1.84722	mock_peak_39
Chr1	7681742	7683425	1684	87.17	3.36357	1.43231	2.24056	mock_peak_40
Chr1	7685251	7685747	497	78.17	2.91052	1.41349	1.82563	mock_peak_41
Chr1	7690072	7691581	1510	90.39	3.38102	1.42572	2.25479	mock_peak_42
Chr1	7707229	7707732	504	75.55	2.473	1.3667	1.44114	mock_peak_43
Chr1	7709072	7714722	5651	101.24	7.75527	1.73368	6.29112	mock_peak_44
Chr1	7717160	7723155	5996	93.81	5.82182	1.63666	4.47866	mock_peak_45
Chr1	7724554	7731743	7190	92.25	5.70557	1.6246	4.37751	mock_peak_46
Chr1	7733118	7733867	750	77.15	2.74072	1.39531	1.67668	mock_peak_47
Chr1	7735132	7750281	15150	95.72	5.86491	1.61668	4.53663	mock_peak_48
Chr1	7752461	7753519	1059	82.62	3.86883	1.49289	2.69496	mock_peak_49
Chr1	7754750	7757229	2480	135.94	8.32791	1.65393	6.81805	mock_peak_50
Chr1	7761438	7766286	4849	84.97	4.17062	1.51772	2.96675	mock_peak_51
Chr1	7767514	7770191	2678	119.83	4.4594	1.45753	3.22563	mock_peak_52
Chr1	7772427	7780488	8062	106.54	9.16173	1.83783	7.59387	mock_peak_53
Chr1	7784022	7787617	3596	86.73	4.95579	1.56634	3.70129	mock_peak_54
Chr1	7790019	7796518	6500	104.12	7.74295	1.70355	6.29561	mock_peak_55
Chr1	7799250	7810327	11078	87.93	4.02837	1.48999	2.84242	mock_peak_56
Chr1	7812397	7814808	2412	82.99	3.22395	1.43025	2.11338	mock_peak_57
Chr1	7817958	7821283	3326	88.44	3.64215	1.45923	2.48387	mock_peak_58
Chr1	7841421	7843108	1688	75.58	2.31837	1.34692	1.30877	mock_peak_59
Chr1	7848655	7849001	347	77.81	2.85991	1.40701	1.78232	mock_peak_60
Chr1	7856946	7857254	309	79.65	3.17609	1.43995	2.06111	mock_peak_61
Chr1	7859445	7861067	1623	75.51	2.46292	1.36596	1.4319	mock_peak_62
Chr1	7862471	7864608	2138	75.14	2.40794	1.3594	1.38434	mock_peak_63
Chr1	7868510	7868933	424	76.78	2.66721	1.38874	1.61046	mock_peak_64
Chr1	7870502	7872134	1633	75.1	2.40079	1.35877	1.37789	mock_peak_65
Chr1	7972644	7973290	647	80.64	3.29468	1.44916	2.16924	mock_peak_66
Chr1	8199929	8202239	2311	88.68	4.8243	1.55011	3.57954	mock_peak_67
Chr1	8206005	8206889	885	77.47	2.7828	1.40064	1.713	mock_peak_68
Chr1	8209545	8211981	2437	77.86	2.62157	1.37885	1.57356	mock_peak_69
Chr1	8216843	8219497	2655	100.42	4.27009	1.48138	3.05711	mock_peak_70
Chr1	8220729	8224640	3912	96.08	5.38285	1.55117	4.10915	mock_peak_71
Chr1	8227661	8228146	486	99.25	2.29147	1.29458	1.28875	mock_peak_72
Chr1	8245145	8252565	7421	92.37	4.37868	1.51097	3.15962	mock_peak_73
Chr1	8256301	8257938	1638	90.99	3.35314	1.42041	2.22758	mock_peak_74
Chr1	8277969	8280837	2869	99.97	4.70347	1.50706	3.46564	mock_peak_75
Chr1	8282994	8285052	2059	88.89	5.31287	1.59718	4.02335	mock_peak_76
Chr1	8294763	8296182	1420	95.16	4.35768	1.50369	3.13659	mock_peak_77
Chr1	8299483	8301733	2251	79.45	3.19191	1.4364	2.08119	mock_peak_78
Chr1	8303039	8304811	1773	77.06	2.73406	1.39376	1.67148	mock_peak_79
Chr1	8319791	8320468	678	109.09	4.2681	1.46198	3.05099	mock_peak_80
Chr1	8322572	8324123	1552	113.16	6.91968	1.64007	5.49897	mock_peak_81
Chr1	8325634	8327402	1769	85.29	3.25669	1.4274	2.1434	mock_peak_82
Chr1	8330960	8332210	1251	94.98	4.49404	1.51696	3.26098	mock_peak_83
Chr1	8337373	8339289	1917	114.85	3.84836	1.40733	2.67505	mock_peak_84
Chr1	8340754	8346177	5424	79.87	2.95502	1.40932	1.86969	mock_peak_85
Chr1	8347721	8349140	1420	84.37	2.45456	1.34605	1.43151	mock_peak_86
Chr1	8352682	8383177	30496	84.6	4.12561	1.51175	2.9272	mock_peak_87
Chr1	8387394	8399478	12085	122.51	8.1827	1.67415	6.70329	mock_peak_88
Chr1	8401011	8401408	398	101.35	2.28607	1.29211	1.2836	mock_peak_89
Chr1	8407052	8407724	673	147.38	4.19785	1.37671	2.98777	mock_peak_90
Chr1	8412666	8416015	3350	76.81	2.6939	1.38909	1.63667	mock_peak_91
Chr1	8419403	8422704	3302	108.77	5.57469	1.53882	4.27012	mock_peak_92
Chr1	8437373	8438454	1082	92	2.43635	1.3237	1.41617	mock_peak_93
Chr1	8441588	8471334	29747	105.5	8.84306	1.77748	7.32775	mock_peak_94
Chr1	8473686	8485051	11366	103.48	7.86387	1.73118	6.39665	mock_peak_95
Chr1	8487862	8511795	23934	104.05	7.57453	1.71819	6.11954	mock_peak_96
Chr1	8513244	8513922	679	78.09	2.9271	1.41206	1.84388	mock_peak_97
Chr1	8515612	8516939	1328	77.87	2.79733	1.39818	1.72932	mock_peak_98
Chr1	8518971	8519438	468	77.11	2.50879	1.36666	1.47753	mock_peak_99
Chr1	8564850	8565722	873	89.99	2.66438	1.35017	1.61835	mock_peak_100
Chr1	8567399	8569877	2479	106.63	8.49786	1.75558	7.00756	mock_peak_101
Chr1	8571540	8571846	307	83.69	3.96086	1.5121	2.76402	mock_peak_102
Chr1	8573803	8576033	2231	81.09	3.51256	1.46564	2.36865	mock_peak_103
Chr1	8584073	8585044	972	77.44	2.7886	1.40051	1.71842	mock_peak_104
Chr1	8587213	8588907	1695	82.25	3.31038	1.44349	2.18723	mock_peak_105
Chr1	8605177	8606555	1379	86.06	2.94976	1.32159	1.90816	mock_peak_106
Chr1	8615718	8619766	4049	128.02	4.67641	1.43961	3.43147	mock_peak_107
Chr1	8621922	8622245	324	108.27	8.02403	1.75229	6.51898	mock_peak_108
Chr1	8624947	8626771	1825	98.98	7.3688	1.7333	5.92329	mock_peak_109
Chr1	8632087	8633854	1768	96.11	4.5422	1.51751	3.30429	mock_peak_110
Chr1	8635884	8639647	3764	112.78	5.17353	1.50777	3.89131	mock_peak_111
Chr1	8641078	8652780	11703	98.88	7.44839	1.7121	6.02217	mock_peak_112
Chr1	8655216	8657519	2304	79.98	3.31322	1.44583	2.19187	mock_peak_113
Chr1	8659467	8661090	1624	77.12	2.72736	1.39388	1.66475	mock_peak_114
Chr1	8666532	8674486	7955	103.24	5.47179	1.57096	4.15779	mock_peak_115
Chr1	8683054	8687423	4370	108.65	3.45774	1.3839	2.32714	mock_peak_116
Chr1	8703843	8704485	643	98.7	4.76876	1.53127	3.51109	mock_peak_117
Chr1	8716123	8718551	2429	77.33	2.7432	1.39408	1.68053	mock_peak_118
Chr1	8720387	8721952	1566	99.18	4.56452	1.51817	3.31586	mock_peak_119
Chr1	8729288	8729622	335	79.6	2.5191	1.36088	1.4877	mock_peak_120
Chr1	8731416	8731901	486	73.84	2.20094	1.33613	1.20363	mock_peak_121
Chr1	8737948	8740063	2116	78.89	3.06857	1.42633	1.96901	mock_peak_122
Chr1	8743118	8752743	9626	86.09	2.86033	1.38264	1.79075	mock_peak_123
Chr1	8759233	8762401	3169	94.89	5.46093	1.59607	4.15218	mock_peak_124
Chr1	8770826	8771960	1135	111.54	2.94529	1.33626	1.86602	mock_peak_125
Chr1	8785148	8786224	1077	131.09	2.71767	1.29125	1.66274	mock_peak_126
Chr1	8788625	8796304	7680	102.66	5.89895	1.58507	4.57351	mock_peak_127
Chr1	8797544	8797863	320	84.06	3.03711	1.40834	1.94723	mock_peak_128
Chr1	8807764	8808828	1065	112.87	2.39263	1.28607	1.37693	mock_peak_129
Chr1	8811242	8812288	1047	96.93	2.76138	1.34859	1.70056	mock_peak_130
Chr1	8822080	8823133	1054	134.59	2.61502	1.28038	1.57173	mock_peak_131
Chr1	8878675	8880178	1504	83.99	3.46637	1.458	2.32624	mock_peak_132
Chr1	9059523	9060028	506	89.68	2.6627	1.35339	1.61424	mock_peak_133
Chr1	9083992	9085382	1391	94.11	2.80391	1.36194	1.73909	mock_peak_134
Chr1	9090467	9091711	1245	133.43	4.28276	1.40874	3.06459	mock_peak_135
Chr1	9095765	9098575	2811	102.47	5.17078	1.54955	3.88685	mock_peak_136
Chr1	9102065	9103463	1399	82.68	3.83461	1.49406	2.65895	mock_peak_137
Chr1	9105249	9107062	1814	82.76	3.72637	1.48454	2.56071	mock_peak_138
Chr1	9109336	9117617	8282	88.43	4.0526	1.49384	2.86169	mock_peak_139
Chr1	9121703	9125026	3324	108.13	8.014	1.73626	6.51977	mock_peak_140
Chr1	9130258	9131561	1304	94.08	4.36347	1.51417	3.14136	mock_peak_141
Chr1	9138963	9142161	3199	98.64	4.99917	1.53265	3.73277	mock_peak_142
Chr1	9144443	9145523	1081	91.07	3.17107	1.40244	2.06766	mock_peak_143
Chr1	9148236	9148629	394	77.58	2.62714	1.37919	1.58349	mock_peak_144
Chr1	9152738	9154455	1718	103.28	3.74875	1.42683	2.58375	mock_peak_145
Chr1	9197273	9198154	882	88.44	2.38838	1.3257	1.3733	mock_peak_146
Chr1	9216723	9218279	1557	112.45	6.50329	1.60536	5.122	mock_peak_147
Chr1	9223162	9225045	1884	89.8	4.43602	1.52389	3.21339	mock_peak_148
Chr1	9226946	9228974	2029	78.73	3.0182	1.42353	1.92186	mock_peak_149
Chr1	9234343	9234703	361	80.38	3.30717	1.45235	2.17918	mock_peak_150
Chr1	9237481	9238681	1201	74.31	2.27745	1.34463	1.27054	mock_peak_151
Chr1	9240314	9240806	493	84.47	2.91002	1.39327	1.83335	mock_peak_152
Chr1	9243255	9245982	2728	84.68	2.45253	1.34126	1.42989	mock_peak_153
Chr1	9271046	9272617	1572	94.6	2.95265	1.37108	1.8728	mock_peak_154
Chr1	9276485	9284383	7899	88.2	4.83505	1.56053	3.58177	mock_peak_155
Chr1	9287269	9289408	2140	94.75	3.85526	1.45884	2.68292	mock_peak_156
Chr1	9296567	9297481	915	114.48	3.20756	1.35375	2.09995	mock_peak_157
Chr1	9302383	9302969	587	112.11	2.32215	1.27845	1.31505	mock_peak_158
Chr1	9304878	9305752	875	92.12	4.59707	1.54225	3.34912	mock_peak_159
Chr1	9361113	9363835	2723	83.79	3.35035	1.44275	2.22485	mock_peak_160
Chr1	9365475	9368686	3212	79.36	3.20734	1.43475	2.09867	mock_peak_161
Chr1	9371932	9377049	5118	105.44	5.26909	1.52772	4.00476	mock_peak_162
Chr1	9430329	9431252	924	87.35	2.35412	1.32367	1.34343	mock_peak_163
Chr1	9541963	9542904	942	91.52	2.22289	1.30019	1.22973	mock_peak_164
Chr1	9552041	9553251	1211	89.79	2.80805	1.36979	1.74228	mock_peak_165
Chr1	9556171	9557445	1275	95.21	3.41702	1.41575	2.28645	mock_peak_166
Chr1	9559473	9562970	3498	104.2	5.40715	1.53113	4.13303	mock_peak_167
Chr1	9564723	9566971	2249	101.58	3.2522	1.3916	2.13948	mock_peak_168
Chr1	9570303	9570845	543	76.42	2.47173	1.36492	1.44136	mock_peak_169
Chr1	9572130	9575816	3687	92.56	6.37802	1.66275	5.01669	mock_peak_170
Chr1	9578940	9583883	4944	86.02	4.42051	1.52028	3.20859	mock_peak_171
Chr1	9585532	9586051	520	117.72	13.7156	2.09562	11.8823	mock_peak_172
Chr1	9587500	9588600	1101	78.44	2.97982	1.41826	1.88941	mock_peak_173
Chr1	9589931	9591748	1818	101.07	3.10645	1.37475	2.00716	mock_peak_174
Chr1	9593043	9605211	12169	103.73	6.93021	1.6709	5.52042	mock_peak_175
Chr1	9611557	9627389	15833	113.37	6.19081	1.56938	4.8462	mock_peak_176
Chr1	9628631	9634405	5775	93.18	4.92266	1.56023	3.65484	mock_peak_177
Chr1	9637776	9638131	356	120.6	2.65055	1.2964	1.60472	mock_peak_178
Chr1	9649839	9650205	367	77.17	2.67057	1.38628	1.61734	mock_peak_179
Chr1	9658188	9660036	1849	113.01	5.5785	1.54994	4.25196	mock_peak_180
Chr1	9663115	9663966	852	96.43	2.25519	1.29568	1.25721	mock_peak_181
Chr1	9666397	9666743	347	97.08	2.06625	1.27375	1.09349	mock_peak_182
Chr1	9669298	9670701	1404	102.61	3.81618	1.42434	2.65904	mock_peak_183
Chr1	9673083	9675241	2159	100.98	2.8168	1.34416	1.75215	mock_peak_184
Chr1	9682366	9685142	2777	85.72	4.68926	1.54606	3.45739	mock_peak_185
Chr1	9693441	9695623	2183	103.88	5.56215	1.56901	4.24765	mock_peak_186
Chr1	9699088	9703890	4803	114.69	6.30925	1.59929	4.9273	mock_peak_187
Chr1	9706742	9708343	1602	85.44	4.29077	1.53104	3.07227	mock_peak_188
Chr1	9710269	9713847	3579	81.31	3.59698	1.4696	2.44911	mock_peak_189
Chr1	9715660	9719649	3990	88.48	3.77053	1.46906	2.60588	mock_peak_190
Chr1	9722073	9723499	1427	96.71	2.96133	1.37	1.87964	mock_peak_191
Chr1	9726950	9729011	2062	93.68	3.83446	1.45779	2.66413	mock_peak_192
Chr1	9734702	9735020	319	78.03	2.247	1.33182	1.24903	mock_peak_193
Chr1	9741952	9745239	3288	98.01	6.69922	1.68536	5.30219	mock_peak_194
Chr1	9749530	9754307	4778	99.33	6.56192	1.68715	5.14673	mock_peak_195
Chr1	9756707	9760132	3426	89.65	5.10364	1.58659	3.82159	mock_peak_196
Chr1	9763093	9767247	4155	83.76	3.86884	1.49398	2.69011	mock_peak_197
Chr1	9770262	9773206	2945	89.47	3.65586	1.44886	2.50423	mock_peak_198
Chr1	9774572	9776587	2016	96.55	4.17132	1.47682	2.9722	mock_peak_199
Chr1	9780057	9781210	1154	129.53	5.86038	1.50847	4.52816	mock_peak_200
Chr1	9783570	9788084	4515	85.9	3.76494	1.47646	2.59938	mock_peak_201
Chr1	9789782	9794910	5129	86.36	3.22166	1.4212	2.1097	mock_peak_202
Chr1	9796400	9799280	2881	102.15	8.49171	1.81584	6.95796	mock_peak_203
Chr1	9801849	9805686	3838	86.66	3.88942	1.47883	2.71659	mock_peak_204
Chr1	9811833	9814832	3000	105.01	5.27923	1.55056	3.9792	mock_peak_205
Chr1	9819128	9821186	2059	78.54	3.03428	1.42009	1.94194	mock_peak_206
Chr1	9822464	9825023	2560	89.47	5.41151	1.61519	4.10101	mock_peak_207
Chr1	9838216	9839963	1748	78.14	2.91821	1.41132	1.83548	mock_peak_208
Chr1	9843215	9844291	1077	81.51	3.04327	1.41809	1.94729	mock_peak_209
Chr1	9848835	9849335	501	83.76	2.93927	1.39766	1.85917	mock_peak_210
Chr1	9852719	9853587	869	87.47	4.5583	1.5568	3.30882	mock_peak_211
Chr1	9854876	9862506	7631	87.59	4.80023	1.5678	3.54034	mock_peak_212
Chr1	9868452	9871076	2625	95.2	3.72617	1.44835	2.56515	mock_peak_213
Chr1	9875647	9877478	1832	87.52	2.72343	1.36547	1.66887	mock_peak_214
Chr1	9897071	9899464	2394	82.1	2.56977	1.36213	1.53004	mock_peak_215
Chr1	9901127	9901952	826	81.72	3.60679	1.47697	2.44995	mock_peak_216
Chr1	9903429	9911139	7711	85.79	4.50858	1.5487	3.27177	mock_peak_217
Chr1	9912501	9912834	334	98.53	3.1734	1.38456	2.06698	mock_peak_218
Chr1	9914722	9917695	2974	89.4	5.43709	1.61407	4.12824	mock_peak_219
Chr1	9919327	9923643	4317	121.44	8.04711	1.69386	6.54676	mock_peak_220
Chr1	9925284	9929949	4666	87.51	5.19607	1.58006	3.92703	mock_peak_221
Chr1	9932321	9933075	755	85.21	3.83904	1.49033	2.66362	mock_peak_222
Chr1	9941510	9942159	650	81.59	2.48296	1.35213	1.45618	mock_peak_223
Chr1	9977004	9978122	1119	83.54	2.1733	1.31018	1.1817	mock_peak_224
Chr1	9981351	9986468	5118	98.78	2.93042	1.36204	1.85255	mock_peak_225
Chr1	9992960	9994515	1556	81.62	2.96219	1.40541	1.88066	mock_peak_226
Chr1	9998115	9999199	1085	130.82	2.29525	1.25349	1.29179	mock_peak_227
Chr1	10003032	10004594	1563	92.66	3.76795	1.45888	2.60079	mock_peak_228
Chr1	10006225	10008000	1776	86.78	3.56248	1.4564	2.41501	mock_peak_229
Chr1	10010378	10012774	2397	91.56	2.59019	1.34129	1.54987	mock_peak_230
Chr1	10016411	10018393	1983	111.81	5.76214	1.54917	4.43885	mock_peak_231
Chr1	10020367	10021388	1022	75.72	2.49958	1.36972	1.4643	mock_peak_232
Chr1	10023107	10026477	3371	90.12	4.15393	1.50274	2.95197	mock_peak_233
Chr1	10029951	10034526	4576	103.86	3.93064	1.43709	2.75618	mock_peak_234
Chr1	10036626	10037136	511	77.37	2.22849	1.33121	1.23008	mock_peak_235
Chr1	10038416	10040662	2247	83.73	2.63188	1.36161	1.5893	mock_peak_236
Chr1	10047163	10048092	930	87.46	3.60196	1.45471	2.45451	mock_peak_237
Chr1	10058721	10059884	1164	80.26	3.30453	1.45089	2.17715	mock_peak_238
Chr1	10061736	10063064	1329	78.84	3.07364	1.42553	1.97502	mock_peak_239
Chr1	10067601	10072252	4652	90.76	4.33663	1.51628	3.11689	mock_peak_240
Chr1	10086257	10102424	16168	110.13	9.84931	1.87238	8.23359	mock_peak_241
Chr1	10103659	10111074	7416	119.5	9.47435	1.77452	7.92951	mock_peak_242
Chr1	10112393	10116200	3808	89.17	5.36324	1.60654	4.06261	mock_peak_243
Chr1	10117756	10121027	3272	87.96	4.98983	1.57654	3.72008	mock_peak_244
Chr1	10122366	10133465	11100	96.6	6.94571	1.69983	5.53723	mock_peak_245
Chr1	10134912	10141907	6996	97.3	4.49169	1.49894	3.27601	mock_peak_246
Chr1	10144516	10144998	483	118.36	10.3591	1.86706	8.70197	mock_peak_247
Chr1	10148541	10149199	659	82.94	3.32823	1.44075	2.20922	mock_peak_248
Chr1	10150682	10151166	485	120.91	2.80422	1.31147	1.73781	mock_peak_249
Chr1	10152771	10154656	1886	97.61	6.66419	1.67418	5.26711	mock_peak_250
Chr1	10156079	10158965	2887	88.15	4.64248	1.53693	3.41538	mock_peak_251
Chr1	10160354	10160897	544	78.21	2.93606	1.41428	1.85017	mock_peak_252
Chr1	10162937	10173574	10638	91	4.94268	1.56267	3.67597	mock_peak_253
Chr1	10174917	10178201	3285	111.87	10.0068	1.8777	8.38434	mock_peak_254
Chr1	10181096	10183369	2274	143.41	10.4638	1.72446	8.8376	mock_peak_255
Chr1	10185176	10187656	2481	81.38	3.53523	1.47081	2.38534	mock_peak_256
Chr1	10189380	10194470	5091	116.57	12.4152	2.02545	10.6392	mock_peak_257
Chr1	10195949	10202073	6125	86.34	4.82466	1.55656	3.58129	mock_peak_258
Chr1	10203952	10207224	3273	83.74	3.83146	1.48833	2.65902	mock_peak_259
Chr1	10209423	10212063	2641	110.01	8.15223	1.75645	6.64981	mock_peak_260
Chr1	10215585	10218963	3379	96.01	5.91178	1.63479	4.56559	mock_peak_261
Chr1	10220910	10223935	3026	77.67	2.47972	1.36137	1.45332	mock_peak_262
Chr1	10225758	10227308	1551	84.51	3.61962	1.47427	2.46092	mock_peak_263
Chr1	10230195	10231476	1282	79.28	3.14755	1.43337	2.04002	mock_peak_264
Chr1	10238744	10239185	442	78.68	3.0074	1.42263	1.91211	mock_peak_265
Chr1	10241793	10245935	4143	81.74	2.98213	1.40993	1.89356	mock_peak_266
Chr1	10310331	10311295	965	84.04	2.31973	1.32715	1.31383	mock_peak_267
Chr1	10315733	10316204	472	82.01	3.63954	1.48206	2.4768	mock_peak_268
Chr1	10318349	10319907	1559	77.17	2.73856	1.39573	1.67386	mock_peak_269
Chr1	10324322	10326071	1750	100.11	3.31281	1.3955	2.19194	mock_peak_270
Chr1	10331164	10332308	1145	93.96	5.17158	1.57819	3.88865	mock_peak_271
Chr1	10333636	10335408	1773	78.38	2.92287	1.41249	1.8393	mock_peak_272
Chr1	10340595	10343635	3041	94.13	5.00442	1.56975	3.72145	mock_peak_273
Chr1	10346358	10352546	6189	86.02	4.14864	1.5171	2.9416	mock_peak_274
Chr1	10357508	10358083	576	100.81	7.19603	1.7096	5.76103	mock_peak_275
Chr1	10361285	10362691	1407	75.56	2.42226	1.36052	1.39677	mock_peak_276
Chr1	10367693	10368028	336	74.61	2.32187	1.35002	1.30887	mock_peak_277
Chr1	10370121	10373502	3382	78.76	2.89595	1.40677	1.81707	mock_peak_278
Chr1	10379715	10381171	1457	103.5	3.33361	1.39208	2.21254	mock_peak_279
Chr1	10383932	10389935	6004	113.4	6.99509	1.65389	5.56829	mock_peak_280
Chr1	10394476	10397204	2729	80.81	3.49019	1.4607	2.35208	mock_peak_281
Chr1	10401070	10407207	6138	82.5	3.61618	1.46691	2.46775	mock_peak_282
Chr1	10412818	10421698	8881	99.52	7.95145	1.78572	6.45202	mock_peak_283
Chr1	10423627	10425675	2049	99.91	4.32122	1.48944	3.1023	mock_peak_284
Chr1	10426900	10428238	1339	114.91	5.00589	1.50128	3.72453	mock_peak_285
Chr1	10433267	10436661	3395	94.28	2.78494	1.35859	1.72189	mock_peak_286
Chr1	10438266	10440437	2172	102.52	6.27113	1.61609	4.91079	mock_peak_287
Chr1	10445740	10446971	1232	91.12	3.61828	1.44296	2.46919	mock_peak_288
Chr1	10448256	10449771	1516	88.26	3.85452	1.48	2.67997	mock_peak_289
Chr1	10517562	10518843	1282	77.26	2.76491	1.39731	1.69834	mock_peak_290
Chr1	10521767	10524714	2948	81.22	3.52576	1.46797	2.37921	mock_peak_291
Chr1	10526261	10526820	560	81.89	3.64383	1.48002	2.48367	mock_peak_292
Chr1	10531868	10536300	4433	86.78	4.77394	1.56733	3.51662	mock_peak_293
Chr1	10539182	10541497	2316	88.4	5.21535	1.59592	3.92689	mock_peak_294
Chr1	10545644	10547487	1844	96.91	5.96948	1.6264	4.62222	mock_peak_295
Chr1	10551724	10555544	3821	100.15	5.13972	1.53642	3.86644	mock_peak_296
Chr1	10556884	10558179	1296	75.06	2.392	1.35798	1.37001	mock_peak_297
Chr1	10559546	10560979	1434	144.84	6.09724	1.51035	4.72091	mock_peak_298
Chr1	10564037	10569054	5018	83.29	3.89596	1.49476	2.71812	mock_peak_299
Chr1	10570477	10570919	443	76.63	2.65217	1.38595	1.59849	mock_peak_300
Chr1	10574272	10577468	3197	84.58	4.21895	1.52793	3.0051	mock_peak_301
Chr1	10588467	10589590	1124	101.66	4.42401	1.48366	3.20085	mock_peak_302
Chr1	10592552	10594080	1529	79.11	3.10915	1.43026	2.00514	mock_peak_303
Chr1	10595636	10596206	571	76.08	2.55894	1.37617	1.51634	mock_peak_304
Chr1	10598782	10600262	1481	74.77	2.34499	1.35276	1.32891	mock_peak_305
Chr1	10601618	10608326	6709	91.72	5.12847	1.58291	3.84041	mock_peak_306
Chr1	10609935	10610646	712	73.42	2.13863	1.32871	1.1497	mock_peak_307
Chr1	10614381	10617794	3414	89.09	5.39605	1.60326	4.09892	mock_peak_308
Chr1	10633098	10633562	465	73.88	2.2071	1.33691	1.20891	mock_peak_309
Chr1	10641461	10643980	2520	90.35	3.64915	1.44819	2.50249	mock_peak_310
Chr1	10648637	10649416	780	76.03	2.55388	1.37532	1.51224	mock_peak_311
Chr1	10656370	10658332	1963	81.25	3.52492	1.46846	2.37771	mock_peak_312
Chr1	10660113	10660571	459	90.06	2.22582	1.30416	1.23125	mock_peak_313
Chr1	10661888	10662963	1076	77.45	2.79635	1.40062	1.72601	mock_peak_314
Chr1	10673842	10675108	1267	78.89	2.50998	1.36176	1.47923	mock_peak_315
Chr1	10740271	10741090	820	73.78	2.19255	1.33521	1.19627	mock_peak_316
Chr1	10743125	10747024	3900	79.29	3.01447	1.42035	1.92141	mock_peak_317
Chr1	10755126	10756478	1353	81.97	3.15956	1.4281	2.05324	mock_peak_318
Chr1	10760530	10760938	409	104.36	2.09456	1.26566	1.11839	mock_peak_319
Chr1	10763965	10768820	4856	86.66	3.26972	1.41888	2.15956	mock_peak_320
Chr1	10771493	10774611	3119	84.15	3.14375	1.4187	2.04258	mock_peak_321
Chr1	10780382	10782765	2384	83.53	2.72591	1.37511	1.66867	mock_peak_322
Chr1	10856406	10858620	2215	80.52	2.30647	1.33383	1.30243	mock_peak_323
Chr1	10861440	10866373	4934	90.41	5.11208	1.58296	3.83061	mock_peak_324
Chr1	10868579	10873138	4560	77.9	2.60108	1.37592	1.55544	mock_peak_325
Chr1	10874888	10876332	1445	74.12	2.24532	1.34125	1.24223	mock_peak_326
Chr1	10879666	10880631	966	81.71	3.54427	1.46885	2.39652	mock_peak_327
Chr1	10882110	10886136	4027	97.64	5.00012	1.55477	3.72092	mock_peak_328
Chr1	10888471	10890765	2295	137	4.96549	1.45748	3.6928	mock_peak_329
Chr1	10899100	10899481	382	119.06	3.31801	1.35913	2.19458	mock_peak_330
Chr1	10901840	10902384	545	141.49	8.04151	1.62821	6.5401	mock_peak_331
Chr1	10905622	10908665	3044	98.66	5.10132	1.5526	3.82413	mock_peak_332
Chr1	10909988	10924509	14522	110.9	9.84213	1.81688	8.27349	mock_peak_333
Chr1	10926145	10926558	414	122.51	5.20572	1.50175	3.9009	mock_peak_334
Chr1	10930242	10936141	5900	99.87	4.82247	1.52887	3.55986	mock_peak_335
Chr1	10938173	10941014	2842	125.32	8.02709	1.66182	6.54079	mock_peak_336
Chr1	10945150	10947737	2588	84.63	3.49042	1.45087	2.35564	mock_peak_337
Chr1	10950550	10955780	5231	80.65	3.39603	1.45782	2.26085	mock_peak_338
Chr1	10961803	10963016	1214	89.98	3.3266	1.42365	2.20259	mock_peak_339
Chr1	10964605	10966243	1639	93	5.81366	1.65341	4.45414	mock_peak_340
Chr1	10970324	10972991	2668	84.86	3.9926	1.48993	2.8196	mock_peak_341
Chr1	10976064	10988219	12156	89.26	5.11378	1.5779	3.84065	mock_peak_342
Chr1	10990228	10996673	6446	128.87	10.4424	1.78095	8.83112	mock_peak_343
Chr1	10997986	11008112	10127	102.74	8.34474	1.72598	6.88339	mock_peak_344
Chr1	11009809	11023456	13648	92.19	5.68497	1.62154	4.3596	mock_peak_345
Chr1	11025517	11092876	67360	108.81	10.6091	1.86637	9.00581	mock_peak_346
Chr1	11094432	11107404	12973	105.85	7.45033	1.69101	6.0143	mock_peak_347
Chr1	11109460	11112601	3142	101.11	8.95638	1.80335	7.43862	mock_peak_348
Chr1	11116312	11118285	1974	80.75	2.53042	1.35946	1.49733	mock_peak_349
Chr1	11120603	11123416	2814	108.15	3.83069	1.42139	2.66157	mock_peak_350
Chr1	11126587	11129460	2874	89.16	5.44461	1.60705	4.14486	mock_peak_351
Chr1	11132315	11132778	464	77.37	2.36375	1.34773	1.34951	mock_peak_352
Chr1	11134480	11134921	442	93.25	2.92708	1.37561	1.84745	mock_peak_353
Chr1	11145300	11148185	2886	111	4.23945	1.44095	3.04558	mock_peak_354
Chr1	11152116	11152845	730	76.76	2.67419	1.38842	1.61771	mock_peak_355
Chr1	11157955	11162352	4398	104.25	4.72612	1.50359	3.47531	mock_peak_356
Chr1	11167473	11173299	5827	92.8	5.36729	1.59883	4.062	mock_peak_357
Chr1	11175526	11178412	2887	87.08	3.25036	1.42182	2.13512	mock_peak_358
Chr1	11180118	11180725	608	97.18	3.38325	1.41207	2.25178	mock_peak_359
Chr1	11182567	11185189	2623	121.06	6.65704	1.60928	5.24375	mock_peak_360
Chr1	11233331	11235810	2480	92.44	5.56151	1.61206	4.24511	mock_peak_361
Chr1	11247078	11248393	1316	97.08	4.08182	1.47508	2.88278	mock_peak_362
Chr1	11266530	11276042	9513	91.68	4.79561	1.55353	3.53687	mock_peak_363
Chr1	11277484	11278104	621	77.14	2.75373	1.39515	1.68957	mock_peak_364
Chr1	11285605	11287232	1628	81.31	3.45733	1.45643	2.32265	mock_peak_365
Chr1	11288615	11289485	871	104.54	4.09951	1.45322	2.90182	mock_peak_366
Chr1	11291238	11293009	1772	92.79	3.23286	1.40412	2.12265	mock_peak_367
Chr1	11297978	11298481	504	88.76	3.92483	1.48859	2.73755	mock_peak_368
Chr1	11302309	11305201	2893	81.09	3.17042	1.42947	2.06301	mock_peak_369
Chr1	11306995	11310146	3152	86.7	3.09755	1.40472	1.99884	mock_peak_370
Chr1	11313609	11315407	1799	124.51	4.38041	1.41304	3.17236	mock_peak_371
Chr1	11318469	11319693	1225	127.47	10.1245	1.80655	8.48253	mock_peak_372
Chr1	11321130	11324370	3241	87.14	3.78215	1.46686	2.61874	mock_peak_373
Chr1	11325800	11329796	3997	101.03	4.59178	1.50397	3.34977	mock_peak_374
Chr1	11331104	11332851	1748	99.68	6.25963	1.64837	4.88201	mock_peak_375
Chr1	11336219	11342278	6060	83.06	3.414	1.4508	2.28153	mock_peak_376
Chr1	11345391	11349124	3734	83.74	3.92731	1.49103	2.7541	mock_peak_377
Chr1	11350528	11351955	1428	82.32	2.8194	1.39263	1.74812	mock_peak_378
Chr1	11355244	11366374	11131	111.99	8.07322	1.71303	6.59152	mock_peak_379
Chr1	11368090	11372859	4770	96.31	5.79515	1.58931	4.48514	mock_peak_380
Chr1	11376479	11381519	5041	76.85	2.6864	1.38709	1.63167	mock_peak_381
Chr1	11384674	11386379	1706	73.57	2.16047	1.33133	1.16858	mock_peak_382
Chr1	11390197	11390502	306	78.9	3.05448	1.42649	1.95475	mock_peak_383
Chr1	11392073	11393998	1926	97.69	3.22124	1.39105	2.11225	mock_peak_384
Chr1	11397315	11398217	903	96.67	3.42235	1.41234	2.29075	mock_peak_385
Chr1	11404443	11405505	1063	86.44	2.65014	1.35965	1.60346	mock_peak_386
Chr1	11435154	11435458	305	102.19	2.21378	1.28157	1.22064	mock_peak_387
Chr1	11437920	11438719	800	93.97	2.44967	1.323	1.42703	mock_peak_388
Chr1	11475959	11485430	9472	121.86	10.566	1.80332	8.96661	mock_peak_389
Chr1	11488417	11489737	1321	79.65	2.30652	1.33623	1.29913	mock_peak_390
Chr1	11491675	11493572	1898	105.9	9.93428	1.87728	8.33214	mock_peak_391
Chr1	11495692	11500632	4941	83.76	4.1081	1.51333	2.9112	mock_peak_392
Chr1	11502753	11513309	10557	79.35	3.17809	1.43292	2.07151	mock_peak_393
Chr1	11514771	11522362	7592	88.62	4.83844	1.56732	3.57695	mock_peak_394
Chr1	11574287	11574639	353	78.85	3.04136	1.42568	1.94261	mock_peak_395
Chr1	11639716	11640032	317	99.18	4.06122	1.46815	2.86536	mock_peak_396
Chr1	11663478	11665127	1650	93.58	2.61046	1.33969	1.56823	mock_peak_397
Chr1	11694604	11695167	564	91.59	2.16611	1.29487	1.18096	mock_peak_398
Chr1	11697091	11697574	484	94	2.03006	1.2743	1.06168	mock_peak_399
Chr1	11704164	11705547	1384	76.26	2.59145	1.37837	1.5468	mock_peak_400
Chr1	11712868	11715719	2852	105.65	5.69908	1.58757	4.36245	mock_peak_401
Chr1	11728696	11729453	758	74.87	2.28183	1.34359	1.27743	mock_peak_402
Chr1	11730724	11731213	490	74.92	2.37147	1.35554	1.35222	mock_peak_403
Chr1	11733648	11734252	605	98.67	7.77341	1.7794	6.28252	mock_peak_404
Chr1	11746539	11749063	2525	91.14	2.81006	1.36509	1.74632	mock_peak_405
Chr1	11786301	11788200	1900	98.68	5.54419	1.5729	4.24365	mock_peak_406
Chr1	11793238	11793859	622	89.01	5.1207	1.5995	3.83067	mock_peak_407
Chr1	11795144	11796025	882	93.91	2.28148	1.30463	1.27974	mock_peak_408
Chr1	11816670	11818530	1861	78.93	3.00489	1.41527	1.91711	mock_peak_409
Chr1	11834070	11840335	6266	90.7	5.90492	1.63671	4.57249	mock_peak_410
Chr1	11841722	11842979	1258	97.63	4.66688	1.52016	3.42191	mock_peak_411
Chr1	11846549	11856283	9735	104.12	6.49233	1.64154	5.11118	mock_peak_412
Chr1	11861323	11876994	15672	99.27	6.02531	1.61593	4.68267	mock_peak_413
Chr1	11879451	11888801	9351	141.7	18.7685	2.15448	16.7838	mock_peak_414
Chr1	11890137	11891879	1743	80.22	3.30794	1.45006	2.18145	mock_peak_415
Chr1	11893258	11895177	1920	84.17	4.14697	1.52072	2.94129	mock_peak_416
Chr1	11896452	11907715	11264	95.91	6.92293	1.67379	5.54292	mock_peak_417
Chr1	11909083	11910687	1605	89.99	4.45533	1.53405	3.22412	mock_peak_418
Chr1	11912122	11914516	2395	144.5	15.6367	2.02724	13.7239	mock_peak_419
Chr1	11920555	11923236	2682	114.87	5.80006	1.5636	4.45646	mock_peak_420
Chr1	11937486	11966130	28645	107.05	8.17656	1.7225	6.69579	mock_peak_421
Chr1	11967552	11971441	3890	120.38	6.14137	1.54552	4.79364	mock_peak_422
Chr1	11974071	11977620	3550	109.58	4.48398	1.47626	3.25437	mock_peak_423
Chr1	11982684	11990593	7910	107.21	9.06045	1.77021	7.54411	mock_peak_424
Chr1	11992094	11996567	4474	99.49	6.38517	1.64372	5.00799	mock_peak_425
Chr1	11998908	12001805	2898	106.27	7.44764	1.67988	6.0065	mock_peak_426
Chr1	12006565	12008634	2070	124.89	5.07301	1.48519	3.79229	mock_peak_427
Chr1	12010008	12026071	16064	104.57	6.44845	1.64563	5.0722	mock_peak_428
Chr1	12027388	12033065	5678	101.9	7.42896	1.70142	6.00415	mock_peak_429
Chr1	12036326	12042851	6526	91.19	5.99602	1.64597	4.65301	mock_peak_430
Chr1	12068105	12069341	1237	91.23	3.28904	1.41659	2.1699	mock_peak_431
Chr1	12070769	12071262	494	87.95	2.99821	1.39344	1.91019	mock_peak_432
Chr1	12072479	12073232	754	77.16	2.18094	1.3251	1.19117	mock_peak_433
Chr1	12074480	12077091	2612	142.96	15.2028	1.99966	13.317	mock_peak_434
Chr1	12080651	12082485	1835	78.98	3.07977	1.42794	1.97835	mock_peak_435
Chr1	12085739	12088558	2820	102.99	4.10559	1.46459	2.90657	mock_peak_436
Chr1	12093251	12095598	2348	96.38	3.79944	1.44801	2.63188	mock_peak_437
Chr1	12099052	12108653	9602	98.31	5.90582	1.61663	4.57088	mock_peak_438
Chr1	12109926	12118174	8249	97.66	6.9081	1.70615	5.48707	mock_peak_439
Chr1	12119549	12121767	2219	108.24	3.35942	1.37587	2.23794	mock_peak_440
Chr1	12124277	12127359	3083	106.57	6.43735	1.62655	5.05367	mock_peak_441
Chr1	12128979	12136020	7042	82.42	3.81207	1.48932	2.64195	mock_peak_442
Chr1	12137447	12140459	3013	91.95	4.32635	1.49129	3.12342	mock_peak_443
Chr1	12142255	12143141	887	91.16	3.07946	1.39322	1.98694	mock_peak_444
Chr1	12145322	12147679	2358	99.04	4.24282	1.48224	3.03593	mock_peak_445
Chr1	12149389	12151864	2476	96.24	3.5855	1.42303	2.44543	mock_peak_446
Chr1	12159354	12168506	9153	94.25	6.29495	1.65087	4.93423	mock_peak_447
Chr1	12169901	12173929	4029	101.03	4.86242	1.52076	3.6065	mock_peak_448
Chr1	12175777	12177153	1377	102.18	7.1191	1.70811	5.67913	mock_peak_449
Chr1	12178917	12180250	1334	92.85	3.39073	1.42347	2.26317	mock_peak_450
Chr1	12182735	12188074	5340	106.58	11.6336	1.9186	10.0033	mock_peak_451
Chr1	12189959	12201979	12021	99.07	7.18442	1.7269	5.74458	mock_peak_452
Chr1	12203307	12209618	6312	144.47	10.9999	1.78074	9.34203	mock_peak_453
Chr1	12211970	12238111	26142	93.42	6.02145	1.64556	4.67072	mock_peak_454
Chr1	12242070	12253772	11703	106.97	7.71413	1.70215	6.26294	mock_peak_455
Chr1	12256279	12282172	25894	97.1	7.09366	1.67959	5.70549	mock_peak_456
Chr1	12283425	12288267	4843	86.35	4.72536	1.55927	3.47742	mock_peak_457
Chr1	12290175	12295197	5023	146.91	5.17133	1.48521	3.88589	mock_peak_458
Chr1	12297187	12302520	5334	96.52	5.61791	1.58378	4.31722	mock_peak_459
Chr1	12304430	12313657	9228	85.17	4.40032	1.5385	3.17496	mock_peak_460
Chr1	12314891	12320919	6029	83.55	4.01513	1.50964	2.82193	mock_peak_461
Chr1	12322230	12324784	2555	90.15	5.29069	1.60482	3.98752	mock_peak_462
Chr1	12326527	12327841	1315	82.51	3.82253	1.49091	2.65054	mock_peak_463
Chr1	12331942	12333694	1753	80.1	3.27443	1.4479	2.15035	mock_peak_464
Chr1	12338439	12350588	12150	95.04	6.10686	1.62271	4.77615	mock_peak_465
Chr1	12352326	12354376	2051	98.32	3.47749	1.40844	2.34775	mock_peak_466
Chr1	12361529	12363807	2279	104.45	9.35868	1.86286	7.77609	mock_peak_467
Chr1	12367376	12375407	8032	119.72	6.31035	1.55687	4.95328	mock_peak_468
Chr1	12376819	12385443	8625	128.11	9.96963	1.74767	8.4095	mock_peak_469
Chr1	12386719	12412392	25674	99.02	8.64015	1.75998	7.16992	mock_peak_470
Chr1	12414905	12417099	2195	104.69	7.05406	1.67884	5.63134	mock_peak_471
Chr1	12418628	12422105	3478	158.51	10.474	1.71606	8.83978	mock_peak_472
Chr1	12423675	12425719	2045	95.26	7.0106	1.69953	5.6074	mock_peak_473
Chr1	12426962	12433642	6681	126.05	8.4815	1.68751	6.97246	mock_peak_474
Chr1	12436365	12440711	4347	130.24	14.0191	2.02527	12.176	mock_peak_475
Chr1	12442096	12446436	4341	112.5	7.07164	1.6106	5.67409	mock_peak_476
Chr1	12452192	12453856	1665	127.42	3.69714	1.37179	2.54169	mock_peak_477
Chr1	12456874	12457391	518	97.83	2.29701	1.29795	1.29389	mock_peak_478
Chr1	12459602	12465503	5902	105.39	3.77812	1.42452	2.61052	mock_peak_479
Chr1	12466960	12472186	5227	99.02	7.97222	1.76693	6.49496	mock_peak_480
Chr1	12475030	12476309	1280	83.05	3.9745	1.50073	2.79166	mock_peak_481
Chr1	12479004	12500132	21129	110.76	8.92774	1.76747	7.39715	mock_peak_482
Chr1	12501994	12502492	499	77.03	2.72122	1.39314	1.65939	mock_peak_483
Chr1	12503807	12515710	11904	126.74	12.5954	1.87781	10.9043	mock_peak_484
Chr1	12517434	12528984	11551	117.44	12.3618	1.9165	10.6715	mock_peak_485
Chr1	12530240	12535910	5671	115.7	11.8949	1.98625	10.1583	mock_peak_486
Chr1	12537544	12540298	2755	77.87	2.87935	1.40788	1.80078	mock_peak_487
Chr1	12541755	12549230	7476	122.94	11.7963	1.89039	10.1022	mock_peak_488
Chr1	12550934	12553612	2679	136	6.55535	1.54703	5.16021	mock_peak_489
Chr1	12555073	12603462	48390	104.73	8.6876	1.76457	7.18884	mock_peak_490
Chr1	12604736	12614283	9548	119.14	14.6462	1.98821	12.8967	mock_peak_491
Chr1	12616751	12618501	1751	90.75	5.72632	1.6381	4.39052	mock_peak_492
Chr1	12619748	12620450	703	93.59	6.43912	1.68884	5.04728	mock_peak_493
Chr1	12621724	12634303	12580	98.64	7.88872	1.76807	6.40979	mock_peak_494
Chr1	12639679	12661283	21605	113.59	9.7927	1.7898	8.22928	mock_peak_495
Chr1	12662830	12675218	12389	83.89	3.92086	1.49599	2.74158	mock_peak_496
Chr1	12679134	12712169	33036	96.94	7.5683	1.71011	6.14819	mock_peak_497
Chr1	12714294	12715049	756	80.92	2.53938	1.35852	1.50689	mock_peak_498
Chr1	12717679	12721102	3424	75.22	2.41936	1.36073	1.39424	mock_peak_499
Chr1	12722311	12723726	1416	77.36	2.78381	1.39914	1.71514	mock_peak_500
Chr1	12728060	12728945	886	93.91	6.4206	1.69461	5.02163	mock_peak_501
Chr1	12730382	12745195	14814	99.84	7.80233	1.73549	6.34483	mock_peak_502
Chr1	12746917	12760777	13861	107.12	7.97485	1.70369	6.52117	mock_peak_503
Chr1	12763038	12768681	5644	100.67	7.7838	1.68488	6.37524	mock_peak_504
Chr1	12805019	12806065	1047	76.07	2.55621	1.37603	1.5138	mock_peak_505
Chr1	12807292	12809599	2308	87.46	5.0635	1.57944	3.79371	mock_peak_506
Chr1	12811152	12812710	1559	76.48	2.62532	1.38327	1.57468	mock_peak_507
Chr1	12815481	12816225	745	100.33	8.38147	1.80915	6.8595	mock_peak_508
Chr1	12818876	12819905	1030	73.22	2.10893	1.32512	1.12405	mock_peak_509
Chr1	12821417	12826523	5107	93.3	6.16801	1.63767	4.82285	mock_peak_510
Chr1	12829360	12831156	1797	81.21	3.52522	1.46786	2.37886	mock_peak_511
Chr1	12838087	12845672	7586	157.7	15.6471	1.98193	13.7446	mock_peak_512
Chr1	12847375	12851693	4319	90.06	5.64147	1.62579	4.3201	mock_peak_513
Chr1	12853174	12872785	19612	100.77	7.62543	1.70965	6.18712	mock_peak_514
Chr1	12877333	12881508	4176	87.55	4.61969	1.54959	3.37548	mock_peak_515
Chr1	12882970	12895519	12550	95.61	7.22724	1.71736	5.80607	mock_peak_516
Chr1	12898565	12903483	4919	91.93	5.99477	1.65912	4.63558	mock_peak_517
Chr1	12905298	12916299	11002	125.63	15.9965	2.14075	14.089	mock_peak_518
Chr1	12918856	12926317	7462	106.86	11.4168	1.92211	9.77796	mock_peak_519
Chr1	12927597	12946480	18884	85.99	4.64129	1.55258	3.40095	mock_peak_520
Chr1	12947783	12960337	12555	88.9	5.13361	1.56792	3.86871	mock_peak_521
Chr1	12961957	12972320	10364	98.17	7.65627	1.71681	6.22767	mock_peak_522
Chr1	12974659	12983063	8405	105.36	7.34787	1.69174	5.91327	mock_peak_523
Chr1	12987264	13004525	17262	87.61	5.11193	1.56717	3.85602	mock_peak_524
Chr1	13006298	13009873	3576	80.51	3.39063	1.45526	2.2585	mock_peak_525
Chr1	13012938	13029035	16098	99.53	5.62306	1.5977	4.30421	mock_peak_526
Chr1	13031644	13038409	6766	93.6	5.82101	1.6028	4.51401	mock_peak_527
Chr1	13040732	13043701	2970	114.9	8.08717	1.73103	6.57669	mock_peak_528
Chr1	13045224	13045546	323	85.85	4.2179	1.52701	3.00283	mock_peak_529
Chr1	13049764	13056567	6804	126.2	15.4637	2.13497	13.564	mock_peak_530
Chr1	13061389	13063286	1898	83	3.8632	1.49974	2.68084	mock_peak_531
Chr1	13065336	13068994	3659	105.75	7.32129	1.69462	5.87769	mock_peak_532
Chr1	13070243	13074859	4617	113.25	7.23863	1.65031	5.81095	mock_peak_533
Chr1	13077812	13078161	350	79.25	3.12491	1.43274	2.01804	mock_peak_534
Chr1	13079810	13088130	8321	100.68	8.31458	1.77549	6.81994	mock_peak_535
Chr1	13090033	13115208	25176	102.55	9.20339	1.82818	7.65924	mock_peak_536
Chr1	13118125	13120301	2177	92.38	2.82325	1.36242	1.75599	mock_peak_537
Chr1	13121714	13124677	2964	138.13	8.37896	1.63337	6.87671	mock_peak_538
Chr1	13126857	13133015	6159	106.85	6.5242	1.61957	5.14561	mock_peak_539
Chr1	13135051	13140792	5742	93.46	5.35225	1.57759	4.0645	mock_peak_540
Chr1	13142972	13145283	2312	101.01	7.14007	1.71872	5.69376	mock_peak_541
Chr1	13146531	13161287	14757	111.14	8.74306	1.71877	7.24697	mock_peak_542
Chr1	13162880	13192041	29162	89.27	5.48345	1.59221	4.1989	mock_peak_543
Chr1	13193290	13199761	6472	140	20.7615	2.37641	18.6006	mock_peak_544
Chr1	13201355	13201891	537	101.47	8.56745	1.82955	7.02206	mock_peak_545
Chr1	13206190	13208047	1858	106.18	5.62186	1.57775	4.29008	mock_peak_546
Chr1	13209438	13210732	1295	99.01	3.25715	1.39302	2.14137	mock_peak_547
Chr1	13212442	13214906	2465	92.41	5.52524	1.59935	4.21971	mock_peak_548
Chr1	13216234	13223618	7385	117.54	10.3638	1.87394	8.72014	mock_peak_549
Chr1	13225616	13235688	10073	85.1	4.09339	1.50828	2.89884	mock_peak_550
Chr1	13237441	13240712	3272	82.41	3.9231	1.48919	2.75404	mock_peak_551
Chr1	13242584	13245066	2483	80.21	3.31168	1.44993	2.18545	mock_peak_552
Chr1	13247564	13251588	4025	86.77	5.03152	1.56708	3.77674	mock_peak_553
Chr1	13255023	13260574	5552	89.7	5.52246	1.5928	4.2357	mock_peak_554
Chr1	13262601	13271188	8588	83.09	3.96486	1.50144	2.78124	mock_peak_555
Chr1	13272411	13278492	6082	90.49	4.45169	1.52659	3.22277	mock_peak_556
Chr1	13281001	13285790	4790	95.64	7.30212	1.71646	5.8835	mock_peak_557
Chr1	13287200	13288922	1723	85.35	4.36856	1.5417	3.13915	mock_peak_558
Chr1	13293009	13296923	3915	84.58	4.31108	1.528	3.09779	mock_peak_559
Chr1	13298341	13299816	1476	78.63	2.99403	1.42174	1.89976	mock_peak_560
Chr1	13301114	13301489	376	78.63	2.99778	1.42181	1.90343	mock_peak_561
Chr1	13306770	13308912	2143	86.62	4.77127	1.56433	3.51742	mock_peak_562
Chr1	13310224	13310545	322	78.01	2.89696	1.41066	1.81521	mock_peak_563
Chr1	13311978	13312688	711	80.32	3.29821	1.45197	2.16959	mock_peak_564
Chr1	13314956	13320145	5190	79.83	3.25474	1.44313	2.13634	mock_peak_565
Chr1	13323491	13325952	2462	89.96	5.75075	1.62393	4.43269	mock_peak_566
Chr1	13328109	13332229	4121	83.32	3.93816	1.50328	2.75213	mock_peak_567
Chr1	13334466	13343886	9421	83.3	3.89246	1.48958	2.71961	mock_peak_568
Chr1	13347423	13355825	8403	94.09	6.74013	1.69606	5.34204	mock_peak_569
Chr1	13359276	13361269	1994	82.49	3.7363	1.49056	2.56399	mock_peak_570
Chr1	13364046	13364450	405	74.25	2.22675	1.33857	1.22783	mock_peak_571
Chr1	13366921	13371254	4334	80.09	3.29146	1.4478	2.1675	mock_peak_572
Chr1	13401702	13402021	320	73.62	2.16797	1.33228	1.17501	mock_peak_573
Chr1	13409572	13410084	513	74.98	2.37894	1.35654	1.35857	mock_peak_574
Chr1	13414855	13415352	498	79.17	3.09939	1.43143	1.99409	mock_peak_575
Chr1	13420785	13421131	347	76.69	2.65421	1.38702	1.59938	mock_peak_576
Chr1	13426527	13427735	1209	75.89	2.53116	1.37275	1.49243	mock_peak_577
Chr1	13434744	13437115	2372	82.72	3.8004	1.49471	2.62361	mock_peak_578
Chr1	13439472	13439844	373	79.1	3.08376	1.43007	1.98003	mock_peak_579
Chr1	13441893	13442476	584	73.28	2.11698	1.32617	1.13092	mock_peak_580
Chr1	13444328	13449190	4863	80.11	3.28954	1.44816	2.16522	mock_peak_581
Chr1	13450979	13460604	9626	101.04	7.30654	1.71088	5.87404	mock_peak_582
Chr1	13462021	13470135	8115	104.94	8.78913	1.80617	7.25031	mock_peak_583
Chr1	13472188	13473838	1651	84.96	4.28803	1.53469	3.06661	mock_peak_584
Chr1	13475795	13476580	786	86.41	4.63675	1.56057	3.38657	mock_peak_585
Chr1	13477809	13484631	6823	83.74	4.08537	1.51299	2.88854	mock_peak_586
Chr1	13486147	13491553	5407	86.67	5.40041	1.56527	4.15132	mock_peak_587
Chr1	13493058	13496352	3295	86.87	4.92094	1.56889	3.66296	mock_peak_588
Chr1	13497577	13503117	5541	83.82	4.08731	1.51445	2.88882	mock_peak_589
Chr1	13504574	13507068	2495	74.77	2.3467	1.35288	1.33046	mock_peak_590
Chr1	13510273	13511323	1051	96.03	6.6121	1.70623	5.19665	mock_peak_591
Chr1	13514441	13517582	3142	84.21	4.11823	1.52015	2.91307	mock_peak_592
Chr1	13520128	13521214	1087	97.1	7.26596	1.75147	5.8046	mock_peak_593
Chr1	13528186	13532301	4116	98.28	5.54282	1.58201	4.23387	mock_peak_594
Chr1	13534043	13547756	13714	109.43	6.44454	1.61873	5.06126	mock_peak_595
Chr1	13550301	13560418	10118	109.71	10.1864	1.90125	8.54848	mock_peak_596
Chr1	13568842	13569307	466	81.22	3.50188	1.46804	2.35527	mock_peak_597
Chr1	13571959	13574457	2499	84.98	4.31794	1.53509	3.09627	mock_peak_598
Chr1	13576325	13577790	1466	78.84	3.04533	1.42552	1.94673	mock_peak_599
Chr1	13579965	13581569	1605	93.25	6.45124	1.68271	5.06712	mock_peak_600
Chr1	13588863	13589211	349	76.53	2.62822	1.38425	1.57654	mock_peak_601
Chr1	13590719	13591535	817	75.44	2.45097	1.36475	1.42133	mock_peak_602
Chr1	13594605	13595569	965	75.18	2.41173	1.36008	1.38736	mock_peak_603
Chr1	13597342	13598847	1506	81.09	3.5168	1.46562	2.37295	mock_peak_604
Chr1	13600499	13601394	896	82.03	3.7073	1.48238	2.54479	mock_peak_605
Chr1	13613821	13614291	471	82.71	3.80734	1.49455	2.63065	mock_peak_606
Chr1	13622441	13623297	857	73.47	2.14593	1.32954	1.15605	mock_peak_607
Chr1	13627704	13633073	5370	81.49	3.80751	1.47271	2.6571	mock_peak_608
Chr1	13635140	13637483	2344	75.48	2.46197	1.3655	1.43146	mock_peak_609
Chr1	13638710	13643992	5283	119.17	13.3995	2.01758	11.6214	mock_peak_610
Chr1	13648662	13649531	870	80.95	3.44914	1.46123	2.31058	mock_peak_611
Chr1	13653608	13654462	855	87.69	4.13031	1.51572	2.92097	mock_peak_612
Chr1	13655690	13656181	492	79.62	3.15547	1.43674	2.04471	mock_peak_613
Chr1	13659470	13660110	641	83.81	3.7894	1.48503	2.62194	mock_peak_614
Chr1	13666049	13668046	1998	84.13	3.71177	1.47512	2.55201	mock_peak_615
Chr1	13669883	13674428	4546	130.53	11.2146	1.86997	9.51886	mock_peak_616
Chr1	13682387	13682726	340	83.3	3.90621	1.50513	2.71758	mock_peak_617
Chr1	13684862	13687908	3047	84	4.11122	1.51273	2.91471	mock_peak_618
Chr1	13689383	13690369	987	91.19	5.5856	1.62103	4.2643	mock_peak_619
Chr1	13696214	13697763	1550	100.39	3.45694	1.40985	2.31969	mock_peak_620
Chr1	13701875	13702911	1037	98.06	3.97965	1.46173	2.79278	mock_peak_621
Chr1	13727505	13727891	387	76.45	2.04993	1.30956	1.07811	mock_peak_622
Chr1	13773986	13774867	882	87.14	4.80209	1.57361	3.5373	mock_peak_623
Chr1	13840312	13843113	2802	79.2	2.79122	1.39419	1.72453	mock_peak_624
Chr1	13857934	13858258	325	84.78	4.2388	1.53148	3.02076	mock_peak_625
Chr1	13899437	13900166	730	130.27	4.00734	1.39481	2.81824	mock_peak_626
Chr1	13905854	13906302	449	76.06	2.55502	1.37586	1.5128	mock_peak_627
Chr1	13944545	13945824	1280	78.61	3.02062	1.42133	1.92677	mock_peak_628
Chr1	13972657	13973562	906	75.74	2.50703	1.3701	1.4713	mock_peak_629
Chr1	14017807	14019465	1659	79.3	3.0429	1.42426	1.9453	mock_peak_630
Chr1	14027933	14029298	1366	117.88	3.61601	1.37376	2.47587	mock_peak_631
Chr1	14044613	14045111	499	91.47	3.55431	1.44268	2.40682	mock_peak_632
Chr1	14178905	14179373	469	90.68	5.37637	1.62294	4.05465	mock_peak_633
Chr1	14187062	14188486	1425	80.07	3.27407	1.44751	2.15049	mock_peak_634
Chr1	14238940	14239995	1056	120.7	11.5984	1.89278	9.92601	mock_peak_635
Chr1	14302378	14302942	565	87.41	4.90472	1.5785	3.63485	mock_peak_636
Chr1	14306880	14307386	507	100.09	7.15767	1.73053	5.70154	mock_peak_637
Chr1	14316584	14317513	930	88.68	5.42961	1.60111	4.13657	mock_peak_638
Chr1	14504084	14504469	386	92.01	5.90657	1.66067	4.54468	mock_peak_639
Chr1	14609383	14610200	818	97.75	6.28008	1.65983	4.89669	mock_peak_640
Chr1	14721210	14722984	1775	119.91	6.93731	1.62431	5.51486	mock_peak_641
Chr1	15040370	15042088	1719	106.25	4.41548	1.4843	3.18322	mock_peak_642
Chr1	15043404	15045858	2455	94.37	3.55164	1.43477	2.40414	mock_peak_643
Chr1	15049110	15052394	3285	109.09	3.61775	1.41148	2.47183	mock_peak_644
Chr1	15082074	15085894	3821	4451.12	71.3381	1.26569	68.545	mock_peak_645
Chr1	15093452	15095673	2222	273.96	11.8947	1.524	10.1989	mock_peak_646
Chr1	15097059	15097679	621	141.11	4.73189	1.41985	3.4793	mock_peak_647
Chr1	15099766	15102904	3139	214.77	9.21119	1.50698	7.67771	mock_peak_648
Chr1	15105619	15106860	1242	91.43	2.14957	1.29238	1.16295	mock_peak_649
Chr1	15108279	15110381	2103	142.57	8.40311	1.61279	6.90447	mock_peak_650
Chr1	15111619	15124127	12509	90.39	3.91744	1.47215	2.74553	mock_peak_651
Chr1	15127197	15128263	1067	88.91	3.33879	1.42893	2.21359	mock_peak_652
Chr1	15135674	15138434	2761	176.14	5.11245	1.40035	3.82812	mock_peak_653
Chr1	15170192	15178012	7821	149.34	5.89328	1.46531	4.56276	mock_peak_654
Chr1	15190859	15192269	1411	123.75	3.75329	1.38943	2.58886	mock_peak_655
Chr1	15198622	15199177	556	120.35	3.37598	1.36251	2.2479	mock_peak_656
Chr1	15200433	15201364	932	91.26	2.47529	1.3296	1.44927	mock_peak_657
Chr1	15203196	15204486	1291	130.73	3.99149	1.3841	2.80763	mock_peak_658
Chr1	15207044	15209031	1988	103.33	3.45054	1.4062	2.31536	mock_peak_659
Chr1	15226285	15226656	372	176.67	14.7026	1.85136	12.8207	mock_peak_660
Chr1	15239318	15239748	431	75.22	2.41661	1.36078	1.39145	mock_peak_661
Chr1	15251410	15252895	1486	81.84	3.59056	1.47807	2.43256	mock_peak_662
Chr1	15267109	15267554	446	193.64	11.846	1.67216	10.1141	mock_peak_663
Chr1	15290742	15291259	518	85.7	2.93459	1.38916	1.8581	mock_peak_664
Chr1	15297955	15299479	1525	79.5	2.3388	1.34097	1.32623	mock_peak_665
Chr1	15322445	15322757	313	120	8.22953	1.7093	6.71793	mock_peak_666
Chr1	15329926	15330309	384	104.68	6.25551	1.6297	4.87647	mock_peak_667
Chr1	15333810	15334318	509	88.01	4.93337	1.56786	3.67327	mock_peak_668
Chr1	15350206	15350966	761	84.15	4.13058	1.52035	2.92533	mock_peak_669
Chr1	15365214	15365623	410	178.18	6.99001	1.47631	5.56864	mock_peak_670
Chr1	15388782	15389838	1057	99.81	5.73793	1.61594	4.39295	mock_peak_671
Chr1	15396879	15397474	596	76.4	2.60951	1.38184	1.56053	mock_peak_672
Chr1	15437063	15437989	927	240.86	9.67595	1.52636	8.04061	mock_peak_673
Chr1	15701024	15701510	487	153.72	3.34583	1.30878	2.2215	mock_peak_674
Chr1	15804319	15804994	676	118.66	15.2668	2.13637	13.4021	mock_peak_675
Chr1	15884725	15885963	1239	83.21	3.74519	1.4886	2.57356	mock_peak_676
Chr1	15888013	15888330	318	76.74	2.67111	1.38794	1.61519	mock_peak_677
Chr1	15892406	15899305	6900	90.27	4.69963	1.55035	3.4517	mock_peak_678
Chr1	15906986	15908013	1028	74.84	2.35549	1.3541	1.33787	mock_peak_679
Chr1	15909335	15910262	928	74.66	2.32737	1.35089	1.3134	mock_peak_680
Chr1	15917392	15918215	824	79.56	3.21162	1.4384	2.09838	mock_peak_681
Chr1	15921100	15921720	621	96.86	7.23556	1.74716	5.77947	mock_peak_682
Chr1	15923762	15925386	1625	80.65	3.40175	1.45782	2.26667	mock_peak_683
Chr1	15927189	15935702	8514	89.3	4.59783	1.53331	3.36415	mock_peak_684
Chr1	15937004	15939195	2192	91.42	5.46233	1.61889	4.14065	mock_peak_685
Chr1	15946069	15946948	880	78.45	2.92461	1.41247	1.84156	mock_peak_686
Chr1	15950080	15951770	1691	81	3.47792	1.46397	2.33603	mock_peak_687
Chr1	15953337	15955275	1939	79.71	3.20764	1.44093	2.09148	mock_peak_688
Chr1	15974154	15975258	1105	108.17	4.01956	1.44125	2.82662	mock_peak_689
Chr1	16013026	16013554	529	125.61	16.7174	2.2605	14.7172	mock_peak_690
Chr1	16082611	16082921	311	82.48	3.75029	1.49053	2.57814	mock_peak_691
Chr1	16099151	16099571	421	93.83	6.23741	1.69305	4.83893	mock_peak_692
Chr1	16146181	16148392	2212	82.84	3.78643	1.48392	2.62032	mock_peak_693
Chr1	16227713	16233336	5624	92.12	5.65914	1.63253	4.32452	mock_peak_694
Chr1	16235736	16236782	1047	94.13	6.76759	1.69849	5.3669	mock_peak_695
Chr1	16238282	16238607	326	76.1	2.55707	1.37647	1.51418	mock_peak_696
Chr1	16252005	16253276	1272	77.02	2.72469	1.39293	1.66307	mock_peak_697
Chr1	16256116	16256816	701	83.62	4.04633	1.51081	2.85191	mock_peak_698
Chr1	16258109	16259223	1115	79.42	3.1523	1.43582	2.04194	mock_peak_699
Chr1	16260472	16261081	610	88.65	5.14388	1.60067	3.84894	mock_peak_700
Chr1	16264302	16265815	1514	81.01	3.35785	1.45448	2.22539	mock_peak_701
Chr1	16267252	16269049	1798	119.21	2.53314	1.29321	1.49999	mock_peak_702
Chr1	16274145	16278031	3887	115.25	8.95361	1.77337	7.41633	mock_peak_703
Chr1	16279255	16280221	967	92.38	6.08759	1.66703	4.71963	mock_peak_704
Chr1	16281608	16283423	1816	83.08	3.8561	1.4983	2.67544	mock_peak_705
Chr1	16284822	16288333	3512	75.51	2.44852	1.36399	1.41958	mock_peak_706
Chr1	16290722	16295238	4517	82.23	3.74163	1.48526	2.57608	mock_peak_707
Chr1	16296469	16300489	4021	88	4.94503	1.57542	3.6777	mock_peak_708
Chr1	16302659	16311702	9044	97.94	6.76923	1.67679	5.38059	mock_peak_709
Chr1	16316242	16316670	429	78.73	2.98782	1.41357	1.90356	mock_peak_710
Chr1	16323105	16325179	2075	77.91	2.88454	1.4089	1.80478	mock_peak_711
Chr1	16334032	16334485	454	83.55	3.94868	1.50959	2.75487	mock_peak_712
Chr1	16337880	16339193	1314	75.94	2.53624	1.37375	1.49639	mock_peak_713
Chr1	16356729	16357235	507	79.85	3.24982	1.44359	2.13073	mock_peak_714
Chr1	16360291	16360984	694	96.82	7.1951	1.74657	5.73919	mock_peak_715
Chr1	16372580	16373843	1264	75.03	2.3871	1.35743	1.36573	mock_peak_716
Chr1	16380707	16381067	361	76.64	2.64899	1.38615	1.59512	mock_peak_717
Chr1	16383098	16383495	398	77.17	2.75247	1.39566	1.68774	mock_peak_718
Chr1	16387191	16389608	2418	79.67	3.19083	1.44035	2.07539	mock_peak_719
Chr1	16393391	16393872	482	75.73	2.49841	1.36987	1.46297	mock_peak_720
Chr1	16397440	16399775	2336	135.66	14.8351	2.05608	12.9666	mock_peak_721
Chr1	16403288	16407068	3781	80.57	3.44266	1.45628	2.30971	mock_peak_722
Chr1	16408376	16412109	3734	127.9	16.5627	2.09892	14.6672	mock_peak_723
Chr1	16413429	16415778	2350	115.03	11.6088	1.96325	9.89587	mock_peak_724
Chr1	16418212	16453912	35701	109.83	10.2316	1.84514	8.64278	mock_peak_725
Chr1	16455337	16463491	8155	90.62	5.84912	1.63526	4.51813	mock_peak_726
Chr1	16465194	16467314	2121	85.47	4.40356	1.54389	3.17185	mock_peak_727
Chr1	16468827	16471045	2219	100.82	4.68864	1.52025	3.43356	mock_peak_728
Chr1	16473066	16476972	3907	94.51	6.6546	1.69914	5.251	mock_peak_729
Chr1	16478430	16482888	4459	127.03	11.0421	1.87707	9.35915	mock_peak_730
Chr1	16485312	16487617	2306	135.95	6.65092	1.56613	5.24132	mock_peak_731
Chr1	16488944	16492916	3973	84.24	4.13501	1.51517	2.93509	mock_peak_732
Chr1	16494856	16497307	2452	89.63	5.48804	1.61809	4.17475	mock_peak_733
Chr1	16499117	16500100	984	91.89	5.97927	1.65845	4.62067	mock_peak_734
Chr1	16501628	16502308	681	76.27	2.58919	1.37951	1.54282	mock_peak_735
Chr1	16503978	16506317	2340	80.25	3.32901	1.45065	2.20188	mock_peak_736
Chr1	16508768	16534666	25899	169.24	6.95077	1.47706	5.55886	mock_peak_737
Chr1	16536681	16590105	53425	100.37	8.27226	1.74033	6.81363	mock_peak_738
Chr1	16594093	16601442	7350	91.65	6.09587	1.65421	4.74384	mock_peak_739
Chr1	16603529	16615918	12390	92.97	6.23832	1.66874	4.86712	mock_peak_740
Chr1	16617449	16623974	6526	136.45	9.02309	1.70236	7.47101	mock_peak_741
Chr1	16625937	16626546	610	77.07	2.70428	1.39005	1.64644	mock_peak_742
Chr1	16628521	16632472	3952	85.6	4.49128	1.54451	3.25942	mock_peak_743
Chr1	16635469	16642816	7348	104.11	8.26329	1.76451	6.76518	mock_peak_744
Chr1	16646076	16649164	3089	105.88	6.95759	1.64241	5.56251	mock_peak_745
Chr1	16650397	16650954	558	92.55	6.19058	1.67034	4.8194	mock_peak_746
Chr1	16654443	16699347	44905	97.85	7.07585	1.67241	5.68297	mock_peak_747
Chr1	16700736	16705157	4422	95.85	6.93257	1.69873	5.52565	mock_peak_748
Chr1	16706677	16721472	14796	95.54	5.87691	1.61876	4.54473	mock_peak_749
Chr1	16724119	16731677	7559	83.31	3.94518	1.49282	2.77012	mock_peak_750
Chr1	16732901	16738575	5675	95.16	6.85982	1.68051	5.47322	mock_peak_751
Chr1	16740292	16747529	7238	93.23	5.4133	1.59607	4.10462	mock_peak_752
Chr1	16749626	16766685	17060	101.58	8.41972	1.77689	6.92176	mock_peak_753
Chr1	16768085	16777965	9881	81.52	3.61368	1.4696	2.46558	mock_peak_754
Chr1	16779339	16791963	12625	130.95	18.4936	2.25155	16.475	mock_peak_755
Chr1	16793628	16794272	645	107.17	10.2963	1.91618	8.65597	mock_peak_756
Chr1	16795497	16799647	4151	117.94	12.4568	1.97691	10.7167	mock_peak_757
Chr1	16801602	16802386	785	95.35	6.90685	1.72024	5.48072	mock_peak_758
Chr1	16805511	16805987	477	115.59	13.3615	2.0771	11.5543	mock_peak_759
Chr1	16807875	16809207	1333	90.36	5.53532	1.63113	4.20662	mock_peak_760
Chr1	16810555	16824036	13482	96.19	5.28247	1.5724	3.99457	mock_peak_761
Chr1	16827357	16827666	310	77.41	2.80034	1.39995	1.7307	mock_peak_762
Chr1	16828960	16835310	6351	86.12	4.07998	1.50287	2.88496	mock_peak_763
Chr1	16840261	16843061	2801	78.21	2.95449	1.41428	1.86878	mock_peak_764
Chr1	16844448	16847217	2770	81.24	3.1324	1.42814	2.02635	mock_peak_765
Chr1	16853496	16855141	1646	77.43	2.47604	1.36247	1.44641	mock_peak_766
Chr1	16856741	16857898	1158	94.63	2.89985	1.3686	1.82301	mock_peak_767
Chr1	16863071	16863531	461	93.22	6.40711	1.6822	5.02329	mock_peak_768
Chr1	16865021	16871104	6084	93.4	5.3668	1.5866	4.07088	mock_peak_769
Chr1	16872433	16873100	668	99.62	2.2781	1.29563	1.27644	mock_peak_770
Chr1	16874595	16878349	3755	92.57	5.85278	1.63262	4.51883	mock_peak_771
Chr1	16879570	16887090	7521	94.04	6.7565	1.69677	5.35807	mock_peak_772
Chr1	16890996	16891742	747	97.24	6.83722	1.71352	5.4135	mock_peak_773
Chr1	16897779	16900179	2401	88.15	4.55469	1.5429	3.31915	mock_peak_774
Chr1	16902605	16903051	447	90.56	5.48215	1.63382	4.14971	mock_peak_775
Chr1	16907213	16908578	1366	86.33	2.40652	1.33412	1.3876	mock_peak_776
Chr1	16910242	16912855	2614	93.78	4.89272	1.54778	3.63523	mock_peak_777
Chr1	16914599	16919492	4894	81.55	3.47766	1.46279	2.33609	mock_peak_778
Chr1	16920806	16929052	8247	111.22	6.24782	1.60325	4.89416	mock_peak_779
Chr1	16930672	16962270	31599	95.95	7.44442	1.67487	6.05437	mock_peak_780
Chr1	16963729	16964782	1054	98.67	5.32243	1.5926	4.00544	mock_peak_781
Chr1	16966482	16987840	21359	113.28	8.90176	1.77418	7.36033	mock_peak_782
Chr1	16989538	17007887	18350	116.07	13.4437	1.94689	11.7559	mock_peak_783
Chr1	17009429	17012839	3411	149.12	15.8195	2.0212	13.8915	mock_peak_784
Chr1	17014234	17039597	25364	97.46	7.60324	1.71095	6.18152	mock_peak_785
Chr1	17040973	17045097	4125	83.25	3.93467	1.50415	2.74744	mock_peak_786
Chr1	17047426	17051574	4149	86.26	4.51504	1.53665	3.29084	mock_peak_787
Chr1	17052911	17063799	10889	128.53	17.4126	2.18884	15.4695	mock_peak_788
Chr1	17065910	17089867	23958	115.38	12.1662	1.95404	10.4547	mock_peak_789
Chr1	17091611	17097391	5781	103.39	8.30705	1.79334	6.78887	mock_peak_790
Chr1	17098824	17101834	3011	168.9	27.0221	2.46996	24.605	mock_peak_791
Chr1	17103205	17107395	4191	101.76	9.30131	1.83346	7.75714	mock_peak_792
Chr1	17111632	17112472	841	99.4	7.95196	1.79252	6.4465	mock_peak_793
Chr1	17114778	17125071	10294	86.37	4.34165	1.51596	3.13427	mock_peak_794
Chr1	17127021	17129021	2001	96.38	6.85238	1.70283	5.43963	mock_peak_795
Chr1	17130375	17133083	2709	130.28	12.7957	1.94423	11.0219	mock_peak_796
Chr1	17134657	17164174	29518	117.68	11.5828	1.88231	9.9235	mock_peak_797
Chr1	17165837	17166750	914	137.77	2.61004	1.27322	1.56851	mock_peak_798
Chr1	17172153	17176024	3872	89.05	3.91699	1.47889	2.74332	mock_peak_799
Chr1	17180043	17184815	4773	109.06	2.86305	1.33702	1.79252	mock_peak_800
Chr1	17187858	17190722	2865	96.21	7.33631	1.73561	5.89533	mock_peak_801
Chr1	17193335	17197515	4181	98.73	3.78817	1.43931	2.62507	mock_peak_802
Chr1	17199507	17201894	2388	157.43	12.3384	1.79024	10.5915	mock_peak_803
Chr1	17203706	17224460	20755	89.54	5.58047	1.61612	4.27058	mock_peak_804
Chr1	17225999	17245934	19936	93.67	6.29242	1.63587	4.95016	mock_peak_805
Chr1	17255385	17256088	704	82	2.21042	1.31838	1.21693	mock_peak_806
Chr1	17258377	17258819	443	76.22	2.58872	1.37869	1.54323	mock_peak_807
Chr1	17263889	17265629	1741	89.78	4.38954	1.52297	3.16741	mock_peak_808
Chr1	17267202	17268206	1005	103.61	5.34149	1.55518	4.03766	mock_peak_809
Chr1	17270216	17270544	329	76.87	2.22221	1.33143	1.22837	mock_peak_810
Chr1	17294178	17295131	954	86.58	4.70626	1.56369	3.45277	mock_peak_811
Chr1	17296984	17297793	810	87.91	2.77401	1.37032	1.71249	mock_peak_812
Chr1	17299413	17302723	3311	101.55	7.00009	1.70457	5.56813	mock_peak_813
Chr1	17305669	17345753	40085	113.79	9.82533	1.81044	8.24645	mock_peak_814
Chr1	17347007	17350167	3161	97.19	7.68656	1.75277	6.22781	mock_peak_815
Chr1	17351523	17355942	4420	146.85	18.5863	2.22934	16.4916	mock_peak_816
Chr1	17357257	17365486	8230	100.05	7.11762	1.69258	5.70256	mock_peak_817
Chr1	17367560	17376507	8948	120.3	14.4656	2.06182	12.644	mock_peak_818
Chr1	17378634	17423825	45192	100.73	7.71703	1.72947	6.26407	mock_peak_819
Chr1	17425361	17427749	2389	121.58	9.8902	1.81008	8.28678	mock_peak_820
Chr1	17431176	17431830	655	114.23	7.59344	1.68238	6.13107	mock_peak_821
Chr1	17433315	17437926	4612	119.31	7.7077	1.67718	6.23335	mock_peak_822
Chr1	17439952	17442202	2251	96.08	6.47836	1.67503	5.0879	mock_peak_823
Chr1	17443843	17447994	4152	78.72	3.02207	1.41662	1.93369	mock_peak_824
Chr1	17450040	17451169	1130	83.37	3.16455	1.42672	2.05653	mock_peak_825
Chr1	17452404	17454437	2034	129.57	6.59749	1.56924	5.19323	mock_peak_826
Chr1	17457676	17464238	6563	104.24	7.81504	1.74465	6.34084	mock_peak_827
Chr1	17467292	17475997	8706	89.26	4.98334	1.58149	3.70601	mock_peak_828
Chr1	17479257	17483320	4064	99.92	6.28278	1.63857	4.92247	mock_peak_829
Chr1	17485143	17490221	5079	110.69	7.39811	1.68769	5.93994	mock_peak_830
Chr1	17491607	17513189	21583	97.13	6.81826	1.67918	5.42309	mock_peak_831
Chr1	17515070	17548156	33087	108.7	11.4868	1.90752	9.85348	mock_peak_832
Chr1	17549483	17551643	2161	88.46	5.17927	1.59715	3.88906	mock_peak_833
Chr1	17553886	17557200	3315	90.52	5.99352	1.63396	4.66547	mock_peak_834
Chr1	17558531	17562602	4072	122.27	11.0801	1.84986	9.43595	mock_peak_835
Chr1	17563907	17571992	8086	108.02	8.32675	1.76052	6.81294	mock_peak_836
Chr1	17573372	17577242	3871	102.17	8.9734	1.84198	7.41684	mock_peak_837
Chr1	17578590	17579757	1168	126.8	17.3124	2.28183	15.2874	mock_peak_838
Chr1	17582394	17595897	13504	89.53	5.50606	1.60245	4.20859	mock_peak_839
Chr1	17597804	17627567	29764	108.29	9.93024	1.84522	8.34399	mock_peak_840
Chr1	17629382	17633989	4608	90.31	4.60846	1.5296	3.37211	mock_peak_841
Chr1	17635421	17685223	49803	105.7	10.7117	1.85022	9.13862	mock_peak_842
Chr1	17688205	17695231	7027	97.32	6.32216	1.65033	4.96253	mock_peak_843
Chr1	17696519	17699010	2492	86.78	3.69901	1.46443	2.54518	mock_peak_844
Chr1	17704364	17706712	2349	96.85	5.28864	1.58642	3.99152	mock_peak_845
Chr1	17708737	17714257	5521	88.09	4.90742	1.56666	3.64839	mock_peak_846
Chr1	17716275	17718013	1739	124.09	4.76034	1.46161	3.50391	mock_peak_847
Chr1	17724173	17726786	2614	94.59	5.23365	1.59392	3.92844	mock_peak_848
Chr1	17728237	17729399	1163	93.05	3.93544	1.47576	2.75573	mock_peak_849
Chr1	17732481	17743739	11259	82.23	3.40147	1.44581	2.27581	mock_peak_850
Chr1	17745218	17757418	12201	82.07	3.24733	1.43551	2.13282	mock_peak_851
Chr1	17760214	17761023	810	84.24	3.8659	1.49819	2.68262	mock_peak_852
Chr1	17774538	17774851	314	85.28	2.79921	1.35807	1.74925	mock_peak_853
Chr1	17776811	17779149	2339	97.44	2.64963	1.33504	1.60457	mock_peak_854
Chr1	17789890	17792185	2296	87.9	4.31224	1.52795	3.09454	mock_peak_855
Chr1	17796471	17797747	1277	81.92	2.74164	1.38341	1.68076	mock_peak_856
Chr1	17799287	17802237	2951	97.72	5.47688	1.57714	4.17296	mock_peak_857
Chr1	17806531	17811095	4565	91.22	3.52113	1.43931	2.37918	mock_peak_858
Chr1	17812449	17813616	1168	92.96	2.83486	1.3664	1.76919	mock_peak_859
Chr1	17818318	17819078	761	82.71	3.81	1.49456	2.6334	mock_peak_860
Chr1	17823685	17825226	1542	87.65	3.82069	1.47828	2.64726	mock_peak_861
Chr1	17836729	17838721	1993	89.37	3.11623	1.40145	2.0186	mock_peak_862
Chr1	17897018	17897587	570	90.77	3.16354	1.40461	2.05754	mock_peak_863
Chr1	17902783	17904664	1882	85.7	3.48304	1.44494	2.35059	mock_peak_864
Chr1	17924434	17927811	3378	100.44	3.34741	1.39868	2.22469	mock_peak_865
Chr1	17941193	17942583	1391	94.68	3.92771	1.46663	2.74913	mock_peak_866
Chr1	17946720	17948251	1532	85.97	2.58628	1.35255	1.54766	mock_peak_867
Chr1	17954230	17956780	2551	95.93	2.77974	1.34745	1.72129	mock_peak_868
Chr1	17984292	17987761	3470	102.83	5.29371	1.55315	4.00056	mock_peak_869
Chr1	17989269	18025270	36002	120.02	11.7925	1.87477	10.1234	mock_peak_870
Chr1	18026858	18028701	1844	85.78	4.46621	1.54549	3.23262	mock_peak_871
Chr1	18032179	18038649	6471	109.82	7.05128	1.64304	5.63807	mock_peak_872
Chr1	18041015	18047080	6066	116.15	8.09334	1.71543	6.59251	mock_peak_873
Chr1	18049908	18053666	3759	79.82	3.1901	1.43797	2.07781	mock_peak_874
Chr1	18056830	18057370	541	76.7	2.66035	1.38733	1.60515	mock_peak_875
Chr1	18059143	18067227	8085	103.19	5.27446	1.54965	3.98152	mock_peak_876
Chr1	18068564	18070547	1984	96.77	3.35251	1.39989	2.23482	mock_peak_877
Chr1	18073590	18074170	581	79.61	2.62491	1.37526	1.57665	mock_peak_878
Chr1	18081687	18083534	1848	109.98	4.98647	1.51543	3.70847	mock_peak_879
Chr1	18084905	18087235	2331	111.45	4.693	1.48643	3.44393	mock_peak_880
Chr1	18089209	18089655	447	78.83	3.03511	1.42537	1.93667	mock_peak_881
Chr1	18098931	18100433	1503	103.9	4.338	1.48052	3.11374	mock_peak_882
Chr1	18130159	18131155	997	78.19	2.83727	1.40412	1.76462	mock_peak_883
Chr1	18139430	18148409	8980	98.05	6.26415	1.64896	4.89467	mock_peak_884
Chr1	18151163	18155347	4185	101.5	7.73809	1.71561	6.30103	mock_peak_885
Chr1	18157511	18161327	3817	89.73	4.60907	1.54367	3.36345	mock_peak_886
Chr1	18162626	18167450	4825	84.98	4.02743	1.50198	2.83838	mock_peak_887
Chr1	18168685	18172199	3515	86.38	3.51128	1.45548	2.36672	mock_peak_888
Chr1	18173762	18174341	580	103.39	3.57125	1.41269	2.42398	mock_peak_889
Chr1	18185674	18186807	1134	97.18	4.8577	1.53632	3.59527	mock_peak_890
Chr1	18189006	18195301	6296	117.05	9.98859	1.8274	8.37702	mock_peak_891
Chr1	18199638	18206625	6988	83.4	3.43687	1.45281	2.30054	mock_peak_892
Chr1	18208846	18210004	1159	84.06	2.49027	1.34938	1.45993	mock_peak_893
Chr1	18211593	18214432	2840	80.96	3.49423	1.45815	2.36004	mock_peak_894
Chr1	18216469	18229257	12789	91.86	3.91153	1.47084	2.73455	mock_peak_895
Chr1	18235323	18242068	6746	94.59	5.48895	1.59276	4.18032	mock_peak_896
Chr1	18246498	18247887	1390	108.1	6.61715	1.65177	5.21003	mock_peak_897
Chr1	18253539	18263867	10329	87.34	3.39275	1.43533	2.26358	mock_peak_898
Chr1	18265577	18270017	4441	85.93	2.81127	1.37843	1.74572	mock_peak_899
Chr1	18271577	18272000	424	83.13	3.89955	1.50203	2.71463	mock_peak_900
Chr1	18277450	18279214	1765	87.31	3.14555	1.4127	2.04284	mock_peak_901
Chr1	18299554	18299869	316	76.27	2.58691	1.37957	1.5405	mock_peak_902
Chr1	18302892	18304358	1467	79.81	3.24337	1.4428	2.12516	mock_peak_903
Chr1	18494595	18495105	511	99.84	3.51743	1.4151	2.37463	mock_peak_904
Chr1	18537953	18538343	391	83.9	2.18292	1.31044	1.19629	mock_peak_905
Chr1	18546105	18546425	321	92.69	3.42322	1.4169	2.29823	mock_peak_906
Chr1	18556089	18556517	429	75.32	2.43388	1.36262	1.40664	mock_peak_907
Chr1	18562663	18566023	3361	88.15	4.05125	1.49104	2.86755	mock_peak_908
Chr1	18570174	18577734	7561	80.11	3.21801	1.43653	2.1071	mock_peak_909
Chr1	18580453	18581630	1178	77.35	2.21151	1.3289	1.21879	mock_peak_910
Chr1	18592056	18597691	5636	92.32	4.17834	1.49525	2.97568	mock_peak_911
Chr1	18600371	18601512	1142	73.44	2.14155	1.32904	1.15224	mock_peak_912
Chr1	18637007	18637739	733	89.06	2.53635	1.3439	1.50304	mock_peak_913
Chr1	18640813	18642323	1511	83.48	3.87013	1.49139	2.69639	mock_peak_914
Chr1	18643692	18644988	1297	83.9	4.07639	1.51569	2.87648	mock_peak_915
Chr1	18648600	18649300	701	108.46	4.29076	1.46994	3.06921	mock_peak_916
Chr1	18650692	18657061	6370	87.03	3.63508	1.45935	2.48172	mock_peak_917
Chr1	18659524	18661133	1610	88.37	3.03401	1.39253	1.94448	mock_peak_918
Chr1	18663092	18666211	3120	94.6	3.731	1.43816	2.58092	mock_peak_919
Chr1	18673634	18674419	786	87.29	3.24061	1.42309	2.12641	mock_peak_920
Chr1	18707524	18712025	4502	82.04	2.93607	1.40044	1.85697	mock_peak_921
Chr1	18713408	18714792	1385	84.67	3.52123	1.46019	2.37519	mock_peak_922
Chr1	18717317	18720291	2975	81.4	3.12626	1.42458	2.02364	mock_peak_923
Chr1	18726368	18727498	1131	107.9	3.41529	1.38923	2.28116	mock_peak_924
Chr1	18736437	18738842	2406	128.76	3.81456	1.38104	2.64312	mock_peak_925
Chr1	18749312	18750975	1664	88.46	2.75254	1.36503	1.69474	mock_peak_926
Chr1	18772625	18773011	387	97.75	3.45758	1.41721	2.31903	mock_peak_927
Chr1	18774465	18775895	1431	86.68	2.71668	1.36574	1.66364	mock_peak_928
Chr1	18783033	18789719	6687	93	4.79027	1.5488	3.53522	mock_peak_929
Chr1	18794148	18794453	306	86.26	4.5207	1.55448	3.27779	mock_peak_930
Chr1	18795883	18801994	6112	93.58	5.96685	1.62925	4.62863	mock_peak_931
Chr1	18806643	18827301	20659	100.95	5.1479	1.54937	3.86406	mock_peak_932
Chr1	18829701	18830828	1128	78.68	3.03308	1.42256	1.93786	mock_peak_933
Chr1	18832540	18833881	1342	77.49	2.79977	1.40043	1.73128	mock_peak_934
Chr1	18835954	18836285	332	79.38	2.85962	1.40173	1.78673	mock_peak_935
Chr1	18838275	18845157	6883	155.4	24.1764	2.42706	21.8889	mock_peak_936
Chr1	18846385	18851261	4877	88.14	4.54073	1.54652	3.29859	mock_peak_937
Chr1	18852673	18853031	359	74.86	2.36087	1.35437	1.34297	mock_peak_938
Chr1	18854276	18865207	10932	107.57	9.55636	1.8237	7.99259	mock_peak_939
Chr1	18866907	18867788	882	107.29	2.50494	1.30388	1.4747	mock_peak_940
Chr1	18870745	18874586	3842	141.4	5.4001	1.47245	4.09139	mock_peak_941
Chr1	18876169	18879532	3364	135.22	16.6543	2.09844	14.7224	mock_peak_942
Chr1	18880785	18885544	4760	97.22	7.26196	1.74602	5.80605	mock_peak_943
Chr1	18888324	18916106	27783	100.3	8.4694	1.75785	6.99678	mock_peak_944
Chr1	18917451	18919078	1628	84.17	4.17614	1.52057	2.97081	mock_peak_945
Chr1	18955991	18959877	3887	81.91	3.72393	1.48031	2.56387	mock_peak_946
Chr1	18962106	18987725	25620	102.27	7.78195	1.67229	6.36609	mock_peak_947
Chr1	18989420	19016518	27099	94.78	6.7735	1.68959	5.37952	mock_peak_948
Chr1	19018595	19021186	2592	148.01	18.7738	2.24471	16.6809	mock_peak_949
Chr1	19022524	19027596	5073	88.15	5.30363	1.59167	4.02114	mock_peak_950
Chr1	19032151	19032463	313	75.91	2.53205	1.37312	1.49291	mock_peak_951
Chr1	19034150	19034719	570	82.55	3.6397	1.47924	2.47977	mock_peak_952
Chr1	19036473	19039161	2689	112.53	7.43693	1.67105	5.98997	mock_peak_953
Chr1	19063578	19063955	378	84.94	4.25451	1.53437	3.03307	mock_peak_954
Chr1	19069031	19071624	2594	112.3	8.00655	1.71912	6.51764	mock_peak_955
Chr1	19074446	19079649	5204	113.44	5.01188	1.50727	3.73771	mock_peak_956
Chr1	19081083	19082022	940	86.5	4.52194	1.54184	3.29029	mock_peak_957
Chr1	19083542	19084352	811	84.58	4.23126	1.52788	3.01749	mock_peak_958
Chr1	19093169	19096048	2880	82.17	3.75124	1.48497	2.58593	mock_peak_959
Chr1	19098924	19101228	2305	83.34	2.56787	1.35784	1.52901	mock_peak_960
Chr1	19102953	19103858	906	102.07	3.98502	1.45422	2.79445	mock_peak_961
Chr1	19200558	19203251	2694	96.53	3.46335	1.41021	2.33242	mock_peak_962
Chr1	19204565	19206234	1670	77.89	2.79269	1.39782	1.72592	mock_peak_963
Chr1	19209722	19210657	936	77.16	2.7004	1.3882	1.64459	mock_peak_964
Chr1	19214255	19217877	3623	85.23	3.62452	1.46759	2.47032	mock_peak_965
Chr1	19219347	19224226	4880	106.12	7.92969	1.75977	6.4271	mock_peak_966
Chr1	19226419	19234730	8312	85.74	4.48822	1.54776	3.2522	mock_peak_967
Chr1	19236501	19241753	5253	90.68	5.0607	1.5603	3.79763	mock_peak_968
Chr1	19244902	19275842	30941	87.33	4.88117	1.56409	3.62613	mock_peak_969
Chr1	19277496	19285292	7797	84.59	4.32389	1.52343	3.11589	mock_peak_970
Chr1	19286858	19294565	7708	84.48	4.27237	1.52552	3.06187	mock_peak_971
Chr1	19296065	19298002	1938	82.57	3.19222	1.4297	2.08286	mock_peak_972
Chr1	19311344	19313286	1943	106.75	3.7549	1.42222	2.5965	mock_peak_973
Chr1	19314643	19316308	1666	98.03	7.24668	1.72899	5.80538	mock_peak_974
Chr1	19317624	19320180	2557	96.7	7.55126	1.74444	6.10162	mock_peak_975
Chr1	19321473	19326506	5034	154.59	19.0856	2.12531	17.0431	mock_peak_976
Chr1	19329480	19335026	5547	105.02	5.19138	1.54146	3.90108	mock_peak_977
Chr1	19336276	19337969	1694	88.23	4.08845	1.50458	2.88835	mock_peak_978
Chr1	19339383	19340536	1154	82.68	3.35987	1.44682	2.23285	mock_peak_979
Chr1	19342243	19346160	3918	86.33	4.47706	1.53842	3.24809	mock_peak_980
Chr1	19347700	19391427	43728	94.82	6.85534	1.68616	5.46352	mock_peak_981
Chr1	19395270	19402727	7458	90.65	6.05812	1.63624	4.72801	mock_peak_982
Chr1	19404219	19414208	9990	104.68	6.75584	1.65126	5.37028	mock_peak_983
Chr1	19415437	19416599	1163	75.68	2.47559	1.36664	1.44444	mock_peak_984
Chr1	19418224	19426140	7917	101.5	6.50956	1.66021	5.12121	mock_peak_985
Chr1	19428601	19429000	400	94.97	6.67655	1.69854	5.27338	mock_peak_986
Chr1	19430335	19430647	313	78.07	2.88968	1.41131	1.80759	mock_peak_987
Chr1	19434375	19435157	783	79.09	2.85194	1.40143	1.77762	mock_peak_988
Chr1	19438067	19443351	5285	85.17	3.39748	1.44122	2.27053	mock_peak_989
Chr1	19509739	19510318	580	106.07	2.19362	1.27745	1.20332	mock_peak_990
Chr1	19515173	19518009	2837	86.5	3.31518	1.42696	2.19641	mock_peak_991
Chr1	19528156	19535916	7761	109.13	8.46085	1.72396	6.97111	mock_peak_992
Chr1	19537723	19545764	8042	96.64	7.16736	1.72099	5.73793	mock_peak_993
Chr1	19547963	19551196	3234	81.51	3.55759	1.47314	2.40518	mock_peak_994
Chr1	19558346	19564927	6582	104.1	6.69051	1.6472	5.30174	mock_peak_995
Chr1	19566501	19568194	1694	115.42	5.93752	1.57305	4.58422	mock_peak_996
Chr1	19570397	19571185	789	93.17	2.52725	1.33172	1.49521	mock_peak_997
Chr1	19577198	19577930	733	85.65	4.51362	1.54701	3.27889	mock_peak_998
Chr1	19584173	19589555	5383	95.88	4.59222	1.5172	3.35612	mock_peak_999
Chr1	19591239	19593907	2669	113.52	9.49725	1.79493	7.93176	mock_peak_1000
Chr1	19595589	19597461	1873	88.04	5.14767	1.5897	3.86624	mock_peak_1001
Chr1	19598821	19599743	923	76.47	2.34371	1.34785	1.33364	mock_peak_1002
Chr1	19605286	19607705	2420	97.84	2.57695	1.32622	1.53948	mock_peak_1003
Chr1	19613617	19616922	3306	112.47	10.5221	1.86578	8.90308	mock_peak_1004
Chr1	19618378	19620326	1949	94.93	6.46836	1.67138	5.09309	mock_peak_1005
Chr1	19622058	19623325	1268	82.83	3.85562	1.49668	2.67674	mock_peak_1006
Chr1	19631004	19633845	2842	85.25	4.35196	1.53994	3.12451	mock_peak_1007
Chr1	19636420	19637136	717	76.3	2.6022	1.38018	1.55503	mock_peak_1008
Chr1	19659996	19662004	2009	91.68	3.18062	1.40028	2.07633	mock_peak_1009
Chr1	19664589	19665337	749	86.11	2.45818	1.3387	1.43418	mock_peak_1010
Chr1	19669122	19670188	1067	103.6	2.93573	1.35286	1.8543	mock_peak_1011
Chr1	19675481	19681788	6308	82.13	3.21119	1.43245	2.09878	mock_peak_1012
Chr1	19711762	19716369	4608	102.25	7.00524	1.68542	5.58766	mock_peak_1013
Chr1	19720711	19721048	338	80.22	3.32551	1.45014	2.19913	mock_peak_1014
Chr1	19722644	19729409	6766	90.56	4.88461	1.5568	3.62833	mock_peak_1015
Chr1	19730890	19732427	1538	94.4	6.65247	1.70321	5.24511	mock_peak_1016
Chr1	19735714	19739447	3734	108.82	5.26871	1.5329	3.97127	mock_peak_1017
Chr1	19743405	19743821	417	76.18	2.09934	1.31669	1.12094	mock_peak_1018
Chr1	19756259	19758943	2685	108.16	6.91897	1.66403	5.49837	mock_peak_1019
Chr1	19764584	19766544	1961	85.74	3.1348	1.41819	2.02916	mock_peak_1020
Chr1	19793527	19794288	762	85.19	2.43621	1.33715	1.41623	mock_peak_1021
Chr1	19809359	19809766	408	78.77	3.02311	1.42431	1.92591	mock_peak_1022
Chr1	19999969	20000381	413	79.12	3.10077	1.43055	1.99647	mock_peak_1023
Chr1	20002422	20003861	1440	83.79	3.92265	1.5055	2.73375	mock_peak_1024
Chr1	20015129	20016851	1723	78.31	2.95158	1.41519	1.8649	mock_peak_1025
Chr1	20021469	20022538	1070	75.62	2.48714	1.3679	1.4539	mock_peak_1026
Chr1	20026052	20027102	1051	84.36	2.82134	1.38534	1.75394	mock_peak_1027
Chr1	20029255	20030704	1450	84.6	3.07652	1.4106	1.98223	mock_peak_1028
Chr1	20037677	20038995	1319	90.77	2.90037	1.37734	1.82357	mock_peak_1029
Chr1	20082276	20083639	1364	104.76	2.60629	1.31871	1.56526	mock_peak_1030
Chr1	20161947	20162901	955	78.55	2.54756	1.36843	1.5082	mock_peak_1031
Chr1	20299528	20300101	574	92.66	2.6953	1.35136	1.64211	mock_peak_1032
Chr1	20304426	20306483	2058	90.86	4.28551	1.50512	3.07695	mock_peak_1033
Chr1	20308260	20308811	552	85.3	2.29674	1.32234	1.29277	mock_peak_1034
Chr1	20311239	20312212	974	78.31	2.86064	1.40648	1.78278	mock_peak_1035
Chr1	20315319	20317922	2604	79.49	3.18021	1.43703	2.06857	mock_peak_1036
Chr1	20323607	20331631	8025	107.87	9.5415	1.85344	7.9503	mock_peak_1037
Chr1	20333529	20346644	13116	104.48	8.63002	1.74112	7.15134	mock_peak_1038
Chr1	20348728	20356752	8025	101.99	5.81255	1.57526	4.50072	mock_peak_1039
Chr1	20358281	20368307	10027	106.51	6.61552	1.64076	5.22901	mock_peak_1040
Chr1	20369646	20370804	1159	86.47	4.71862	1.56165	3.4677	mock_peak_1041
Chr1	20372949	20374618	1670	76.85	2.69149	1.38986	1.63337	mock_peak_1042
Chr1	20380609	20384340	3732	108.45	10.6958	1.95408	9.01709	mock_peak_1043
Chr1	20386523	20388786	2264	92.33	5.17915	1.58331	3.88659	mock_peak_1044
Chr1	20392513	20398021	5509	118.76	7.74808	1.68286	6.28508	mock_peak_1045
Chr1	20399396	20402651	3256	106.78	5.25127	1.51229	3.97291	mock_peak_1046
Chr1	20404108	20407146	3039	98.59	6.20171	1.6469	4.83098	mock_peak_1047
Chr1	20409358	20410137	780	75.49	2.4592	1.36535	1.42915	mock_peak_1048
Chr1	20412196	20412501	306	104.13	2.65984	1.32621	1.61051	mock_peak_1049
Chr1	20417259	20419480	2222	103.77	2.75399	1.33377	1.6961	mock_peak_1050
Chr1	20422835	20423883	1049	81.19	2.45768	1.35209	1.43308	mock_peak_1051
Chr1	20454763	20468115	13353	99.33	6.1464	1.61916	4.79496	mock_peak_1052
Chr1	20469500	20479039	9540	118.03	12.9623	2.00818	11.1993	mock_peak_1053
Chr1	20480486	20485224	4739	95.17	5.10252	1.56578	3.82282	mock_peak_1054
Chr1	20487124	20487944	821	85.48	4.3635	1.54407	3.13109	mock_peak_1055
Chr1	20490310	20499241	8932	86.07	4.61676	1.55117	3.3774	mock_peak_1056
Chr1	20500492	20510703	10212	100.53	7.62755	1.75453	6.15912	mock_peak_1057
Chr1	20512372	20513546	1175	100.99	4.5526	1.5	3.31852	mock_peak_1058
Chr1	20514813	20525432	10620	100.57	6.14424	1.59125	4.81312	mock_peak_1059
Chr1	20527238	20533630	6393	80.66	3.27726	1.44425	2.15575	mock_peak_1060
Chr1	20535204	20541402	6199	121.09	11.6923	1.93359	9.9912	mock_peak_1061
Chr1	20542638	20545677	3040	92.76	6.32957	1.67398	4.95529	mock_peak_1062
Chr1	20552025	20553410	1386	85.19	2.65477	1.36275	1.6104	mock_peak_1063
Chr1	20555235	20556405	1171	113.67	4.37697	1.45275	3.15611	mock_peak_1064
Chr1	20581512	20582936	1425	91.81	2.35701	1.31499	1.34675	mock_peak_1065
Chr1	20607948	20611783	3836	84.31	3.1882	1.42273	2.08216	mock_peak_1066
Chr1	20676866	20677286	421	77.5	2.16551	1.32255	1.17872	mock_peak_1067
Chr1	20679988	20681921	1934	84.89	3.38179	1.44336	2.25396	mock_peak_1068
Chr1	20684113	20684894	782	95.89	3.86812	1.45834	2.69703	mock_peak_1069
Chr1	20687234	20687580	347	86.95	4.72237	1.57034	3.46096	mock_peak_1070
Chr1	20690733	20692607	1875	78.7	2.78462	1.3931	1.72033	mock_peak_1071
Chr1	20697746	20698209	464	77.46	2.646	1.3832	1.59518	mock_peak_1072
Chr1	20735086	20736181	1096	132.37	3.73535	1.37087	2.56905	mock_peak_1073
Chr1	20737848	20742413	4566	95.48	5.52224	1.59518	4.21093	mock_peak_1074
Chr1	20749849	20752799	2951	90.21	5.11795	1.5899	3.82918	mock_peak_1075
Chr1	20769397	20771279	1883	134.63	9.97408	1.75996	8.3641	mock_peak_1076
Chr1	20777668	20777971	304	75.38	2.45076	1.36375	1.4222	mock_peak_1077
Chr1	20787658	20788960	1303	88.44	2.64313	1.35651	1.59715	mock_peak_1078
Chr1	20792144	20792738	595	94.05	2.46521	1.32273	1.44052	mock_peak_1079
Chr1	20830736	20833887	3152	99.4	6.43416	1.66015	5.04919	mock_peak_1080
Chr1	20840347	20844531	4185	84.34	3.73544	1.47386	2.57842	mock_peak_1081
Chr1	20977915	20978603	689	106.52	2.49677	1.3042	1.46809	mock_peak_1082
Chr1	20984467	20986527	2061	134.31	10.6298	1.80502	8.97303	mock_peak_1083
Chr1	20988204	20989719	1516	82.42	3.5825	1.47421	2.42973	mock_peak_1084
Chr1	20990972	20992172	1201	78.92	3.0726	1.427	1.97225	mock_peak_1085
Chr1	20994959	20999633	4675	91.24	5.70147	1.64126	4.36076	mock_peak_1086
Chr1	21002205	21006139	3935	87.48	4.43909	1.53833	3.2101	mock_peak_1087
Chr1	21009080	21013015	3936	79.9	3.09617	1.4233	2.00075	mock_peak_1088
Chr1	21054399	21055640	1242	76.1	2.56831	1.37654	1.52528	mock_peak_1089
Chr1	21073041	21073660	620	81.58	2.11151	1.30655	1.13132	mock_peak_1090
Chr1	21083840	21085104	1265	83.07	3.40317	1.45078	2.27067	mock_peak_1091
Chr1	21095586	21098698	3113	107.04	8.04291	1.76573	6.53319	mock_peak_1092
Chr1	21104628	21104935	308	79.86	3.2463	1.44363	2.12724	mock_peak_1093
Chr1	21111921	21114193	2273	83.05	3.90238	1.4992	2.72105	mock_peak_1094
Chr1	21115544	21117205	1662	74.26	2.20142	1.33503	1.20665	mock_peak_1095
Chr1	21119954	21126451	6498	107.67	5.74974	1.57776	4.41553	mock_peak_1096
Chr1	21129486	21130516	1031	116.09	2.64701	1.30805	1.60047	mock_peak_1097
Chr1	21138818	21141015	2198	87.14	3.44006	1.43674	2.31472	mock_peak_1098
Chr1	21142847	21144359	1513	96.57	4.77032	1.53904	3.5106	mock_peak_1099
Chr1	21146822	21149419	2598	111.94	6.74993	1.62914	5.3525	mock_peak_1100
Chr1	21160477	21166958	6482	84.99	3.65745	1.46818	2.50433	mock_peak_1101
Chr1	21177342	21177649	308	92.01	2.47903	1.32755	1.45357	mock_peak_1102
Chr1	21196749	21198652	1904	108.11	2.86913	1.33647	1.79784	mock_peak_1103
Chr1	21202204	21203792	1589	109.77	4.72876	1.49445	3.47424	mock_peak_1104
Chr1	21208456	21226139	17684	97.71	5.50997	1.58163	4.20109	mock_peak_1105
Chr1	21242862	21246516	3655	96.08	5.84949	1.61255	4.51652	mock_peak_1106
Chr1	21248098	21253107	5010	84.87	4.22605	1.51746	3.02352	mock_peak_1107
Chr1	21256714	21269689	12976	101.61	7.22786	1.69843	5.79597	mock_peak_1108
Chr1	21271697	21273314	1618	84.02	4.1588	1.51789	2.95662	mock_peak_1109
Chr1	21279295	21284121	4827	78.4	3.00713	1.41764	1.91758	mock_peak_1110
Chr1	21288637	21289048	412	78.4	2.95567	1.41764	1.86605	mock_peak_1111
Chr1	21299572	21299873	302	91.8	5.84955	1.65689	4.49179	mock_peak_1112
Chr1	21302416	21314252	11837	100.62	8.80683	1.7528	7.33455	mock_peak_1113
Chr1	21317599	21345267	27669	109.04	9.4316	1.81601	7.86877	mock_peak_1114
Chr1	21347825	21351824	4000	88.06	5.01913	1.59017	3.73597	mock_peak_1115
Chr1	21353258	21358714	5457	111.32	5.41116	1.54454	4.10097	mock_peak_1116
Chr1	21360834	21363891	3058	116.89	3.36825	1.37851	2.24437	mock_peak_1117
Chr1	21365464	21382453	16990	130.86	14.0051	1.94488	12.2328	mock_peak_1118
Chr1	21384031	21387961	3931	85.28	4.32272	1.53283	3.10297	mock_peak_1119
Chr1	21389417	21417233	27817	113.05	10.4135	1.81808	8.82499	mock_peak_1120
Chr1	21418475	21424292	5818	96.38	7.2543	1.72939	5.81738	mock_peak_1121
Chr1	21429362	21429692	331	83.21	2.66657	1.37052	1.61597	mock_peak_1122
Chr1	21431289	21436562	5274	101.19	6.49389	1.62008	5.13488	mock_peak_1123
Chr1	21444995	21446487	1493	88.87	4.94829	1.57064	3.68069	mock_peak_1124
Chr1	21447768	21470949	23182	115.5	11.372	1.89561	9.71267	mock_peak_1125
Chr1	21472765	21479635	6871	89.38	5.43712	1.6052	4.13866	mock_peak_1126
Chr1	21481303	21501290	19988	104.42	9.44493	1.85065	7.87216	mock_peak_1127
Chr1	21503108	21506737	3630	117.56	6.07086	1.56088	4.72621	mock_peak_1128
Chr1	21515751	21517397	1647	112.03	4.32192	1.44459	3.11134	mock_peak_1129
Chr1	21524877	21529355	4479	116.49	5.65467	1.53696	4.33372	mock_peak_1130
Chr1	21534207	21534541	335	85.59	2.56598	1.35291	1.52786	mock_peak_1131
Chr1	21541532	21543735	2204	80.03	3.29689	1.44657	2.17468	mock_peak_1132
Chr1	21549705	21551576	1872	92.03	3.90137	1.46693	2.72721	mock_peak_1133
Chr1	21558441	21562423	3983	105.03	4.40694	1.47751	3.18341	mock_peak_1134
Chr1	21566842	21579360	12519	96.94	6.41531	1.67212	5.02994	mock_peak_1135
Chr1	21581374	21583769	2396	79.29	2.56288	1.36766	1.52274	mock_peak_1136
Chr1	21585328	21602981	17654	99.17	6.27827	1.65073	4.90205	mock_peak_1137
Chr1	21604615	21611362	6748	118.25	10.6759	1.8371	9.044	mock_peak_1138
Chr1	21621126	21621582	457	104.56	6.54494	1.65315	5.14448	mock_peak_1139
Chr1	21629858	21631055	1198	102.52	6.45854	1.65519	5.06398	mock_peak_1140
Chr1	21633230	21635256	2027	78.82	3.07429	1.42509	1.97632	mock_peak_1141
Chr1	21637504	21638721	1218	94.19	5.9545	1.63669	4.60706	mock_peak_1142
Chr1	21642521	21644040	1520	79.27	3.13677	1.43318	2.02957	mock_peak_1143
Chr1	21645599	21648114	2516	78.34	2.9727	1.41646	1.88437	mock_peak_1144
Chr1	21649699	21651281	1583	88.7	5.27282	1.60155	3.97796	mock_peak_1145
Chr1	21659274	21660925	1652	76.5	2.62214	1.38243	1.57285	mock_peak_1146
Chr1	21663031	21666766	3736	94.63	5.95674	1.64338	4.60247	mock_peak_1147
Chr1	21669652	21671557	1906	75.2	2.41817	1.36045	1.39336	mock_peak_1148
Chr1	21673130	21675286	2157	85.68	4.49851	1.54767	3.26282	mock_peak_1149
Chr1	21679982	21683460	3479	82.84	3.44488	1.45362	2.30707	mock_peak_1150
Chr1	21687988	21693657	5670	104.98	6.55992	1.64756	5.18211	mock_peak_1151
Chr1	21696346	21704130	7785	80.15	3.26249	1.43986	2.14721	mock_peak_1152
Chr1	21714033	21715352	1320	96.94	2.51142	1.32374	1.48033	mock_peak_1153
Chr1	21721510	21722257	748	77.17	2.73758	1.3957	1.67292	mock_peak_1154
Chr1	21734412	21736422	2011	91.45	2.86856	1.36767	1.8002	mock_peak_1155
Chr1	21769390	21776343	6954	83.71	3.06559	1.41284	1.97051	mock_peak_1156
Chr1	21781003	21782863	1861	121.41	3.20146	1.34464	2.09208	mock_peak_1157
Chr1	21792255	21793041	787	129.85	2.86924	1.30286	1.79712	mock_peak_1158
Chr1	21811051	21811609	559	77.43	2.62442	1.37849	1.57769	mock_peak_1159
Chr1	21817204	21818914	1711	121.76	3.62086	1.38088	2.46708	mock_peak_1160
Chr1	21823621	21824533	913	87.96	4.12811	1.49989	2.92905	mock_peak_1161
Chr1	21829185	21829985	801	116.55	2.92792	1.32779	1.84845	mock_peak_1162
Chr1	21838064	21838424	361	92.72	3.74918	1.45415	2.58551	mock_peak_1163
Chr1	21841720	21842730	1011	90.51	2.66006	1.35264	1.61086	mock_peak_1164
Chr1	21844212	21849925	5714	77.92	2.85523	1.4058	1.77875	mock_peak_1165
Chr1	21851408	21856626	5219	78.06	2.87825	1.40574	1.80226	mock_peak_1166
Chr1	21858052	21866636	8585	109.89	9.64725	1.85281	8.05328	mock_peak_1167
Chr1	21867993	21870146	2154	83.81	3.42967	1.45088	2.29299	mock_peak_1168
Chr1	21871943	21880183	8241	86.61	4.64228	1.55981	3.39253	mock_peak_1169
Chr1	21882030	21883636	1607	113.1	7.23168	1.67073	5.78863	mock_peak_1170
Chr1	21885070	21886974	1905	103.91	5.47542	1.56495	4.16744	mock_peak_1171
Chr1	21894364	21898112	3749	93.52	3.33915	1.41137	2.21918	mock_peak_1172
Chr1	21902911	21905619	2709	97.52	3.34965	1.4089	2.22536	mock_peak_1173
Chr1	21919506	21923296	3791	101.22	6.58854	1.66495	5.19146	mock_peak_1174
Chr1	21924786	21928772	3987	97.75	5.11299	1.54715	3.83901	mock_peak_1175
Chr1	21930701	21932379	1679	86.36	4.31185	1.53353	3.08775	mock_peak_1176
Chr1	21939841	21940615	775	123.27	3.26866	1.34772	2.15254	mock_peak_1177
Chr1	21944750	21945900	1151	93.85	6.68216	1.69348	5.28713	mock_peak_1178
Chr1	21947182	21948305	1124	82.25	3.69449	1.48632	2.52714	mock_peak_1179
Chr1	21951195	21953498	2304	80.39	3.09992	1.42458	1.99939	mock_peak_1180
Chr1	21955281	21961638	6358	93.13	6.27682	1.65876	4.91466	mock_peak_1181
Chr1	21963186	21969600	6415	83.22	3.81987	1.47786	2.65945	mock_peak_1182
Chr1	21970928	21978095	7168	83.75	2.92065	1.39973	1.83922	mock_peak_1183
Chr1	21979998	21989793	9796	112.75	7.90039	1.72213	6.40679	mock_peak_1184
Chr1	21991624	21992918	1295	89.57	5.5327	1.61704	4.2213	mock_peak_1185
Chr1	21994957	21995409	453	83.77	4.03157	1.51192	2.83596	mock_peak_1186
Chr1	21999433	22010568	11136	82.37	3.82773	1.48517	2.66244	mock_peak_1187
Chr1	22012101	22021684	9584	97.13	4.7764	1.5395	3.51981	mock_peak_1188
Chr1	22023453	22025247	1795	79.16	2.7652	1.39114	1.70411	mock_peak_1189
Chr1	22027237	22029786	2550	107.61	6.01303	1.60558	4.65968	mock_peak_1190
Chr1	22036133	22039079	2947	97.67	3.5053	1.42041	2.3699	mock_peak_1191
Chr1	22042283	22043006	724	92.24	3.93024	1.46667	2.75098	mock_peak_1192
Chr1	22044279	22050918	6640	102.71	6.56906	1.66182	5.17092	mock_peak_1193
Chr1	22054902	22055312	411	114.75	4.01036	1.42541	2.81614	mock_peak_1194
Chr1	22059406	22073135	13730	106.64	8.19625	1.74836	6.70388	mock_peak_1195
Chr1	22075139	22088670	13532	102.74	9.61638	1.83519	8.0683	mock_peak_1196
Chr1	22090569	22092253	1685	107.27	5.47452	1.56733	4.14964	mock_peak_1197
Chr1	22099053	22102113	3061	99.54	5.10617	1.54364	3.82786	mock_peak_1198
Chr1	22104089	22108493	4405	100.56	7.02786	1.65909	5.63914	mock_peak_1199
Chr1	22109873	22115779	5907	80.23	3.34998	1.45021	2.22377	mock_peak_1200
Chr1	22117941	22126164	8224	88.36	5.37466	1.58363	4.09872	mock_peak_1201
Chr1	22129861	22134245	4385	88.22	5.14637	1.59291	3.86094	mock_peak_1202
Chr1	22135678	22154315	18638	108.64	9.15851	1.80229	7.60978	mock_peak_1203
Chr1	22156361	22165174	8814	86.28	4.62113	1.55228	3.38023	mock_peak_1204
Chr1	22169819	22170314	496	77.28	2.64767	1.38422	1.59625	mock_peak_1205
Chr1	22176286	22180100	3815	107.81	4.40457	1.47126	3.18176	mock_peak_1206
Chr1	22182713	22183113	401	97.79	7.52481	1.76374	6.05089	mock_peak_1207
Chr1	22190127	22191026	900	105.81	2.81579	1.33497	1.75024	mock_peak_1208
Chr1	22193467	22194797	1331	134.97	4.3197	1.3863	3.12611	mock_peak_1209
Chr1	22202796	22203898	1103	120.63	6.57348	1.58143	5.19038	mock_peak_1210
Chr1	22209042	22213683	4642	97.82	3.51892	1.42008	2.37922	mock_peak_1211
Chr1	22217353	22223518	6166	91.76	5.5702	1.61361	4.25824	mock_peak_1212
Chr1	22226460	22228544	2085	77.22	2.46564	1.36125	1.43664	mock_peak_1213
Chr1	22231053	22243992	12940	94.02	6.31286	1.63818	4.9713	mock_peak_1214
Chr1	22245222	22247393	2172	97.06	5.4007	1.57802	4.10815	mock_peak_1215
Chr1	22250075	22257611	7537	84.24	4.23239	1.52183	3.02597	mock_peak_1216
Chr1	22259108	22259874	767	75.22	2.38224	1.35664	1.36197	mock_peak_1217
Chr1	22261458	22273344	11887	108.35	7.65515	1.70928	6.19273	mock_peak_1218
Chr1	22276443	22282219	5777	89.65	5.4678	1.6155	4.15727	mock_peak_1219
Chr1	22285503	22289550	4048	104.91	8.11768	1.78222	6.60134	mock_peak_1220
Chr1	22398247	22399601	1355	87.02	3.63823	1.46026	2.48615	mock_peak_1221
Chr1	22426809	22427128	320	95.17	2.8143	1.35859	1.74675	mock_peak_1222
Chr1	22453945	22455472	1528	75.71	2.46603	1.3658	1.43558	mock_peak_1223
Chr1	22463334	22469790	6457	96.16	5.51983	1.59721	4.21087	mock_peak_1224
Chr1	22475155	22476793	1639	115.82	4.453	1.44994	3.23293	mock_peak_1225
Chr1	22479234	22481870	2637	99.33	3.22749	1.38579	2.11818	mock_peak_1226
Chr1	22483852	22485347	1496	143.48	4.96264	1.4316	3.68789	mock_peak_1227
Chr1	22489315	22490633	1319	93.33	3.26099	1.40623	2.14608	mock_peak_1228
Chr1	22508784	22511532	2749	108.36	4.28585	1.46384	3.07012	mock_peak_1229
Chr1	22517186	22519227	2042	79.79	2.862	1.4005	1.78799	mock_peak_1230
Chr1	22521065	22525436	4372	90.91	5.70975	1.62143	4.39211	mock_peak_1231
Chr1	22526789	22527117	329	74.37	2.28553	1.34569	1.27742	mock_peak_1232
Chr1	22535251	22540081	4831	99.53	5.07197	1.54365	3.79892	mock_peak_1233
Chr1	22543431	22543911	481	98.95	3.10037	1.3766	2.00257	mock_peak_1234
Chr1	22591909	22592218	310	88.27	3.05518	1.40106	1.95982	mock_peak_1235
Chr1	22613158	22615082	1925	97.74	2.47911	1.31893	1.45326	mock_peak_1236
Chr1	22642930	22644896	1967	86.24	2.96418	1.39616	1.88123	mock_peak_1237
Chr1	22646936	22647575	640	79.27	2.60417	1.37175	1.56372	mock_peak_1238
Chr1	22654750	22657577	2828	83.27	2.75534	1.37837	1.69676	mock_peak_1239
Chr1	22660632	22663379	2748	107.31	5.49056	1.55387	4.17803	mock_peak_1240
Chr1	22664693	22667636	2944	104.96	5.53258	1.57134	4.2162	mock_peak_1241
Chr1	22674280	22677095	2816	90.04	4.28407	1.51267	3.0718	mock_peak_1242
Chr1	22685326	22688993	3668	90.44	5.70115	1.62079	4.38334	mock_peak_1243
Chr1	22690373	22693582	3210	93.27	4.10367	1.48615	2.90551	mock_peak_1244
Chr1	22713522	22719149	5628	89.25	5.14145	1.58778	3.85841	mock_peak_1245
Chr1	22720898	22722261	1364	118.92	4.05063	1.40873	2.8665	mock_peak_1246
Chr1	22725573	22726029	457	78.23	2.75938	1.39295	1.69754	mock_peak_1247
Chr1	22738168	22740725	2558	131.34	7.25748	1.58558	5.82451	mock_peak_1248
Chr1	22745544	22748804	3261	116.68	6.66997	1.60705	5.26595	mock_peak_1249
Chr1	22750226	22752967	2742	91.79	3.791	1.46095	2.62002	mock_peak_1250
Chr1	22755151	22755652	502	86.49	3.23816	1.42395	2.12248	mock_peak_1251
Chr1	22764931	22766382	1452	77.56	2.81016	1.40266	1.73754	mock_peak_1252
Chr1	22770590	22773780	3191	113.14	7.98211	1.74071	6.47498	mock_peak_1253
Chr1	22775736	22776105	370	95.38	6.78485	1.71716	5.361	mock_peak_1254
Chr1	22777474	22778538	1065	85.82	4.57198	1.55005	3.33401	mock_peak_1255
Chr1	22782405	22786357	3953	114.22	7.26221	1.6536	5.82446	mock_peak_1256
Chr1	22787658	22788004	347	74.74	2.34151	1.35226	1.32599	mock_peak_1257
Chr1	22805649	22805955	307	82.07	2.82452	1.39021	1.75712	mock_peak_1258
Chr1	22831197	22833186	1990	81.31	3.26558	1.43807	2.14976	mock_peak_1259
Chr1	22837409	22840189	2781	84.07	4.15277	1.5189	2.94938	mock_peak_1260
Chr1	22842097	22844057	1961	76.1	2.56951	1.37649	1.52652	mock_peak_1261
Chr1	22848555	22852273	3719	89.18	4.94318	1.57674	3.66997	mock_peak_1262
Chr1	22854654	22855224	571	101.05	2.84827	1.34786	1.77929	mock_peak_1263
Chr1	22856656	22860126	3471	112.97	6.42279	1.621	5.03459	mock_peak_1264
Chr1	22863747	22865666	1920	95.66	2.31377	1.30568	1.30792	mock_peak_1265
Chr1	22873863	22874256	394	86.52	4.67461	1.56251	3.4224	mock_peak_1266
Chr1	22905568	22906036	469	97.63	2.98874	1.36838	1.90339	mock_peak_1267
Chr1	22909059	22910284	1226	85.24	2.11447	1.30022	1.13705	mock_peak_1268
Chr1	22911708	22913914	2207	105.48	3.98394	1.44297	2.79704	mock_peak_1269
Chr1	22916255	22918457	2203	104.05	4.42063	1.47465	3.20971	mock_peak_1270
Chr1	22920245	22922093	1849	113.99	3.881	1.41631	2.70336	mock_peak_1271
Chr1	22943648	22944719	1072	80.55	3.34967	1.45607	2.21632	mock_peak_1272
Chr1	22946534	22949513	2980	96.69	6.14513	1.64987	4.78301	mock_peak_1273
Chr1	22956874	22960997	4124	99.79	4.98462	1.5293	3.72081	mock_peak_1274
Chr1	22962439	22968044	5606	83.69	3.93352	1.49709	2.75524	mock_peak_1275
Chr1	22982153	22983413	1261	105.84	5.60474	1.56914	4.2833	mock_peak_1276
Chr1	22984971	22986583	1613	92.49	5.45191	1.60619	4.13812	mock_peak_1277
Chr1	22988269	22990198	1930	85.22	3.85769	1.49204	2.67865	mock_peak_1278
Chr1	22994134	22997078	2945	131.4	7.4104	1.66098	5.96588	mock_peak_1279
Chr1	22998406	22998788	383	104.71	2.39457	1.29656	1.37876	mock_peak_1280
Chr1	23000924	23001390	467	74.02	2.22554	1.33879	1.2254	mock_peak_1281
Chr1	23003270	23015520	12251	87.42	4.86392	1.55631	3.61656	mock_peak_1282
Chr1	23016980	23018248	1269	98.39	2.89003	1.36755	1.8155	mock_peak_1283
Chr1	23025225	23028632	3408	89.78	5.24672	1.60155	3.94935	mock_peak_1284
Chr1	23031778	23039252	7475	116.83	8.54832	1.74918	7.00821	mock_peak_1285
Chr1	23047572	23050371	2800	123.96	9.77807	1.8173	8.14783	mock_peak_1286
Chr1	23053414	23055932	2519	79.38	3.17602	1.43521	2.06636	mock_peak_1287
Chr1	23057570	23062409	4840	87.02	4.02298	1.4964	2.8314	mock_peak_1288
Chr1	23063703	23068800	5098	91.38	5.61991	1.58177	4.33036	mock_peak_1289
Chr1	23070733	23071612	880	82.76	3.79305	1.48472	2.62827	mock_peak_1290
Chr1	23089671	23091482	1812	81.03	2.88731	1.39946	1.81186	mock_peak_1291
Chr1	23099435	23099786	352	90.22	2.78345	1.36668	1.72013	mock_peak_1292
Chr1	23107460	23108228	769	86.09	2.49479	1.34348	1.46518	mock_peak_1293
Chr1	23121469	23123072	1604	85.14	3.39525	1.44639	2.26176	mock_peak_1294
Chr1	23161629	23162557	929	75.22	2.29696	1.34532	1.29205	mock_peak_1295
Chr1	23177623	23178525	903	112.19	4.31318	1.45228	3.0969	mock_peak_1296
Chr1	23192937	23195381	2445	87.48	3.31543	1.4263	2.19624	mock_peak_1297
Chr1	23204677	23206100	1424	105.44	3.3075	1.3828	2.18808	mock_peak_1298
Chr1	23207379	23209195	1817	98.16	3.33529	1.39498	2.21856	mock_peak_1299
Chr1	23216441	23217581	1141	82.34	2.76238	1.38487	1.69793	mock_peak_1300
Chr1	23223450	23225236	1787	79.93	3.151	1.43225	2.04379	mock_peak_1301
Chr1	23272151	23273066	916	90.47	2.61915	1.34737	1.57582	mock_peak_1302
Chr1	23275904	23276265	362	118.85	3.21172	1.35039	2.09908	mock_peak_1303
Chr1	23280582	23280980	399	90.78	3.86688	1.48025	2.68426	mock_peak_1304
Chr1	23300211	23300770	560	94.43	3.41761	1.4201	2.28601	mock_peak_1305
Chr1	23302534	23306100	3567	94.97	3.65253	1.42603	2.51196	mock_peak_1306
Chr1	23307334	23309034	1701	98.23	3.14729	1.38281	2.04581	mock_peak_1307
Chr1	23316714	23317181	468	89.48	4.15557	1.50369	2.95493	mock_peak_1308
Chr1	23324416	23326648	2233	127.79	2.59707	1.3029	1.5572	mock_peak_1309
Chr1	23329763	23330148	386	92.11	5.01503	1.58631	3.72204	mock_peak_1310
Chr1	23332195	23334377	2183	94.22	3.96753	1.46764	2.78883	mock_peak_1311
Chr1	23337313	23338592	1280	94.56	5.39607	1.57908	4.09741	mock_peak_1312
Chr1	23340104	23340633	530	80.41	3.40689	1.45269	2.2781	mock_peak_1313
Chr1	23343381	23345415	2035	107.88	7.39887	1.68043	5.96466	mock_peak_1314
Chr1	23346656	23351637	4982	93.43	6.48253	1.68021	5.10132	mock_peak_1315
Chr1	23353017	23361725	8709	92.88	6.33585	1.672	4.96305	mock_peak_1316
Chr1	23363613	23365862	2250	84.06	4.14865	1.51869	2.94544	mock_peak_1317
Chr1	23368631	23369625	995	82.96	3.29899	1.43549	2.1815	mock_peak_1318
Chr1	23372572	23377564	4993	105.13	7.87511	1.71869	6.40893	mock_peak_1319
Chr1	23378834	23382541	3708	90.18	5.54651	1.62792	4.22159	mock_peak_1320
Chr1	23385935	23386695	761	89.33	3.65117	1.45214	2.50121	mock_peak_1321
Chr1	23388874	23389746	873	86.64	2.53626	1.34722	1.50331	mock_peak_1322
Chr1	23405598	23410027	4430	96.82	4.06118	1.47382	2.86642	mock_peak_1323
Chr1	23413639	23414939	1301	122.97	5.00837	1.48115	3.72967	mock_peak_1324
Chr1	23419829	23423286	3458	101.61	4.94449	1.53809	3.67374	mock_peak_1325
Chr1	23426294	23428536	2243	119.32	10.469	1.82957	8.84021	mock_peak_1326
Chr1	23430509	23432106	1598	89.22	5.49994	1.61088	4.19566	mock_peak_1327
Chr1	23433459	23448765	15307	85.18	4.4116	1.53796	3.18704	mock_peak_1328
Chr1	23451301	23454944	3644	110.67	7.56573	1.68458	6.11089	mock_peak_1329
Chr1	23456769	23457980	1212	92.78	3.1118	1.3936	2.01372	mock_peak_1330
Chr1	23462002	23465860	3859	104.32	7.11808	1.68257	5.70108	mock_peak_1331
Chr1	23467450	23470349	2900	102.44	3.1169	1.37335	2.01886	mock_peak_1332
Chr1	23472189	23472936	748	115.65	4.15407	1.4358	2.94515	mock_peak_1333
Chr1	23474738	23475738	1001	76.14	2.57078	1.37719	1.52702	mock_peak_1334
Chr1	23477230	23481041	3812	78.41	2.98848	1.41786	1.89855	mock_peak_1335
Chr1	23483030	23485375	2346	82.59	3.7869	1.49236	2.6129	mock_peak_1336
Chr1	23489291	23489627	337	78.36	2.7764	1.39575	1.71402	mock_peak_1337
Chr1	23491417	23492772	1356	75.96	2.53715	1.37414	1.4969	mock_peak_1338
Chr1	23494324	23496368	2045	77.94	2.79776	1.39905	1.7298	mock_peak_1339
Chr1	23499104	23501378	2275	92.19	2.56446	1.34129	1.52847	mock_peak_1340
Chr1	23536069	23537026	958	91.23	2.35763	1.3163	1.34638	mock_peak_1341
Chr1	23545774	23552611	6838	86.77	3.60678	1.4607	2.45628	mock_peak_1342
Chr1	23556320	23558680	2361	101.61	4.9282	1.52593	3.66577	mock_peak_1343
Chr1	23566025	23567221	1197	81.42	3.55487	1.4715	2.40435	mock_peak_1344
Chr1	23569178	23569954	777	80.61	3.32237	1.45002	2.19622	mock_peak_1345
Chr1	23582415	23584655	2241	96.33	5.18741	1.57759	3.89453	mock_peak_1346
Chr1	23589114	23595152	6039	88.87	4.88327	1.57179	3.61576	mock_peak_1347
Chr1	23604670	23606114	1445	89.28	2.774	1.36529	1.71426	mock_peak_1348
Chr1	23859661	23860239	579	76.12	2.40627	1.35664	1.38398	mock_peak_1349
Chr1	23867163	23867532	370	77.52	2.35867	1.34771	1.34347	mock_peak_1350
Chr1	23872585	23873249	665	93.69	2.73015	1.35158	1.6756	mock_peak_1351
Chr1	24150072	24152035	1964	100.05	2.82441	1.3468	1.75852	mock_peak_1352
Chr1	24161369	24162169	801	80.99	2.66206	1.37469	1.61395	mock_peak_1353
Chr1	24167558	24167863	306	84.45	3.00887	1.40698	1.91791	mock_peak_1354
Chr1	24172791	24175168	2378	116.74	5.69512	1.54023	4.36901	mock_peak_1355
Chr1	24177246	24188192	10947	92.71	5.63244	1.61177	4.31512	mock_peak_1356
Chr1	24189429	24202520	13092	83.26	3.89823	1.49465	2.72128	mock_peak_1357
Chr1	24204414	24205544	1131	81.02	3.48762	1.46423	2.34557	mock_peak_1358
Chr1	24209155	24210087	933	75.23	2.41969	1.36098	1.39431	mock_peak_1359
Chr1	24212005	24216836	4832	89.25	4.22494	1.50203	3.02639	mock_peak_1360
Chr1	24218157	24219655	1499	74.48	2.29888	1.34743	1.28898	mock_peak_1361
Chr1	24224824	24225339	516	80.34	2.16981	1.31659	1.18261	mock_peak_1362
Chr1	24227233	24228322	1090	109.03	6.62948	1.63301	5.23889	mock_peak_1363
Chr1	24237193	24237676	484	96.17	3.2717	1.40275	2.15253	mock_peak_1364
Chr1	24239005	24239377	373	88.63	2.35272	1.32056	1.34198	mock_peak_1365
Chr1	24242559	24243146	588	91.1	3.13352	1.39929	2.03282	mock_peak_1366
Chr1	24246119	24247061	943	97.98	2.81118	1.35382	1.74411	mock_peak_1367
Chr1	24253028	24258188	5161	81.49	2.95439	1.4078	1.87013	mock_peak_1368
Chr1	24259474	24262221	2748	117.32	8.3952	1.73008	6.8757	mock_peak_1369
Chr1	24264840	24272886	8047	88.68	4.54818	1.54032	3.31125	mock_peak_1370
Chr1	24276820	24279846	3027	100.46	7.79201	1.76793	6.306	mock_peak_1371
Chr1	24281349	24285785	4437	90.82	5.24762	1.59422	3.95155	mock_peak_1372
Chr1	24287575	24292122	4548	102.49	6.751	1.68467	5.33363	mock_peak_1373
Chr1	24293966	24294365	400	79.26	2.39562	1.34742	1.37845	mock_peak_1374
Chr1	24295631	24297411	1781	91.53	4.30674	1.50807	3.09672	mock_peak_1375
Chr1	24301051	24302376	1326	85.2	2.89879	1.39065	1.82423	mock_peak_1376
Chr1	24303600	24305155	1556	93.11	3.72057	1.4521	2.55913	mock_peak_1377
Chr1	24307699	24314010	6312	109.61	5.03267	1.51124	3.76043	mock_peak_1378
Chr1	24315361	24316282	922	80.01	3.07008	1.42711	1.96784	mock_peak_1379
Chr1	24318032	24325467	7436	89.16	4.60144	1.53668	3.37063	mock_peak_1380
Chr1	24327785	24346475	18691	84.6	4.30976	1.52469	3.10043	mock_peak_1381
Chr1	24352338	24354186	1849	86.55	3.41899	1.44113	2.28646	mock_peak_1382
Chr1	24358299	24360828	2530	95.16	6.0578	1.63367	4.71535	mock_peak_1383
Chr1	24362368	24366809	4442	101.91	4.88428	1.52816	3.61949	mock_peak_1384
Chr1	24370555	24373041	2487	120.95	10.6882	1.87525	9.01896	mock_peak_1385
Chr1	24374526	24376090	1565	85.26	2.91301	1.39382	1.83273	mock_peak_1386
Chr1	24377365	24382881	5517	104.3	3.84312	1.43297	2.66911	mock_peak_1387
Chr1	24384494	24385059	566	98.59	3.836	1.44228	2.66629	mock_peak_1388
Chr1	24389645	24390252	608	87.14	3.33905	1.4343	2.21282	mock_peak_1389
Chr1	24397301	24400592	3292	92.86	3.89928	1.47649	2.71966	mock_peak_1390
Chr1	24402102	24404467	2366	83.35	3.98543	1.50596	2.79646	mock_peak_1391
Chr1	24406265	24406702	438	73.86	2.20477	1.33651	1.20702	mock_peak_1392
Chr1	24408065	24409084	1020	75.86	2.52159	1.37229	1.48341	mock_peak_1393
Chr1	24410494	24424077	13584	137.81	16.0442	2.03262	14.1531	mock_peak_1394
Chr1	24425468	24435852	10385	91.69	5.80961	1.63492	4.47413	mock_peak_1395
Chr1	24439246	24440255	1010	167.8	17.3603	2.0497	15.3359	mock_peak_1396
Chr1	24443424	24468439	25016	91.64	5.60221	1.59472	4.30532	mock_peak_1397
Chr1	24470297	24479548	9252	96.6	6.22049	1.65065	4.85917	mock_peak_1398
Chr1	24481674	24483800	2127	91.29	6.11822	1.64781	4.7744	mock_peak_1399
Chr1	24490450	24493341	2892	107.99	5.02277	1.52794	3.74209	mock_peak_1400
Chr1	24495222	24496638	1417	82.81	3.78715	1.49624	2.60837	mock_peak_1401
Chr1	24499258	24500752	1495	86	4.54506	1.55323	3.30313	mock_peak_1402
Chr1	24504454	24507064	2611	129.03	7.99225	1.65312	6.50331	mock_peak_1403
Chr1	24508575	24510684	2110	100.17	4.2536	1.47526	3.04944	mock_peak_1404
Chr1	24511941	24514377	2437	91.29	3.65336	1.45058	2.49914	mock_peak_1405
Chr1	24522049	24523012	964	77.35	2.78277	1.39867	1.71483	mock_peak_1406
Chr1	24525280	24528669	3390	118.23	10.3656	1.84579	8.73462	mock_peak_1407
Chr1	24531227	24533124	1898	85.02	4.34273	1.53112	3.12498	mock_peak_1408
Chr1	24534473	24535681	1209	82.29	3.73903	1.48699	2.5711	mock_peak_1409
Chr1	24547286	24550232	2947	80.77	3.04561	1.42003	1.95044	mock_peak_1410
Chr1	24559370	24559684	315	106.88	3.10393	1.36132	2.00536	mock_peak_1411
Chr1	24562110	24563138	1029	82.35	2.95345	1.40493	1.86849	mock_peak_1412
Chr1	24565679	24567265	1587	77.19	2.74396	1.39601	1.67891	mock_peak_1413
Chr1	24571230	24576881	5652	84.77	3.05052	1.40911	1.95626	mock_peak_1414
Chr1	24578868	24586125	7258	85.26	3.76071	1.47492	2.59634	mock_peak_1415
Chr1	24588060	24588776	717	80.75	3.15997	1.43019	2.05509	mock_peak_1416
Chr1	24590225	24591891	1667	90.07	5.0297	1.58488	3.74761	mock_peak_1417
Chr1	24594047	24599986	5940	110.59	10.2958	1.85742	8.70426	mock_peak_1418
Chr1	24603838	24604522	685	81.4	3.27112	1.44433	2.14888	mock_peak_1419
Chr1	24606256	24607389	1134	83.36	3.83481	1.49323	2.65975	mock_peak_1420
Chr1	24690555	24691627	1073	83.26	2.66516	1.37055	1.61619	mock_peak_1421
Chr1	24693788	24694889	1102	98	2.53786	1.32417	1.50396	mock_peak_1422
Chr1	24700232	24703598	3367	80.51	3.27121	1.44457	2.15049	mock_peak_1423
Chr1	24705325	24709718	4394	80.24	3.48438	1.45042	2.35879	mock_peak_1424
Chr1	24710996	24715639	4644	91.62	4.95238	1.55861	3.68598	mock_peak_1425
Chr1	24719475	24721618	2144	78.73	2.83103	1.40035	1.75934	mock_peak_1426
Chr1	24723702	24724188	487	75.74	2.35229	1.35104	1.338	mock_peak_1427
Chr1	24728018	24728514	497	82.63	3.35476	1.44989	2.22498	mock_peak_1428
Chr1	24729848	24731566	1719	112.09	3.38378	1.36792	2.26537	mock_peak_1429
Chr1	24745482	24747328	1847	92.75	6.30919	1.67002	4.93917	mock_peak_1430
Chr1	24753618	24754518	901	75.95	2.43585	1.36045	1.41176	mock_peak_1431
Chr1	24755801	24758647	2847	89.1	4.57031	1.53385	3.33618	mock_peak_1432
Chr1	24759857	24760284	428	74	2.22523	1.33906	1.22461	mock_peak_1433
Chr1	24762428	24763517	1090	79.42	3.15653	1.43582	2.0462	mock_peak_1434
Chr1	24764770	24766104	1335	82.63	3.22374	1.43393	2.10901	mock_peak_1435
Chr1	24772010	24774997	2988	106.86	5.38422	1.56165	4.07433	mock_peak_1436
Chr1	24778798	24781515	2718	105.65	9.76098	1.86784	8.17097	mock_peak_1437
Chr1	24783209	24784284	1076	77.93	2.89717	1.40919	1.81701	mock_peak_1438
Chr1	24786580	24788860	2281	74.45	2.29936	1.34717	1.28958	mock_peak_1439
Chr1	24790140	24792931	2792	75.14	2.40729	1.35906	1.38412	mock_peak_1440
Chr1	24794787	24796589	1803	94.23	5.14168	1.56319	3.85967	mock_peak_1441
Chr1	24797828	24800468	2641	75.21	2.41823	1.36072	1.39315	mock_peak_1442
Chr1	24803313	24808305	4993	81.67	3.62846	1.47599	2.47298	mock_peak_1443
Chr1	24809530	24810571	1042	77.39	2.60849	1.37821	1.56208	mock_peak_1444
Chr1	24813402	24817771	4370	93.78	4.98725	1.56618	3.71108	mock_peak_1445
Chr1	24819050	24821535	2486	101.57	4.48308	1.49243	3.255	mock_peak_1446
Chr1	24831619	24832195	577	77.15	2.75831	1.39537	1.69386	mock_peak_1447
Chr1	24853178	24853539	362	111.55	3.5117	1.39052	2.36745	mock_peak_1448
Chr1	24854795	24855542	748	74.82	2.1038	1.32057	1.12391	mock_peak_1449
Chr1	24863849	24865046	1198	103.49	5.5172	1.56255	4.21131	mock_peak_1450
Chr1	24866306	24868155	1850	93.38	3.41902	1.42414	2.28575	mock_peak_1451
Chr1	24877713	24879406	1694	81.84	3.20067	1.43345	2.08785	mock_peak_1452
Chr1	24881472	24881938	467	91.62	2.57464	1.33995	1.53608	mock_peak_1453
Chr1	24886330	24890464	4135	83.78	2.56326	1.35462	1.52853	mock_peak_1454
Chr1	24893199	24893787	589	87.05	2.42224	1.33267	1.40278	mock_peak_1455
Chr1	24904679	24905062	384	74.87	2.36645	1.35465	1.34821	mock_peak_1456
Chr1	24907800	24908562	763	88.12	4.42526	1.5399	3.19013	mock_peak_1457
Chr1	24917642	24918308	667	81.9	3.62077	1.4802	2.46014	mock_peak_1458
Chr1	24938162	24939898	1737	79.28	3.1231	1.43325	2.01569	mock_peak_1459
Chr1	24943424	24944315	892	83.99	3.36742	1.44527	2.23696	mock_peak_1460
Chr1	24945609	24946851	1243	75.19	2.3138	1.34766	1.30429	mock_peak_1461
Chr1	24976645	24977144	500	75.22	2.42541	1.36055	1.40073	mock_peak_1462
Chr1	24999023	25000384	1362	80.37	2.31977	1.33565	1.31307	mock_peak_1463
Chr1	25056256	25057038	783	73.62	2.16833	1.33228	1.17536	mock_peak_1464
Chr1	25070353	25074209	3857	80.06	2.91485	1.40226	1.83908	mock_peak_1465
Chr1	25082442	25086698	4257	79.41	2.77037	1.38968	1.70588	mock_peak_1466
Chr1	25088376	25091204	2829	79.52	2.62835	1.37525	1.58049	mock_peak_1467
Chr1	25093955	25096311	2357	98.25	5.19823	1.56068	3.91321	mock_peak_1468
Chr1	25103458	25105179	1722	75.03	2.38929	1.3575	1.36784	mock_peak_1469
Chr1	25106923	25108871	1949	74.04	2.23323	1.3397	1.2319	mock_peak_1470
Chr1	25110123	25110843	721	77.11	2.69086	1.38962	1.63362	mock_peak_1471
Chr1	25112485	25116782	4298	85.69	3.65689	1.46598	2.50189	mock_peak_1472
Chr1	25308709	25309536	828	97.29	2.40413	1.31083	1.38826	mock_peak_1473
Chr1	25571318	25572466	1149	79.73	2.73299	1.38924	1.67046	mock_peak_1474
Chr1	25577933	25579247	1315	79.55	3.20847	1.4382	2.09567	mock_peak_1475
Chr1	25586475	25586829	355	92.67	3.54518	1.44011	2.39685	mock_peak_1476
Chr1	25593263	25593598	336	79.89	3.10472	1.43063	2.00069	mock_peak_1477
Chr1	25595064	25598559	3496	86.43	3.67353	1.46387	2.52205	mock_peak_1478
Chr1	25618188	25621112	2925	83.08	2.59654	1.36085	1.55528	mock_peak_1479
Chr1	25631904	25633972	2069	96.38	3.91627	1.45056	2.74965	mock_peak_1480
Chr1	25635233	25635705	473	79.56	2.67457	1.38094	1.62153	mock_peak_1481
Chr1	25667192	25667526	335	75.84	2.52482	1.37184	1.48709	mock_peak_1482
Chr1	25675005	25676926	1922	94.24	4.82657	1.52928	3.57652	mock_peak_1483
Chr1	25805435	25806558	1124	104.49	3.47982	1.39214	2.34953	mock_peak_1484
Chr1	25821975	25823025	1051	75.5	2.44534	1.36434	1.41613	mock_peak_1485
Chr1	25837187	25838216	1030	88.68	2.11647	1.29312	1.13622	mock_peak_1486
Chr1	25847178	25848467	1290	91.15	3.76135	1.46041	2.59543	mock_peak_1487
Chr1	25862488	25863323	836	82.36	2.68609	1.37397	1.63309	mock_peak_1488
Chr1	25867605	25867929	325	81.36	2.42256	1.34552	1.40243	mock_peak_1489
Chr1	26856383	26856811	429	98.37	5.25776	1.57646	3.95599	mock_peak_1490
Chr1	26878554	26879156	603	90.12	4.2797	1.51627	3.06653	mock_peak_1491
Chr1	29053036	29053568	533	90.19	2.72835	1.36043	1.67064	mock_peak_1492
Chr2	9825	10843	1019	7437.73	49.1174	1.17739	46.137	mock_peak_1493
Chr2	53026	53517	492	116.67	2.68347	1.30662	1.63161	mock_peak_1494
Chr2	67502	68029	528	112.43	12.1561	2.02527	10.4038	mock_peak_1495
Chr2	333963	334786	824	76.38	2.33174	1.34678	1.32177	mock_peak_1496
Chr2	452074	454137	2064	128.04	4.69458	1.43867	3.45898	mock_peak_1497
Chr2	455834	456147	314	78.94	2.48995	1.36036	1.4653	mock_peak_1498
Chr2	457741	463071	5331	84.01	3.22559	1.42511	2.11443	mock_peak_1499
Chr2	524570	526911	2342	97.84	5.22248	1.55361	3.94412	mock_peak_1500
Chr2	529660	532476	2817	83.04	3.60055	1.47004	2.44746	mock_peak_1501
Chr2	535620	538192	2573	75.4	2.44659	1.36306	1.41904	mock_peak_1502
Chr2	541060	542265	1206	87.72	5.10649	1.58405	3.83169	mock_peak_1503
Chr2	544738	545216	479	99.81	8.11418	1.79984	6.60132	mock_peak_1504
Chr2	546599	549000	2402	106.47	7.34272	1.70762	5.88522	mock_peak_1505
Chr2	550226	551898	1673	104.63	4.99074	1.5191	3.72581	mock_peak_1506
Chr2	554268	555331	1064	131.15	4.08181	1.39792	2.88126	mock_peak_1507
Chr2	556669	557984	1316	107.38	3.64444	1.40683	2.49084	mock_peak_1508
Chr2	561555	569596	8042	99.03	7.46957	1.71489	6.04022	mock_peak_1509
Chr2	570943	578960	8018	86.42	4.64321	1.56085	3.39272	mock_peak_1510
Chr2	580693	586703	6011	139.46	16.0202	2.0752	14.0945	mock_peak_1511
Chr2	588911	596667	7757	105.06	6.47909	1.63235	5.11103	mock_peak_1512
Chr2	598200	610085	11886	89.43	5.4654	1.60433	4.16749	mock_peak_1513
Chr2	611597	618365	6769	99.77	7.5467	1.7158	6.11067	mock_peak_1514
Chr2	621798	624962	3165	118.64	10.6317	1.84637	8.99351	mock_peak_1515
Chr2	629676	630537	862	83.92	3.52051	1.45979	2.38017	mock_peak_1516
Chr2	633123	635972	2850	102.18	6.37172	1.62709	5.00515	mock_peak_1517
Chr2	639133	639452	320	91.38	5.5982	1.63329	4.2645	mock_peak_1518
Chr2	643471	646275	2805	79.22	3.11872	1.43228	2.01249	mock_peak_1519
Chr2	650128	651147	1020	111.77	4.01575	1.43063	2.83339	mock_peak_1520
Chr2	653430	654809	1380	120.37	5.00772	1.47557	3.74411	mock_peak_1521
Chr2	656742	658562	1821	89.12	5.22812	1.60905	3.92372	mock_peak_1522
Chr2	661649	665496	3848	122.75	11.4101	1.94185	9.67884	mock_peak_1523
Chr2	667055	680335	13281	110.62	10.502	1.90058	8.85941	mock_peak_1524
Chr2	681594	700413	18820	101.67	7.24077	1.70777	5.80274	mock_peak_1525
Chr2	701995	703448	1454	82.09	2.87386	1.39683	1.79924	mock_peak_1526
Chr2	705631	706604	974	129.99	8.99089	1.69269	7.46247	mock_peak_1527
Chr2	708745	714729	5985	94.24	6.44816	1.6829	5.05979	mock_peak_1528
Chr2	717045	739834	22790	86.41	4.58001	1.54005	3.35175	mock_peak_1529
Chr2	741071	755425	14355	84.92	4.27868	1.52273	3.06986	mock_peak_1530
Chr2	756803	757320	518	85.97	2.55923	1.34944	1.52394	mock_peak_1531
Chr2	763077	766906	3830	106.17	7.59323	1.68554	6.1695	mock_peak_1532
Chr2	770360	772450	2091	100.26	5.08659	1.53671	3.82052	mock_peak_1533
Chr2	774411	775947	1537	93.3	3.18715	1.3967	2.08166	mock_peak_1534
Chr2	788547	792651	4105	118.2	7.57357	1.67766	6.09864	mock_peak_1535
Chr2	795658	798645	2988	104.56	4.83459	1.50692	3.5796	mock_peak_1536
Chr2	804649	806824	2176	75.31	2.41894	1.36016	1.39486	mock_peak_1537
Chr2	808303	808867	565	95.71	7.06339	1.72674	5.6309	mock_peak_1538
Chr2	812497	816894	4398	82.73	3.83546	1.49498	2.65871	mock_peak_1539
Chr2	818787	820283	1497	94.12	6.70094	1.69827	5.29992	mock_peak_1540
Chr2	822000	825181	3182	86.11	4.57664	1.55233	3.33573	mock_peak_1541
Chr2	827352	831712	4361	100.56	7.11747	1.72026	5.67267	mock_peak_1542
Chr2	838445	839838	1394	125.85	3.64599	1.36925	2.49278	mock_peak_1543
Chr2	842451	843265	815	86.66	2.53114	1.34533	1.49905	mock_peak_1544
Chr2	847183	848865	1683	93.03	4.31236	1.51086	3.0925	mock_peak_1545
Chr2	860560	860976	417	98.94	2.5021	1.31744	1.47304	mock_peak_1546
Chr2	862671	863246	576	83.72	2.51219	1.32204	1.49839	mock_peak_1547
Chr2	869329	870999	1671	103.54	2.88024	1.34862	1.80566	mock_peak_1548
Chr2	884948	893263	8316	99.8	8.06092	1.7437	6.6066	mock_peak_1549
Chr2	894850	904875	10026	116.03	10.2392	1.86953	8.60973	mock_peak_1550
Chr2	906085	908686	2602	118.71	6.58138	1.57749	5.206	mock_peak_1551
Chr2	911495	917498	6004	86.56	4.79969	1.54838	3.56423	mock_peak_1552
Chr2	919505	921679	2175	85.19	4.39992	1.53883	3.17426	mock_peak_1553
Chr2	923071	932335	9265	88.37	5.13279	1.59558	3.84401	mock_peak_1554
Chr2	934060	934411	352	81.7	3.63043	1.47653	2.47436	mock_peak_1555
Chr2	937965	940047	2083	105.5	6.51967	1.62476	5.1451	mock_peak_1556
Chr2	942899	958900	16002	103.35	4.05224	1.44752	2.86772	mock_peak_1557
Chr2	961328	965905	4578	86.48	4.36608	1.52751	3.15008	mock_peak_1558
Chr2	970356	971708	1353	103.82	7.68854	1.74731	6.21489	mock_peak_1559
Chr2	973996	975889	1894	93.09	3.97836	1.46877	2.79903	mock_peak_1560
Chr2	978400	979216	817	76.6	2.391	1.35282	1.37581	mock_peak_1561
Chr2	980662	981089	428	84.64	4.20964	1.52897	2.99442	mock_peak_1562
Chr2	987786	989977	2192	77.3	2.55885	1.37026	1.52042	mock_peak_1563
Chr2	991596	992312	717	84.83	3.37278	1.43906	2.2484	mock_peak_1564
Chr2	994447	997448	3002	97.99	2.92808	1.36856	1.85072	mock_peak_1565
Chr2	1011028	1011851	824	84.48	3.02135	1.40317	1.93357	mock_peak_1566
Chr2	1052706	1053815	1110	82.63	3.71599	1.4842	2.55221	mock_peak_1567
Chr2	1067686	1068495	810	82.33	3.42447	1.4552	2.28957	mock_peak_1568
Chr2	1085691	1086610	920	84.15	2.45763	1.34332	1.43218	mock_peak_1569
Chr2	1100519	1102072	1554	104.09	5.83838	1.60171	4.48922	mock_peak_1570
Chr2	1105215	1110919	5705	101.9	4.74549	1.51293	3.48912	mock_peak_1571
Chr2	1115107	1117069	1963	85.97	3.40569	1.44032	2.27793	mock_peak_1572
Chr2	1162562	1162905	344	83.62	2.20948	1.31438	1.21748	mock_peak_1573
Chr2	1164604	1168267	3664	118.36	4.54865	1.45567	3.31081	mock_peak_1574
Chr2	1169717	1170069	353	79.55	3.19041	1.43807	2.07749	mock_peak_1575
Chr2	1172333	1174601	2269	74.93	2.29961	1.34573	1.29101	mock_peak_1576
Chr2	1177208	1179349	2142	81.33	3.52935	1.46986	2.38043	mock_peak_1577
Chr2	1180610	1181574	965	83.63	2.75009	1.37816	1.69244	mock_peak_1578
Chr2	1186670	1187200	531	154.76	4.8116	1.40805	3.54441	mock_peak_1579
Chr2	1190702	1191163	462	84.63	4.21507	1.52464	3.00634	mock_peak_1580
Chr2	1192579	1198291	5713	96.72	7.06074	1.67673	5.66948	mock_peak_1581
Chr2	1199507	1200369	863	86.17	4.55721	1.55633	3.31149	mock_peak_1582
Chr2	1203498	1204167	670	81.29	3.55024	1.46924	2.40256	mock_peak_1583
Chr2	1206765	1208712	1948	106.19	10.0421	1.91382	8.40653	mock_peak_1584
Chr2	1215132	1215523	392	88.06	4.97514	1.59003	3.69193	mock_peak_1585
Chr2	1218463	1219845	1383	82.05	3.64553	1.48278	2.48198	mock_peak_1586
Chr2	1221770	1222317	548	94.61	6.63803	1.70697	5.22603	mock_peak_1587
Chr2	1225586	1240754	15169	87.6	4.97579	1.57451	3.71004	mock_peak_1588
Chr2	1243810	1252915	9106	102.29	8.60515	1.75423	7.12355	mock_peak_1589
Chr2	1258198	1259479	1282	92.13	6.01358	1.66273	4.64998	mock_peak_1590
Chr2	1261489	1262401	913	96.15	4.01413	1.47367	2.82471	mock_peak_1591
Chr2	1264932	1280618	15687	90.61	5.13433	1.57368	3.8566	mock_peak_1592
Chr2	1282331	1285957	3627	140.53	18.3524	2.23508	16.2854	mock_peak_1593
Chr2	1287991	1290162	2172	88.64	5.16487	1.59965	3.87136	mock_peak_1594
Chr2	1293378	1295734	2357	76.93	2.70268	1.39129	1.64296	mock_peak_1595
Chr2	1297294	1298981	1688	86.83	4.83523	1.5682	3.57735	mock_peak_1596
Chr2	1300333	1303682	3350	89.66	5.39515	1.6187	4.08028	mock_peak_1597
Chr2	1305672	1310513	4842	86.45	4.73042	1.56129	3.48006	mock_peak_1598
Chr2	1311838	1318701	6864	85.71	4.58285	1.54817	3.34729	mock_peak_1599
Chr2	1320003	1321520	1518	76.06	2.55305	1.37575	1.51095	mock_peak_1600
Chr2	1325605	1330782	5178	83.34	4.1687	1.50581	2.98148	mock_peak_1601
Chr2	1333540	1338057	4518	110.8	7.33272	1.67232	5.88995	mock_peak_1602
Chr2	1340137	1340623	487	90.24	5.40036	1.62265	4.08019	mock_peak_1603
Chr2	1341952	1343630	1679	87.75	5.03328	1.5845	3.75709	mock_peak_1604
Chr2	1345080	1346950	1871	80.28	3.30966	1.45126	2.18183	mock_peak_1605
Chr2	1349646	1367933	18288	98.82	7.57107	1.71976	6.13469	mock_peak_1606
Chr2	1370447	1382068	11622	94.88	6.42296	1.67397	5.04266	mock_peak_1607
Chr2	1384628	1395590	10963	99.05	7.99155	1.76087	6.51661	mock_peak_1608
Chr2	1397465	1408984	11520	97.72	7.25509	1.67979	5.8528	mock_peak_1609
Chr2	1410556	1438969	28414	97.61	7.45005	1.72782	6.01104	mock_peak_1610
Chr2	1440331	1448761	8431	112.33	11.6594	1.89039	10.0187	mock_peak_1611
Chr2	1450034	1458690	8657	122.57	14.6653	2.07269	12.8181	mock_peak_1612
Chr2	1461012	1462746	1735	134.53	13.5277	1.89156	11.7651	mock_peak_1613
Chr2	1464147	1466508	2362	91.29	5.8671	1.64774	4.52094	mock_peak_1614
Chr2	1468644	1510408	41765	104.5	8.75036	1.74691	7.27013	mock_peak_1615
Chr2	1512415	1519916	7502	131.49	10.0711	1.77361	8.44817	mock_peak_1616
Chr2	1521660	1522209	550	95.23	4.14438	1.48053	2.94572	mock_peak_1617
Chr2	1523693	1524226	534	103.04	5.23468	1.55268	3.93347	mock_peak_1618
Chr2	1527954	1529440	1487	122.17	3.13884	1.33458	2.04163	mock_peak_1619
Chr2	1531678	1534557	2880	105.09	6.2774	1.63073	4.9006	mock_peak_1620
Chr2	1536664	1537321	658	90.94	5.61834	1.64143	4.27755	mock_peak_1621
Chr2	1538901	1571918	33018	98.81	8.27638	1.76605	6.80126	mock_peak_1622
Chr2	1573681	1575700	2020	132.86	6.3846	1.53098	5.0125	mock_peak_1623
Chr2	1577257	1584217	6961	127.61	16.2806	2.18761	14.3293	mock_peak_1624
Chr2	1586236	1587829	1594	103.27	7.0432	1.70174	5.60703	mock_peak_1625
Chr2	1589242	1633770	44529	115.34	12.0876	1.91555	10.4094	mock_peak_1626
Chr2	1635423	1638142	2720	93.95	5.93344	1.61435	4.6088	mock_peak_1627
Chr2	1639364	1643689	4326	84.12	3.2995	1.43533	2.17989	mock_peak_1628
Chr2	1645136	1674693	29558	109.62	10.6639	1.85531	9.06745	mock_peak_1629
Chr2	1676217	1680254	4038	116.29	5.17187	1.48982	3.8984	mock_peak_1630
Chr2	1683785	1684524	740	79.59	3.20348	1.43884	2.09	mock_peak_1631
Chr2	1686141	1687588	1448	85.35	4.5532	1.54167	3.32537	mock_peak_1632
Chr2	1688902	1690977	2076	86.44	4.39555	1.52928	3.17763	mock_peak_1633
Chr2	1692186	1693105	920	76.64	2.66792	1.38613	1.61397	mock_peak_1634
Chr2	1696263	1703495	7233	124.06	7.51489	1.62947	6.06889	mock_peak_1635
Chr2	1705075	1716493	11419	125.63	9.75522	1.78312	8.15466	mock_peak_1636
Chr2	1718423	1726730	8308	130.05	11.3936	1.85991	9.69931	mock_peak_1637
Chr2	1727992	1730172	2181	91.76	6.00864	1.65608	4.65347	mock_peak_1638
Chr2	1732140	1733832	1693	78.61	3.00206	1.42129	1.90826	mock_peak_1639
Chr2	1735767	1740112	4346	142.18	21.109	2.41344	18.9048	mock_peak_1640
Chr2	1741385	1753452	12068	84.39	4.49713	1.52451	3.29002	mock_peak_1641
Chr2	1754680	1783090	28411	94.14	6.38294	1.66709	5.01055	mock_peak_1642
Chr2	1784659	1788225	3567	85.89	3.36331	1.4342	2.23881	mock_peak_1643
Chr2	1790907	1794954	4048	88.65	5.27179	1.60045	3.97823	mock_peak_1644
Chr2	1796263	1798874	2612	98.7	6.06721	1.63799	4.71612	mock_peak_1645
Chr2	1800880	1807609	6730	95.17	6.12368	1.64473	4.76868	mock_peak_1646
Chr2	1808953	1810951	1999	79.77	3.23506	1.44207	2.11765	mock_peak_1647
Chr2	1814413	1815113	701	74.67	2.33075	1.35109	1.31654	mock_peak_1648
Chr2	1816865	1822034	5170	80.31	3.3507	1.44808	2.22662	mock_peak_1649
Chr2	1825630	1826067	438	84.21	4.16328	1.52136	2.95702	mock_peak_1650
Chr2	1828020	1828620	601	97.63	5.14716	1.56512	3.85749	mock_peak_1651
Chr2	1830459	1861475	31017	116.52	14.0773	1.99476	12.3439	mock_peak_1652
Chr2	1866242	1876073	9832	131.15	14.4706	1.94686	12.6895	mock_peak_1653
Chr2	1877692	1879130	1439	105.43	8.31769	1.78743	6.79816	mock_peak_1654
Chr2	1881286	1895542	14257	108.88	8.19866	1.72029	6.72047	mock_peak_1655
Chr2	1897728	1902666	4939	169.57	24.739	2.24151	22.5077	mock_peak_1656
Chr2	1903942	1921623	17682	130.97	16.1307	1.97492	14.3196	mock_peak_1657
Chr2	1923053	1925505	2453	76.65	2.54399	1.37164	1.50626	mock_peak_1658
Chr2	1926762	1929507	2746	111.49	10.3628	1.81075	8.78327	mock_peak_1659
Chr2	1931953	1932880	928	109.36	3.78878	1.4197	2.61631	mock_peak_1660
Chr2	1935421	2016896	81476	94.62	6.27131	1.64061	4.92057	mock_peak_1661
Chr2	2018541	2025048	6508	97.91	7.73439	1.766	6.25973	mock_peak_1662
Chr2	2028162	2039147	10986	91.89	5.55586	1.61393	4.23801	mock_peak_1663
Chr2	2041020	2043798	2779	75.95	2.54375	1.37381	1.5038	mock_peak_1664
Chr2	2046770	2048109	1340	79.88	3.22398	1.44412	2.10425	mock_peak_1665
Chr2	2049560	2058110	8551	110.22	7.82002	1.67362	6.37659	mock_peak_1666
Chr2	2059550	2065037	5488	83.85	4.20072	1.51284	2.99995	mock_peak_1667
Chr2	2067358	2071414	4057	118.49	11.3068	1.86881	9.65727	mock_peak_1668
Chr2	2073223	2084543	11321	96.12	5.11116	1.54807	3.84004	mock_peak_1669
Chr2	2085849	2087494	1646	84.43	4.17358	1.52534	2.9625	mock_peak_1670
Chr2	2088817	2090090	1274	89.35	5.39555	1.61318	4.08747	mock_peak_1671
Chr2	2091530	2099161	7632	77.99	2.91952	1.4103	1.83821	mock_peak_1672
Chr2	2101607	2102394	788	78.64	3.00377	1.42183	1.9094	mock_peak_1673
Chr2	2103702	2117311	13610	81.92	3.76318	1.48011	2.60393	mock_peak_1674
Chr2	2119772	2128990	9219	89	5.01117	1.58286	3.73266	mock_peak_1675
Chr2	2133405	2138023	4619	87.45	5.01304	1.57915	3.74336	mock_peak_1676
Chr2	2141884	2147204	5321	138.51	15.0345	2.05174	13.1361	mock_peak_1677
Chr2	2148817	2152115	3299	80.31	3.32372	1.4518	2.1953	mock_peak_1678
Chr2	2153371	2156893	3523	79.72	3.2514	1.44125	2.1352	mock_peak_1679
Chr2	2158426	2161531	3106	93.63	6.5769	1.66859	5.20524	mock_peak_1680
Chr2	2163144	2174592	11449	112.94	11.4912	1.89372	9.85246	mock_peak_1681
Chr2	2177864	2180040	2177	80.92	3.43907	1.46268	2.29845	mock_peak_1682
Chr2	2181337	2192339	11003	91.24	5.41753	1.59766	4.12166	mock_peak_1683
Chr2	2193644	2197674	4031	93.11	6.37369	1.68018	4.99198	mock_peak_1684
Chr2	2201818	2214879	13062	84.6	4.57864	1.5284	3.36732	mock_peak_1685
Chr2	2217511	2218851	1341	88.43	5.04299	1.59668	3.75198	mock_peak_1686
Chr2	2220293	2223129	2837	98.1	7.7758	1.76939	6.2974	mock_peak_1687
Chr2	2224484	2226016	1533	92.3	6.18679	1.66581	4.82126	mock_peak_1688
Chr2	2227400	2239186	11787	140.38	18.1063	2.14876	16.1157	mock_peak_1689
Chr2	2240408	2242469	2062	80.5	3.34645	1.45519	2.21414	mock_peak_1690
Chr2	2243739	2248105	4367	82.61	3.82721	1.49271	2.65316	mock_peak_1691
Chr2	2251940	2267546	15607	96.65	7.43359	1.71285	6.01164	mock_peak_1692
Chr2	2268825	2271351	2527	158.89	6.41744	1.48892	5.03615	mock_peak_1693
Chr2	2273553	2277480	3928	91.47	4.96675	1.56907	3.69392	mock_peak_1694
Chr2	2291038	2313466	22429	88.21	5.33616	1.59253	4.0531	mock_peak_1695
Chr2	2318683	2319869	1187	97.28	7.19433	1.75471	5.72836	mock_peak_1696
Chr2	2321339	2325892	4554	121.17	11.1811	1.90259	9.48588	mock_peak_1697
Chr2	2327520	2328951	1432	118.77	5.79132	1.56208	4.45473	mock_peak_1698
Chr2	2330649	2336044	5396	88.51	4.83553	1.56437	3.57584	mock_peak_1699
Chr2	2337312	2338807	1496	114.3	6.30414	1.59372	4.93269	mock_peak_1700
Chr2	2345304	2346193	890	77.72	2.86027	1.40529	1.78474	mock_peak_1701
Chr2	2352483	2354770	2288	101.71	4.76559	1.52272	3.51373	mock_peak_1702
Chr2	2356682	2357420	739	82.12	3.66622	1.48398	2.50142	mock_peak_1703
Chr2	2359227	2360384	1158	87.19	3.34361	1.43577	2.21592	mock_peak_1704
Chr2	2362790	2363368	579	74.79	2.34822	1.35319	1.33164	mock_peak_1705
Chr2	2423566	2424032	467	77.25	2.75949	1.39714	1.69313	mock_peak_1706
Chr2	2428947	2437636	8690	94.31	6.48337	1.68567	5.09296	mock_peak_1707
Chr2	2446907	2448228	1322	74.76	2.33626	1.35184	1.32265	mock_peak_1708
Chr2	2491777	2492133	357	94.19	6.48582	1.6995	5.0813	mock_peak_1709
Chr2	2561742	2562240	499	76.6	2.65405	1.38543	1.60093	mock_peak_1710
Chr2	2636227	2636853	627	92.74	3.70141	1.45211	2.54547	mock_peak_1711
Chr2	2664638	2665311	674	81.95	3.51512	1.46843	2.36704	mock_peak_1712
Chr2	2667737	2668107	371	102.25	8.65717	1.84337	7.0955	mock_peak_1713
Chr2	2854477	2854830	354	83.52	3.93274	1.50911	2.73951	mock_peak_1714
Chr2	2856954	2857377	424	85.13	4.24667	1.53784	3.02084	mock_peak_1715
Chr2	2860442	2862873	2432	91.06	3.42788	1.42583	2.29791	mock_peak_1716
Chr2	2878877	2879301	425	85.85	4.40002	1.55067	3.15979	mock_peak_1717
Chr2	2886983	2887293	311	85.41	4.33536	1.54286	3.10425	mock_peak_1718
Chr2	2893920	2901042	7123	99.87	5.93755	1.60928	4.59321	mock_peak_1719
Chr2	2906407	2906889	483	78.2	2.91079	1.41397	1.82538	mock_peak_1720
Chr2	2910925	2911285	361	77.51	2.80252	1.40176	1.73092	mock_peak_1721
Chr2	2913462	2914931	1470	92.52	6.25785	1.66785	4.89	mock_peak_1722
Chr2	2916488	2918758	2271	88.27	5.10288	1.59381	3.81591	mock_peak_1723
Chr2	2920196	2921369	1174	106.92	3.75807	1.41482	2.59307	mock_peak_1724
Chr2	2925533	2929708	4176	86.35	3.32145	1.43388	2.19849	mock_peak_1725
Chr2	2932274	2933855	1582	76.79	2.71511	1.38701	1.65474	mock_peak_1726
Chr2	2974122	2974537	416	79.63	3.17899	1.43956	2.06444	mock_peak_1727
Chr2	2981301	2982652	1352	92.49	5.08087	1.57303	3.8046	mock_peak_1728
Chr2	3022359	3022745	387	77.04	2.71154	1.39337	1.64953	mock_peak_1729
Chr2	3046843	3047798	956	74.57	2.21523	1.33615	1.21787	mock_peak_1730
Chr2	3051226	3054533	3308	76.87	2.69394	1.39022	1.63547	mock_peak_1731
Chr2	3561695	3562775	1081	212.68	18.8089	1.84384	16.8161	mock_peak_1732
Chr2	3605780	3607315	1536	3247.39	47.8514	1.26802	45.1974	mock_peak_1733
Chr2	3613812	3623775	9964	6547.41	135.281	1.33226	131.934	mock_peak_1734
Chr2	3625231	3627436	2206	14229.9	562.783	1.49887	558.952	mock_peak_1735
Chr2	3877904	3878219	316	78.94	3.04354	1.42726	1.94304	mock_peak_1736
Chr2	3964885	3965673	789	104.69	5.20303	1.54596	3.90951	mock_peak_1737
Chr2	4145650	4146326	677	83.06	3.11036	1.41965	2.01023	mock_peak_1738
Chr2	4227048	4227403	356	83.59	3.48281	1.45677	2.34489	mock_peak_1739
Chr2	4343869	4344403	535	74.07	2.23827	1.34034	1.2362	mock_peak_1740
Chr2	4346237	4346965	729	80.97	3.25012	1.44254	2.13198	mock_peak_1741
Chr2	4478628	4480090	1463	94.36	2.99545	1.37739	1.91027	mock_peak_1742
Chr2	4573937	4574241	305	90.45	5.43839	1.63275	4.10665	mock_peak_1743
Chr2	4619851	4621461	1611	78.48	2.97475	1.41894	1.8837	mock_peak_1744
Chr2	4867162	4867509	348	82.64	3.75041	1.49325	2.57485	mock_peak_1745
Chr2	4901053	4904040	2988	78.51	2.93738	1.41407	1.85191	mock_peak_1746
Chr2	4905409	4908865	3457	77.65	2.83756	1.40379	1.76381	mock_peak_1747
Chr2	4927989	4928408	420	79.71	2.80911	1.39151	1.74408	mock_peak_1748
Chr2	4936202	4936511	310	102.59	3.62438	1.41843	2.47159	mock_peak_1749
Chr2	4992866	4993178	313	75.22	2.4193	1.36087	1.39403	mock_peak_1750
Chr2	5002832	5003155	324	77.26	2.75477	1.39723	1.68833	mock_peak_1751
Chr2	5005323	5007481	2159	82.36	3.23981	1.43283	2.1253	mock_peak_1752
Chr2	5009291	5010894	1604	89.8	5.42651	1.61854	4.11163	mock_peak_1753
Chr2	5016459	5017959	1501	76.37	2.60884	1.38141	1.56032	mock_peak_1754
Chr2	5020676	5022082	1407	78.36	2.98249	1.41697	1.89359	mock_peak_1755
Chr2	5047971	5048411	441	76.91	2.69949	1.39095	1.64016	mock_peak_1756
Chr2	5074449	5078045	3597	90.24	3.59093	1.44632	2.44544	mock_peak_1757
Chr2	5100337	5100681	345	90.06	5.41249	1.62575	4.08917	mock_peak_1758
Chr2	5105974	5106474	501	91.3	5.41332	1.6241	4.08886	mock_peak_1759
Chr2	5115729	5118577	2849	90.24	5.59289	1.62304	4.27368	mock_peak_1760
Chr2	5191091	5191412	322	75.29	2.43015	1.36208	1.40352	mock_peak_1761
Chr2	5198568	5205866	7299	412.18	33.9161	1.80808	31.5602	mock_peak_1762
Chr2	5333953	5334312	360	75.99	2.55222	1.37461	1.5114	mock_peak_1763
Chr2	5390513	5393385	2873	109.7	7.81114	1.71998	6.33409	mock_peak_1764
Chr2	5401096	5401472	377	89.66	5.27081	1.61858	3.95514	mock_peak_1765
Chr2	5418387	5420013	1627	81.78	3.66423	1.47792	2.5067	mock_peak_1766
Chr2	5442081	5443404	1324	76.87	2.6958	1.39032	1.63716	mock_peak_1767
Chr2	5455901	5456356	456	76.31	2.59264	1.38027	1.54547	mock_peak_1768
Chr2	5483749	5484606	858	79.67	3.19768	1.44038	2.0822	mock_peak_1769
Chr2	5489699	5490165	467	74.44	2.2927	1.34696	1.28315	mock_peak_1770
Chr2	5493205	5493728	524	82.01	3.63163	1.48214	2.4687	mock_peak_1771
Chr2	5498015	5500262	2248	85.66	4.51696	1.54728	3.28204	mock_peak_1772
Chr2	5502128	5507600	5473	79.33	3.16913	1.43416	2.06084	mock_peak_1773
Chr2	5508831	5518336	9506	109.18	8.68332	1.73058	7.18507	mock_peak_1774
Chr2	5523223	5524532	1310	81.51	3.56754	1.47315	2.41509	mock_peak_1775
Chr2	5525843	5527071	1229	89.73	4.84188	1.5675	3.57641	mock_peak_1776
Chr2	5528324	5529082	759	74.2	2.25672	1.3427	1.25198	mock_peak_1777
Chr2	5534029	5534352	324	80.31	3.31356	1.45178	2.1852	mock_peak_1778
Chr2	5544521	5560337	15817	94.87	5.42291	1.58212	4.1247	mock_peak_1779
Chr2	5566059	5567998	1940	109.77	3.76654	1.40748	2.60422	mock_peak_1780
Chr2	5570846	5572058	1213	75.27	2.4268	1.36172	1.40059	mock_peak_1781
Chr2	5576205	5579490	3286	109.46	5.17603	1.53992	3.88967	mock_peak_1782
Chr2	5581087	5583298	2212	78.01	2.90005	1.41035	1.81947	mock_peak_1783
Chr2	5585292	5587095	1804	111.87	7.31689	1.7017	5.86988	mock_peak_1784
Chr2	5588646	5603225	14580	123.42	13.8284	2.04742	12.01	mock_peak_1785
Chr2	5605047	5605865	819	77.29	2.77388	1.39785	1.70667	mock_peak_1786
Chr2	5607802	5610999	3198	105.28	10.4034	1.88825	8.79872	mock_peak_1787
Chr2	5612477	5619247	6771	80.25	3.34299	1.45064	2.21616	mock_peak_1788
Chr2	5621306	5622172	867	77.02	2.72487	1.39298	1.66317	mock_peak_1789
Chr2	5625847	5627397	1551	77.21	2.753	1.39644	1.68743	mock_peak_1790
Chr2	5628873	5631894	3022	76.27	2.59015	1.3796	1.54369	mock_peak_1791
Chr2	5635424	5643406	7983	129.23	17.1165	2.22753	15.1207	mock_peak_1792
Chr2	5644855	5648664	3810	102.02	9.55953	1.82214	8.02555	mock_peak_1793
Chr2	5650435	5682621	32187	108.82	9.53277	1.80206	7.98114	mock_peak_1794
Chr2	5684467	5684862	396	79.67	3.2227	1.44027	2.10746	mock_peak_1795
Chr2	5686266	5691792	5527	119.09	15.0984	2.11578	13.2478	mock_peak_1796
Chr2	5693091	5696735	3645	91.57	5.22344	1.60083	3.92061	mock_peak_1797
Chr2	5698597	5698957	361	79.44	3.15123	1.43612	2.04061	mock_peak_1798
Chr2	5701766	5703033	1268	75.37	2.44227	1.36357	1.41395	mock_peak_1799
Chr2	5704845	5710715	5871	133.19	12.8772	1.89393	11.1553	mock_peak_1800
Chr2	5712157	5724240	12084	85.86	4.58628	1.55083	3.34751	mock_peak_1801
Chr2	5725575	5735528	9954	88.07	5.11756	1.5903	3.83512	mock_peak_1802
Chr2	5736886	5737959	1074	93.6	6.47017	1.68899	5.07863	mock_peak_1803
Chr2	5739270	5740920	1651	84.92	4.39666	1.53397	3.17693	mock_peak_1804
Chr2	5742384	5747446	5063	116.66	12.7912	2.00522	11.0331	mock_peak_1805
Chr2	5748680	5757047	8368	121.43	15.2808	2.13625	13.4037	mock_peak_1806
Chr2	5758635	5759777	1143	75.79	2.51142	1.37099	1.47471	mock_peak_1807
Chr2	5763429	5765303	1875	90.85	5.76884	1.63991	4.4314	mock_peak_1808
Chr2	5767138	5774503	7366	97.85	7.81167	1.7649	6.33928	mock_peak_1809
Chr2	5775798	5781534	5737	86.05	4.47894	1.53571	3.2531	mock_peak_1810
Chr2	5782804	5784202	1399	78.07	2.92146	1.41177	1.83842	mock_peak_1811
Chr2	5785879	5793711	7833	122.44	15.4649	2.04907	13.643	mock_peak_1812
Chr2	5795010	5800480	5471	85.34	4.1004	1.49702	2.91278	mock_peak_1813
Chr2	5803752	5805801	2050	80.29	3.31792	1.45133	2.19001	mock_peak_1814
Chr2	5807215	5810135	2921	85.77	4.48683	1.54552	3.25325	mock_peak_1815
Chr2	5812286	5838949	26664	87.31	4.96954	1.57378	3.70593	mock_peak_1816
Chr2	5840205	5854142	13938	86.43	4.59394	1.5543	3.35017	mock_peak_1817
Chr2	5855615	5870639	15025	133.14	12.208	1.82653	10.5506	mock_peak_1818
Chr2	5872005	5891075	19071	88.68	5.24755	1.595	3.95961	mock_peak_1819
Chr2	5892706	5902426	9721	84.4	4.32228	1.5248	3.1131	mock_peak_1820
Chr2	5904463	5908240	3778	89.26	4.89557	1.56756	3.63091	mock_peak_1821
Chr2	5909745	5923273	13529	96.24	7.12197	1.71136	5.70443	mock_peak_1822
Chr2	5930399	5931362	964	90.34	3.3479	1.42494	2.22172	mock_peak_1823
Chr2	5932884	5942329	9446	91.95	5.86655	1.62701	4.53921	mock_peak_1824
Chr2	5943540	5972673	29134	108.33	10.3196	1.85328	8.73119	mock_peak_1825
Chr2	5973905	5987247	13343	120.53	16.4022	2.12537	14.54	mock_peak_1826
Chr2	5991000	5993080	2081	79.33	3.09465	1.43016	1.99081	mock_peak_1827
Chr2	5994390	6001388	6999	81.3	3.45728	1.46161	2.31703	mock_peak_1828
Chr2	6002911	6003334	424	79.27	3.12987	1.43316	2.02254	mock_peak_1829
Chr2	6005096	6017424	12329	92.13	5.84776	1.62412	4.52536	mock_peak_1830
Chr2	6018872	6031659	12788	111	9.71601	1.81434	8.15114	mock_peak_1831
Chr2	6032986	6047402	14417	121.14	12.1975	1.94529	10.4707	mock_peak_1832
Chr2	6048847	6064879	16033	98.87	8.53126	1.77831	7.04586	mock_peak_1833
Chr2	6066119	6067872	1754	84.3	4.15977	1.52291	2.95152	mock_peak_1834
Chr2	6069270	6069827	558	81.12	3.48898	1.46623	2.34423	mock_peak_1835
Chr2	6071192	6080073	8882	77.36	2.78718	1.39908	1.71857	mock_peak_1836
Chr2	6081767	6083541	1775	94.39	6.82128	1.70303	5.41585	mock_peak_1837
Chr2	6084831	6085901	1071	73.9	2.21098	1.33736	1.21228	mock_peak_1838
Chr2	6088644	6099296	10653	83.41	3.97441	1.50317	2.78846	mock_peak_1839
Chr2	6101549	6106107	4559	101.66	8.70408	1.77955	7.20044	mock_peak_1840
Chr2	6108691	6109053	363	80.19	3.29229	1.44952	2.16647	mock_peak_1841
Chr2	6110843	6112132	1290	77.76	2.85687	1.40615	1.78025	mock_peak_1842
Chr2	6114061	6117312	3252	77.93	2.88521	1.40922	1.80511	mock_peak_1843
Chr2	6119214	6136914	17701	84.93	4.48521	1.52899	3.2715	mock_peak_1844
Chr2	6138674	6139531	858	77.46	2.79548	1.40083	1.72492	mock_peak_1845
Chr2	6140926	6141540	615	87.95	4.94921	1.58806	3.66813	mock_peak_1846
Chr2	6142886	6144522	1637	83.83	4.13719	1.51462	2.939	mock_peak_1847
Chr2	6145759	6151903	6145	81.48	3.581	1.47264	2.42936	mock_peak_1848
Chr2	6153109	6154240	1132	92.65	6.26656	1.67206	4.89384	mock_peak_1849
Chr2	6155602	6168994	13393	85.6	4.37623	1.53199	3.15698	mock_peak_1850
Chr2	6170958	6199470	28513	112.69	11.5656	1.91701	9.90463	mock_peak_1851
Chr2	6200851	6204390	3540	84.2	3.56442	1.46205	2.41874	mock_peak_1852
Chr2	6207878	6235804	27927	89.52	5.11568	1.58069	3.83815	mock_peak_1853
Chr2	6237298	6253698	16401	98.43	7.58105	1.72541	6.14391	mock_peak_1854
Chr2	6255243	6260944	5702	85.48	4.0535	1.50243	2.86194	mock_peak_1855
Chr2	6262159	6267394	5236	86.18	4.6331	1.55384	3.39074	mock_peak_1856
Chr2	6268667	6271943	3277	96.31	7.15289	1.73121	5.71541	mock_peak_1857
Chr2	6273283	6287912	14630	121.52	14.6268	2.10397	12.7741	mock_peak_1858
Chr2	6289594	6296037	6444	89.98	5.81423	1.62225	4.49845	mock_peak_1859
Chr2	6298962	6307613	8652	133.16	16.2704	2.06846	14.3809	mock_peak_1860
Chr2	6309349	6318890	9542	123.32	11.7527	1.88782	10.0615	mock_peak_1861
Chr2	6320129	6328347	8219	97.54	7.65632	1.75146	6.19748	mock_peak_1862
Chr2	6329620	6331042	1423	110	11.6761	1.98172	9.97265	mock_peak_1863
Chr2	6333545	6345319	11775	82.11	3.60894	1.47276	2.45617	mock_peak_1864
Chr2	6347256	6373320	26065	109.79	9.9179	1.81928	8.35191	mock_peak_1865
Chr2	6376990	6377747	758	103.17	9.43323	1.85985	7.85901	mock_peak_1866
Chr2	6379322	6383304	3983	92.31	6.54638	1.6659	5.18406	mock_peak_1867
Chr2	6386458	6388432	1975	123.4	7.37303	1.62283	5.92698	mock_peak_1868
Chr2	6391077	6391574	498	109.94	8.01242	1.74645	6.5047	mock_peak_1869
Chr2	6397663	6398458	796	93.77	5.6727	1.62785	4.3387	mock_peak_1870
Chr2	6401074	6401394	321	73.28	2.11687	1.32613	1.13085	mock_peak_1871
Chr2	6405783	6410814	5032	114.76	7.6955	1.6526	6.25942	mock_peak_1872
Chr2	6412657	6415568	2912	96.64	7.48817	1.69365	6.07964	mock_peak_1873
Chr2	6418247	6429469	11223	93.17	6.31169	1.65829	4.95317	mock_peak_1874
Chr2	6431332	6432080	749	84.61	4.29309	1.52842	3.07919	mock_peak_1875
Chr2	6433344	6451689	18346	91.77	6.47376	1.65487	5.12275	mock_peak_1876
Chr2	6453646	6454871	1226	86.38	4.25316	1.51006	3.05428	mock_peak_1877
Chr2	6456213	6492949	36737	105.42	7.93639	1.7113	6.48644	mock_peak_1878
Chr2	6494508	6520682	26175	104.53	8.51837	1.77695	7.0103	mock_peak_1879
Chr2	6524681	6538599	13919	92.48	5.31223	1.59178	4.01611	mock_peak_1880
Chr2	6539859	6546727	6869	90.47	3.96964	1.48675	2.78469	mock_peak_1881
Chr2	6548472	6573017	24546	90.68	4.96145	1.56593	3.69572	mock_peak_1882
Chr2	6574418	6578067	3650	85.49	4.7818	1.54378	3.55339	mock_peak_1883
Chr2	6579467	6583580	4114	91.99	6.08946	1.63554	4.75237	mock_peak_1884
Chr2	6585368	6597495	12128	84.37	4.25249	1.52412	3.04356	mock_peak_1885
Chr2	6599400	6601222	1823	87.99	4.96615	1.58883	3.68415	mock_peak_1886
Chr2	6603314	6626547	23234	110.02	12.0243	1.93825	10.3593	mock_peak_1887
Chr2	6628487	6629302	816	131.42	19.3697	2.36314	17.2597	mock_peak_1888
Chr2	6630787	6639212	8426	90.42	4.71201	1.55087	3.46272	mock_peak_1889
Chr2	6640663	6644652	3990	111.61	4.59534	1.48517	3.35297	mock_peak_1890
Chr2	6647415	6657013	9599	110.2	6.04375	1.57544	4.69756	mock_peak_1891
Chr2	6658934	6659925	992	87.55	4.84689	1.5809	3.57363	mock_peak_1892
Chr2	6661921	6662600	680	110.1	11.2891	1.98362	9.57958	mock_peak_1893
Chr2	6664300	6679090	14791	104.82	8.68888	1.78711	7.17544	mock_peak_1894
Chr2	6680848	6681399	552	91.79	6.12401	1.65678	4.7689	mock_peak_1895
Chr2	6682765	6729351	46587	94.19	6.20189	1.64938	4.84716	mock_peak_1896
Chr2	6730851	6743642	12792	115.24	11.4957	1.87475	9.84992	mock_peak_1897
Chr2	6745842	6781344	35503	110.63	11.0437	1.83561	9.45606	mock_peak_1898
Chr2	6782727	6789892	7166	126.75	10.651	1.77507	9.04642	mock_peak_1899
Chr2	6791147	6792249	1103	95	5.08556	1.56395	3.80397	mock_peak_1900
Chr2	6793603	6796447	2845	92.01	5.36861	1.60984	4.05476	mock_peak_1901
Chr2	6800613	6801365	753	84.23	4.08253	1.5217	2.87518	mock_peak_1902
Chr2	6802719	6808090	5372	101.94	7.1113	1.67259	5.70188	mock_peak_1903
Chr2	6811105	6814007	2903	138.35	5.46612	1.48849	4.1591	mock_peak_1904
Chr2	6815270	6817092	1823	110.05	6.71538	1.65037	5.29708	mock_peak_1905
Chr2	6820570	6835837	15268	118.04	9.84648	1.72879	8.32693	mock_peak_1906
Chr2	6837235	6845312	8078	87.03	4.67451	1.55506	3.42828	mock_peak_1907
Chr2	6847516	6853333	5818	125.92	14.2557	2.01789	12.4354	mock_peak_1908
Chr2	6854941	6890561	35621	108.22	9.32451	1.79465	7.78068	mock_peak_1909
Chr2	6892172	6893488	1317	111.99	11.1153	1.92189	9.44673	mock_peak_1910
Chr2	6895140	6896059	920	75.91	2.53306	1.37325	1.49379	mock_peak_1911
Chr2	6897721	6900629	2909	107.36	10.2324	1.92529	8.58278	mock_peak_1912
Chr2	6902833	6918239	15407	118.86	12.5762	1.93687	10.8752	mock_peak_1913
Chr2	6920029	6921336	1308	113.82	2.89999	1.32926	1.82566	mock_peak_1914
Chr2	6926073	6934146	8074	108.07	7.14828	1.67819	5.71692	mock_peak_1915
Chr2	6935765	6946091	10327	92.32	5.61292	1.61045	4.29672	mock_peak_1916
Chr2	6948437	6948795	359	92.2	3.00249	1.38431	1.91299	mock_peak_1917
Chr2	6950656	6968208	17553	100.18	6.47912	1.6551	5.10391	mock_peak_1918
Chr2	6969479	6992212	22734	126.86	15.2699	1.99385	13.489	mock_peak_1919
Chr2	6993650	6996818	3169	86.29	4.61598	1.55802	3.36872	mock_peak_1920
Chr2	6998259	7015763	17505	114.7	9.38981	1.76924	7.84114	mock_peak_1921
Chr2	7017257	7043780	26524	104.37	7.86678	1.73192	6.39606	mock_peak_1922
Chr2	7046129	7050114	3986	80.01	2.7904	1.39081	1.72654	mock_peak_1923
Chr2	7055411	7093282	37872	98.79	6.37653	1.6345	5.01581	mock_peak_1924
Chr2	7095005	7100909	5905	102.04	5.29689	1.55666	4.00204	mock_peak_1925
Chr2	7102434	7103112	679	116.56	2.09671	1.25243	1.11979	mock_peak_1926
Chr2	7105472	7108216	2745	100.25	6.52462	1.67351	5.12253	mock_peak_1927
Chr2	7113250	7117241	3992	81.9	3.69503	1.48003	2.5353	mock_peak_1928
Chr2	7119543	7122151	2609	101.41	6.25082	1.63647	4.87863	mock_peak_1929
Chr2	7127995	7129419	1425	75.3	2.38209	1.35565	1.3647	mock_peak_1930
Chr2	7132752	7135057	2306	97.81	4.01316	1.46257	2.82567	mock_peak_1931
Chr2	7136666	7144635	7970	117.23	4.18031	1.43141	2.98433	mock_peak_1932
Chr2	7146254	7147112	859	97.21	4.1703	1.48344	2.96377	mock_peak_1933
Chr2	7156128	7176774	20647	105.93	8.48577	1.76627	6.98057	mock_peak_1934
Chr2	7179133	7181050	1918	94.38	6.02636	1.64125	4.68195	mock_peak_1935
Chr2	7182480	7185716	3237	94.89	6.54336	1.67086	5.1662	mock_peak_1936
Chr2	7197000	7214923	17924	123.72	10.2037	1.79352	8.60059	mock_peak_1937
Chr2	7217183	7217664	482	129.74	2.28929	1.25497	1.28672	mock_peak_1938
Chr2	7224382	7224899	518	92.67	2.80347	1.36233	1.73896	mock_peak_1939
Chr2	7227760	7232288	4529	89.1	3.8242	1.47051	2.65704	mock_peak_1940
Chr2	7236278	7237878	1601	84.68	4.37238	1.52968	3.15747	mock_peak_1941
Chr2	7242754	7243083	330	77.41	2.77466	1.39945	1.70608	mock_peak_1942
Chr2	7246692	7250787	4096	103.04	8.12481	1.77603	6.6237	mock_peak_1943
Chr2	7255300	7255661	362	83.07	3.85556	1.49969	2.67312	mock_peak_1944
Chr2	7260902	7264243	3342	91.78	4.42577	1.50946	3.20975	mock_peak_1945
Chr2	7266670	7268771	2102	91.05	5.76585	1.64353	4.42374	mock_peak_1946
Chr2	7270037	7275303	5267	85.61	4.59407	1.54189	3.36596	mock_peak_1947
Chr2	7276636	7284530	7895	107.65	7.32305	1.66145	5.90217	mock_peak_1948
Chr2	7286138	7306265	20128	111.92	8.60611	1.72097	7.11114	mock_peak_1949
Chr2	7308172	7314054	5883	107.74	5.95005	1.59207	4.60484	mock_peak_1950
Chr2	7317766	7338830	21065	124.62	11.5082	1.87666	9.82485	mock_peak_1951
Chr2	7341831	7347018	5188	124.34	8.33907	1.7152	6.83377	mock_peak_1952
Chr2	7348809	7349886	1078	109.88	11.5206	1.97972	9.81823	mock_peak_1953
Chr2	7351994	7365490	13497	127.53	16.0803	2.11108	14.1806	mock_peak_1954
Chr2	7368542	7371634	3093	82.06	3.69539	1.48304	2.53197	mock_peak_1955
Chr2	7373004	7387933	14930	84.74	4.28437	1.52781	3.07097	mock_peak_1956
Chr2	7389216	7389561	346	82.13	3.70057	1.4843	2.53552	mock_peak_1957
Chr2	7390804	7391822	1019	78.7	3.03771	1.42307	1.94181	mock_peak_1958
Chr2	7393113	7398444	5332	148.93	16.4892	1.94655	14.6113	mock_peak_1959
Chr2	7402091	7405113	3023	121.43	6.58089	1.58739	5.1936	mock_peak_1960
Chr2	7407224	7415767	8544	85.17	4.40828	1.53611	3.18569	mock_peak_1961
Chr2	7417106	7457548	40443	101.74	7.98195	1.70798	6.54074	mock_peak_1962
Chr2	7460057	7462065	2009	117.1	6.59519	1.60836	5.19846	mock_peak_1963
Chr2	7463612	7470841	7230	103.15	5.81022	1.59801	4.4686	mock_peak_1964
Chr2	7473655	7474908	1254	76.25	2.59309	1.3793	1.54696	mock_peak_1965
Chr2	7478115	7480116	2002	93.78	2.93533	1.38392	1.85555	mock_peak_1966
Chr2	7500977	7502055	1079	83.23	2.60988	1.36293	1.56801	mock_peak_1967
Chr2	7533013	7535243	2231	100.83	3.8056	1.4404	2.63545	mock_peak_1968
Chr2	7537489	7537891	403	76.07	2.5369	1.37367	1.4982	mock_peak_1969
Chr2	7541047	7543260	2214	101.33	3.58801	1.41707	2.4423	mock_peak_1970
Chr2	7581532	7582432	901	77	2.28128	1.33931	1.27564	mock_peak_1971
Chr2	7591384	7592620	1237	77.64	2.78974	1.40032	1.72007	mock_peak_1972
Chr2	7611561	7615317	3757	88.88	2.65888	1.35369	1.61206	mock_peak_1973
[truncated: 3,753 more rows]

## Sheet: CRWN1_peak_heat
# This file is generated by MACS version 2.1.1.20160309
# Command line: callpeak -t IP_heat_1_1.fq_mapped_PE_sorted.bam IP_heat_2_1.fq_mapped_PE_sorted.bam -c input_heat_1_1.fq_mapped_PE_sorted.bam input_heat_2_1.fq_mapped_PE_sorted.bam --broad -f BAMPE -B -g 1.2e8 --bw 450 -n heat --keep-dup=1 --outdir=macs2_c1_cmb_heat
# ARGUMENTS LIST:
# name = heat
# format = BAMPE
# ChIP-seq file = ['IP_heat_1_1.fq_mapped_PE_sorted.bam', 'IP_heat_2_1.fq_mapped_PE_sorted.bam']
# control file = ['input_heat_1_1.fq_mapped_PE_sorted.bam', 'input_heat_2_1.fq_mapped_PE_sorted.bam']
# effective genome size = 1.20e+08
# band width = 450
# model fold = [5, 50]
# qvalue cutoff for narrow/strong regions = 5.00e-02
# qvalue cutoff for broad/weak regions = 1.00e-01
# Larger dataset will be scaled towards smaller dataset.
# Range for calculating regional lambda is: 1000 bps and 10000 bps
# Broad region calling is on
# Paired-End mode is on
# fragment size is determined as 280 bps
# total fragments in treatment: 30007488
# fragments after filtering in treatment: 23685991
# maximum duplicate fragments in treatment = 1
# Redundant rate in treatment: 0.21
# total fragments in control: 57724114
# fragments after filtering in control: 49316525
# maximum duplicate fragments in control = 1
# Redundant rate in control: 0.15
# d = 280
chr	start	end	length	pileup	#NAME?	fold_enrichment	#NAME?	name
Chr1	1464683	1465217	535	85.28	3.20261	1.422	2.04139	heat_peak_1
Chr1	1602343	1602889	547	77.91	2.27977	1.33639	1.2312	heat_peak_2
Chr1	2789101	2794847	5747	84.43	3.66073	1.47142	2.44096	heat_peak_3
Chr1	2798301	2799776	1476	81.5	3.06627	1.42119	1.91013	heat_peak_4
Chr1	3781290	3783664	2375	109.07	3.74193	1.41573	2.52047	heat_peak_5
Chr1	3898175	3899189	1015	76.73	2.29213	1.3407	1.23469	heat_peak_6
Chr1	3906123	3906507	385	77.73	2.36142	1.34705	1.30033	heat_peak_7
Chr1	6019968	6020308	341	80.75	2.50328	1.35629	1.42489	heat_peak_8
Chr1	6476649	6476938	290	85.21	2.71801	1.37054	1.60993	heat_peak_9
Chr1	6542884	6543299	416	102	4.43539	1.48774	3.14173	heat_peak_10
Chr1	6659066	6659538	473	87.42	4.30678	1.52523	3.01927	heat_peak_11
Chr1	7203682	7204023	342	78.57	2.58437	1.37254	1.48795	heat_peak_12
Chr1	7295710	7296273	564	94.34	2.68285	1.34577	1.58022	heat_peak_13
Chr1	7359920	7364517	4598	80.9	2.46115	1.35235	1.38342	heat_peak_14
Chr1	7395434	7396414	981	80.48	2.42083	1.34883	1.3471	heat_peak_15
Chr1	7424909	7425203	295	83.18	3.07239	1.41688	1.9201	heat_peak_16
Chr1	7436451	7437134	684	120.46	2.97601	1.3225	1.84312	heat_peak_17
Chr1	7690084	7691553	1470	83.71	2.27023	1.3224	1.22161	heat_peak_18
Chr1	7712193	7712508	316	82.99	3.39609	1.44874	2.20477	heat_peak_19
Chr1	7713888	7714330	443	97.61	3.83582	1.44853	2.60326	heat_peak_20
Chr1	7717091	7722120	5030	89.11	3.57272	1.43939	2.37339	heat_peak_21
Chr1	7725979	7728630	2652	98.68	4.71951	1.5252	3.39546	heat_peak_22
Chr1	7736567	7738352	1786	89.18	4.19329	1.49285	2.93795	heat_peak_23
Chr1	7740612	7742012	1401	84.31	3.19507	1.42521	2.03078	heat_peak_24
Chr1	7744234	7744755	522	88.84	4.53928	1.54802	3.22364	heat_peak_25
Chr1	7746102	7746470	369	77.75	2.45614	1.35838	1.37702	heat_peak_26
Chr1	7749581	7750077	497	84	3.577	1.46623	2.36397	heat_peak_27
Chr1	7752390	7753455	1066	80.95	2.98993	1.41347	1.84295	heat_peak_28
Chr1	7756302	7757073	772	90.1	3.59789	1.44956	2.39006	heat_peak_29
Chr1	7773401	7780065	6665	86.04	3.91033	1.4903	2.66672	heat_peak_30
Chr1	7790386	7791958	1573	91.17	4.77981	1.55015	3.45671	heat_peak_31
Chr1	7793096	7797133	4038	80.11	2.87521	1.39908	1.7456	heat_peak_32
Chr1	7799233	7799987	755	90.22	4.96651	1.5734	3.61843	heat_peak_33
Chr1	7818480	7821402	2923	85.96	3.4555	1.44796	2.25873	heat_peak_34
Chr1	7871368	7872104	737	80.3	2.89199	1.40149	1.76005	heat_peak_35
Chr1	7877283	7877578	296	82.8	2.30909	1.32879	1.25616	heat_peak_36
Chr1	7927614	7927998	385	77.94	2.4575	1.35854	1.37971	heat_peak_37
Chr1	7972011	7973455	1445	76.69	2.28972	1.3401	1.23295	heat_peak_38
Chr1	8174194	8174482	289	83.4	2.38657	1.3364	1.3237	heat_peak_39
Chr1	8200425	8200891	467	83.65	3.33507	1.44392	2.15056	heat_peak_40
Chr1	8210071	8211202	1132	78.12	2.51428	1.36433	1.42796	heat_peak_41
Chr1	8218629	8219180	552	87.12	2.36811	1.32743	1.3083	heat_peak_42
Chr1	8222401	8223483	1083	90.13	2.69198	1.35587	1.58777	heat_peak_43
Chr1	8227433	8229147	1715	101.66	2.78252	1.34189	1.66956	heat_peak_44
Chr1	8248341	8251772	3432	83.93	2.86009	1.38995	1.7342	heat_peak_45
Chr1	8274912	8275314	403	77.54	2.10534	1.31482	1.07559	heat_peak_46
Chr1	8278189	8280553	2365	85.32	2.88829	1.38999	1.7587	heat_peak_47
Chr1	8283109	8284580	1472	85.03	3.8485	1.48386	2.6128	heat_peak_48
Chr1	8293825	8295091	1267	81.73	2.44118	1.34805	1.36646	heat_peak_49
Chr1	8319696	8320030	335	97.32	3.31673	1.4078	2.13632	heat_peak_50
Chr1	8322667	8324770	2104	85.9	2.85827	1.38042	1.73641	heat_peak_51
Chr1	8326134	8326460	327	78.79	2.46327	1.35648	1.38979	heat_peak_52
Chr1	8330960	8332171	1212	85.09	3.22423	1.42489	2.05621	heat_peak_53
Chr1	8334768	8335881	1114	79.79	2.80105	1.3935	1.67861	heat_peak_54
Chr1	8338081	8338660	580	93.78	2.20753	1.29452	1.16782	heat_peak_55
Chr1	8345699	8349213	3515	90.33	3.08776	1.39978	1.93423	heat_peak_56
Chr1	8352880	8364228	11349	83.89	3.58986	1.46302	2.38068	heat_peak_57
Chr1	8366076	8370400	4325	79.52	2.78814	1.38885	1.67097	heat_peak_58
Chr1	8371614	8373584	1971	81.75	3.17634	1.42741	2.01149	heat_peak_59
Chr1	8375646	8377825	2180	81.81	3.18279	1.42846	2.0167	heat_peak_60
Chr1	8379846	8381649	1804	83.74	3.50833	1.46173	2.30118	heat_peak_61
Chr1	8382855	8383686	832	94.03	4.39794	1.50882	3.10903	heat_peak_62
Chr1	8388408	8391448	3041	129.09	5.73604	1.5165	4.32472	heat_peak_63
Chr1	8392766	8393554	789	79.63	2.76381	1.39047	1.64612	heat_peak_64
Chr1	8396832	8397398	567	82.38	3.23848	1.43239	2.07265	heat_peak_65
Chr1	8411202	8414684	3483	79.02	2.67349	1.38006	1.56768	heat_peak_66
Chr1	8418110	8419494	1385	81.74	2.36752	1.33833	1.30615	heat_peak_67
Chr1	8441816	8447325	5510	92.04	4.9621	1.56217	3.62292	heat_peak_68
Chr1	8450526	8452336	1811	83.86	3.53499	1.4638	2.32519	heat_peak_69
Chr1	8453614	8454540	927	79.36	2.71168	1.3862	1.59849	heat_peak_70
Chr1	8456141	8463437	7297	93.88	6.09384	1.62755	4.67671	heat_peak_71
Chr1	8465234	8470783	5550	92.12	4.46903	1.52234	3.16932	heat_peak_72
Chr1	8475802	8476256	455	82.57	3.27709	1.44145	2.0954	heat_peak_73
Chr1	8478654	8479623	970	95.89	3.72646	1.44407	2.50651	heat_peak_74
Chr1	8481331	8483204	1874	95.24	3.50168	1.42229	2.30556	heat_peak_75
Chr1	8487917	8488217	301	95.28	4.60824	1.52937	3.29369	heat_peak_76
Chr1	8490674	8493511	2838	89.47	4.86338	1.55965	3.53243	heat_peak_77
Chr1	8497751	8501377	3627	89.82	4.85401	1.56652	3.51464	heat_peak_78
Chr1	8503601	8504294	694	90.87	2.79249	1.36462	1.67735	heat_peak_79
Chr1	8508100	8510717	2618	87.68	4.05076	1.49979	2.7913	heat_peak_80
Chr1	8513206	8513651	446	77.11	2.35886	1.34728	1.29325	heat_peak_81
Chr1	8578802	8579178	377	79.61	2.73956	1.38837	1.62502	heat_peak_82
Chr1	8584195	8585048	854	79	2.67661	1.37989	1.57089	heat_peak_83
Chr1	8641844	8643941	2098	85.68	2.50794	1.34526	1.42881	heat_peak_84
Chr1	8646926	8648721	1796	85.65	3.91549	1.49462	2.66665	heat_peak_85
Chr1	8652436	8653460	1025	84.45	2.80952	1.38511	1.68723	heat_peak_86
Chr1	8656762	8657485	724	79.46	2.73558	1.38792	1.62016	heat_peak_87
Chr1	8658656	8659523	868	82.11	3.24014	1.43357	2.06774	heat_peak_88
Chr1	8668935	8669337	403	82.96	2.27443	1.32428	1.22495	heat_peak_89
Chr1	8674060	8674403	344	92.25	4.03627	1.48214	2.78474	heat_peak_90
Chr1	8700502	8701006	505	76.69	2.15844	1.32354	1.12479	heat_peak_91
Chr1	8735255	8736559	1305	77.76	2.23167	1.33	1.18568	heat_peak_92
Chr1	8761347	8761894	548	75.97	2.11757	1.31965	1.08891	heat_peak_93
Chr1	8770790	8771896	1107	125.32	4.23241	1.41658	2.95908	heat_peak_94
Chr1	8774252	8775434	1183	100.44	4.46877	1.4938	3.17174	heat_peak_95
Chr1	8785237	8785883	647	110.64	2.38611	1.28778	1.32354	heat_peak_96
Chr1	8788097	8797816	9720	115.68	5.95327	1.54639	4.54156	heat_peak_97
Chr1	8811142	8812194	1053	101.56	3.48106	1.41	2.28285	heat_peak_98
Chr1	8822247	8822846	600	117.57	2.24511	1.26487	1.20048	heat_peak_99
Chr1	8825627	8826570	944	97.74	2.56706	1.32581	1.48039	heat_peak_100
Chr1	8831915	8832466	552	117.18	3.37466	1.34697	2.20245	heat_peak_101
Chr1	8879775	8880097	323	80	2.82164	1.39716	1.69488	heat_peak_102
Chr1	9005759	9006301	543	85.08	3.17932	1.42361	2.01351	heat_peak_103
Chr1	9095856	9096834	979	86.99	2.75983	1.37177	1.64807	heat_peak_104
Chr1	9105390	9107025	1636	83.95	3.64255	1.46527	2.42999	heat_peak_105
Chr1	9110614	9112444	1831	77.42	2.39972	1.35265	1.32767	heat_peak_106
Chr1	9120689	9124502	3814	84.57	2.74372	1.37487	1.63178	heat_peak_107
Chr1	9127100	9128381	1282	97.39	3.30873	1.40219	2.13206	heat_peak_108
Chr1	9130381	9131681	1301	94.01	4.32692	1.50758	3.03966	heat_peak_109
Chr1	9134372	9134772	401	100.69	3.56415	1.41883	2.35939	heat_peak_110
Chr1	9138863	9140287	1425	96.07	6.37325	1.6603	4.91221	heat_peak_111
Chr1	9141739	9142882	1144	94.59	4.04333	1.47728	2.79089	heat_peak_112
Chr1	9217268	9218341	1074	82.61	2.68946	1.37342	1.58544	heat_peak_113
Chr1	9222959	9224812	1854	78.45	2.54196	1.36709	1.45284	heat_peak_114
Chr1	9232032	9233054	1023	78.3	2.54406	1.36784	1.45334	heat_peak_115
Chr1	9234251	9234900	650	78.37	2.54498	1.36751	1.45571	heat_peak_116
Chr1	9242923	9244084	1162	75.96	2.17631	1.32743	1.13501	heat_peak_117
Chr1	9271040	9272431	1392	99.99	3.92081	1.45712	2.67482	heat_peak_118
Chr1	9276516	9277377	862	87.43	4.27673	1.5254	2.98943	heat_peak_119
Chr1	9279009	9279377	369	96.37	5.31735	1.58953	3.9329	heat_peak_120
Chr1	9281165	9282264	1100	93.42	5.93495	1.62867	4.51702	heat_peak_121
Chr1	9283935	9284276	342	84.44	3.67766	1.47335	2.45569	heat_peak_122
Chr1	9287418	9289246	1829	90.88	3.07999	1.39552	1.9314	heat_peak_123
Chr1	9301772	9302946	1175	95.1	2.20945	1.29415	1.17061	heat_peak_124
Chr1	9312952	9315008	2057	86.02	2.17703	1.30759	1.13882	heat_peak_125
Chr1	9360303	9362745	2443	86.89	3.54081	1.45518	2.33403	heat_peak_126
Chr1	9368187	9369076	890	76	2.18314	1.32817	1.14094	heat_peak_127
Chr1	9372688	9373423	736	87.59	4.29952	1.52816	3.00868	heat_peak_128
Chr1	9375087	9377320	2234	92.7	3.98939	1.48141	2.73478	heat_peak_129
Chr1	9387053	9389726	2674	85.95	3.78324	1.48417	2.54667	heat_peak_130
Chr1	9545892	9546705	814	101.71	2.37789	1.30018	1.31594	heat_peak_131
Chr1	9569187	9571341	2155	100.51	3.56438	1.4191	2.35869	heat_peak_132
Chr1	9572491	9572772	282	97.12	6.50402	1.69253	5.00569	heat_peak_133
Chr1	9574185	9577425	3241	99.1	5.45186	1.58525	4.05726	heat_peak_134
Chr1	9579186	9579799	614	76.25	2.22022	1.3325	1.17275	heat_peak_135
Chr1	9581015	9583869	2855	106.27	9.99537	1.85015	8.30826	heat_peak_136
Chr1	9585568	9585977	410	99.2	7.10902	1.72528	5.56925	heat_peak_137
Chr1	9587917	9590412	2496	98.78	4.76444	1.53524	3.43443	heat_peak_138
Chr1	9593650	9595250	1601	84.61	2.66193	1.36519	1.56324	heat_peak_139
Chr1	9596387	9599187	2801	85.72	3.33985	1.43574	2.15831	heat_peak_140
Chr1	9601008	9601786	779	82	2.80996	1.3885	1.69425	heat_peak_141
Chr1	9607110	9607472	363	77.79	2.12547	1.31652	1.10056	heat_peak_142
Chr1	9609660	9610234	575	109.73	2.79559	1.32599	1.68198	heat_peak_143
Chr1	9615334	9615819	486	128.92	2.49502	1.27295	1.41799	heat_peak_144
Chr1	9622308	9626386	4079	89.56	4.57171	1.53757	3.26479	heat_peak_145
Chr1	9630133	9630554	422	76.43	2.24907	1.3355	1.19792	heat_peak_146
Chr1	9632726	9634461	1736	81.07	2.71827	1.38217	1.60735	heat_peak_147
Chr1	9666514	9666949	436	95.91	2.23229	1.2949	1.1904	heat_peak_148
Chr1	9683574	9683994	421	96.24	6.52056	1.67732	5.04087	heat_peak_149
Chr1	9689645	9690456	812	85.51	3.88276	1.49227	2.63695	heat_peak_150
Chr1	9699268	9703523	4256	90.06	3.0306	1.39344	1.88726	heat_peak_151
Chr1	9704677	9704974	298	75.96	2.17533	1.32746	1.13401	heat_peak_152
Chr1	9706823	9707962	1140	78.65	2.60059	1.3739	1.50253	heat_peak_153
Chr1	9728726	9729196	471	78.25	2.30714	1.33923	1.25184	heat_peak_154
Chr1	9740842	9743974	3133	81.94	2.78124	1.38602	1.66537	heat_peak_155
Chr1	9750554	9750910	357	77.37	2.39539	1.35176	1.32435	heat_peak_156
Chr1	9752339	9753236	898	79.9	2.8204	1.39549	1.6955	heat_peak_157
Chr1	9756897	9757815	919	95.38	3.18981	1.39462	2.02884	heat_peak_158
Chr1	9759229	9759993	765	82.79	3.3769	1.44536	2.1896	heat_peak_159
Chr1	9764228	9768927	4700	80.97	2.69328	1.37675	1.58876	heat_peak_160
Chr1	9770206	9773315	3110	85.87	3.62853	1.45882	2.41832	heat_peak_161
Chr1	9783564	9784944	1381	87.63	3.76195	1.46563	2.5397	heat_peak_162
Chr1	9789852	9792641	2790	91.58	4.22404	1.50166	2.94888	heat_peak_163
Chr1	9797596	9797980	385	80.72	2.98288	1.40666	1.844	heat_peak_164
Chr1	9802283	9802639	357	78.25	2.03692	1.3041	1.02235	heat_peak_165
Chr1	9804738	9805375	638	79.93	2.32073	1.33626	1.26707	heat_peak_166
Chr1	9820501	9821135	635	75.21	2.06663	1.31455	1.04096	heat_peak_167
Chr1	9839482	9840088	607	91.13	4.47715	1.52783	3.17977	heat_peak_168
Chr1	9843222	9844868	1647	87.22	3.2473	1.4222	2.07804	heat_peak_169
Chr1	9856491	9858084	1594	82.31	3.26861	1.43708	2.09183	heat_peak_170
Chr1	9860619	9862490	1872	82.01	3.21845	1.43177	2.04842	heat_peak_171
Chr1	9864049	9864379	331	104.67	2.22378	1.27935	1.1827	heat_peak_172
Chr1	9868475	9869112	638	86.21	2.50227	1.34364	1.42406	heat_peak_173
Chr1	9899429	9900168	740	105.33	4.51947	1.47777	3.22547	heat_peak_174
Chr1	9903475	9909629	6155	81.97	3.24792	1.43111	2.0781	heat_peak_175
Chr1	9910952	9911251	300	84.55	3.66357	1.47559	2.43908	heat_peak_176
Chr1	9914858	9916133	1276	82.94	3.37976	1.44796	2.18953	heat_peak_177
Chr1	9920602	9923397	2796	97.23	3.95078	1.4537	2.71239	heat_peak_178
Chr1	9925415	9925916	502	88.29	4.42601	1.54023	3.12031	heat_peak_179
Chr1	9931187	9932968	1782	80.87	2.93161	1.40558	1.79423	heat_peak_180
Chr1	9983612	9983964	353	90.53	2.52562	1.33625	1.44476	heat_peak_181
Chr1	9993171	9994243	1073	80.48	2.57185	1.36453	1.48307	heat_peak_182
Chr1	10003159	10007908	4750	93.88	4.30311	1.50369	3.02048	heat_peak_183
Chr1	10010372	10015079	4708	93.2	5.12134	1.5587	3.7824	heat_peak_184
Chr1	10017079	10017940	862	92.36	3.52016	1.43475	2.32315	heat_peak_185
Chr1	10019601	10020462	862	82.8	3.3769	1.44541	2.18973	heat_peak_186
Chr1	10025464	10025864	401	81.31	3.04996	1.4198	1.8952	heat_peak_187
Chr1	10030693	10031362	670	94.88	2.50833	1.32509	1.43073	heat_peak_188
Chr1	10067609	10072210	4602	85.12	3.51899	1.45545	2.31641	heat_peak_189
Chr1	10082614	10084487	1874	83.81	2.84642	1.3907	1.72176	heat_peak_190
Chr1	10086738	10087437	700	109.17	7.67402	1.71062	6.11868	heat_peak_191
Chr1	10090088	10091542	1455	78.03	2.50432	1.36319	1.41923	heat_peak_192
Chr1	10093298	10094113	816	87.1	3.03245	1.3987	1.88931	heat_peak_193
Chr1	10104397	10106498	2102	90.56	2.52975	1.33772	1.44494	heat_peak_194
Chr1	10109693	10110585	893	83.89	3.37473	1.44432	2.18884	heat_peak_195
Chr1	10112884	10115856	2973	87.37	4.25716	1.52434	2.97126	heat_peak_196
Chr1	10117753	10120696	2944	80.48	2.95407	1.40546	1.81637	heat_peak_197
Chr1	10122545	10125363	2819	82.79	3.39886	1.44473	2.21238	heat_peak_198
Chr1	10126559	10131808	5250	84.76	3.32571	1.4359	2.14582	heat_peak_199
Chr1	10136435	10136781	347	89.68	2.64045	1.35235	1.5445	heat_peak_200
Chr1	10138759	10139043	285	85.96	3.84031	1.48691	2.60138	heat_peak_201
Chr1	10144570	10144867	298	86.18	3.76936	1.47811	2.54169	heat_peak_202
Chr1	10152911	10154675	1765	99.93	8.19416	1.73735	6.64357	heat_peak_203
Chr1	10156138	10158911	2774	102.04	6.22279	1.64049	4.76413	heat_peak_204
Chr1	10162763	10164909	2147	100.48	7.26574	1.70328	5.74168	heat_peak_205
Chr1	10167266	10167571	306	77.54	2.42355	1.35467	1.34895	heat_peak_206
Chr1	10169096	10169672	577	98.25	7.08936	1.71197	5.56604	heat_peak_207
Chr1	10171711	10173018	1308	94.34	5.34366	1.59557	3.95912	heat_peak_208
Chr1	10176020	10177925	1906	86.75	4.02908	1.50125	2.77203	heat_peak_209
Chr1	10179049	10179767	719	90.59	3.2346	1.41133	2.06713	heat_peak_210
Chr1	10181561	10182316	756	118.76	2.86678	1.31686	1.74502	heat_peak_211
Chr1	10190390	10193704	3315	87.72	3.31758	1.42182	2.14446	heat_peak_212
Chr1	10199446	10201724	2279	82.94	3.35028	1.44601	2.16255	heat_peak_213
Chr1	10206267	10207249	983	80.3	2.63119	1.37277	1.53485	heat_peak_214
Chr1	10209542	10211235	1694	75.78	2.08601	1.31585	1.0588	heat_peak_215
Chr1	10217646	10218443	798	79.23	2.17398	1.31961	1.13936	heat_peak_216
Chr1	10315849	10318604	2756	78.56	2.58737	1.37239	1.49105	heat_peak_217
Chr1	10331203	10331861	659	86.74	2.6588	1.36038	1.56024	heat_peak_218
Chr1	10333181	10334151	971	79.2	2.65567	1.37882	1.55266	heat_peak_219
Chr1	10347465	10349092	1628	91.52	5.22937	1.59275	3.85681	heat_peak_220
Chr1	10379645	10380133	489	99.55	2.51827	1.31815	1.43836	heat_peak_221
Chr1	10385480	10385845	366	78.3	2.53898	1.36779	1.4484	heat_peak_222
Chr1	10388517	10390134	1618	79.53	2.76041	1.38768	1.64478	heat_peak_223
Chr1	10398712	10399044	333	76.66	2.28589	1.33955	1.22979	heat_peak_224
Chr1	10400898	10401888	991	79.49	2.75592	1.38832	1.63979	heat_peak_225
Chr1	10414270	10417206	2937	81.18	3.00653	1.41201	1.86103	heat_peak_226
Chr1	10419244	10419689	446	77.97	2.49148	1.36208	1.40803	heat_peak_227
Chr1	10440042	10440343	302	79.97	2.17844	1.31866	1.14324	heat_peak_228
Chr1	10445876	10446164	289	87.05	2.92266	1.38867	1.79239	heat_peak_229
Chr1	10510429	10510726	298	83.31	2.17293	1.31066	1.14223	heat_peak_230
Chr1	10514875	10515394	520	75.64	2.08623	1.31624	1.05971	heat_peak_231
Chr1	10517508	10517844	337	87.07	4.18532	1.51911	2.90591	heat_peak_232
Chr1	10522424	10522745	322	78.56	2.58066	1.37231	1.48452	heat_peak_233
Chr1	10532245	10534688	2444	83.58	3.56847	1.45888	2.36394	heat_peak_234
Chr1	10539320	10540318	999	85.59	3.91312	1.48779	2.67249	heat_peak_235
Chr1	10551762	10552808	1047	115.15	7.18458	1.64503	5.65936	heat_peak_236
Chr1	10560063	10560414	352	126.35	2.49121	1.27555	1.41441	heat_peak_237
Chr1	10566029	10566357	329	93.88	5.66718	1.63665	4.23963	heat_peak_238
Chr1	10576210	10577398	1189	86.05	4.04832	1.50156	2.79033	heat_peak_239
Chr1	10584456	10584908	453	101.6	2.34895	1.2972	1.29127	heat_peak_240
Chr1	10588844	10589180	337	78.73	2.3958	1.34869	1.32891	heat_peak_241
Chr1	10598818	10599384	567	76.59	2.27372	1.33833	1.21913	heat_peak_242
Chr1	10601804	10605246	3443	98.47	6.68037	1.68895	5.18074	heat_peak_243
Chr1	10606532	10609019	2488	91.31	3.67459	1.45499	2.45603	heat_peak_244
Chr1	10614356	10614809	454	88.1	3.43709	1.43953	2.24712	heat_peak_245
Chr1	10633374	10634703	1330	83.6	2.62988	1.36347	1.53324	heat_peak_246
Chr1	10658054	10660498	2445	89.19	4.42079	1.5256	3.12899	heat_peak_247
Chr1	10667870	10669133	1264	80.26	2.4762	1.35487	1.40176	heat_peak_248
Chr1	10674065	10674365	301	76.19	2.09036	1.31559	1.06276	heat_peak_249
Chr1	10696991	10698322	1332	84.38	2.95795	1.39832	1.82047	heat_peak_250
Chr1	10768115	10768933	819	77.01	2.29723	1.34052	1.24382	heat_peak_251
Chr1	10849424	10849781	358	78.07	2.04388	1.30548	1.02353	heat_peak_252
Chr1	10856459	10858711	2253	86.95	2.30647	1.31918	1.25334	heat_peak_253
Chr1	10861787	10862713	927	86.9	4.16081	1.51622	2.88501	heat_peak_254
Chr1	10868849	10871041	2193	103.23	6.32466	1.64068	4.85648	heat_peak_255
Chr1	10879424	10880485	1062	84.52	3.66144	1.47481	2.43804	heat_peak_256
Chr1	10885011	10885533	523	86.99	2.83415	1.3777	1.71535	heat_peak_257
Chr1	10895352	10896763	1412	102.23	3.72827	1.42864	2.50666	heat_peak_258
Chr1	10898353	10899538	1186	103.3	3.07689	1.36704	1.92939	heat_peak_259
Chr1	10906123	10908507	2385	85.66	3.0191	1.4008	1.87606	heat_peak_260
Chr1	10912274	10916650	4377	91.66	5.28041	1.59827	3.90096	heat_peak_261
Chr1	10918188	10926513	8326	123.86	9.61541	1.8009	7.91378	heat_peak_262
Chr1	10930296	10930908	613	156.15	8.79034	1.63123	7.12694	heat_peak_263
Chr1	10932847	10936235	3389	101.66	6.22413	1.63913	4.76486	heat_peak_264
Chr1	10938411	10940718	2308	99.18	3.25856	1.38933	2.09049	heat_peak_265
Chr1	10943154	10943572	419	82.32	2.72685	1.37894	1.61804	heat_peak_266
Chr1	10945239	10945621	383	79.7	2.77878	1.39205	1.65822	heat_peak_267
Chr1	10953508	10953824	317	89.19	4.58759	1.55095	3.26799	heat_peak_268
Chr1	10961813	10962873	1061	82.01	3.03944	1.41566	1.89221	heat_peak_269
Chr1	10964579	10966185	1607	91.64	5.43094	1.5945	4.05503	heat_peak_270
Chr1	10970608	10971438	831	78.7	2.54843	1.36718	1.45929	heat_peak_271
Chr1	10980223	10988209	7987	92.44	5.31704	1.59878	3.93551	heat_peak_272
Chr1	10990083	10996111	6029	114.65	7.46652	1.65233	5.93286	heat_peak_273
Chr1	10997976	11005488	7513	95.69	5.7521	1.61739	4.33719	heat_peak_274
Chr1	11006958	11019032	12075	97.08	6.75292	1.67937	5.27039	heat_peak_275
Chr1	11020260	11034092	13833	93.5	5.63144	1.60565	4.23717	heat_peak_276
Chr1	11035223	11043218	7996	112.94	8.66075	1.74857	7.04011	heat_peak_277
Chr1	11044395	11050749	6355	99.19	7.41078	1.72823	5.86886	heat_peak_278
Chr1	11052002	11056339	4338	105.51	9.12839	1.82823	7.46236	heat_peak_279
Chr1	11057904	11058790	887	86.2	3.43212	1.44423	2.24257	heat_peak_280
Chr1	11061365	11061656	292	81.91	3.16481	1.43002	1.99721	heat_peak_281
Chr1	11063496	11068005	4510	112.77	11.7987	1.96248	9.97809	heat_peak_282
Chr1	11069396	11070255	860	89.87	4.85162	1.56744	3.51084	heat_peak_283
Chr1	11075580	11083949	8370	102.36	8.67562	1.78283	7.07221	heat_peak_284
Chr1	11085347	11106882	21536	101.98	7.62828	1.72246	6.08284	heat_peak_285
Chr1	11110636	11111978	1343	97.7	7.12046	1.70243	5.611	heat_peak_286
Chr1	11120883	11122475	1593	90.83	2.54782	1.33739	1.46419	heat_peak_287
Chr1	11126607	11126954	348	103.97	8.54995	1.81059	6.90337	heat_peak_288
Chr1	11128137	11129799	1663	83.25	3.12425	1.4183	1.96747	heat_peak_289
Chr1	11132310	11132800	491	88.64	3.83892	1.47364	2.60913	heat_peak_290
Chr1	11143295	11143844	550	94.21	2.94193	1.37239	1.80941	heat_peak_291
Chr1	11145787	11148509	2723	100.25	4.15711	1.45709	2.9	heat_peak_292
Chr1	11151363	11152751	1389	81.95	3.21794	1.43079	2.04886	heat_peak_293
Chr1	11158745	11159684	940	89.68	3.57717	1.44265	2.37651	heat_peak_294
Chr1	11165803	11166921	1119	98.15	3.12434	1.37747	1.97351	heat_peak_295
Chr1	11168409	11170062	1654	89.98	4.89264	1.56929	3.5497	heat_peak_296
Chr1	11172379	11173151	773	80.05	2.8293	1.39801	1.7015	heat_peak_297
Chr1	11175505	11177043	1539	92.28	4.3883	1.51421	3.10165	heat_peak_298
Chr1	11180056	11180663	608	102.44	5.61981	1.58764	4.21579	heat_peak_299
Chr1	11182641	11185178	2538	117.25	5.52227	1.52511	4.13799	heat_peak_300
Chr1	11240502	11241018	517	75	2.03644	1.31092	1.01518	heat_peak_301
Chr1	11246494	11248339	1846	81.26	2.33826	1.335	1.28325	heat_peak_302
Chr1	11267368	11275068	7701	92.46	4.94376	1.54555	3.61835	heat_peak_303
Chr1	11277378	11280035	2658	84.86	3.81234	1.48103	2.58017	heat_peak_304
Chr1	11281302	11282613	1312	79.42	2.72795	1.38711	1.61352	heat_peak_305
Chr1	11285686	11292904	7219	96.77	4.61103	1.5184	3.30285	heat_peak_306
Chr1	11295069	11296056	988	102.07	4.73412	1.52	3.40473	heat_peak_307
Chr1	11297941	11299937	1997	96.24	6.42791	1.64559	4.98157	heat_peak_308
Chr1	11302651	11305752	3102	86.18	4.23515	1.50378	2.97432	heat_peak_309
Chr1	11306962	11310154	3193	83.14	3.24012	1.42991	2.06984	heat_peak_310
Chr1	11313389	11315025	1637	103.55	4.42427	1.48398	3.13616	heat_peak_311
Chr1	11317138	11319730	2593	116.73	11.5641	1.90168	9.77726	heat_peak_312
Chr1	11321722	11324328	2607	94.18	6.1107	1.63032	4.68886	heat_peak_313
Chr1	11325808	11328362	2555	91.63	3.40082	1.42694	2.21341	heat_peak_314
Chr1	11331671	11332372	702	78.54	2.5821	1.37197	1.48632	heat_peak_315
Chr1	11336348	11339104	2757	85.61	2.96824	1.39382	1.8305	heat_peak_316
Chr1	11340735	11342036	1302	107.29	8.19533	1.75176	6.58866	heat_peak_317
Chr1	11344031	11347747	3717	100.8	4.67293	1.50829	3.35906	heat_peak_318
Chr1	11349898	11350823	926	107.99	4.85156	1.5127	3.51557	heat_peak_319
Chr1	11354868	11358799	3932	86.85	3.67076	1.45399	2.4636	heat_peak_320
Chr1	11360370	11366846	6477	102.06	5.57935	1.57669	4.18605	heat_peak_321
Chr1	11369469	11372953	3485	110.33	9.05089	1.73514	7.47701	heat_peak_322
Chr1	11374268	11379161	4894	83.71	3.43365	1.44818	2.24186	heat_peak_323
Chr1	11392540	11392937	398	85.77	3.12037	1.41616	1.96339	heat_peak_324
Chr1	11404751	11405413	663	85.91	2.99217	1.397	1.85265	heat_peak_325
Chr1	11449009	11449398	390	77.96	2.48754	1.36202	1.40398	heat_peak_326
Chr1	11475864	11479699	3836	105.27	6.52051	1.60255	5.08863	heat_peak_327
Chr1	11480842	11485482	4641	95.58	6.22763	1.64639	4.78607	heat_peak_328
Chr1	11486833	11490691	3859	83.97	3.5695	1.46463	2.35866	heat_peak_329
Chr1	11492977	11493460	484	94.17	5.93495	1.64164	4.50046	heat_peak_330
Chr1	11497504	11501247	3744	87.14	4.41091	1.52026	3.12881	heat_peak_331
Chr1	11502471	11513347	10877	87.22	4.31596	1.52171	3.03293	heat_peak_332
Chr1	11514563	11516668	2106	98.93	6.96542	1.6925	5.45981	heat_peak_333
Chr1	11517869	11521486	3618	97.75	6.86813	1.70327	5.35666	heat_peak_334
Chr1	11569741	11570039	299	105.69	3.19795	1.37483	2.03228	heat_peak_335
Chr1	11580218	11580522	305	88.14	3.60123	1.45986	2.38929	heat_peak_336
Chr1	11639938	11641044	1107	110.06	2.8555	1.33349	1.73233	heat_peak_337
Chr1	11646303	11646606	304	93.56	5.73207	1.63102	4.31125	heat_peak_338
Chr1	11664376	11664831	456	88.67	2.1872	1.30154	1.15149	heat_peak_339
Chr1	11696798	11697716	919	96.24	4.06344	1.47798	2.80353	heat_peak_340
Chr1	11701983	11702863	881	90.33	3.31156	1.42253	2.13143	heat_peak_341
Chr1	11704508	11706290	1783	86.61	4.12309	1.51122	2.85357	heat_peak_342
Chr1	11713286	11717349	4064	92.65	4.1973	1.49887	2.92863	heat_peak_343
Chr1	11728045	11728741	697	76.33	2.23094	1.33392	1.18177	heat_peak_344
Chr1	11733682	11734126	445	112.57	11.4668	1.95827	9.64259	heat_peak_345
Chr1	11753341	11753938	598	101.99	3.61858	1.41711	2.41157	heat_peak_346
Chr1	11790280	11790602	323	79.28	2.7178	1.38474	1.60611	heat_peak_347
Chr1	11793193	11793713	521	84.87	3.74331	1.48125	2.51157	heat_peak_348
Chr1	11794925	11796176	1252	108.48	2.8198	1.33244	1.70161	heat_peak_349
Chr1	11811087	11814236	3150	80.67	2.38806	1.34308	1.32256	heat_peak_350
Chr1	11834913	11837852	2940	90.78	5.12689	1.58314	3.76624	heat_peak_351
Chr1	11846540	11849476	2937	91.18	2.57974	1.3425	1.49131	heat_peak_352
Chr1	11854439	11855541	1103	86.24	2.4382	1.33597	1.36683	heat_peak_353
Chr1	11861359	11862095	737	99.17	7.11793	1.72788	5.57522	heat_peak_354
Chr1	11865366	11866985	1620	99.82	7.61756	1.72301	6.07903	heat_peak_355
Chr1	11868811	11872604	3794	93.26	5.54089	1.60356	4.14914	heat_peak_356
Chr1	11875079	11876273	1195	95.04	4.38731	1.50538	3.10558	heat_peak_357
Chr1	11879539	11891804	12266	104.87	8.10925	1.7434	6.53641	heat_peak_358
Chr1	11893334	11894829	1496	90.12	4.87792	1.57169	3.53225	heat_peak_359
Chr1	11896518	11906922	10405	95.8	6.55673	1.66511	5.09455	heat_peak_360
Chr1	11912345	11915350	3006	94.89	3.01031	1.38069	1.8694	heat_peak_361
Chr1	11920612	11921686	1075	99.61	4.47423	1.50666	3.16985	heat_peak_362
Chr1	11938435	11949382	10948	88.19	3.631	1.45541	2.42006	heat_peak_363
Chr1	11950533	11951330	798	93.14	5.89971	1.62374	4.48832	heat_peak_364
Chr1	11953342	11955107	1766	94.14	5.98652	1.64004	4.55468	heat_peak_365
Chr1	11956725	11959663	2939	96.04	5.06044	1.56212	3.70582	heat_peak_366
Chr1	11960865	11961696	832	85.11	3.7932	1.48525	2.55631	heat_peak_367
Chr1	11962865	11964078	1214	78.45	2.58607	1.37047	1.49186	heat_peak_368
Chr1	11965614	11965993	380	79.77	2.7298	1.38681	1.61632	heat_peak_369
Chr1	11982711	11983081	371	107.99	9.75035	1.8799	8.01798	heat_peak_370
Chr1	11984330	11989844	5515	109.72	10.0421	1.83656	8.34864	heat_peak_371
Chr1	11993189	11996167	2979	105.8	7.9361	1.75402	6.3353	heat_peak_372
Chr1	11997631	12000862	3232	120.45	13.0773	1.92952	11.2776	heat_peak_373
Chr1	12007657	12008208	552	89.13	4.05237	1.49789	2.79473	heat_peak_374
Chr1	12011954	12012418	465	89.76	3.6153	1.44513	2.41104	heat_peak_375
Chr1	12014945	12020536	5592	97.31	6.46359	1.65267	5.00402	heat_peak_376
Chr1	12021934	12022662	729	89.83	4.75473	1.55297	3.43055	heat_peak_377
Chr1	12025001	12026032	1032	97.31	4.59436	1.51042	3.28726	heat_peak_378
Chr1	12027433	12034247	6815	91.91	4.40822	1.50659	3.1304	heat_peak_379
Chr1	12036227	12037946	1720	98.72	7.41531	1.72	5.88397	heat_peak_380
Chr1	12040765	12042216	1452	90.83	5.22748	1.58404	3.86562	heat_peak_381
Chr1	12043963	12045674	1712	98.55	2.49792	1.31805	1.42066	heat_peak_382
Chr1	12067501	12068535	1035	76.45	2.19708	1.3292	1.16071	heat_peak_383
Chr1	12075047	12077205	2159	97.29	4.90845	1.54954	3.56744	heat_peak_384
Chr1	12080799	12082250	1452	79.19	2.69025	1.38325	1.58059	heat_peak_385
Chr1	12102696	12102984	289	82.43	2.85588	1.39388	1.73084	heat_peak_386
Chr1	12124421	12130342	5922	87.72	3.82022	1.47113	2.58874	heat_peak_387
Chr1	12132298	12134084	1787	84.98	3.78117	1.48306	2.54686	heat_peak_388
Chr1	12139062	12140477	1416	86.85	3.31735	1.43066	2.14102	heat_peak_389
Chr1	12142413	12143073	661	91.7	4.49707	1.53565	3.18822	heat_peak_390
Chr1	12147447	12147773	327	82.17	2.98106	1.40963	1.84143	heat_peak_391
Chr1	12148910	12149195	286	112.83	2.80448	1.32285	1.6881	heat_peak_392
Chr1	12155365	12156318	954	94.79	2.99456	1.37798	1.85329	heat_peak_393
Chr1	12159508	12163182	3675	91.44	5.27745	1.59446	3.90275	heat_peak_394
Chr1	12164451	12166971	2521	104.01	6.31432	1.60827	4.86759	heat_peak_395
Chr1	12169639	12176929	7291	90.41	5.02473	1.55966	3.69213	heat_peak_396
Chr1	12182982	12183419	438	86.76	4.08111	1.51377	2.80892	heat_peak_397
Chr1	12186499	12187938	1440	101.17	8.50239	1.76238	6.92214	heat_peak_398
Chr1	12189807	12200062	10256	91.17	4.21476	1.50507	2.94126	heat_peak_399
Chr1	12201924	12202969	1046	92.3	4.16871	1.48993	2.91142	heat_peak_400
Chr1	12205464	12210091	4628	108.84	4.99024	1.50998	3.64817	heat_peak_401
Chr1	12211854	12212853	1000	78.29	2.54043	1.36769	1.44992	heat_peak_402
Chr1	12214962	12215591	630	78.9	2.66438	1.37819	1.56061	heat_peak_403
Chr1	12219378	12228746	9369	95.86	6.21237	1.66226	4.75076	heat_peak_404
Chr1	12230132	12238317	8186	106.33	8.34891	1.77341	6.73374	heat_peak_405
Chr1	12242122	12245421	3300	101.01	5.27012	1.56888	3.89144	heat_peak_406
Chr1	12247694	12250781	3088	106.56	9.70002	1.84037	8.02615	heat_peak_407
Chr1	12251924	12253704	1781	116.21	5.39542	1.50588	4.0253	heat_peak_408
Chr1	12256969	12271423	14455	102.68	6.72584	1.64617	5.26618	heat_peak_409
Chr1	12273079	12282204	9126	101.25	7.94533	1.76372	6.35945	heat_peak_410
Chr1	12283348	12288399	5052	93.49	6.06169	1.6298	4.6442	heat_peak_411
Chr1	12290154	12295274	5121	192.18	8.95309	1.60179	7.33753	heat_peak_412
Chr1	12297099	12305752	8654	95.89	5.74105	1.60599	4.33842	heat_peak_413
Chr1	12307664	12309911	2248	104.46	8.87249	1.819	7.21708	heat_peak_414
Chr1	12311072	12324769	13698	97.25	7.03204	1.69363	5.53534	heat_peak_415
Chr1	12325989	12327831	1843	83.95	3.56574	1.46531	2.35392	heat_peak_416
Chr1	12330549	12333698	3150	91.84	4.96161	1.57014	3.61305	heat_peak_417
Chr1	12338579	12342171	3593	98	7.0964	1.6994	5.58821	heat_peak_418
Chr1	12343409	12345054	1646	93.47	5.80132	1.62951	4.38203	heat_peak_419
Chr1	12346395	12350454	4060	101.41	6.74035	1.66236	5.26701	heat_peak_420
Chr1	12361436	12363855	2420	108.62	10.023	1.89082	8.27875	heat_peak_421
Chr1	12367495	12375468	7974	101.66	4.56207	1.50312	3.25676	heat_peak_422
Chr1	12376685	12385431	8747	139.2	10.8783	1.75635	9.1931	heat_peak_423
Chr1	12386638	12391547	4910	102.19	8.24091	1.77444	6.64182	heat_peak_424
Chr1	12393312	12417560	24249	95.43	6.5512	1.6616	5.09633	heat_peak_425
Chr1	12418891	12421648	2758	116.06	3.79102	1.40981	2.56649	heat_peak_426
Chr1	12425153	12425661	509	106.5	9.30082	1.85426	7.60067	heat_peak_427
Chr1	12427437	12429489	2053	85.51	3.16727	1.41585	2.00973	heat_peak_428
Chr1	12430978	12431977	1000	109.75	3.01607	1.34609	1.87613	heat_peak_429
Chr1	12433322	12434610	1289	95.23	3.98333	1.47188	2.73231	heat_peak_430
Chr1	12436775	12439216	2442	88.54	3.61176	1.44394	2.4062	heat_peak_431
Chr1	12442427	12446373	3947	107.57	4.10059	1.44614	2.8444	heat_peak_432
Chr1	12448713	12450210	1498	82.06	3.22479	1.43096	2.05599	heat_peak_433
Chr1	12463142	12465130	1989	100.39	2.67612	1.33181	1.57691	heat_peak_434
Chr1	12467057	12469119	2063	104.85	8.69142	1.80257	7.0497	heat_peak_435
Chr1	12470328	12471315	988	105.23	8.84356	1.83235	7.17051	heat_peak_436
Chr1	12478989	12481443	2455	92.34	5.45791	1.60998	4.06369	heat_peak_437
Chr1	12483167	12483695	529	144.98	18.5499	2.18296	16.3591	heat_peak_438
Chr1	12486230	12493818	7589	100.34	6.68084	1.67752	5.19171	heat_peak_439
Chr1	12495008	12499327	4320	96.82	6.51678	1.68465	5.02818	heat_peak_440
Chr1	12504239	12506422	2184	123.28	10.7722	1.84335	9.01601	heat_peak_441
Chr1	12508496	12512809	4314	88.02	4.55603	1.5355	3.25579	heat_peak_442
Chr1	12514089	12515985	1897	98.78	5.78516	1.61662	4.36316	heat_peak_443
Chr1	12520629	12530530	9902	96.57	5.93752	1.62394	4.51319	heat_peak_444
Chr1	12531679	12535846	4168	91.4	4.36641	1.51397	3.07737	heat_peak_445
Chr1	12538047	12541557	3511	83.17	3.18982	1.42498	2.02791	heat_peak_446
Chr1	12543717	12546744	3028	108.05	5.76469	1.57577	4.35019	heat_peak_447
Chr1	12551200	12553538	2339	106.8	2.66539	1.31902	1.56724	heat_peak_448
Chr1	12555182	12561639	6458	93.5	5.94934	1.62554	4.53767	heat_peak_449
Chr1	12564118	12581870	17753	105.24	9.48796	1.82322	7.83494	heat_peak_450
Chr1	12584774	12589466	4693	100.54	5.59427	1.59587	4.19619	heat_peak_451
Chr1	12591020	12603425	12406	97.61	7.13883	1.68933	5.64614	heat_peak_452
Chr1	12604703	12614238	9536	111.48	10.6595	1.89533	8.90976	heat_peak_453
Chr1	12615840	12618367	2528	90.65	5.11204	1.58094	3.75431	heat_peak_454
Chr1	12619867	12620391	525	84.13	3.64431	1.46834	2.42818	heat_peak_455
Chr1	12621758	12631066	9309	102.95	8.27344	1.77539	6.66767	heat_peak_456
Chr1	12632551	12634253	1703	81.78	3.15593	1.42786	1.99084	heat_peak_457
Chr1	12636875	12655712	18838	100.76	6.47401	1.6517	5.00684	heat_peak_458
Chr1	12657073	12675240	18168	102.29	6.95169	1.68326	5.44052	heat_peak_459
Chr1	12678896	12680457	1562	94.34	6.06811	1.64444	4.63039	heat_peak_460
Chr1	12682571	12693329	10759	103.21	8.14268	1.75974	6.55785	heat_peak_461
Chr1	12694533	12710562	16030	99.54	7.34273	1.7027	5.82776	heat_peak_462
Chr1	12711933	12712768	836	97.88	4.5095	1.51029	3.20982	heat_peak_463
Chr1	12714442	12745234	30793	95.93	6.50425	1.65413	5.05177	heat_peak_464
Chr1	12746967	12749538	2572	111.41	7.05825	1.67058	5.52949	heat_peak_465
Chr1	12751398	12760930	9533	96.13	6.23178	1.64074	4.79373	heat_peak_466
Chr1	12763277	12769970	6694	107.74	11.42	1.87573	9.76422	heat_peak_467
Chr1	12777841	12778963	1123	75.97	2.17887	1.32756	1.13738	heat_peak_468
Chr1	12780348	12782406	2059	84	3.7432	1.46609	2.52916	heat_peak_469
Chr1	12791418	12792571	1154	76.63	2.27918	1.33912	1.22364	heat_peak_470
Chr1	12793739	12794095	357	84.65	3.6669	1.47736	2.44038	heat_peak_471
Chr1	12801704	12802644	941	82.22	3.24899	1.43547	2.07424	heat_peak_472
Chr1	12803794	12809688	5895	91.55	5.33264	1.59637	3.95536	heat_peak_473
Chr1	12811173	12832065	20893	95.61	6.30459	1.63784	4.87035	heat_peak_474
Chr1	12833455	12839583	6129	95.74	6.52345	1.6686	5.05748	heat_peak_475
Chr1	12840897	12872808	31912	114.84	10.3229	1.84462	8.60622	heat_peak_476
Chr1	12878019	12881416	3398	91.7	5.65491	1.59904	4.27665	heat_peak_477
Chr1	12882741	12894673	11933	103.01	8.55069	1.794	6.92802	heat_peak_478
Chr1	12899331	12903490	4160	110.93	11.0757	1.93073	9.29217	heat_peak_479
Chr1	12905244	12946427	41184	108	10.106	1.84838	8.42185	heat_peak_480
Chr1	12947754	12960255	12502	98.96	7.1428	1.69798	5.63518	heat_peak_481
Chr1	12961588	12967940	6353	107.48	11.5731	1.87102	9.91455	heat_peak_482
Chr1	12969378	12973219	3842	94.67	5.45691	1.59882	4.06565	heat_peak_483
Chr1	12974627	12977267	2641	102.31	7.26124	1.69578	5.73625	heat_peak_484
Chr1	12978557	12983012	4456	100.11	7.20725	1.70449	5.68919	heat_peak_485
Chr1	12986574	13015760	29187	94.14	6.19481	1.63317	4.77309	heat_peak_486
Chr1	13017890	13025427	7538	97.96	7.04757	1.70696	5.53215	heat_peak_487
Chr1	13027210	13028938	1729	126.75	8.2183	1.67284	6.62156	heat_peak_488
Chr1	13032882	13036022	3141	104.59	7.0191	1.66999	5.51174	heat_peak_489
Chr1	13037478	13038724	1247	87.67	4.41629	1.52947	3.12333	heat_peak_490
Chr1	13041011	13043766	2756	105.86	5.87486	1.5946	4.4491	heat_peak_491
Chr1	13045230	13045570	341	94.35	5.93019	1.64449	4.49251	heat_peak_492
Chr1	13049732	13054240	4509	93.13	5.63947	1.61542	4.23789	heat_peak_493
Chr1	13055543	13057440	1898	89.83	4.96842	1.56678	3.62845	heat_peak_494
Chr1	13061516	13063328	1813	98.44	6.93919	1.71507	5.41274	heat_peak_495
Chr1	13065405	13068986	3582	116.88	7.31711	1.6522	5.77934	heat_peak_496
Chr1	13072561	13073725	1165	89.95	3.22939	1.40689	2.0677	heat_peak_497
Chr1	13079852	13088081	8230	103.11	8.76797	1.77669	7.17125	heat_peak_498
Chr1	13090145	13106321	16177	105.68	9.3666	1.83331	7.69866	heat_peak_499
Chr1	13107484	13115028	7545	99.69	7.68597	1.71494	6.15994	heat_peak_500
Chr1	13119563	13120293	731	109.1	6.17939	1.60699	4.72539	heat_peak_501
Chr1	13121637	13124644	3008	122.79	9.53858	1.76759	7.87419	heat_peak_502
Chr1	13126911	13130221	3311	129.66	11.8187	1.87861	9.98005	heat_peak_503
Chr1	13131410	13133070	1661	91.22	5.19927	1.59066	3.82932	heat_peak_504
Chr1	13134306	13140015	5710	104.51	8.77287	1.77587	7.1683	heat_peak_505
Chr1	13143040	13145061	2022	113.27	10.9721	1.96129	9.13561	heat_peak_506
Chr1	13146467	13146826	360	85.07	3.68616	1.47549	2.4619	heat_peak_507
Chr1	13148460	13155535	7076	117.06	10.0865	1.83345	8.35593	heat_peak_508
Chr1	13156940	13161480	4541	110.36	7.72898	1.70452	6.16489	heat_peak_509
Chr1	13162833	13164662	1830	104.01	8.45797	1.81021	6.81228	heat_peak_510
Chr1	13166538	13177623	11086	95.43	6.36591	1.66034	4.90928	heat_peak_511
Chr1	13178756	13187507	8752	88.9	4.54073	1.53655	3.23603	heat_peak_512
Chr1	13188712	13192053	3342	87.5	4.38903	1.52648	3.09987	heat_peak_513
Chr1	13193666	13199758	6093	111.51	7.83047	1.73753	6.22633	heat_peak_514
Chr1	13201427	13201777	351	99.44	7.17961	1.73246	5.63059	heat_peak_515
Chr1	13206593	13207917	1325	98.49	5.26337	1.57635	3.88331	heat_peak_516
Chr1	13209732	13210213	482	87.8	3.16069	1.41362	2.00045	heat_peak_517
Chr1	13212426	13213135	710	106.74	9.31361	1.85724	7.60954	heat_peak_518
Chr1	13214336	13214970	635	89.56	3.82832	1.47504	2.59191	heat_peak_519
Chr1	13216408	13223725	7318	98.21	5.26357	1.57409	3.89132	heat_peak_520
Chr1	13225540	13236096	10557	90.86	5.02078	1.56621	3.67946	heat_peak_521
Chr1	13237317	13245159	7843	90.39	5.14814	1.57631	3.79642	heat_peak_522
Chr1	13247504	13248644	1141	98.36	7.02451	1.71379	5.49933	heat_peak_523
Chr1	13249833	13255569	5737	95.59	5.99408	1.64374	4.5536	heat_peak_524
Chr1	13256917	13260222	3306	100.01	8.63109	1.7424	7.09468	heat_peak_525
Chr1	13263612	13278600	14989	89.24	4.59739	1.54275	3.28512	heat_peak_526
Chr1	13281073	13289928	8856	94.05	6.00676	1.62279	4.59504	heat_peak_527
Chr1	13291789	13301542	9754	87.88	4.66879	1.53311	3.37206	heat_peak_528
Chr1	13302880	13303345	466	98.08	6.8878	1.70901	5.36847	heat_peak_529
Chr1	13305193	13308941	3749	101.44	7.9701	1.76698	6.37876	heat_peak_530
Chr1	13310298	13310583	286	81.15	3.04276	1.41695	1.89122	heat_peak_531
Chr1	13311957	13312709	753	93.11	5.70853	1.62334	4.29732	heat_peak_532
Chr1	13314979	13320041	5063	80	2.83703	1.39709	1.71013	heat_peak_533
Chr1	13323497	13344676	21180	95.14	6.35356	1.64627	4.91262	heat_peak_534
Chr1	13347424	13355811	8388	110.15	11.0109	1.91716	9.25193	heat_peak_535
Chr1	13359660	13361233	1574	88.14	4.46046	1.53753	3.15753	heat_peak_536
Chr1	13362575	13365036	2462	95.31	5.2502	1.58244	3.87562	heat_peak_537
Chr1	13366736	13368527	1792	83.32	3.4364	1.45447	2.23823	heat_peak_538
Chr1	13370158	13375112	4955	85.6	3.98147	1.49378	2.73337	heat_peak_539
Chr1	13381847	13382404	558	77.76	2.44866	1.35852	1.36953	heat_peak_540
Chr1	13390096	13391407	1312	89.6	4.79839	1.56268	3.46366	heat_peak_541
Chr1	13394002	13400925	6924	87.89	4.43552	1.53331	3.13787	heat_peak_542
Chr1	13402421	13403994	1574	84.69	3.77279	1.47803	2.54443	heat_peak_543
Chr1	13405162	13407363	2202	88.9	4.75235	1.55071	3.43222	heat_peak_544
Chr1	13409406	13410266	861	84.38	3.66334	1.47276	2.44203	heat_peak_545
Chr1	13414419	13415418	1000	83.33	3.42075	1.45465	2.22257	heat_peak_546
Chr1	13418040	13422919	4880	86.28	4.24798	1.50556	2.98467	heat_peak_547
Chr1	13426457	13431021	4565	85.35	4.00989	1.48948	2.76683	heat_peak_548
Chr1	13432410	13437183	4774	93.87	6.11966	1.63645	4.69269	heat_peak_549
Chr1	13439404	13449264	9861	89.01	4.99709	1.55261	3.67601	heat_peak_550
Chr1	13450795	13458045	7251	115.1	8.8601	1.74336	7.24067	heat_peak_551
Chr1	13459565	13464597	5033	84.45	3.69745	1.474	2.47438	heat_peak_552
Chr1	13465960	13470267	4308	115.51	12.6244	1.97933	10.7998	heat_peak_553
Chr1	13472109	13476134	4026	102.35	8.32903	1.78267	6.71914	heat_peak_554
Chr1	13477629	13496371	18743	96.78	7.06804	1.68668	5.58506	heat_peak_555
Chr1	13497515	13512896	15382	92.32	5.77602	1.60959	4.38354	heat_peak_556
Chr1	13514221	13516916	2696	85.96	4.00628	1.49988	2.75076	heat_peak_557
Chr1	13518552	13521263	2712	91.54	5.78928	1.59614	4.41425	heat_peak_558
Chr1	13522969	13523316	348	82.09	3.21446	1.43315	2.04274	heat_peak_559
Chr1	13524514	13526585	2072	76.93	2.32591	1.34425	1.2641	heat_peak_560
Chr1	13528163	13529555	1393	140.43	18.7099	2.23056	16.519	heat_peak_561
Chr1	13531378	13532074	697	93.16	5.55378	1.62408	4.14192	heat_peak_562
Chr1	13533988	13544918	10931	99.69	6.54248	1.67296	5.05546	heat_peak_563
Chr1	13546468	13548155	1688	85.08	3.89315	1.48473	2.65627	heat_peak_564
Chr1	13550586	13561616	11031	104.27	8.60652	1.79983	6.97288	heat_peak_565
Chr1	13563047	13565377	2331	91.33	5.38659	1.59259	4.01397	heat_peak_566
Chr1	13568745	13569971	1227	90.31	5.13472	1.57495	3.78411	heat_peak_567
Chr1	13571955	13581699	9745	98.16	7.66205	1.71036	6.15476	heat_peak_568
Chr1	13583532	13601517	17986	88.09	4.54054	1.53664	3.2386	heat_peak_569
Chr1	13603133	13605888	2756	80.64	2.95886	1.40822	1.81805	heat_peak_570
Chr1	13607691	13610369	2679	81.79	3.1576	1.42805	1.9923	heat_peak_571
Chr1	13613813	13615312	1500	92.45	5.5674	1.61189	4.17096	heat_peak_572
Chr1	13617301	13618211	911	78.25	2.53358	1.36689	1.44404	heat_peak_573
Chr1	13622060	13651014	28955	94.27	6.21312	1.63378	4.79024	heat_peak_574
Chr1	13652534	13654492	1959	102.89	7.61446	1.73064	6.05436	heat_peak_575
Chr1	13655665	13661509	5845	98.76	7.3848	1.72055	5.85294	heat_peak_576
Chr1	13663302	13667982	4681	91.75	5.18025	1.57127	3.82705	heat_peak_577
Chr1	13669943	13670934	992	111.44	4.32365	1.45361	3.04323	heat_peak_578
Chr1	13672379	13674409	2031	114.06	10.8412	1.94267	9.01859	heat_peak_579
Chr1	13676032	13677698	1667	83.73	3.59081	1.46149	2.38326	heat_peak_580
Chr1	13678854	13679966	1113	81.09	3.05955	1.41601	1.90877	heat_peak_581
Chr1	13681163	13684953	3791	89.12	4.87541	1.55455	3.55062	heat_peak_582
Chr1	13686121	13691835	5715	96.62	6.95547	1.68382	5.47069	heat_peak_583
Chr1	13693099	13697192	4094	95.27	5.58381	1.5911	4.19734	heat_peak_584
Chr1	13701365	13702812	1448	97.65	3.62517	1.42761	2.41781	heat_peak_585
Chr1	13705149	13716539	11391	92.84	5.9849	1.61866	4.58284	heat_peak_586
Chr1	13717672	13722256	4585	84.7	3.79168	1.47822	2.56307	heat_peak_587
Chr1	13725325	13728013	2689	89.32	4.74948	1.54812	3.4318	heat_peak_588
Chr1	13736008	13736338	331	78.87	2.64822	1.37764	1.54528	heat_peak_589
Chr1	13737484	13738235	752	91.8	5.28056	1.60064	3.89816	heat_peak_590
Chr1	13741843	13744443	2601	84.71	3.81673	1.47833	2.58761	heat_peak_591
Chr1	13761143	13763408	2266	76.33	2.23294	1.33387	1.1838	heat_peak_592
Chr1	13772266	13774914	2649	105.01	9.59736	1.82255	7.94641	heat_peak_593
Chr1	13778960	13779244	285	75.16	2.05998	1.31375	1.03528	heat_peak_594
Chr1	13781031	13781692	662	77.89	2.48199	1.36073	1.39992	heat_peak_595
Chr1	13785640	13787265	1626	86.42	4.02737	1.50799	2.76229	heat_peak_596
Chr1	13793249	13796140	2892	84.06	3.66469	1.46713	2.44967	heat_peak_597
Chr1	13814675	13819345	4671	85.85	4.07489	1.49815	2.82112	heat_peak_598
Chr1	13825543	13826208	666	76.4	2.24238	1.33499	1.19188	heat_peak_599
Chr1	13828445	13831575	3131	86.92	4.37975	1.51645	3.10262	heat_peak_600
Chr1	13834599	13835518	920	80.6	2.9216	1.40748	1.78214	heat_peak_601
Chr1	13838375	13838720	346	81.5	3.09898	1.42304	1.93998	heat_peak_602
Chr1	13840087	13846745	6659	99.55	5.78083	1.60104	4.36876	heat_peak_603
Chr1	13847884	13852944	5061	83.12	3.42336	1.45106	2.22913	heat_peak_604
Chr1	13854316	13858386	4071	100.45	8.33744	1.74994	6.77764	heat_peak_605
Chr1	13862621	13865023	2403	92.42	5.63921	1.61142	4.2433	heat_peak_606
Chr1	13867682	13869448	1767	90.75	5.29281	1.5825	3.93222	heat_peak_607
Chr1	13871185	13872508	1324	97.06	6.54848	1.69148	5.05128	heat_peak_608
Chr1	13873963	13875497	1535	81.65	3.1455	1.42567	1.98298	heat_peak_609
Chr1	13878028	13878485	458	93.1	5.5329	1.62306	4.12236	heat_peak_610
Chr1	13880541	13881527	987	109.61	10.4123	1.90783	8.64917	heat_peak_611
Chr1	13882857	13885813	2957	87.47	4.27955	1.52596	2.99161	heat_peak_612
Chr1	13888179	13890729	2551	83.21	3.47433	1.45213	2.27857	heat_peak_613
Chr1	13893840	13894961	1122	113.12	11.2389	1.96002	9.40767	heat_peak_614
Chr1	13898055	13900102	2048	123.68	3.93985	1.40184	2.69298	heat_peak_615
Chr1	13902313	13906523	4211	95.4	6.62957	1.66288	5.17122	heat_peak_616
Chr1	13907717	13911638	3922	91.44	5.45952	1.59455	4.08429	heat_peak_617
Chr1	13914094	13916267	2174	76.45	2.2505	1.336	1.19877	heat_peak_618
Chr1	13917417	13917802	386	81.14	3.0527	1.41679	1.90118	heat_peak_619
Chr1	13919827	13921329	1503	79.6	2.77027	1.39034	1.65171	heat_peak_620
Chr1	13924688	13927263	2576	85.29	3.84724	1.48832	2.60643	heat_peak_621
Chr1	13939833	13941055	1223	80.54	2.92523	1.40654	1.78673	heat_peak_622
Chr1	13942789	13946028	3240	98.73	7.15344	1.72027	5.62032	heat_peak_623
Chr1	13947604	13948240	637	76.95	2.32781	1.34462	1.26557	heat_peak_624
Chr1	13951010	13952740	1731	103.73	8.95036	1.80654	7.31144	heat_peak_625
Chr1	13959918	13960979	1062	79.17	2.69917	1.38293	1.58974	heat_peak_626
Chr1	13971991	13974446	2456	95.85	6.4719	1.67062	5.00125	heat_peak_627
Chr1	13976011	13976555	545	89.49	4.75513	1.56079	3.42279	heat_peak_628
Chr1	13978042	13979580	1539	76.77	2.30006	1.34153	1.24159	heat_peak_629
Chr1	13986930	13987278	349	82.73	3.32559	1.44417	2.14024	heat_peak_630
Chr1	13991646	13991952	307	87.46	4.26016	1.52583	2.97243	heat_peak_631
Chr1	13993344	14001069	7726	86.01	4.10287	1.50079	2.84579	heat_peak_632
Chr1	14002207	14008576	6370	93.8	5.73423	1.60757	4.34103	heat_peak_633
Chr1	14010119	14012219	2101	94.89	6.29604	1.65404	4.84644	heat_peak_634
Chr1	14014800	14015631	832	93.7	5.70317	1.63346	4.27944	heat_peak_635
Chr1	14017337	14020500	3164	95.24	5.86685	1.63819	4.43176	heat_peak_636
Chr1	14023885	14024388	504	106.83	9.45247	1.85998	7.74559	heat_peak_637
Chr1	14026034	14029312	3279	117.17	5.44483	1.52119	4.05877	heat_peak_638
Chr1	14032168	14033245	1078	91.43	5.2249	1.59439	3.85057	heat_peak_639
Chr1	14035811	14037082	1272	85.75	3.93524	1.49641	2.6843	heat_peak_640
Chr1	14039970	14041108	1139	76.29	2.22477	1.33309	1.17659	heat_peak_641
Chr1	14044069	14045691	1623	131.63	19.1066	2.27972	16.9486	heat_peak_642
Chr1	14062413	14062759	347	83.53	3.48944	1.4581	2.28655	heat_peak_643
Chr1	14084575	14085155	581	86.97	4.25044	1.51737	2.97297	heat_peak_644
Chr1	14093601	14094264	664	77.44	2.40761	1.35304	1.33502	heat_peak_645
Chr1	14121700	14122076	377	83.26	3.40887	1.45342	2.21221	heat_peak_646
Chr1	14126865	14127185	321	82.76	3.32429	1.44472	2.13836	heat_peak_647
Chr1	14134158	14134855	698	76.36	2.23763	1.33439	1.18784	heat_peak_648
Chr1	14138009	14138570	562	91.6	5.16195	1.59725	3.78427	heat_peak_649
Chr1	14155238	14155887	650	107.17	4.47628	1.48628	3.17157	heat_peak_650
Chr1	14170336	14172135	1800	87.86	3.29293	1.42787	2.11688	heat_peak_651
Chr1	14176139	14176764	626	81.76	3.19818	1.42754	2.03283	heat_peak_652
Chr1	14177913	14179742	1830	91.42	5.34299	1.59407	3.96897	heat_peak_653
Chr1	14186923	14188591	1669	98.02	7.01588	1.70803	5.49823	heat_peak_654
Chr1	14190628	14191382	755	81.78	3.14562	1.42779	1.98075	heat_peak_655
Chr1	14197968	14198308	341	82.98	3.39482	1.44858	2.20369	heat_peak_656
Chr1	14201942	14202471	530	80.26	2.88382	1.40169	1.75123	heat_peak_657
Chr1	14204408	14204835	428	88.43	4.46163	1.54264	3.15274	heat_peak_658
Chr1	14206450	14206775	326	75.74	2.14401	1.32368	1.10726	heat_peak_659
Chr1	14210501	14210798	298	90.56	4.88149	1.57926	3.52678	heat_peak_660
Chr1	14214005	14214393	389	75	2.03644	1.31092	1.01518	heat_peak_661
Chr1	14225313	14227236	1924	95.93	6.38888	1.67189	4.91608	heat_peak_662
Chr1	14234631	14235893	1263	88.46	4.51386	1.54314	3.2042	heat_peak_663
Chr1	14238367	14241408	3042	128.08	16.1359	2.05436	14.2377	heat_peak_664
Chr1	14242791	14243503	713	81.47	3.10369	1.42255	1.94515	heat_peak_665
Chr1	14266911	14267289	379	88.5	4.50666	1.5437	3.19603	heat_peak_666
Chr1	14268449	14268990	542	77.87	2.4717	1.36049	1.39006	heat_peak_667
Chr1	14275912	14277219	1308	80.73	3.00142	1.40982	1.85826	heat_peak_668
Chr1	14280666	14280966	301	82.36	3.24514	1.43786	2.06784	heat_peak_669
Chr1	14284157	14285170	1014	77.64	2.43544	1.35649	1.35869	heat_peak_670
Chr1	14286727	14287679	953	91.14	5.05345	1.58929	3.68572	heat_peak_671
Chr1	14300353	14302876	2524	85.52	3.916	1.49231	2.66989	heat_peak_672
Chr1	14306947	14307321	375	95.47	6.10297	1.65613	4.6504	heat_peak_673
Chr1	14315387	14317612	2226	103.38	8.65932	1.80042	7.03033	heat_peak_674
Chr1	14335626	14336530	905	77.31	2.38192	1.35077	1.31218	heat_peak_675
Chr1	14340086	14340365	280	78.79	2.62179	1.37635	1.52065	heat_peak_676
Chr1	14438143	14438501	359	94.73	5.91286	1.65122	4.46664	heat_peak_677
Chr1	14468331	14468704	374	100.56	7.5579	1.75185	5.98461	heat_peak_678
Chr1	14475017	14475395	379	83.76	3.53173	1.46201	2.32396	heat_peak_679
Chr1	14498551	14498830	280	84.31	3.59747	1.47152	2.37833	heat_peak_680
Chr1	14504030	14504606	577	102.23	8.19606	1.78057	6.58698	heat_peak_681
Chr1	14509513	14510415	903	93.56	4.2595	1.48685	2.98902	heat_peak_682
Chr1	14592306	14593393	1088	125.56	8.90565	1.72916	7.24322	heat_peak_683
Chr1	14609321	14610285	965	122.6	11.0814	1.88036	9.27688	heat_peak_684
Chr1	14720855	14723108	2254	141.04	12.1651	1.84446	10.3275	heat_peak_685
Chr1	14732009	14732996	988	81.87	3.1468	1.42936	1.98018	heat_peak_686
Chr1	14734891	14738514	3624	82.97	3.39426	1.44835	2.20343	heat_peak_687
Chr1	15038684	15039130	447	121.33	14.4222	2.11012	12.4222	heat_peak_688
Chr1	15040281	15045930	5650	125.27	11.2407	1.87335	9.4375	heat_peak_689
Chr1	15047068	15052599	5532	147.94	13.581	1.88929	11.6605	heat_peak_690
Chr1	15082035	15085995	3961	5128.47	291.26	1.66107	287.86	heat_peak_691
Chr1	15093297	15097797	4501	308.67	28.3146	1.87144	26.0388	heat_peak_692
Chr1	15099264	15103892	4629	244.54	16.8534	1.71424	14.8375	heat_peak_693
Chr1	15105532	15133230	27699	111.93	7.9175	1.6803	6.37682	heat_peak_694
Chr1	15134433	15142313	7881	171.85	9.95516	1.63504	8.25327	heat_peak_695
Chr1	15144782	15149705	4924	107.09	5.50773	1.55367	4.12638	heat_peak_696
Chr1	15158943	15160275	1333	115.89	9.48963	1.80615	7.81051	heat_peak_697
Chr1	15166592	15181180	14589	151.11	10.2631	1.67757	8.56501	heat_peak_698
Chr1	15189111	15195385	6275	135.22	10.2579	1.7313	8.55286	heat_peak_699
Chr1	15196629	15202045	5417	118.87	6.29193	1.56174	4.85795	heat_peak_700
Chr1	15203270	15209167	5898	128.05	7.94631	1.64391	6.38314	heat_peak_701
Chr1	15214627	15214967	341	76.48	2.25381	1.33636	1.20165	heat_peak_702
Chr1	15226258	15228399	2142	155.9	16.624	1.89412	14.7302	heat_peak_703
Chr1	15236597	15237258	662	116.26	9.77674	1.84159	8.03923	heat_peak_704
Chr1	15239243	15240320	1078	100.46	7.51809	1.75012	5.94772	heat_peak_705
Chr1	15251382	15253503	2122	94.88	6.2851	1.65383	4.83617	heat_peak_706
Chr1	15258754	15260384	1631	116.52	7.69877	1.62194	6.17819	heat_peak_707
Chr1	15261862	15264604	2743	102.32	8.43187	1.78209	6.82649	heat_peak_708
Chr1	15266004	15267589	1586	204.09	19.4794	1.84243	17.4077	heat_peak_709
Chr1	15269846	15270901	1056	91.82	5.27588	1.6011	3.89281	heat_peak_710
Chr1	15277364	15277828	465	102.95	7.29506	1.72218	5.73987	heat_peak_711
Chr1	15290117	15291398	1282	107.22	8.29136	1.74317	6.70271	heat_peak_712
Chr1	15297905	15299592	1688	100.41	6.77539	1.68957	5.26682	heat_peak_713
Chr1	15308883	15310281	1399	100.14	5.77907	1.61594	4.35463	heat_peak_714
Chr1	15318344	15318963	620	83.56	3.47674	1.45859	2.27348	heat_peak_715
Chr1	15322320	15322786	467	159.64	25.9662	2.39752	23.6569	heat_peak_716
Chr1	15324308	15324660	353	80.8	2.98711	1.41097	1.84289	heat_peak_717
Chr1	15328503	15330353	1851	122.21	13.672	1.9269	11.8688	heat_peak_718
Chr1	15333702	15334334	633	113.81	11.6669	1.9044	9.90714	heat_peak_719
Chr1	15336108	15337456	1349	99.85	7.44567	1.73956	5.88845	heat_peak_720
Chr1	15349532	15351589	2058	92.31	5.71156	1.60936	4.31824	heat_peak_721
Chr1	15357411	15358539	1129	143.65	13.9103	1.87006	12.0111	heat_peak_722
Chr1	15360011	15362734	2724	86.64	4.17659	1.51167	2.90618	heat_peak_723
Chr1	15365109	15365733	625	235.18	22.0513	1.88576	19.8256	heat_peak_724
Chr1	15367121	15370373	3253	91.55	5.21633	1.59593	3.84004	heat_peak_725
Chr1	15375469	15375865	397	90.14	3.01653	1.39165	1.87513	heat_peak_726
Chr1	15388216	15389895	1680	126.67	12.8229	1.95015	10.9336	heat_peak_727
Chr1	15396753	15397643	891	91.26	5.18534	1.59133	3.81454	heat_peak_728
Chr1	15406981	15408373	1393	89.42	4.34259	1.52786	3.04699	heat_peak_729
Chr1	15420508	15424509	4002	88.65	4.62251	1.52012	3.3349	heat_peak_730
Chr1	15429084	15430286	1203	90.84	5.03628	1.58407	3.67472	heat_peak_731
Chr1	15436428	15438022	1595	275.73	23.796	1.88709	21.4005	heat_peak_732
Chr1	15503303	15503597	295	77.04	2.347	1.34604	1.28291	heat_peak_733
Chr1	15565313	15565736	424	76.88	2.31752	1.34339	1.25677	heat_peak_734
Chr1	15567400	15567699	300	109.97	10.0758	1.91411	8.29873	heat_peak_735
Chr1	15603798	15605112	1315	87.3	4.15234	1.50963	2.88374	heat_peak_736
Chr1	15610522	15611297	776	92.04	5.32928	1.60485	3.9415	heat_peak_737
Chr1	15614606	15615223	618	85.59	3.89396	1.49353	2.6466	heat_peak_738
Chr1	15633144	15634396	1253	81.2	3.05839	1.41792	1.90555	heat_peak_739
Chr1	15636789	15637178	390	81.85	3.15634	1.42914	1.98983	heat_peak_740
Chr1	15640041	15641185	1145	89.51	4.78516	1.56121	3.45238	heat_peak_741
Chr1	15643507	15644636	1130	80.31	2.90806	1.40254	1.77419	heat_peak_742
Chr1	15647668	15649765	2098	77.91	2.48037	1.36117	1.39785	heat_peak_743
Chr1	15652975	15653602	628	83.79	3.49783	1.46253	2.28994	heat_peak_744
Chr1	15655502	15656182	681	91.72	5.21964	1.59931	3.83914	heat_peak_745
Chr1	15659837	15661099	1263	81.31	3.06309	1.41977	1.90815	heat_peak_746
Chr1	15662676	15663057	382	96.33	6.43268	1.67885	4.95128	heat_peak_747
Chr1	15669855	15671363	1509	92.24	5.50854	1.60829	4.11614	heat_peak_748
Chr1	15676618	15677424	807	78.08	2.50586	1.36409	1.41979	heat_peak_749
Chr1	15683115	15684252	1138	95.34	6.28998	1.66183	4.82973	heat_peak_750
Chr1	15694359	15695007	649	79.17	2.69816	1.3829	1.58876	heat_peak_751
Chr1	15700016	15701619	1604	164.77	10.6222	1.6743	8.88044	heat_peak_752
Chr1	15705098	15705619	522	89.79	4.79868	1.56607	3.46008	heat_peak_753
Chr1	15714519	15714931	413	82.37	3.26874	1.43807	2.09087	heat_peak_754
Chr1	15727130	15728557	1428	79.06	2.67735	1.3809	1.57043	heat_peak_755
Chr1	15731015	15732445	1431	76.69	2.28796	1.34003	1.2313	heat_peak_756
Chr1	15762263	15762961	699	75.43	2.09799	1.31831	1.06776	heat_peak_757
Chr1	15769012	15769986	975	77.34	2.38729	1.35134	1.31686	heat_peak_758
Chr1	15784873	15786218	1346	81.23	3.08459	1.41837	1.93091	heat_peak_759
Chr1	15804243	15805142	900	131.5	19.4075	2.2789	17.2896	heat_peak_760
Chr1	15813896	15816054	2159	76.57	2.2715	1.33802	1.21725	heat_peak_761
Chr1	15822687	15823501	815	87.73	4.29967	1.53053	3.00622	heat_peak_762
Chr1	15824745	15826231	1487	92.81	5.676	1.61817	4.27104	heat_peak_763
Chr1	15838628	15839433	806	98.36	5.07034	1.54229	3.72253	heat_peak_764
Chr1	15843107	15843432	326	82.32	3.23366	1.43711	2.05733	heat_peak_765
Chr1	15851098	15853180	2083	78.56	2.5872	1.3724	1.49088	heat_peak_766
Chr1	15855246	15856317	1072	81.8	3.145	1.42816	1.97973	heat_peak_767
Chr1	15860102	15860486	385	78.44	2.5632	1.37026	1.46956	heat_peak_768
Chr1	15863589	15865665	2077	88.78	4.75954	1.54869	3.44254	heat_peak_769
Chr1	15867503	15870615	3113	85.95	4.05279	1.49978	2.79705	heat_peak_770
Chr1	15877620	15879180	1561	93.14	5.69218	1.62378	4.28072	heat_peak_771
Chr1	15883122	15886028	2907	85.76	3.95669	1.49651	2.70543	heat_peak_772
Chr1	15887559	15888321	763	82.97	3.3959	1.44836	2.20498	heat_peak_773
Chr1	15892364	15894269	1906	85.04	3.50878	1.4568	2.30634	heat_peak_774
Chr1	15895505	15898698	3194	82.87	3.25235	1.4336	2.07985	heat_peak_775
Chr1	15904767	15905770	1004	81.73	3.14587	1.42705	1.98179	heat_peak_776
Chr1	15907637	15911860	4224	91.92	5.4325	1.60275	4.04774	heat_peak_777
Chr1	15913366	15921767	8402	91.72	5.33414	1.59929	3.95341	heat_peak_778
Chr1	15923648	15925563	1916	96.62	6.55832	1.68376	5.0709	heat_peak_779
Chr1	15927734	15935678	7945	88.96	4.52494	1.52892	3.229	heat_peak_780
Chr1	15936964	15939370	2407	99.76	7.20898	1.72802	5.66444	heat_peak_781
Chr1	15941844	15944788	2945	88.35	4.54534	1.54125	3.23766	heat_peak_782
Chr1	15946026	15947157	1132	94.44	5.88914	1.6463	4.44904	heat_peak_783
Chr1	15949510	15959897	10388	91.55	5.37293	1.59637	3.99615	heat_peak_784
Chr1	15961556	15965051	3496	95.08	6.40088	1.65732	4.94824	heat_peak_785
Chr1	15966569	15972469	5901	83.13	3.43056	1.45122	2.23612	heat_peak_786
Chr1	15974366	15975953	1588	104.56	4.12358	1.44947	2.86783	heat_peak_787
Chr1	15980816	15981745	930	80.75	2.97766	1.41005	1.83459	heat_peak_788
Chr1	15985756	15986078	323	82.5	3.27472	1.44034	2.09427	heat_peak_789
Chr1	15987297	15988608	1312	83.57	3.47391	1.45869	2.27056	heat_peak_790
Chr1	15990501	15993189	2689	80.86	2.98557	1.41206	1.84018	heat_peak_791
Chr1	15995945	15996474	530	89.92	4.77817	1.5682	3.43704	heat_peak_792
Chr1	16011880	16014895	3016	115.01	13.8635	2.00112	12.0385	heat_peak_793
Chr1	16017262	16019510	2249	86.52	4.14399	1.50964	2.87612	heat_peak_794
Chr1	16020953	16021423	471	89.91	4.96996	1.56814	3.62791	heat_peak_795
Chr1	16035187	16037383	2197	80.4	2.93788	1.40407	1.80193	heat_peak_796
Chr1	16046319	16046641	323	78.43	2.56012	1.37004	1.46676	heat_peak_797
Chr1	16060345	16063084	2740	79.73	2.79916	1.3925	1.67782	heat_peak_798
Chr1	16070161	16070465	305	84.11	3.56928	1.46801	2.35437	heat_peak_799
Chr1	16081942	16082921	980	90.82	5.07323	1.58385	3.71178	heat_peak_800
Chr1	16085684	16086351	668	82.6	3.35041	1.44194	2.16734	heat_peak_801
Chr1	16092771	16093109	339	77.57	2.42664	1.35525	1.35136	heat_peak_802
Chr1	16097659	16099701	2043	108.02	9.84729	1.88045	8.11378	heat_peak_803
Chr1	16104537	16105477	941	75.68	2.13536	1.32267	1.09985	heat_peak_804
Chr1	16115703	16116186	484	94.38	5.83698	1.64512	4.3986	heat_peak_805
Chr1	16117489	16119165	1677	82.15	3.27014	1.43416	2.09656	heat_peak_806
Chr1	16120344	16121188	845	87.83	4.33227	1.53221	3.03662	heat_peak_807
Chr1	16122821	16125113	2293	84.3	3.71103	1.47129	2.49106	heat_peak_808
Chr1	16133755	16136380	2626	91.09	3.07233	1.39537	1.92017	heat_peak_809
Chr1	16141367	16141687	321	88.32	4.41503	1.5327	3.11842	heat_peak_810
Chr1	16145871	16148543	2673	104.23	9.11273	1.81153	7.47196	heat_peak_811
Chr1	16149851	16157871	8021	90.15	4.69553	1.54996	3.3723	heat_peak_812
Chr1	16162097	16162464	368	82.89	3.36562	1.44703	2.17658	heat_peak_813
Chr1	16165404	16166944	1541	92.76	5.67009	1.61726	4.26714	heat_peak_814
Chr1	16168249	16168604	356	88.55	4.55775	1.54462	3.24577	heat_peak_815
Chr1	16171469	16177955	6487	92.17	5.7488	1.60714	4.35825	heat_peak_816
Chr1	16180673	16181468	796	95.24	5.99452	1.66005	4.53738	heat_peak_817
Chr1	16183119	16184645	1527	99.75	7.76875	1.73751	6.21705	heat_peak_818
Chr1	16185774	16193449	7676	95.16	6.5645	1.65858	5.11443	heat_peak_819
Chr1	16194819	16200060	5242	83.93	3.59549	1.46494	2.3838	heat_peak_820
Chr1	16201481	16203808	2328	79.31	2.73524	1.38527	1.62274	heat_peak_821
Chr1	16206863	16213064	6202	84.44	3.74032	1.47383	2.51717	heat_peak_822
Chr1	16214361	16218116	3756	89.58	4.77647	1.56236	3.4424	heat_peak_823
Chr1	16219258	16222562	3305	92.79	5.63018	1.6178	4.22625	heat_peak_824
Chr1	16223946	16236843	12898	100.11	7.69146	1.74269	6.13692	heat_peak_825
Chr1	16238029	16241253	3225	95.63	6.32639	1.66683	4.8602	heat_peak_826
Chr1	16243031	16246284	3254	91.26	5.28022	1.59141	3.90936	heat_peak_827
Chr1	16247745	16254254	6510	88.45	4.5562	1.54291	3.24637	heat_peak_828
Chr1	16255606	16256835	1230	94.99	6.14241	1.6558	4.69043	heat_peak_829
Chr1	16260425	16261110	686	100.66	8.00435	1.75351	6.43212	heat_peak_830
Chr1	16263725	16265821	2097	104.5	8.0992	1.77802	6.48533	heat_peak_831
Chr1	16267823	16272839	5017	88.72	4.31901	1.52431	3.02944	heat_peak_832
Chr1	16274109	16277572	3464	116.92	10.519	1.86345	8.78336	heat_peak_833
Chr1	16279352	16316755	37404	103.82	8.36619	1.76503	6.7723	heat_peak_834
Chr1	16317981	16321548	3568	84.79	3.8466	1.47976	2.61604	heat_peak_835
Chr1	16322979	16325286	2308	92.31	5.69921	1.60946	4.30513	heat_peak_836
Chr1	16329449	16340695	11247	89.01	4.89342	1.55252	3.57289	heat_peak_837
Chr1	16343463	16346574	3112	99.35	7.86263	1.73086	6.32127	heat_peak_838
Chr1	16348029	16354132	6104	96.02	6.35137	1.67355	4.8771	heat_peak_839
Chr1	16355309	16361201	5893	103.41	8.91445	1.78254	7.31384	heat_peak_840
Chr1	16364651	16366438	1788	100.41	7.67019	1.74887	6.10102	heat_peak_841
Chr1	16367840	16376572	8733	87.73	4.50601	1.53045	3.21197	heat_peak_842
Chr1	16378568	16389841	11274	88.49	4.66886	1.54354	3.35803	heat_peak_843
Chr1	16393341	16394384	1044	84.48	3.68256	1.47444	2.45911	heat_peak_844
Chr1	16395647	16399364	3718	107.36	9.66242	1.80951	8.01791	heat_peak_845
Chr1	16401192	16412242	11051	99.06	7.49282	1.7095	5.97634	heat_peak_846
Chr1	16413783	16414652	870	117.08	11.4207	1.92109	9.60599	heat_peak_847
Chr1	16419971	16421139	1169	112.46	10.4274	1.8774	8.67618	heat_peak_848
Chr1	16422475	16423118	644	98.15	7.08606	1.71024	5.56562	heat_peak_849
Chr1	16424778	16441238	16461	116.89	11.1289	1.89839	9.34196	heat_peak_850
Chr1	16443187	16447106	3920	95.32	6.36916	1.6615	4.91075	heat_peak_851
Chr1	16448668	16453794	5127	100.11	7.86359	1.74402	6.30651	heat_peak_852
Chr1	16455421	16463501	8081	102.04	8.47473	1.77708	6.8753	heat_peak_853
Chr1	16464704	16467371	2668	94.37	6.04943	1.64506	4.61093	heat_peak_854
Chr1	16468803	16476949	8147	98.05	7.07136	1.6848	5.58331	heat_peak_855
Chr1	16479635	16482743	3109	106.36	6.35064	1.61298	4.89661	heat_peak_856
Chr1	16485310	16487625	2316	111.15	3.28321	1.36701	2.11422	heat_peak_857
Chr1	16488892	16492908	4017	106.19	9.75992	1.84891	8.08208	heat_peak_858
Chr1	16494802	16500171	5370	100.91	7.81891	1.75792	6.23947	heat_peak_859
Chr1	16501399	16507374	5976	90.49	5.08301	1.57816	3.7289	heat_peak_860
Chr1	16508607	16590067	81461	136.31	12.754	1.85836	10.9425	heat_peak_861
Chr1	16593350	16598887	5538	97.95	7.63265	1.70674	6.12938	heat_peak_862
Chr1	16600077	16601414	1338	103.48	8.49007	1.80225	6.85454	heat_peak_863
Chr1	16602588	16602875	288	80.74	2.97612	1.40985	1.83327	heat_peak_864
Chr1	16604027	16615841	11815	102.66	8.55208	1.7824	6.9454	heat_peak_865
Chr1	16617936	16623484	5549	102.18	3.22393	1.38511	2.06112	heat_peak_866
Chr1	16625774	16634292	8519	91.39	5.50226	1.59161	4.13148	heat_peak_867
Chr1	16635531	16642875	7345	93.67	5.04446	1.57175	3.68836	heat_peak_868
Chr1	16644884	16649331	4448	97.55	5.36075	1.56969	3.99263	heat_peak_869
Chr1	16650586	16650918	333	94.42	6.00972	1.64592	4.56971	heat_peak_870
Chr1	16654583	16664203	9621	102.08	7.798	1.73348	6.24068	heat_peak_871
Chr1	16666223	16683745	17523	96.15	7.02452	1.66956	5.56517	heat_peak_872
Chr1	16684981	16688632	3652	135.82	20.0759	2.27956	17.9673	heat_peak_873
Chr1	16690120	16699194	9075	95.47	6.73135	1.6612	5.28042	heat_peak_874
Chr1	16700958	16721430	20473	97.95	6.80991	1.66463	5.34458	heat_peak_875
Chr1	16724201	16755699	31499	102.91	8.19118	1.75097	6.61877	heat_peak_876
Chr1	16757326	16766738	9413	104.6	9.11181	1.79836	7.48952	heat_peak_877
Chr1	16768138	16771853	3716	100.82	8.081	1.75628	6.50464	heat_peak_878
Chr1	16773284	16776663	3380	88.62	4.58417	1.54282	3.27466	heat_peak_879
Chr1	16777928	16786389	8462	118.21	12.3112	2.00688	10.415	heat_peak_880
Chr1	16787633	16789296	1664	87.71	4.37027	1.5301	3.07683	heat_peak_881
Chr1	16790600	16791726	1127	115.04	12.6276	1.96598	10.8048	heat_peak_882
Chr1	16793661	16799064	5404	99.52	7.03373	1.68439	5.54023	heat_peak_883
Chr1	16801823	16802171	349	84.61	3.6653	1.47673	2.4395	heat_peak_884
Chr1	16805572	16805917	346	110.61	10.5325	1.92515	8.74438	heat_peak_885
Chr1	16807879	16818710	10832	108.8	7.66406	1.68524	6.13479	heat_peak_886
Chr1	16820956	16823863	2908	112.57	9.28801	1.80797	7.598	heat_peak_887
Chr1	16829202	16835339	6138	94.49	6.19473	1.6356	4.76696	heat_peak_888
Chr1	16841570	16843060	1491	84.21	3.59766	1.46976	2.38045	heat_peak_889
Chr1	16844596	16847212	2617	88.59	3.71609	1.46509	2.49208	heat_peak_890
Chr1	16852634	16857976	5343	100.41	6.84806	1.67465	5.35302	heat_peak_891
Chr1	16863076	16863452	377	95.35	6.19194	1.66189	4.73225	heat_peak_892
Chr1	16865023	16868883	3861	101.95	7.70618	1.71373	6.16536	heat_peak_893
Chr1	16870165	16870997	833	78.31	2.53646	1.36802	1.44567	heat_peak_894
Chr1	16874414	16877936	3523	85.44	3.65102	1.46564	2.43559	heat_peak_895
Chr1	16879963	16887557	7595	95.4	6.08908	1.64152	4.65242	heat_peak_896
Chr1	16891011	16891838	828	87.13	4.19855	1.51695	2.92178	heat_peak_897
Chr1	16914312	16916940	2629	90.15	4.64802	1.5448	3.33251	heat_peak_898
Chr1	16918289	16918665	377	81.6	3.11752	1.42475	1.95636	heat_peak_899
Chr1	16920286	16922853	2568	83.95	3.60051	1.46523	2.38834	heat_peak_900
Chr1	16924135	16925155	1021	100.47	2.15328	1.27847	1.12191	heat_peak_901
Chr1	16928085	16928887	803	78.94	2.57221	1.36823	1.48251	heat_peak_902
Chr1	16930618	16938063	7446	92.06	5.39106	1.59577	4.01264	heat_peak_903
Chr1	16939226	16957786	18561	96.08	6.86075	1.66376	5.40118	heat_peak_904
Chr1	16959511	16959803	293	77.04	2.3403	1.34613	1.27623	heat_peak_905
Chr1	16960950	16962220	1271	110.58	10.9898	1.91873	9.2178	heat_peak_906
Chr1	16963557	16966645	3089	89.03	3.15944	1.40968	1.99813	heat_peak_907
Chr1	16968463	16969422	960	101.42	7.5991	1.76655	6.00728	heat_peak_908
Chr1	16970669	16982256	11588	98.7	6.26222	1.6463	4.8105	heat_peak_909
Chr1	16983501	16983900	400	118.34	2.22634	1.26082	1.18495	heat_peak_910
Chr1	16985053	16987645	2593	117.61	12.327	1.94558	10.5087	heat_peak_911
Chr1	16990480	16997190	6711	102.02	8.66992	1.77684	7.08003	heat_peak_912
Chr1	17000124	17006388	6265	107.07	9.22541	1.82192	7.5627	heat_peak_913
Chr1	17010028	17012926	2899	98.6	4.48877	1.50286	3.1931	heat_peak_914
Chr1	17014463	17015558	1096	96.06	5.48166	1.59409	4.08912	heat_peak_915
Chr1	17016684	17020724	4041	92.08	5.74066	1.60557	4.35444	heat_peak_916
Chr1	17022077	17061376	39300	97.53	6.55484	1.66061	5.09239	heat_peak_917
Chr1	17066262	17082000	15739	99.05	6.73823	1.67887	5.24651	heat_peak_918
Chr1	17083579	17089585	6007	90.8	4.17898	1.49123	2.92177	heat_peak_919
Chr1	17091872	17092208	337	83.49	2.70623	1.37463	1.60005	heat_peak_920
Chr1	17095472	17097158	1687	86.96	3.87774	1.48273	2.64022	heat_peak_921
Chr1	17098912	17101832	2921	139.3	20.7722	2.38534	18.4839	heat_peak_922
Chr1	17103195	17107321	4127	93.29	5.96204	1.62642	4.54806	heat_peak_923
Chr1	17111645	17112507	863	110.5	10.3326	1.92322	8.54479	heat_peak_924
Chr1	17115709	17119174	3466	90.22	4.83716	1.55691	3.5061	heat_peak_925
Chr1	17120788	17124983	4196	81.84	3.19856	1.42886	2.03187	heat_peak_926
Chr1	17126996	17129062	2067	108.77	11.1846	1.8934	9.47395	heat_peak_927
Chr1	17130445	17132572	2128	109	8.63797	1.78817	6.99077	heat_peak_928
Chr1	17134716	17150667	15952	135.28	15.2979	1.97562	13.4017	heat_peak_929
Chr1	17152125	17154680	2556	95.07	3.8708	1.45115	2.64038	heat_peak_930
Chr1	17156429	17163037	6609	84.03	3.05956	1.40983	1.91223	heat_peak_931
Chr1	17181869	17184873	3005	90.76	3.26953	1.41656	2.09573	heat_peak_932
Chr1	17186236	17186524	289	83	2.04173	1.295	1.02433	heat_peak_933
Chr1	17188045	17189010	966	85.69	3.8212	1.48533	2.58436	heat_peak_934
Chr1	17194253	17196586	2334	110.52	3.82899	1.40601	2.60872	heat_peak_935
Chr1	17199858	17201883	2026	119.08	3.94565	1.40954	2.69911	heat_peak_936
Chr1	17203774	17207671	3898	91.19	5.25391	1.59013	3.88495	heat_peak_937
Chr1	17211321	17211851	531	79.68	2.78642	1.39172	1.66611	heat_peak_938
Chr1	17213660	17217252	3593	84.6	3.68916	1.47654	2.4633	heat_peak_939
Chr1	17218432	17219313	882	77.43	2.40273	1.35281	1.33047	heat_peak_940
Chr1	17220544	17221934	1391	82.8	3.33082	1.44548	2.14397	heat_peak_941
Chr1	17225511	17226170	660	112.26	4.27869	1.45572	3.00024	heat_peak_942
Chr1	17228526	17232860	4335	91.44	4.71737	1.54813	3.39462	heat_peak_943
Chr1	17234325	17234794	470	85.71	2.47406	1.3419	1.39851	heat_peak_944
Chr1	17236003	17240702	4700	90.57	4.92068	1.56299	3.58227	heat_peak_945
Chr1	17242424	17242787	364	89.72	3.33268	1.42439	2.15315	heat_peak_946
Chr1	17250150	17251364	1215	79.31	2.42695	1.35169	1.35416	heat_peak_947
Chr1	17255649	17258642	2994	84.22	3.6544	1.46987	2.43648	heat_peak_948
Chr1	17262074	17262791	718	80.36	2.89533	1.40343	1.76065	heat_peak_949
Chr1	17263996	17265184	1189	86.15	3.95721	1.49206	2.71062	heat_peak_950
Chr1	17267290	17267816	527	96.33	3.62645	1.42999	2.42072	heat_peak_951
Chr1	17269135	17273078	3944	85.17	3.79151	1.48231	2.55827	heat_peak_952
Chr1	17274993	17276306	1314	93.36	2.96539	1.37788	1.82805	heat_peak_953
Chr1	17279507	17280322	816	92.58	3.75952	1.45928	2.53021	heat_peak_954
Chr1	17292397	17292732	336	98.8	4.62423	1.52262	3.30707	heat_peak_955
Chr1	17299776	17300148	373	87.86	4.34083	1.5328	3.04449	heat_peak_956
Chr1	17301438	17302566	1129	84.65	3.07517	1.41333	1.92239	heat_peak_957
Chr1	17307390	17310208	2819	91.03	4.92684	1.56924	3.58201	heat_peak_958
Chr1	17312182	17313377	1196	85.13	3.82997	1.48571	2.59228	heat_peak_959
Chr1	17315638	17318483	2846	82.59	3.3003	1.44181	2.11789	heat_peak_960
Chr1	17320339	17321710	1372	97.49	4.70233	1.5257	3.38234	heat_peak_961
Chr1	17324336	17325458	1123	118.79	8.78738	1.71318	7.16513	heat_peak_962
Chr1	17327271	17329169	1899	92.58	4.89788	1.55172	3.56326	heat_peak_963
Chr1	17331523	17331915	393	96.43	4.98854	1.55278	3.6435	heat_peak_964
Chr1	17334121	17335320	1200	85.88	3.94692	1.49861	2.69327	heat_peak_965
Chr1	17336597	17338939	2343	83.36	3.1698	1.42226	2.01044	heat_peak_966
Chr1	17340316	17342611	2296	113.62	5.68603	1.54937	4.27633	heat_peak_967
Chr1	17343904	17345643	1740	102.16	4.57167	1.48666	3.27359	heat_peak_968
Chr1	17347026	17350132	3107	98.03	6.99878	1.70629	5.48354	heat_peak_969
Chr1	17351834	17355708	3875	101.56	5.93051	1.60719	4.50233	heat_peak_970
Chr1	17357301	17366599	9299	108.78	9.50222	1.83131	7.81906	heat_peak_971
Chr1	17367888	17375335	7448	107.38	9.48608	1.84887	7.79036	heat_peak_972
Chr1	17378539	17386622	8084	92.86	5.34072	1.59192	3.96384	heat_peak_973
Chr1	17388041	17404660	16620	101.66	7.08716	1.67272	5.60247	heat_peak_974
Chr1	17406205	17423680	17476	99.58	7.43946	1.71003	5.91683	heat_peak_975
Chr1	17425540	17427792	2253	84.02	2.74825	1.37991	1.63579	heat_peak_976
Chr1	17429152	17429790	639	87.31	2.47827	1.33683	1.40562	heat_peak_977
Chr1	17431099	17431735	637	115.42	7.54568	1.67782	5.98372	heat_peak_978
Chr1	17434237	17436239	2003	83.76	2.91913	1.39744	1.78516	heat_peak_979
Chr1	17444400	17446136	1737	83.22	3.2454	1.43399	2.07171	heat_peak_980
Chr1	17450226	17451063	838	94.62	4.80791	1.54968	3.47397	heat_peak_981
Chr1	17452670	17454025	1356	105.59	4.53495	1.47955	3.2386	heat_peak_982
Chr1	17457880	17463874	5995	83.77	3.19558	1.42214	2.03288	heat_peak_983
Chr1	17470114	17473227	3114	82.68	3.35182	1.44337	2.16707	heat_peak_984
Chr1	17474773	17475972	1200	84.03	3.40398	1.4477	2.21474	heat_peak_985
Chr1	17479622	17483251	3630	85.68	3.3153	1.43325	2.13716	heat_peak_986
Chr1	17485829	17512881	27053	108.35	9.69969	1.81217	8.04511	heat_peak_987
Chr1	17515071	17541625	26555	115.94	12.4047	1.96409	10.5883	heat_peak_988
Chr1	17543133	17544875	1743	119.57	14.6167	2.07971	12.6815	heat_peak_989
Chr1	17546372	17548266	1895	116.94	13.7825	2.03427	11.9054	heat_peak_990
Chr1	17549449	17552093	2645	95.14	6.23831	1.65832	4.78334	heat_peak_991
Chr1	17554321	17555794	1474	107.26	10.0401	1.86738	8.33121	heat_peak_992
Chr1	17558640	17560264	1625	112.94	6.70749	1.64233	5.21027	heat_peak_993
Chr1	17561413	17562303	891	91.4	5.10422	1.5755	3.75233	heat_peak_994
Chr1	17563975	17565288	1314	95.55	6.1617	1.65576	4.70803	heat_peak_995
Chr1	17567401	17569133	1733	91.35	4.15592	1.49855	2.89063	heat_peak_996
Chr1	17570443	17571919	1477	118.25	13.0843	2.04542	11.1589	heat_peak_997
Chr1	17573585	17581284	7700	107.62	10.3478	1.87118	8.63987	heat_peak_998
Chr1	17582512	17597046	14535	94.62	6.32527	1.64673	4.88542	heat_peak_999
Chr1	17598667	17605311	6645	100.27	7.672	1.74676	6.10702	heat_peak_1000
Chr1	17606549	17606879	331	78.89	2.66932	1.37806	1.56561	heat_peak_1001
Chr1	17608035	17619357	11323	102.95	7.83948	1.74189	6.2697	heat_peak_1002
Chr1	17620525	17632169	11645	120.09	12.556	1.89684	10.804	heat_peak_1003
Chr1	17635543	17651034	15492	105.15	8.65814	1.78743	7.03167	heat_peak_1004
Chr1	17652809	17682057	29249	95.61	6.4259	1.66403	4.96454	heat_peak_1005
Chr1	17683289	17684622	1334	96.3	6.43181	1.67827	4.95125	heat_peak_1006
Chr1	17689006	17694087	5082	97.08	6.28756	1.65031	4.83212	heat_peak_1007
Chr1	17704301	17706389	2089	86.77	3.31179	1.43051	2.13014	heat_peak_1008
Chr1	17709967	17711876	1910	79.04	2.63249	1.37694	1.5304	heat_peak_1009
Chr1	17713150	17716727	3578	91.2	3.73515	1.45614	2.5123	heat_peak_1010
Chr1	17725397	17726815	1419	80.13	2.81606	1.39368	1.69472	heat_peak_1011
Chr1	17728580	17729302	723	92.62	3.81389	1.46565	2.57996	heat_peak_1012
Chr1	17732722	17733953	1232	79.42	2.41478	1.34907	1.34537	heat_peak_1013
Chr1	17738608	17739561	954	77.66	2.44119	1.35678	1.36403	heat_peak_1014
Chr1	17741230	17742455	1226	77.81	2.43575	1.35476	1.36204	heat_peak_1015
Chr1	17744948	17746996	2049	80.98	2.41945	1.34594	1.34915	heat_peak_1016
Chr1	17750567	17752599	2033	77.84	2.46689	1.35987	1.3861	heat_peak_1017
Chr1	17753910	17754257	348	75.52	2.11165	1.31994	1.07944	heat_peak_1018
Chr1	17760315	17760670	356	78.05	2.45714	1.35827	1.37932	heat_peak_1019
Chr1	17792088	17793113	1026	82.98	2.63852	1.36696	1.5427	heat_peak_1020
Chr1	17803625	17804701	1077	79.67	2.76311	1.39001	1.64549	heat_peak_1021
Chr1	17812660	17813563	904	108.4	5.05132	1.53514	3.68859	heat_peak_1022
Chr1	17814702	17815430	729	79.2	2.69526	1.3834	1.58534	heat_peak_1023
Chr1	17823758	17824122	365	84.61	3.3475	1.43991	2.16464	heat_peak_1024
Chr1	17984675	17987958	3284	90.31	4.47981	1.52177	3.19394	heat_peak_1025
Chr1	17989706	17994123	4418	87.28	3.9417	1.48893	2.69754	heat_peak_1026
Chr1	17995950	18003680	7731	87.51	4.36826	1.52629	3.07965	heat_peak_1027
Chr1	18004828	18010895	6068	96.13	6.89198	1.67343	5.41985	heat_peak_1028
Chr1	18013542	18022214	8673	173.29	8.29521	1.56321	6.68638	heat_peak_1029
Chr1	18023473	18025287	1815	83.63	3.52703	1.45704	2.32545	heat_peak_1030
Chr1	18027157	18028025	869	78.03	2.50318	1.36321	1.4181	heat_peak_1031
Chr1	18032379	18034190	1812	77.64	2.43711	1.35647	1.36036	heat_peak_1032
Chr1	18036041	18037794	1754	94.35	3.18063	1.39674	2.02021	heat_peak_1033
Chr1	18041384	18042720	1337	98.68	2.84713	1.35414	1.72579	heat_peak_1034
Chr1	18043952	18045487	1536	84.16	2.83455	1.38789	1.7125	heat_peak_1035
Chr1	18048740	18055673	6934	82.2	3.26398	1.43499	2.08967	heat_peak_1036
Chr1	18058727	18060331	1605	89.15	3.05047	1.39844	1.90266	heat_peak_1037
Chr1	18082170	18084029	1860	83.06	2.89813	1.39645	1.77145	heat_peak_1038
Chr1	18085967	18086266	300	94	2.24194	1.29829	1.19838	heat_peak_1039
Chr1	18091697	18093742	2046	86.41	3.82836	1.47609	2.59752	heat_peak_1040
Chr1	18128714	18129023	310	75.76	2.14698	1.32406	1.10978	heat_peak_1041
Chr1	18139614	18140867	1254	77.38	2.39152	1.35107	1.32157	heat_peak_1042
Chr1	18142181	18147960	5780	82.77	2.96969	1.40391	1.82944	heat_peak_1043
Chr1	18151509	18152760	1252	87.81	4.39022	1.52887	3.09821	heat_peak_1044
Chr1	18154084	18155702	1619	81.24	3.06319	1.41859	1.90958	heat_peak_1045
Chr1	18157553	18160630	3078	96.97	5.00525	1.52985	3.67699	heat_peak_1046
Chr1	18162246	18163571	1326	82.76	3.35987	1.44472	2.17349	heat_peak_1047
Chr1	18166044	18166841	798	79.44	2.70355	1.38466	1.59288	heat_peak_1048
Chr1	18168756	18169849	1094	83.47	3.45306	1.45702	2.25184	heat_peak_1049
Chr1	18171561	18171918	358	111.16	4.72369	1.49178	3.40374	heat_peak_1050
Chr1	18186228	18186629	402	77.46	2.38984	1.35136	1.31978	heat_peak_1051
Chr1	18190510	18193594	3085	99.72	6.15181	1.60763	4.73224	heat_peak_1052
Chr1	18202545	18203108	564	77.84	2.24957	1.33282	1.19874	heat_peak_1053
Chr1	18209679	18209971	293	90.28	3.12165	1.40256	1.96628	heat_peak_1054
Chr1	18216546	18217727	1182	101.99	2.73733	1.33781	1.63021	heat_peak_1055
Chr1	18219509	18222047	2539	80.49	2.81301	1.3939	1.68951	heat_peak_1056
Chr1	18226092	18229777	3686	95.71	4.88484	1.55366	3.54016	heat_peak_1057
Chr1	18232553	18233589	1037	106.56	5.03973	1.51933	3.69452	heat_peak_1058
Chr1	18235937	18236857	921	90.05	2.81444	1.36929	1.69582	heat_peak_1059
Chr1	18247115	18247510	396	94.79	4.00006	1.47522	2.74848	heat_peak_1060
Chr1	18266459	18268010	1552	92.42	3.34764	1.41353	2.1705	heat_peak_1061
Chr1	18271567	18271927	361	90.8	4.56498	1.54064	3.25417	heat_peak_1062
Chr1	18546184	18546503	320	101.07	5.10093	1.54826	3.74259	heat_peak_1063
Chr1	18548710	18549006	297	83.1	3.02638	1.41021	1.88128	heat_peak_1064
Chr1	18601250	18601588	339	78.24	2.53373	1.36653	1.4447	heat_peak_1065
Chr1	18640895	18642263	1369	83.18	3.48826	1.45088	2.29379	heat_peak_1066
Chr1	18643946	18644957	1012	78.56	2.57401	1.37062	1.4803	heat_peak_1067
Chr1	18731797	18732696	900	75.56	2.10434	1.31883	1.0751	heat_peak_1068
Chr1	18742221	18742607	387	79.64	2.77015	1.39102	1.65084	heat_peak_1069
Chr1	18777765	18778640	876	93.02	2.76137	1.35646	1.65048	heat_peak_1070
Chr1	18784957	18786848	1892	78.51	2.56981	1.37013	1.47632	heat_peak_1071
Chr1	18789165	18789593	429	109.5	5.10752	1.52914	3.7411	heat_peak_1072
Chr1	18796004	18797346	1343	95.56	4.10981	1.47481	2.85253	heat_peak_1073
Chr1	18806920	18807344	425	146.5	6.5494	1.51876	5.07543	heat_peak_1074
Chr1	18809617	18811096	1480	95.4	2.96159	1.37252	1.82706	heat_peak_1075
Chr1	18813640	18815241	1602	91.99	3.67629	1.44891	2.45892	heat_peak_1076
Chr1	18818558	18819864	1307	90.83	3.77283	1.46404	2.54636	heat_peak_1077
Chr1	18821467	18825564	4098	90.05	4.05915	1.48473	2.81085	heat_peak_1078
Chr1	18830506	18830922	417	76.65	2.27915	1.33933	1.22339	heat_peak_1079
Chr1	18832229	18832747	519	87.3	4.28008	1.52306	2.99533	heat_peak_1080
Chr1	18834021	18834367	347	81.74	2.79621	1.3889	1.67822	heat_peak_1081
Chr1	18836115	18837312	1198	82.19	3.10158	1.42132	1.94573	heat_peak_1082
Chr1	18839940	18851092	11153	99.71	6.37045	1.65219	4.90425	heat_peak_1083
Chr1	18852553	18856940	4388	93.45	6.04464	1.62919	4.62785	heat_peak_1084
Chr1	18860383	18865221	4839	99.74	6.54851	1.66497	5.07347	heat_peak_1085
Chr1	18871238	18871668	431	120.7	2.22144	1.25764	1.18154	heat_peak_1086
Chr1	18873552	18875633	2082	87.17	4.28452	1.5209	3.00227	heat_peak_1087
Chr1	18876887	18879520	2634	110.88	8.45986	1.77695	6.81298	heat_peak_1088
Chr1	18880864	18884965	4102	95.7	6.31113	1.66607	4.84623	heat_peak_1089
Chr1	18888387	18915572	27186	102.31	8.24838	1.74823	6.67936	heat_peak_1090
Chr1	18917258	18917773	516	86.87	4.19395	1.51558	2.9185	heat_peak_1091
Chr1	18920626	18925904	5279	87.33	4.26386	1.52116	2.98167	heat_peak_1092
Chr1	18956442	18956773	332	84.72	3.72681	1.47864	2.49814	heat_peak_1093
Chr1	18958380	18959038	659	78.39	2.55845	1.36945	1.46576	heat_peak_1094
Chr1	18961606	18974799	13194	92.15	5.40548	1.59549	4.02777	heat_peak_1095
Chr1	18976365	18983945	7581	100.12	7.52302	1.72068	5.98362	heat_peak_1096
Chr1	18985074	19002103	17030	112.46	9.34342	1.78604	7.6905	heat_peak_1097
Chr1	19003337	19016016	12680	93.23	5.83951	1.62124	4.43151	heat_peak_1098
Chr1	19018700	19020955	2256	108.39	7.83507	1.7021	6.27547	heat_peak_1099
Chr1	19022862	19024664	1803	78.26	2.53803	1.36713	1.44817	heat_peak_1100
Chr1	19026302	19027551	1250	81.03	3.01709	1.415	1.86805	heat_peak_1101
Chr1	19028848	19029258	411	90.76	4.99319	1.58269	3.6337	heat_peak_1102
Chr1	19033366	19034568	1203	77.23	2.30901	1.34161	1.25157	heat_peak_1103
Chr1	19037155	19039070	1916	82.63	2.61196	1.36536	1.5186	heat_peak_1104
Chr1	19065276	19066112	837	78.12	2.50516	1.36444	1.41899	heat_peak_1105
Chr1	19069197	19072312	3116	97.96	4.25781	1.482	2.98842	heat_peak_1106
Chr1	19075970	19079524	3555	88.87	3.87948	1.46786	2.65478	heat_peak_1107
Chr1	19087333	19088756	1424	84.54	3.76265	1.47552	2.53715	heat_peak_1108
Chr1	19090591	19092808	2218	85.61	3.88152	1.49392	2.63391	heat_peak_1109
Chr1	19094009	19094411	403	89.95	4.81013	1.56874	3.46821	heat_peak_1110
Chr1	19095797	19096245	449	77.14	2.36072	1.34789	1.29442	heat_peak_1111
Chr1	19098833	19101008	2176	84.67	3.37637	1.43815	2.19242	heat_peak_1112
Chr1	19102898	19103511	614	84.68	3.40079	1.4442	2.21576	heat_peak_1113
Chr1	19142574	19143313	740	86.72	2.52896	1.34627	1.44684	heat_peak_1114
Chr1	19201040	19203234	2195	84.83	3.29142	1.43418	2.11391	heat_peak_1115
Chr1	19205157	19211680	6524	88.22	4.40748	1.52977	3.11329	heat_peak_1116
Chr1	19214176	19217860	3685	93.57	5.674	1.6246	4.26056	heat_peak_1117
Chr1	19219623	19224128	4506	93.34	5.25005	1.57919	3.88194	heat_peak_1118
Chr1	19226542	19231101	4560	89.76	4.90401	1.56558	3.56566	heat_peak_1119
Chr1	19232263	19234836	2574	89.27	4.69941	1.55701	3.37213	heat_peak_1120
Chr1	19236216	19241729	5514	98.82	7.44553	1.72098	5.91573	heat_peak_1121
Chr1	19242925	19288358	45434	91.79	5.50678	1.60042	4.12526	heat_peak_1122
Chr1	19289651	19291513	1863	91.56	5.37192	1.59661	3.9946	heat_peak_1123
Chr1	19292935	19295269	2335	97.06	5.37985	1.56657	4.02264	heat_peak_1124
Chr1	19311379	19313083	1705	101.67	2.27942	1.28955	1.23138	heat_peak_1125
Chr1	19314726	19316250	1525	108.03	8.31683	1.77486	6.69609	heat_peak_1126
Chr1	19317646	19320096	2451	106.22	9.56344	1.84941	7.87524	heat_peak_1127
Chr1	19321288	19326389	5102	105.42	5.37858	1.56668	3.99167	heat_peak_1128
Chr1	19329917	19335637	5721	124.67	9.35341	1.74585	7.73139	heat_peak_1129
Chr1	19336982	19340758	3777	93.25	5.24228	1.5807	3.87609	heat_peak_1130
Chr1	19341983	19347984	6002	92.29	4.50137	1.51802	3.20683	heat_peak_1131
Chr1	19349460	19356790	7331	110.66	11.3072	1.91036	9.54957	heat_peak_1132
Chr1	19358991	19391728	32738	94.42	6.15847	1.64564	4.71969	heat_peak_1133
Chr1	19395594	19399043	3450	96.99	6.6297	1.69022	5.1343	heat_peak_1134
Chr1	19400516	19405425	4910	96.96	6.65986	1.6896	5.16643	heat_peak_1135
Chr1	19407521	19408389	869	143.18	12.4385	1.86296	10.5519	heat_peak_1136
Chr1	19410090	19410848	759	94.04	2.95777	1.37708	1.82103	heat_peak_1137
Chr1	19412256	19413784	1529	102.04	6.41274	1.65459	4.94307	heat_peak_1138
Chr1	19420877	19423270	2394	82.65	2.69879	1.37447	1.59408	heat_peak_1139
Chr1	19436956	19439497	2542	86.22	2.67698	1.36289	1.576	heat_peak_1140
Chr1	19441354	19441636	283	87.59	4.27326	1.52815	2.98271	heat_peak_1141
Chr1	19442876	19443359	484	83.11	2.72113	1.37555	1.6139	heat_peak_1142
Chr1	19446376	19447377	1002	91.03	3.87601	1.47665	2.63507	heat_peak_1143
Chr1	19448744	19451346	2603	85.38	3.80043	1.48053	2.5687	heat_peak_1144
Chr1	19452717	19453266	550	82.59	2.72334	1.37635	1.61776	heat_peak_1145
Chr1	19479080	19480316	1237	88.76	2.93521	1.386	1.80268	heat_peak_1146
Chr1	19510046	19510476	431	116.04	2.92974	1.3302	1.79766	heat_peak_1147
Chr1	19511870	19512313	444	81.59	3.01458	1.41483	1.8672	heat_peak_1148
Chr1	19515334	19516482	1149	81.09	2.33058	1.33529	1.27407	heat_peak_1149
Chr1	19521100	19521958	859	77.56	2.42664	1.35515	1.35147	heat_peak_1150
Chr1	19524980	19526636	1657	91.6	2.72817	1.35567	1.62075	heat_peak_1151
Chr1	19528572	19535295	6724	93.11	4.6602	1.53257	3.3475	heat_peak_1152
Chr1	19537526	19537830	305	81.93	3.15719	1.43051	1.98917	heat_peak_1153
Chr1	19540193	19545848	5656	93.03	5.42631	1.60161	4.03768	heat_peak_1154
Chr1	19550677	19551158	482	85.31	3.82342	1.48874	2.58229	heat_peak_1155
Chr1	19558273	19558950	678	81.55	3.10009	1.42395	1.94008	heat_peak_1156
Chr1	19561247	19564497	3251	88.06	3.74641	1.4631	2.52861	heat_peak_1157
Chr1	19567207	19567952	746	88.61	2.74351	1.36615	1.63499	heat_peak_1158
Chr1	19569255	19569618	364	92.6	2.5688	1.33675	1.48279	heat_peak_1159
Chr1	19583921	19584224	304	80.71	2.93117	1.40751	1.79273	heat_peak_1160
Chr1	19587542	19589578	2037	91.38	4.08703	1.48869	2.82851	heat_peak_1161
Chr1	19591425	19592141	717	86.08	2.78922	1.37593	1.67431	heat_peak_1162
Chr1	19595642	19596789	1148	92.97	5.66903	1.62072	4.26116	heat_peak_1163
Chr1	19598997	19599381	385	84.66	3.69669	1.47758	2.46953	heat_peak_1164
Chr1	19613589	19616757	3169	90.61	4.52135	1.52962	3.22039	heat_peak_1165
Chr1	19618358	19622679	4322	98.93	5.8638	1.61681	4.4377	heat_peak_1166
Chr1	19628487	19628870	384	86.35	4.07563	1.50673	2.81145	heat_peak_1167
Chr1	19631147	19634331	3185	81.2	3.07933	1.41784	1.92634	heat_peak_1168
Chr1	19638565	19639711	1147	82.55	3.09633	1.41635	1.94546	heat_peak_1169
Chr1	19656079	19657110	1032	94.98	2.13842	1.28468	1.11016	heat_peak_1170
Chr1	19659468	19663014	3547	84.95	2.77665	1.37679	1.66368	heat_peak_1171
Chr1	19667168	19670206	3039	94.7	3.61711	1.43916	2.40504	heat_peak_1172
Chr1	19673266	19673642	377	97.38	3.72761	1.44217	2.50398	heat_peak_1173
Chr1	19675554	19680313	4760	92.65	5.5909	1.60518	4.20004	heat_peak_1174
Chr1	19712016	19712786	771	81.97	2.59404	1.36425	1.50256	heat_peak_1175
Chr1	19713971	19715522	1552	95.14	4.07104	1.47029	2.81384	heat_peak_1176
Chr1	19722711	19728458	5748	92.87	4.88995	1.54319	3.56123	heat_peak_1177
Chr1	19731234	19734498	3265	87.93	4.53657	1.53391	3.23779	heat_peak_1178
Chr1	19735727	19736972	1246	86.89	3.32244	1.42902	2.1446	heat_peak_1179
Chr1	19748022	19748410	389	99.24	2.40188	1.30732	1.33625	heat_peak_1180
Chr1	19750001	19752162	2162	78.56	2.53764	1.36606	1.4493	heat_peak_1181
Chr1	19756170	19758735	2566	87.6	3.04948	1.4	1.90295	heat_peak_1182
Chr1	19793992	19795367	1376	92.47	3.30022	1.40614	2.12665	heat_peak_1183
Chr1	20002825	20003743	919	82.9	3.19233	1.43081	2.02296	heat_peak_1184
Chr1	20009002	20009281	280	91.71	4.661	1.5491	3.33865	heat_peak_1185
Chr1	20015587	20016715	1129	84.57	3.67901	1.47598	2.45389	heat_peak_1186
Chr1	20026186	20026761	576	78.15	2.49585	1.3626	1.41213	heat_peak_1187
Chr1	20037363	20039009	1647	102.43	3.6773	1.4151	2.46911	heat_peak_1188
Chr1	20084219	20085482	1264	86.6	4.00541	1.50101	2.74885	heat_peak_1189
Chr1	20090653	20092220	1568	83.61	2.60282	1.36077	1.51048	heat_peak_1190
Chr1	20117677	20117959	283	96.84	3.14381	1.38477	1.98891	heat_peak_1191
Chr1	20161892	20162359	468	91.27	5.11582	1.5896	3.74797	heat_peak_1192
Chr1	20312310	20312747	438	115.98	3.58699	1.38326	2.38379	heat_peak_1193
Chr1	20313888	20318087	4200	80.23	2.9045	1.40108	1.77229	heat_peak_1194
Chr1	20319320	20320284	965	107.44	2.91151	1.34883	1.7794	heat_peak_1195
Chr1	20324277	20331688	7412	86.91	3.90927	1.47712	2.67382	heat_peak_1196
Chr1	20333536	20335047	1512	95.93	5.87807	1.63635	4.44355	heat_peak_1197
Chr1	20336743	20337454	712	79.8	2.79649	1.39276	1.6754	heat_peak_1198
Chr1	20338644	20339044	401	78.12	2.5182	1.3648	1.43116	heat_peak_1199
Chr1	20340736	20342791	2056	101.74	7.71209	1.70779	6.18395	heat_peak_1200
Chr1	20344862	20345733	872	77.87	2.47337	1.36041	1.39177	heat_peak_1201
Chr1	20347005	20349627	2623	81.7	3.14518	1.42637	1.98195	heat_peak_1202
Chr1	20351677	20352205	529	78.8	2.12311	1.3141	1.09207	heat_peak_1203
Chr1	20366544	20368383	1840	91.28	4.35705	1.52171	3.0634	heat_peak_1204
Chr1	20370051	20370521	471	80.13	2.8497	1.39938	1.72012	heat_peak_1205
Chr1	20372486	20373484	999	80.24	2.87487	1.40138	1.74273	heat_peak_1206
Chr1	20374838	20375143	306	79.17	2.69353	1.38292	1.58416	heat_peak_1207
Chr1	20377350	20377754	405	76.96	2.32979	1.34475	1.26738	heat_peak_1208
Chr1	20380679	20383582	2904	82.29	3.24894	1.43659	2.07299	heat_peak_1209
Chr1	20386016	20388677	2662	85.36	2.93259	1.39529	1.79589	heat_peak_1210
Chr1	20391839	20392753	915	94.25	3.46338	1.42455	2.26916	heat_peak_1211
Chr1	20393980	20395512	1533	88.03	3.16944	1.41083	2.00871	heat_peak_1212
Chr1	20400541	20401989	1449	89.62	3.95046	1.48405	2.70464	heat_peak_1213
Chr1	20405858	20406267	410	83.95	3.5715	1.46528	2.3596	heat_peak_1214
Chr1	20411091	20412449	1359	87.56	3.42745	1.43768	2.23567	heat_peak_1215
Chr1	20422906	20423493	588	84.6	2.1834	1.31018	1.14487	heat_peak_1216
Chr1	20433895	20434235	341	106.41	3.09088	1.36281	1.93995	heat_peak_1217
Chr1	20452184	20453076	893	108.06	2.44807	1.29673	1.37733	heat_peak_1218
Chr1	20454880	20461384	6505	101.83	6.98781	1.69011	5.47267	heat_peak_1219
Chr1	20462890	20464418	1529	106.51	8.36919	1.78716	6.73385	heat_peak_1220
Chr1	20467691	20468353	663	77.15	2.36161	1.34808	1.2951	heat_peak_1221
Chr1	20469933	20470290	358	95.93	6.30474	1.67194	4.8323	heat_peak_1222
Chr1	20471489	20479707	8219	113.35	11.0904	1.91673	9.30578	heat_peak_1223
Chr1	20481480	20487953	6474	102.91	7.60278	1.72188	6.05068	heat_peak_1224
Chr1	20490293	20491330	1038	80.79	2.96795	1.41071	1.82429	heat_peak_1225
Chr1	20492531	20508354	15824	98.8	6.20901	1.63482	4.76682	heat_peak_1226
Chr1	20509690	20510722	1033	90.62	4.94085	1.58027	3.58463	heat_peak_1227
Chr1	20515779	20518300	2522	97.39	4.35916	1.49455	3.07339	heat_peak_1228
Chr1	20519570	20520160	591	80.82	2.99661	1.41139	1.8518	heat_peak_1229
Chr1	20521424	20521786	363	75.92	2.17094	1.32684	1.13036	heat_peak_1230
Chr1	20524455	20525935	1481	89.51	4.8977	1.56116	3.56452	heat_peak_1231
Chr1	20527273	20534017	6745	89.41	4.39594	1.52389	3.10469	heat_peak_1232
Chr1	20535995	20539597	3603	91.3	3.79171	1.46422	2.561	heat_peak_1233
Chr1	20542555	20546344	3790	90.77	5.09692	1.58291	3.73672	heat_peak_1234
Chr1	20547720	20550143	2424	90.98	4.4708	1.52841	3.17247	heat_peak_1235
Chr1	20551981	20553221	1241	81.34	2.693	1.37757	1.59127	heat_peak_1236
Chr1	20626513	20627228	716	80.8	2.26654	1.32717	1.21987	heat_peak_1237
Chr1	20680273	20682259	1987	81.91	2.42691	1.34482	1.35397	heat_peak_1238
Chr1	20684156	20684840	685	92.32	3.11035	1.39467	1.95573	heat_peak_1239
Chr1	20692144	20692693	550	79.85	2.33697	1.33897	1.27872	heat_peak_1240
Chr1	20701530	20702780	1251	86.18	2.75401	1.37577	1.63883	heat_peak_1241
Chr1	20751980	20752674	695	78.68	2.56699	1.37016	1.47394	heat_peak_1242
Chr1	20754896	20756523	1628	82.38	3.1399	1.42375	1.97996	heat_peak_1243
Chr1	20758535	20759785	1251	97.55	3.80559	1.44725	2.57734	heat_peak_1244
Chr1	20764796	20765137	342	112.73	5.04197	1.51582	3.68485	heat_peak_1245
Chr1	20769456	20770728	1273	102.73	3.70154	1.42038	2.48852	heat_peak_1246
Chr1	20831966	20833011	1046	78.49	2.2878	1.3365	1.2315	heat_peak_1247
Chr1	20843327	20844491	1165	77.64	2.32003	1.34222	1.26143	heat_peak_1248
Chr1	20980179	20980504	326	85.85	3.4275	1.44626	2.23644	heat_peak_1249
Chr1	20997148	20998710	1563	79.23	2.69963	1.38388	1.58915	heat_peak_1250
Chr1	21066560	21066899	340	84.6	3.66903	1.47655	2.44338	heat_peak_1251
Chr1	21096119	21099683	3565	89.51	4.25582	1.51055	2.97827	heat_peak_1252
Chr1	21106383	21106669	287	81.12	3.02588	1.41652	1.87503	heat_peak_1253
Chr1	21107936	21108246	311	80.03	2.82843	1.39761	1.70109	heat_peak_1254
Chr1	21111970	21113626	1657	83.77	3.54944	1.46227	2.34123	heat_peak_1255
Chr1	21115283	21115763	481	82.39	3.26526	1.43834	2.08715	heat_peak_1256
Chr1	21117982	21120925	2944	88.45	3.25285	1.41338	2.08445	heat_peak_1257
Chr1	21122054	21123270	1217	85.67	3.53627	1.45158	2.33554	heat_peak_1258
Chr1	21124937	21126159	1223	152.72	9.2223	1.65083	7.54556	heat_peak_1259
Chr1	21143369	21144214	846	83.23	3.00926	1.40976	1.86596	heat_peak_1260
Chr1	21147216	21151478	4263	91.76	4.32671	1.50556	3.04932	heat_peak_1261
Chr1	21155577	21156105	529	81.41	3.09521	1.42149	1.93795	heat_peak_1262
Chr1	21163332	21166903	3572	88.32	3.82908	1.47518	2.59584	heat_peak_1263
Chr1	21173512	21173809	298	87.92	3.70133	1.46903	2.47753	heat_peak_1264
Chr1	21175021	21175993	973	89.71	3.40095	1.4325	2.21258	heat_peak_1265
Chr1	21177289	21177994	706	92.41	4.83492	1.56029	3.49666	heat_peak_1266
Chr1	21180507	21180906	400	162.61	4.22485	1.35479	2.95329	heat_peak_1267
Chr1	21182274	21183299	1026	77.62	2.43351	1.35606	1.35725	heat_peak_1268
Chr1	21187615	21187927	313	95.42	5.23231	1.58313	3.85809	heat_peak_1269
Chr1	21202983	21203263	281	99.06	2.40437	1.30725	1.33931	heat_peak_1270
Chr1	21212769	21214418	1650	91.34	2.62614	1.34485	1.53258	heat_peak_1271
Chr1	21215809	21216368	560	101.4	7.68952	1.76251	6.10302	heat_peak_1272
Chr1	21218432	21220272	1841	85.81	4.02353	1.49738	2.77078	heat_peak_1273
Chr1	21223571	21226726	3156	88.23	4.48354	1.53909	3.17857	heat_peak_1274
Chr1	21230170	21230478	309	78.04	2.50611	1.36333	1.42085	heat_peak_1275
Chr1	21242854	21253094	10241	92.44	5.63823	1.60654	4.24849	heat_peak_1276
Chr1	21256728	21265476	8749	96.81	5.8543	1.60779	4.44834	heat_peak_1277
Chr1	21267709	21269708	2000	87.88	4.41908	1.53306	3.12183	heat_peak_1278
Chr1	21271037	21274190	3154	86.19	4.15402	1.5039	2.89306	heat_peak_1279
Chr1	21279553	21283644	4092	84.83	3.74668	1.48045	2.51575	heat_peak_1280
Chr1	21288587	21288927	341	75.28	2.07615	1.31569	1.04909	heat_peak_1281
Chr1	21296680	21296977	298	90.52	4.9126	1.57868	3.55821	heat_peak_1282
Chr1	21299545	21299870	326	92.89	5.54475	1.61949	4.13839	heat_peak_1283
Chr1	21302404	21313152	10749	92.51	5.63568	1.60434	4.24723	heat_peak_1284
Chr1	21314881	21315403	523	77.03	2.34057	1.346	1.27664	heat_peak_1285
Chr1	21317523	21338279	20757	100	7.30524	1.71395	5.77622	heat_peak_1286
Chr1	21339440	21363928	24489	104.87	7.29792	1.683	5.77938	heat_peak_1287
Chr1	21365497	21369610	4114	90.22	5.19922	1.5734	3.85197	heat_peak_1288
Chr1	21371057	21376781	5725	114.92	11.193	1.91215	9.41675	heat_peak_1289
Chr1	21378167	21386318	8152	103.85	7.05971	1.68136	5.54327	heat_peak_1290
Chr1	21389464	21392838	3375	92.79	5.51556	1.60145	4.12906	heat_peak_1291
Chr1	21394112	21400216	6105	105.93	7.95622	1.74192	6.3775	heat_peak_1292
Chr1	21401409	21401787	379	97.08	6.54582	1.69181	5.0484	heat_peak_1293
Chr1	21403330	21405529	2200	109.5	8.2635	1.75133	6.65292	heat_peak_1294
Chr1	21406748	21416987	10240	104.21	8.19233	1.75778	6.59867	heat_peak_1295
Chr1	21418564	21423995	5432	94.88	6.49993	1.62135	5.08368	heat_peak_1296
Chr1	21426467	21427219	753	80.75	2.46349	1.35305	1.38441	heat_peak_1297
Chr1	21434149	21434901	753	100.08	6.24914	1.64076	4.79313	heat_peak_1298
Chr1	21436856	21439845	2990	100.13	2.53455	1.32115	1.45242	heat_peak_1299
Chr1	21445567	21451736	6170	98.97	6.23629	1.6234	4.79815	heat_peak_1300
Chr1	21453018	21466893	13876	96.09	5.59162	1.59328	4.20459	heat_peak_1301
Chr1	21469460	21470883	1424	84.44	3.43675	1.44675	2.24669	heat_peak_1302
Chr1	21472844	21477243	4400	91.54	4.58866	1.53033	3.28426	heat_peak_1303
Chr1	21478553	21480797	2245	80.73	2.96981	1.40969	1.82724	heat_peak_1304
Chr1	21482330	21483885	1556	79.88	2.81848	1.39507	1.69406	heat_peak_1305
Chr1	21486125	21487531	1407	84.54	3.75468	1.47428	2.53117	heat_peak_1306
Chr1	21488955	21495087	6133	84.73	3.77433	1.47868	2.54536	heat_peak_1307
Chr1	21496623	21500974	4352	81.48	2.90221	1.39921	1.77174	heat_peak_1308
Chr1	21525462	21528616	3155	130.46	3.66361	1.36831	2.44933	heat_peak_1309
Chr1	21543608	21544172	565	77	2.33428	1.34542	1.27108	heat_peak_1310
Chr1	21558850	21559232	383	108.91	3.89849	1.43074	2.65401	heat_peak_1311
Chr1	21569638	21574653	5016	81.61	2.76923	1.38574	1.6539	heat_peak_1312
Chr1	21577558	21579026	1469	81.87	2.46915	1.34957	1.39209	heat_peak_1313
Chr1	21581158	21583015	1858	84.95	3.79211	1.48223	2.55877	heat_peak_1314
Chr1	21585311	21591034	5724	83.86	3.55293	1.45944	2.34771	heat_peak_1315
Chr1	21593081	21594160	1080	92.41	3.26909	1.41222	2.09616	heat_peak_1316
Chr1	21596335	21600583	4249	89.68	3.0744	1.39767	1.92667	heat_peak_1317
Chr1	21602189	21602876	688	93.92	5.13117	1.58694	3.75741	heat_peak_1318
Chr1	21605728	21614449	8722	122.54	12.2653	1.85384	10.5253	heat_peak_1319
Chr1	21617680	21622335	4656	90.41	4.80149	1.55935	3.46947	heat_peak_1320
Chr1	21627490	21634501	7012	90.91	5.49641	1.58376	4.13859	heat_peak_1321
Chr1	21637499	21640022	2524	108.41	10.4093	1.88718	8.67367	heat_peak_1322
Chr1	21641205	21643247	2043	90.3	3.40431	1.43131	2.21516	heat_peak_1323
Chr1	21648957	21651217	2261	89.92	4.88972	1.56819	3.54803	heat_peak_1324
Chr1	21654597	21655079	483	112.33	2.26739	1.27257	1.22137	heat_peak_1325
Chr1	21657545	21658296	752	77.49	2.41154	1.35384	1.33802	heat_peak_1326
Chr1	21660730	21661173	444	76.42	2.24884	1.33533	1.19787	heat_peak_1327
Chr1	21663141	21666258	3118	92.74	5.50575	1.60943	4.11107	heat_peak_1328
Chr1	21674012	21675155	1144	76.47	2.25259	1.33623	1.20058	heat_peak_1329
Chr1	21680041	21683093	3053	85.05	3.62632	1.46419	2.41204	heat_peak_1330
Chr1	21684828	21688185	3358	92.19	4.69327	1.54126	3.37299	heat_peak_1331
Chr1	21690284	21693641	3358	89.99	4.90152	1.55962	3.56998	heat_peak_1332
Chr1	21696325	21699079	2755	84.58	3.60916	1.46422	2.3972	heat_peak_1333
Chr1	21700384	21703992	3609	82.74	3.23768	1.43273	2.06545	heat_peak_1334
Chr1	21713500	21715427	1928	95.11	2.44824	1.3191	1.37697	heat_peak_1335
Chr1	21718221	21719504	1284	78.84	2.63936	1.37708	1.53716	heat_peak_1336
Chr1	21721496	21722293	798	75.8	2.15309	1.3248	1.11499	heat_peak_1337
Chr1	21750935	21753424	2490	87.46	3.16862	1.41201	2.00994	heat_peak_1338
Chr1	21755408	21755986	579	85.52	3.87923	1.4911	2.63543	heat_peak_1339
Chr1	21758853	21765522	6670	92.11	4.02614	1.4813	2.77313	heat_peak_1340
Chr1	21766943	21770072	3130	82.44	2.88688	1.39397	1.7612	heat_peak_1341
Chr1	21771652	21773338	1687	84.73	3.68056	1.47347	2.45803	heat_peak_1342
Chr1	21774509	21777484	2976	90.14	4.8796	1.56835	3.53754	heat_peak_1343
Chr1	21782414	21784158	1745	102.44	2.45801	1.30691	1.38703	heat_peak_1344
Chr1	21785392	21786664	1273	85.06	3.76175	1.47531	2.53727	heat_peak_1345
Chr1	21788819	21789626	808	85.06	3.76463	1.48442	2.52904	heat_peak_1346
Chr1	21799618	21801950	2333	109.35	4.11894	1.44396	2.86272	heat_peak_1347
Chr1	21804110	21806326	2217	82.93	2.87501	1.39417	1.74934	heat_peak_1348
Chr1	21808335	21813679	5345	91.36	5.14614	1.59307	3.77345	heat_peak_1349
Chr1	21821659	21825288	3630	87.65	3.6071	1.4455	2.40493	heat_peak_1350
Chr1	21836641	21837684	1044	105.64	3.25666	1.37893	2.08869	heat_peak_1351
Chr1	21839451	21841608	2158	92.33	4.5026	1.51412	3.21906	heat_peak_1352
Chr1	21844051	21849208	5158	90.97	4.95993	1.57309	3.61045	heat_peak_1353
Chr1	21851002	21856962	5961	93.91	5.44363	1.58894	4.0642	heat_peak_1354
Chr1	21858374	21859287	914	79.77	2.70718	1.38234	1.59801	heat_peak_1355
Chr1	21861927	21866292	4366	91.11	4.99979	1.55866	3.66575	heat_peak_1356
Chr1	21868264	21868757	494	93.73	5.54362	1.61866	4.13636	heat_peak_1357
Chr1	21871881	21880734	8854	85.01	3.79286	1.48259	2.55916	heat_peak_1358
Chr1	21882277	21883324	1048	94.33	5.33188	1.59113	3.95259	heat_peak_1359
Chr1	21884619	21885796	1178	102.46	6.11781	1.626	4.67163	heat_peak_1360
Chr1	21895471	21898477	3007	80.26	2.42227	1.34783	1.35655	heat_peak_1361
Chr1	21900545	21901725	1181	88.36	2.32681	1.3193	1.27039	heat_peak_1362
Chr1	21904395	21905197	803	83.43	2.68816	1.37165	1.58505	heat_peak_1363
Chr1	21908916	21909859	944	75.22	2.06831	1.31475	1.04239	heat_peak_1364
Chr1	21913077	21913684	608	75.2	2.06512	1.31437	1.03967	heat_peak_1365
Chr1	21920702	21923220	2519	85.28	3.43286	1.44376	2.24223	heat_peak_1366
Chr1	21924971	21934129	9159	96.57	4.49676	1.50278	3.20596	heat_peak_1367
Chr1	21935594	21935898	305	78.99	2.65888	1.3798	1.55343	heat_peak_1368
Chr1	21939933	21940737	805	119.98	4.15941	1.4208	2.89338	heat_peak_1369
Chr1	21944618	21945859	1242	107.19	10.1842	1.86622	8.47709	heat_peak_1370
Chr1	21947216	21948298	1083	86.38	4.14905	1.50718	2.88392	heat_peak_1371
Chr1	21950603	21953465	2863	92.16	4.34425	1.50742	3.05931	heat_peak_1372
Chr1	21955326	21961561	6236	82.91	3.36866	1.44553	2.18122	heat_peak_1373
Chr1	21963954	21964875	922	82.28	3.20893	1.43133	2.03981	heat_peak_1374
Chr1	21966076	21966791	716	77.54	2.41837	1.35467	1.34386	heat_peak_1375
Chr1	21968268	21969566	1299	92.11	5.46904	1.60601	4.07937	heat_peak_1376
Chr1	21971475	21973824	2350	106.47	7.38113	1.67217	5.85611	heat_peak_1377
Chr1	21977743	21978031	289	83.64	3.49442	1.46001	2.28936	heat_peak_1378
Chr1	21980819	21987780	6962	89.88	3.4131	1.42584	2.22985	heat_peak_1379
Chr1	21991660	21995344	3685	95.15	6.1694	1.65843	4.71451	heat_peak_1380
Chr1	21997098	21998281	1184	85.92	3.79173	1.48249	2.55769	heat_peak_1381
Chr1	22001299	22003589	2291	83.15	3.52243	1.45149	2.32699	heat_peak_1382
Chr1	22005012	22007205	2194	81.85	3.2164	1.42909	2.04921	heat_peak_1383
Chr1	22008482	22010481	2000	80.48	2.9053	1.40374	1.77112	heat_peak_1384
Chr1	22013650	22017439	3790	84.51	3.71576	1.46982	2.49773	heat_peak_1385
Chr1	22019103	22020043	941	84.53	3.61039	1.46359	2.40102	heat_peak_1386
Chr1	22025002	22025388	387	75	2.03453	1.31065	1.01518	heat_peak_1387
Chr1	22028884	22029934	1051	102.25	3.2477	1.39117	2.07841	heat_peak_1388
Chr1	22036438	22039459	3022	89.05	2.35614	1.32377	1.29835	heat_peak_1389
Chr1	22041959	22042743	785	96.81	6.56476	1.67987	5.08155	heat_peak_1390
Chr1	22046468	22050733	4266	85.07	3.3075	1.42999	2.13606	heat_peak_1391
Chr1	22059430	22071762	12333	107.94	9.69939	1.79311	8.07564	heat_peak_1392
Chr1	22072975	22073782	808	100.09	2.09148	1.27248	1.06922	heat_peak_1393
Chr1	22075014	22085918	10905	92.97	5.13246	1.57058	3.77755	heat_peak_1394
Chr1	22090573	22091171	599	93.87	3.49553	1.43067	2.29563	heat_peak_1395
Chr1	22099514	22108516	9003	97.31	6.71704	1.64813	5.27321	heat_peak_1396
Chr1	22110420	22116726	6307	86	4.00815	1.5007	2.7517	heat_peak_1397
Chr1	22117854	22123999	6146	92.22	5.44402	1.5767	4.08859	heat_peak_1398
Chr1	22125938	22126247	310	85.92	3.95359	1.49925	2.69917	heat_peak_1399
Chr1	22130070	22131622	1553	83.67	3.50117	1.46054	2.29548	heat_peak_1400
Chr1	22132772	22134214	1443	84.81	3.72681	1.48018	2.49646	heat_peak_1401
Chr1	22136257	22138453	2197	76.47	2.2544	1.33634	1.20225	heat_peak_1402
Chr1	22139745	22141540	1796	115.09	11.0094	1.8572	9.26455	heat_peak_1403
Chr1	22142763	22149122	6360	95.73	5.62056	1.60773	4.21797	heat_peak_1404
Chr1	22151001	22153899	2899	83.79	3.20261	1.42759	2.03405	heat_peak_1405
Chr1	22155873	22158257	2385	84.5	3.68023	1.46901	2.46293	heat_peak_1406
Chr1	22159716	22165016	5301	93.23	5.46	1.6042	4.07016	heat_peak_1407
Chr1	22169067	22172098	3032	82.94	3.11805	1.42174	1.95838	heat_peak_1408
Chr1	22177280	22179916	2637	103.56	4.13422	1.44272	2.88409	heat_peak_1409
Chr1	22182823	22183120	298	82.7	3.32656	1.44378	2.14163	heat_peak_1410
Chr1	22190006	22190733	728	83.63	2.31011	1.32672	1.25726	heat_peak_1411
Chr1	22212254	22212721	468	91.04	4.40565	1.52586	3.11022	heat_peak_1412
Chr1	22215596	22215884	289	106.1	3.09392	1.36329	1.94085	heat_peak_1413
Chr1	22217113	22220528	3416	92.58	3.40105	1.42648	2.21431	heat_peak_1414
Chr1	22222011	22223340	1330	84.25	3.68983	1.4704	2.4709	heat_peak_1415
Chr1	22226858	22232716	5859	97.18	6.23992	1.62858	4.81335	heat_peak_1416
Chr1	22234161	22235477	1317	80.4	2.89491	1.404	1.75963	heat_peak_1417
Chr1	22237009	22247826	10818	97.46	6.48517	1.64965	5.03433	heat_peak_1418
Chr1	22249278	22249563	286	96.32	2.37021	1.31009	1.3091	heat_peak_1419
Chr1	22250791	22251102	312	83.54	3.50333	1.45827	2.30005	heat_peak_1420
Chr1	22254286	22255754	1469	88.39	4.63467	1.54192	3.3259	heat_peak_1421
Chr1	22259118	22260231	1114	91.89	5.48904	1.60077	4.10555	heat_peak_1422
Chr1	22262694	22265288	2595	102.71	4.23275	1.46818	2.96228	heat_peak_1423
Chr1	22266709	22267957	1249	89.32	4.27718	1.51384	3.00051	heat_peak_1424
Chr1	22269699	22270228	530	89.54	4.77084	1.56167	3.43726	heat_peak_1425
Chr1	22272109	22273300	1192	92.74	4.80334	1.55588	3.46751	heat_peak_1426
Chr1	22276471	22280471	4001	84.04	3.4915	1.45143	2.29438	heat_peak_1427
Chr1	22284402	22288471	4070	85.02	3.64891	1.46899	2.43099	heat_peak_1428
Chr1	22467847	22468208	362	79.05	2.66891	1.38069	1.56235	heat_peak_1429
Chr1	22471435	22471721	287	76.62	2.27568	1.33883	1.2205	heat_peak_1430
Chr1	22480183	22480681	499	92.85	3.00415	1.38352	1.86064	heat_peak_1431
Chr1	22484156	22485742	1587	119.65	4.4647	1.44514	3.1665	heat_peak_1432
Chr1	22486903	22487870	968	80.26	2.8855	1.40134	1.75348	heat_peak_1433
Chr1	22489478	22490656	1179	81.55	2.54527	1.36057	1.45887	heat_peak_1434
Chr1	22492091	22496462	4372	112.25	7.17759	1.62541	5.67996	heat_peak_1435
Chr1	22504817	22505704	888	77.47	2.4167	1.35347	1.34349	heat_peak_1436
Chr1	22508818	22511253	2436	89.31	2.60413	1.34878	1.51147	heat_peak_1437
Chr1	22514154	22514508	355	93.97	4.91498	1.55682	3.5753	heat_peak_1438
Chr1	22515779	22517325	1547	79.97	2.58406	1.36761	1.49137	heat_peak_1439
Chr1	22518838	22519248	411	78.67	2.61794	1.37416	1.51924	heat_peak_1440
Chr1	22521244	22524091	2848	89.18	4.68429	1.55032	3.36521	heat_peak_1441
Chr1	22526546	22527024	479	75.56	2.1175	1.32058	1.08452	heat_peak_1442
Chr1	22530025	22531778	1754	80.83	2.98278	1.41153	1.83802	heat_peak_1443
Chr1	22535054	22539130	4077	90.91	4.12825	1.4939	2.86676	heat_peak_1444
Chr1	22574636	22575339	704	85.88	3.67122	1.46408	2.45882	heat_peak_1445
Chr1	22617628	22618041	414	76.84	2.30096	1.34168	1.2426	heat_peak_1446
Chr1	22674325	22675290	966	81.85	3.1799	1.42915	2.01305	heat_peak_1447
Chr1	22687377	22687693	317	83.89	3.52153	1.46422	2.31145	heat_peak_1448
Chr1	22691539	22692836	1298	83.76	2.71589	1.37454	1.60664	heat_peak_1449
Chr1	22723826	22724135	310	97.13	3.46822	1.42022	2.27384	heat_peak_1450
Chr1	22725605	22726037	433	93.29	5.57298	1.62647	4.15814	heat_peak_1451
Chr1	22733837	22734682	846	78.58	2.5582	1.36996	1.46542	heat_peak_1452
Chr1	22738661	22739437	777	110.03	3.73212	1.40492	2.51308	heat_peak_1453
Chr1	22740821	22741813	993	76.21	2.12875	1.32059	1.09887	heat_peak_1454
Chr1	22744831	22745865	1035	82.02	3.12104	1.42229	1.96332	heat_peak_1455
Chr1	22747096	22747969	874	96.28	2.23346	1.29331	1.19163	heat_peak_1456
Chr1	22750648	22751290	643	88.64	3.06431	1.39668	1.91723	heat_peak_1457
Chr1	22754406	22755609	1204	79.3	2.59947	1.37255	1.50275	heat_peak_1458
Chr1	22771573	22772294	722	78.34	2.54301	1.36646	1.4539	heat_peak_1459
Chr1	22782777	22785741	2965	92.59	3.22316	1.40456	2.05828	heat_peak_1460
Chr1	22831445	22832006	562	81.8	2.96489	1.40569	1.82554	heat_peak_1461
Chr1	22837003	22837961	959	85.4	3.90169	1.49035	2.6578	heat_peak_1462
Chr1	22840351	22842858	2508	82.22	3.26325	1.43551	2.08845	heat_peak_1463
Chr1	22847624	22849660	2037	80.11	2.82703	1.39486	1.70306	heat_peak_1464
Chr1	22851967	22852452	486	82.35	3.26856	1.43773	2.09107	heat_peak_1465
Chr1	22854682	22855247	566	109.13	6.1716	1.61918	4.7037	heat_peak_1466
Chr1	22857205	22860159	2955	89.74	3.37673	1.41865	2.20454	heat_peak_1467
Chr1	22863229	22863915	687	89.72	3.33763	1.42072	2.16113	heat_peak_1468
Chr1	22899584	22900132	549	75.65	2.13042	1.32205	1.09566	heat_peak_1469
Chr1	22913520	22913826	307	90.73	2.6964	1.35647	1.59221	heat_peak_1470
Chr1	22924840	22925655	816	95.46	2.51988	1.32628	1.43969	heat_peak_1471
Chr1	22941790	22942121	332	89.57	3.97571	1.49181	2.72267	heat_peak_1472
Chr1	22946600	22947883	1284	86.58	3.29973	1.42777	2.1245	heat_peak_1473
Chr1	22986188	22987813	1626	91.41	5.14602	1.59404	3.77208	heat_peak_1474
Chr1	22989281	22990207	927	86.28	4.12977	1.50542	2.8667	heat_peak_1475
Chr1	22994707	22996958	2252	114.69	4.44844	1.43594	3.17178	heat_peak_1476
Chr1	22998104	22998537	434	111.02	3.68431	1.4052	2.46675	heat_peak_1477
Chr1	23000541	23001426	886	81.35	3.03972	1.41745	1.88818	heat_peak_1478
Chr1	23003301	23005457	2157	83	3.45299	1.44895	2.26095	heat_peak_1479
Chr1	23007754	23008543	790	90.06	4.82228	1.5707	3.478	heat_peak_1480
Chr1	23010080	23012700	2621	84.3	3.6636	1.46843	2.44766	heat_peak_1481
Chr1	23014668	23015560	893	81.52	3.12889	1.4234	1.96906	heat_peak_1482
Chr1	23017133	23018920	1788	93.54	3.11225	1.39585	1.95428	heat_peak_1483
Chr1	23026177	23028457	2281	81.51	2.95038	1.40546	1.81212	heat_peak_1484
Chr1	23033883	23038842	4960	96.76	4.64002	1.52201	3.3295	heat_peak_1485
Chr1	23041867	23043451	1585	83.94	3.58448	1.46481	2.37313	heat_peak_1486
Chr1	23047868	23050714	2847	92.83	4.17499	1.49238	2.90911	heat_peak_1487
Chr1	23053436	23054845	1410	83.39	3.44369	1.45556	2.2442	heat_peak_1488
Chr1	23057761	23062367	4607	87.28	3.98158	1.48789	2.73695	heat_peak_1489
Chr1	23067955	23068247	293	86.81	2.70229	1.36626	1.59699	heat_peak_1490
Chr1	23090065	23091573	1509	89.46	4.61754	1.5485	3.30006	heat_peak_1491
Chr1	23092976	23093270	295	87.55	4.26504	1.52732	2.97558	heat_peak_1492
Chr1	23113160	23113543	384	84.97	3.29963	1.43299	2.12385	heat_peak_1493
Chr1	23118685	23119963	1279	84.12	3.33689	1.43883	2.1565	heat_peak_1494
Chr1	23121091	23122923	1833	98.64	5.79687	1.60619	4.383	heat_peak_1495
Chr1	23132239	23132684	446	135.89	2.85606	1.29705	1.73367	heat_peak_1496
Chr1	23146768	23147054	287	83.93	2.58647	1.3581	1.49809	heat_peak_1497
Chr1	23173299	23173678	380	115.35	2.68653	1.30992	1.58397	heat_peak_1498
Chr1	23211996	23212626	631	107.29	2.96154	1.34815	1.82749	heat_peak_1499
Chr1	23216389	23217841	1453	81.25	3.05445	1.41868	1.90083	heat_peak_1500
Chr1	23223465	23224481	1017	76.43	2.24649	1.33552	1.19535	heat_peak_1501
Chr1	23258456	23259149	694	76.53	2.25861	1.337	1.20607	heat_peak_1502
Chr1	23294686	23295136	451	79.2	2.05697	1.30466	1.04221	heat_peak_1503
Chr1	23310852	23311565	714	76.63	2.27665	1.33905	1.22123	heat_peak_1504
Chr1	23329011	23330112	1102	88.59	4.38351	1.53335	3.08816	heat_peak_1505
Chr1	23332189	23334230	2042	82.02	2.59306	1.36407	1.49963	heat_peak_1506
Chr1	23337394	23337727	334	85.9	3.41697	1.44188	2.22887	heat_peak_1507
Chr1	23348007	23350490	2484	85.71	3.70436	1.47289	2.48199	heat_peak_1508
Chr1	23355087	23360938	5852	85.05	3.69609	1.47099	2.47621	heat_peak_1509
Chr1	23371573	23372083	511	124.55	3.32492	1.34981	2.14577	heat_peak_1510
Chr1	23376308	23377122	815	84.34	2.83903	1.38779	1.71438	heat_peak_1511
Chr1	23385370	23386621	1252	95.7	3.7206	1.44407	2.49946	heat_peak_1512
Chr1	23406231	23407738	1508	77.34	2.39262	1.35134	1.32209	heat_peak_1513
Chr1	23417657	23417939	283	86.32	2.85491	1.38406	1.73076	heat_peak_1514
Chr1	23420475	23421334	860	81.01	2.33448	1.33518	1.27953	heat_peak_1515
Chr1	23426905	23428472	1568	82.4	3.10964	1.42406	1.94799	heat_peak_1516
Chr1	23434073	23435688	1616	79.06	2.67482	1.38087	1.56797	heat_peak_1517
Chr1	23438045	23447094	9050	82.53	3.33934	1.44079	2.15771	heat_peak_1518
Chr1	23449770	23450055	286	85.23	2.89807	1.39232	1.7678	heat_peak_1519
Chr1	23451256	23454875	3620	92.11	4.15673	1.48903	2.89283	heat_peak_1520
Chr1	23463630	23465158	1529	80.36	2.88256	1.40031	1.75228	heat_peak_1521
Chr1	23468128	23468434	307	82.66	2.76395	1.38399	1.65059	heat_peak_1522
Chr1	23483158	23486830	3673	83.34	3.4537	1.45156	2.25869	heat_peak_1523
Chr1	23488861	23489534	674	76.96	2.25462	1.33502	1.20447	heat_peak_1524
Chr1	23491361	23491737	377	77.68	2.44177	1.35719	1.36418	heat_peak_1525
Chr1	23499819	23500604	786	82.97	2.12852	1.30577	1.1009	heat_peak_1526
Chr1	23558143	23558613	471	92	4.0548	1.48733	2.8002	heat_peak_1527
Chr1	23561136	23562526	1391	77.71	2.44984	1.35766	1.37159	heat_peak_1528
Chr1	23563959	23565051	1093	87.69	2.17089	1.30212	1.13839	heat_peak_1529
Chr1	23567786	23570308	2523	81.21	2.84898	1.3962	1.72143	heat_peak_1530
Chr1	23573238	23573682	445	88.07	2.60866	1.35186	1.51611	heat_peak_1531
Chr1	23577556	23577949	394	76.19	2.16034	1.32494	1.12442	heat_peak_1532
Chr1	23582567	23583936	1370	77.89	2.37382	1.34797	1.30699	heat_peak_1533
Chr1	23589913	23591116	1204	76.51	2.25896	1.33688	1.20615	heat_peak_1534
Chr1	23720185	23720645	461	76.58	2.26895	1.33812	1.21465	heat_peak_1535
Chr1	23931692	23932229	538	75.67	2.13277	1.32242	1.09756	heat_peak_1536
Chr1	24179198	24182535	3338	82.02	3.20594	1.43145	2.0366	heat_peak_1537
Chr1	24184303	24185298	996	76.03	2.18789	1.32863	1.14512	heat_peak_1538
Chr1	24186865	24187914	1050	85.86	3.3186	1.43056	2.14303	heat_peak_1539
Chr1	24191623	24192728	1106	80.35	2.89493	1.40324	1.76049	heat_peak_1540
Chr1	24194712	24195451	740	82.74	3.35435	1.4444	2.16838	heat_peak_1541
Chr1	24197717	24200313	2597	79.16	2.63123	1.37646	1.52944	heat_peak_1542
Chr1	24202121	24202496	376	84.29	3.60016	1.47123	2.38129	heat_peak_1543
Chr1	24204221	24205024	804	79.82	2.80026	1.39407	1.67719	heat_peak_1544
Chr1	24210749	24211039	291	76.91	2.31926	1.34382	1.25802	heat_peak_1545
Chr1	24212363	24213824	1462	76.69	2.28812	1.34005	1.23143	heat_peak_1546
Chr1	24215998	24216774	777	84.87	2.59915	1.3586	1.50722	heat_peak_1547
Chr1	24239001	24239303	303	85.25	2.91688	1.3931	1.78545	heat_peak_1548
Chr1	24253608	24255753	2146	86.71	2.96346	1.39201	1.82649	heat_peak_1549
Chr1	24257186	24258272	1087	82.41	3.18954	1.42913	2.02265	heat_peak_1550
Chr1	24259610	24261079	1470	103.02	3.04728	1.36789	1.90128	heat_peak_1551
Chr1	24264990	24269640	4651	99.24	7.29451	1.71532	5.76565	heat_peak_1552
Chr1	24271173	24273045	1873	93.13	5.5862	1.60272	4.19905	heat_peak_1553
Chr1	24276756	24278232	1477	101.73	7.71668	1.73959	6.15296	heat_peak_1554
Chr1	24279395	24279761	367	80.19	2.85516	1.40049	1.72428	heat_peak_1555
Chr1	24281395	24285566	4172	92.86	5.51115	1.61496	4.1101	heat_peak_1556
Chr1	24287662	24291703	4042	94.82	4.28161	1.49937	3.00094	heat_peak_1557
Chr1	24300286	24300661	376	86.67	2.99474	1.39598	1.85492	heat_peak_1558
Chr1	24307909	24309155	1247	87.12	2.53291	1.34444	1.45218	heat_peak_1559
Chr1	24311259	24312940	1682	87.07	2.74688	1.36987	1.63744	heat_peak_1560
Chr1	24315862	24316257	396	92.25	4.12182	1.49428	2.85555	heat_peak_1561
Chr1	24318070	24318573	504	99.69	4.86848	1.54152	3.52464	heat_peak_1562
Chr1	24319874	24323258	3385	93.13	5.62772	1.61051	4.23137	heat_peak_1563
Chr1	24327876	24328548	673	86.07	3.97421	1.50187	2.71661	heat_peak_1564
Chr1	24331318	24333743	2426	85.08	3.66101	1.47022	2.4417	heat_peak_1565
Chr1	24338560	24343812	5253	84.7	3.78454	1.47825	2.55595	heat_peak_1566
Chr1	24346813	24348267	1455	85.31	3.84439	1.48881	2.60292	heat_peak_1567
Chr1	24352405	24353626	1222	87.51	3.88751	1.47818	2.65541	heat_peak_1568
Chr1	24357468	24360685	3218	90.99	4.97804	1.56016	3.64095	heat_peak_1569
Chr1	24362598	24367954	5357	91.28	3.74576	1.45678	2.52469	heat_peak_1570
Chr1	24370667	24372759	2093	94.23	4.61666	1.52518	3.30816	heat_peak_1571
Chr1	24374219	24380474	6256	91.61	3.75891	1.44475	2.54824	heat_peak_1572
Chr1	24390492	24390958	467	76.65	2.27236	1.33849	1.21834	heat_peak_1573
Chr1	24392691	24393621	931	94.29	3.74132	1.45213	2.5167	heat_peak_1574
Chr1	24400135	24400817	683	128.35	10.9942	1.87076	9.16743	heat_peak_1575
Chr1	24403710	24406662	2953	76.23	2.21907	1.33217	1.17198	heat_peak_1576
Chr1	24407944	24409762	1819	83.44	3.55696	1.45652	2.35522	heat_peak_1577
Chr1	24412737	24416470	3734	109.57	7.98845	1.71857	6.40885	heat_peak_1578
Chr1	24418278	24420605	2328	95.44	2.64203	1.34015	1.54675	heat_peak_1579
Chr1	24422112	24424093	1982	92.03	5.46974	1.60471	4.08275	heat_peak_1580
Chr1	24425544	24435446	9903	93.44	5.43147	1.60257	4.04208	heat_peak_1581
Chr1	24439266	24440231	966	129.67	9.39155	1.76787	7.67561	heat_peak_1582
Chr1	24441693	24448251	6559	106.13	9.72536	1.8275	8.06576	heat_peak_1583
Chr1	24449869	24472361	22493	93.84	5.59669	1.59618	4.21234	heat_peak_1584
Chr1	24473976	24483767	9792	85.35	3.66979	1.4699	2.44976	heat_peak_1585
Chr1	24490649	24493482	2834	103.06	3.77969	1.43528	2.55042	heat_peak_1586
Chr1	24494828	24496357	1530	85.43	4.01391	1.4908	2.76921	heat_peak_1587
Chr1	24499245	24500597	1353	89.16	4.75241	1.55508	3.42691	heat_peak_1588
Chr1	24504415	24506994	2580	106.61	6.99068	1.64596	5.5	heat_peak_1589
Chr1	24508611	24510310	1700	116.82	9.62595	1.84252	7.88667	heat_peak_1590
Chr1	24511533	24514492	2960	101.16	5.35908	1.57695	3.97149	heat_peak_1591
Chr1	24516554	24516873	320	89.64	4.71275	1.56343	3.37776	heat_peak_1592
Chr1	24521138	24523047	1910	85.3	3.90387	1.48857	2.66248	heat_peak_1593
Chr1	24525352	24528532	3181	108.51	7.95918	1.70332	6.39981	heat_peak_1594
Chr1	24531297	24532635	1339	93.48	5.97011	1.6297	4.55087	heat_peak_1595
Chr1	24541380	24542433	1054	75.65	2.0353	1.30946	1.01488	heat_peak_1596
Chr1	24565813	24566245	433	78.19	2.52663	1.36598	1.43819	heat_peak_1597
Chr1	24570730	24573167	2438	95.18	6.03392	1.64145	4.59697	heat_peak_1598
Chr1	24574341	24576024	1684	104.16	5.3562	1.55999	3.9748	heat_peak_1599
Chr1	24577775	24582029	4255	81.48	3.12453	1.42261	1.96562	heat_peak_1600
Chr1	24583162	24586571	3410	105.93	6.10088	1.602	4.67052	heat_peak_1601
Chr1	24588025	24592473	4449	98.7	5.41986	1.56257	4.05412	heat_peak_1602
Chr1	24594104	24594771	668	100.28	2.86037	1.35367	1.73588	heat_peak_1603
Chr1	24596612	24597215	604	79.94	2.60757	1.37142	1.51432	heat_peak_1604
Chr1	24603838	24604488	651	84.8	3.6962	1.48	2.46638	heat_peak_1605
Chr1	24605736	24607374	1639	81.34	3.06443	1.42023	1.90898	heat_peak_1606
Chr1	24612626	24613699	1074	86.94	2.33287	1.32375	1.27818	heat_peak_1607
Chr1	24665840	24667979	2140	85.95	2.57083	1.35244	1.48405	heat_peak_1608
Chr1	24673292	24674183	892	85.72	3.87725	1.4933	2.6307	heat_peak_1609
Chr1	24690496	24691570	1075	98.57	3.44258	1.40872	2.2512	heat_peak_1610
Chr1	24693898	24694755	858	99.26	3.21712	1.38728	2.05241	heat_peak_1611
Chr1	24700186	24703071	2886	84.36	3.73035	1.4724	2.50889	heat_peak_1612
Chr1	24705420	24709686	4267	82.31	3.24092	1.43709	2.06451	heat_peak_1613
Chr1	24710852	24718080	7229	90.73	5.14537	1.57062	3.79888	heat_peak_1614
Chr1	24719314	24724553	5240	85.08	3.73593	1.47717	2.50852	heat_peak_1615
Chr1	24726838	24728652	1815	103.77	6.95769	1.67061	5.45121	heat_peak_1616
Chr1	24729829	24730829	1001	92.64	3.59405	1.43944	2.38916	heat_peak_1617
Chr1	24745485	24746190	706	86.35	4.12043	1.50672	2.85619	heat_peak_1618
Chr1	24754096	24754501	406	81.93	3.17044	1.43049	2.00225	heat_peak_1619
Chr1	24756942	24759940	2999	98.66	7.36895	1.71081	5.84977	heat_peak_1620
Chr1	24762459	24765397	2939	89.92	4.93972	1.56829	3.59766	heat_peak_1621
Chr1	24769602	24769883	282	80.22	2.87918	1.40102	1.7474	heat_peak_1622
Chr1	24771133	24774858	3726	90.81	3.87837	1.47153	2.64411	heat_peak_1623
Chr1	24777103	24781046	3944	104.77	8.06979	1.7601	6.47649	heat_peak_1624
Chr1	24782259	24784337	2079	86.82	4.16316	1.51475	2.8892	heat_peak_1625
Chr1	24786306	24788159	1854	83.06	3.42215	1.44988	2.22941	heat_peak_1626
Chr1	24789433	24791862	2430	84.51	3.6151	1.46775	2.40015	heat_peak_1627
Chr1	24795360	24796254	895	107.19	7.67761	1.73316	6.09792	heat_peak_1628
Chr1	24803892	24804875	984	82.68	3.31503	1.44331	2.13076	heat_peak_1629
Chr1	24808456	24810047	1592	81.97	3.18534	1.43119	2.01619	heat_peak_1630
Chr1	24819235	24821460	2226	86.07	3.18138	1.41773	2.02072	heat_peak_1631
Chr1	24825541	24826249	709	99.88	2.49583	1.31455	1.41919	heat_peak_1632
Chr1	24829297	24829635	339	80.11	2.84453	1.39888	1.71611	heat_peak_1633
Chr1	24833551	24834591	1041	87.11	4.21963	1.51834	2.94109	heat_peak_1634
Chr1	24836019	24837331	1313	114.69	6.772	1.62893	5.27108	heat_peak_1635
Chr1	24849032	24851681	2650	79.53	2.57185	1.36769	1.48013	heat_peak_1636
Chr1	24855427	24859063	3637	87.72	4.13937	1.50834	2.87027	heat_peak_1637
Chr1	24860195	24860786	592	82.46	3.22189	1.43474	2.04971	heat_peak_1638
Chr1	24866344	24866837	494	91.03	3.5198	1.43999	2.31954	heat_peak_1639
Chr1	24870224	24870688	465	94.74	3.86743	1.46538	2.6262	heat_peak_1640
Chr1	24873361	24874452	1092	85.81	2.74167	1.37107	1.63346	heat_peak_1641
Chr1	24878935	24879938	1004	87.01	2.71402	1.3664	1.60674	heat_peak_1642
Chr1	24881419	24882604	1186	92.79	4.18042	1.49894	2.91029	heat_peak_1643
Chr1	24886789	24887144	356	81.76	2.50915	1.35448	1.42842	heat_peak_1644
Chr1	24890551	24890931	381	81.32	3.08002	1.41996	1.92468	heat_peak_1645
Chr1	24893376	24893736	361	90.98	2.74139	1.3591	1.63319	heat_peak_1646
Chr1	24903526	24904849	1324	83.13	2.50353	1.35086	1.42376	heat_peak_1647
Chr1	24906498	24908085	1588	88.72	4.51924	1.52869	3.2243	heat_peak_1648
Chr1	24909341	24911345	2005	84.29	3.53658	1.46219	2.32839	heat_peak_1649
Chr1	24916771	24918106	1336	85.24	3.83593	1.48756	2.59611	heat_peak_1650
Chr1	24921960	24922435	476	81.57	3.11734	1.4242	1.95683	heat_peak_1651
Chr1	24925614	24927639	2026	76.37	2.22165	1.33239	1.17411	heat_peak_1652
Chr1	24936949	24937301	353	99.61	4.87754	1.54237	3.5326	heat_peak_1653
Chr1	24938531	24940017	1487	85.1	3.75245	1.48517	2.51618	heat_peak_1654
Chr1	24942434	24944423	1990	85.5	4.01387	1.49188	2.76794	heat_peak_1655
Chr1	24964511	24966969	2459	92.34	2.55307	1.33617	1.4691	heat_peak_1656
Chr1	24976614	24976987	374	86.92	4.00938	1.50118	2.7534	heat_peak_1657
Chr1	24978147	24978512	366	94.39	4.18675	1.49523	2.91227	heat_peak_1658
Chr1	24980216	24980757	542	75.1	2.05078	1.31264	1.02743	heat_peak_1659
Chr1	25006034	25007363	1330	85.32	3.47828	1.44748	2.28354	heat_peak_1660
Chr1	25056873	25058144	1272	83.57	3.41084	1.45129	2.21618	heat_peak_1661
Chr1	25061871	25062196	326	78.92	2.63958	1.3785	1.53583	heat_peak_1662
Chr1	25063712	25064887	1176	97.59	3.90771	1.45301	2.66706	heat_peak_1663
Chr1	25073775	25076197	2423	78.98	2.42495	1.35071	1.35347	heat_peak_1664
Chr1	25088736	25090038	1303	75.76	2.14376	1.32346	1.1074	heat_peak_1665
Chr1	25091812	25092593	782	75.84	2.15923	1.32546	1.12031	heat_peak_1666
Chr1	25095913	25096630	718	96.63	5.77211	1.61145	4.36292	heat_peak_1667
Chr1	25099259	25103041	3783	82.86	3.14694	1.42025	1.98894	heat_peak_1668
Chr1	25104949	25106096	1148	80.18	2.85932	1.4002	1.72871	heat_peak_1669
Chr1	25110189	25112720	2532	80.59	2.93241	1.40586	1.79511	heat_peak_1670
Chr1	25115370	25116652	1283	79.78	2.78984	1.39258	1.66926	heat_peak_1671
Chr1	25123503	25124496	994	86.4	4.11248	1.50749	2.84736	heat_peak_1672
Chr1	25126136	25126463	328	84.17	2.81044	1.38387	1.6936	heat_peak_1673
Chr1	25130140	25132089	1950	80.62	2.79679	1.38994	1.68154	heat_peak_1674
Chr1	25133991	25134270	280	97.76	3.30123	1.40115	2.12482	heat_peak_1675
Chr1	25141689	25144033	2345	84.58	3.50121	1.45084	2.30284	heat_peak_1676
Chr1	25145732	25147403	1672	82.45	2.92953	1.39995	1.79466	heat_peak_1677
Chr1	25151486	25152992	1507	303.34	3.53778	1.21951	2.33874	heat_peak_1678
Chr1	25167498	25169175	1678	94.44	4.47155	1.51612	3.17097	heat_peak_1679
Chr1	25251519	25251807	289	77.55	2.37555	1.34945	1.30778	heat_peak_1680
Chr1	25352676	25353060	385	90.67	4.95382	1.58117	3.59633	heat_peak_1681
Chr1	25359997	25360545	549	83.22	2.70017	1.37251	1.59749	heat_peak_1682
Chr1	25449597	25450900	1304	88.97	3.87535	1.48485	2.63034	heat_peak_1683
Chr1	25578249	25579757	1509	83.54	2.64121	1.36702	1.54164	heat_peak_1684
Chr1	25586113	25586815	703	77.35	2.29763	1.33951	1.24375	heat_peak_1685
Chr1	25588209	25589447	1239	85.06	3.28124	1.43057	2.10737	heat_peak_1686
Chr1	25592760	25593557	798	77.26	2.37768	1.34982	1.30903	heat_peak_1687
Chr1	25595076	25595785	710	79.25	2.66208	1.37985	1.55713	heat_peak_1688
Chr1	25616607	25616946	340	79.8	2.56264	1.36711	1.47399	heat_peak_1689
Chr1	25632004	25633957	1954	87.15	3.23202	1.41869	2.06473	heat_peak_1690
Chr1	25635473	25637573	2101	87.72	2.93867	1.38856	1.80625	heat_peak_1691
Chr1	25639136	25641337	2202	79.26	2.7169	1.38435	1.60566	heat_peak_1692
Chr1	25823080	25824333	1254	85.43	3.83265	1.49074	2.5893	heat_peak_1693
Chr1	25847558	25848504	947	90.08	4.50228	1.53662	3.19767	heat_peak_1694
Chr1	25861509	25862753	1245	87.79	2.38288	1.32652	1.32035	heat_peak_1695
Chr1	26760600	26760914	315	79.52	2.74611	1.38881	1.62957	heat_peak_1696
Chr1	26945154	26945823	670	75	2.03644	1.31092	1.01518	heat_peak_1697
Chr1	29474993	29475627	635	81.82	2.36438	1.33768	1.30259	heat_peak_1698
Chr2	1312	6759	5448	10351.4	25.2494	1.09265	23.1858	heat_peak_1699
Chr2	8575	10235	1661	7263.12	81.2449	1.20242	78.7134	heat_peak_1700
Chr2	28501	28788	288	88.35	4.45983	1.54113	3.15282	heat_peak_1701
Chr2	45831	46249	419	81.75	3.16305	1.42742	1.99834	heat_peak_1702
Chr2	49400	55074	5675	115.91	4.85865	1.47535	3.53767	heat_peak_1703
Chr2	58882	59269	388	83.89	3.52803	1.46425	2.31784	heat_peak_1704
Chr2	60474	63114	2641	86.78	4.22067	1.51226	2.94941	heat_peak_1705
Chr2	67486	68028	543	100.82	7.78358	1.75626	6.20549	heat_peak_1706
Chr2	73226	74067	842	78.25	2.52399	1.36591	1.43725	heat_peak_1707
Chr2	235986	236992	1007	84.4	2.76357	1.37838	1.65186	heat_peak_1708
Chr2	333557	334990	1434	80.83	2.92809	1.40355	1.79254	heat_peak_1709
Chr2	348627	349065	439	81.03	3.00647	1.41489	1.85768	heat_peak_1710
Chr2	402773	403151	379	87.12	4.15539	1.51992	2.8754	heat_peak_1711
Chr2	434533	434839	307	88.03	3.1119	1.40764	1.95573	heat_peak_1712
Chr2	462259	463055	797	77.38	2.20894	1.32776	1.16562	heat_peak_1713
Chr2	464237	465394	1158	77.61	2.4346	1.35592	1.35847	heat_peak_1714
Chr2	488074	489287	1214	108.23	2.31989	1.28382	1.26507	heat_peak_1715
Chr2	524564	526878	2315	90.25	3.995	1.48028	2.75315	heat_peak_1716
Chr2	528728	531509	2782	89.93	3.92869	1.48635	2.68047	heat_peak_1717
Chr2	536345	536859	515	84.97	3.86303	1.48292	2.62815	heat_peak_1718
Chr2	538629	538934	306	95.67	5.0532	1.5654	3.69814	heat_peak_1719
Chr2	540321	542180	1860	87.35	3.58742	1.45697	2.37514	heat_peak_1720
Chr2	544719	545166	448	87.03	4.19222	1.51849	2.91362	heat_peak_1721
Chr2	547358	548919	1562	95.99	3.95841	1.46531	2.71336	heat_peak_1722
Chr2	550140	551917	1778	86.49	2.40373	1.33166	1.33878	heat_peak_1723
Chr2	556721	558014	1294	96.76	2.91661	1.3646	1.78608	heat_peak_1724
Chr2	561796	571594	9799	92.49	5.49436	1.59776	4.11368	heat_peak_1725
Chr2	572904	578847	5944	89.31	4.76204	1.55779	3.43367	heat_peak_1726
Chr2	580044	582556	2513	98.86	7.59685	1.72158	6.06705	heat_peak_1727
Chr2	583980	586614	2635	138.59	13.7946	1.99057	11.8076	heat_peak_1728
Chr2	589962	590790	829	107.9	4.52806	1.46538	3.23467	heat_peak_1729
Chr2	592206	618939	26734	99.34	7.31953	1.7211	5.78413	heat_peak_1730
Chr2	622425	624624	2200	94.99	5.26413	1.57211	3.90167	heat_peak_1731
Chr2	626989	628285	1297	77.09	2.35129	1.34693	1.28617	heat_peak_1732
Chr2	629673	630432	760	81.19	2.58682	1.3655	1.49566	heat_peak_1733
Chr2	650060	650583	524	117.42	4.09147	1.42883	2.82694	heat_peak_1734
Chr2	661689	665383	3695	95	4.57328	1.52302	3.26642	heat_peak_1735
Chr2	667064	668087	1024	120.81	10.3371	1.86558	8.55402	heat_peak_1736
Chr2	669833	672422	2590	90.55	4.84862	1.57127	3.50301	heat_peak_1737
Chr2	673929	680336	6408	98.23	7.00737	1.69789	5.50109	heat_peak_1738
Chr2	681689	686082	4394	99.4	6.84845	1.66827	5.3642	heat_peak_1739
Chr2	687387	689346	1960	85.8	3.9191	1.48865	2.67674	heat_peak_1740
Chr2	691753	697232	5480	83.64	3.49724	1.45502	2.29779	heat_peak_1741
Chr2	701842	702822	981	81.94	2.98556	1.40597	1.84617	heat_peak_1742
Chr2	706024	706395	372	109.64	5.16071	1.5258	3.79791	heat_peak_1743
Chr2	708773	714690	5918	99.94	7.43647	1.7309	5.88795	heat_peak_1744
Chr2	717164	719880	2717	90.09	4.88888	1.5709	3.54445	heat_peak_1745
Chr2	721771	725902	4132	89.95	4.91901	1.56661	3.57911	heat_peak_1746
Chr2	727054	728480	1427	81.38	3.08464	1.42105	1.92804	heat_peak_1747
Chr2	730033	734291	4259	101.5	8.33932	1.76341	6.75521	heat_peak_1748
Chr2	735437	743246	7810	98.22	6.26648	1.64312	4.81654	heat_peak_1749
Chr2	744825	747616	2792	94.47	5.90004	1.64084	4.46612	heat_peak_1750
Chr2	748850	755299	6450	90.73	5.08297	1.58136	3.72465	heat_peak_1751
Chr2	756582	758977	2396	95.49	5.08879	1.56488	3.73767	heat_peak_1752
Chr2	763815	764808	994	81.23	2.31172	1.33455	1.25272	heat_peak_1753
Chr2	766132	766870	739	88.19	3.17095	1.41072	2.01189	heat_peak_1754
Chr2	789046	791270	2225	97.17	4.88427	1.53583	3.55434	heat_peak_1755
Chr2	795611	797951	2341	87.38	3.04742	1.40281	1.89954	heat_peak_1756
Chr2	804578	805089	512	75.9	2.16667	1.32652	1.12647	heat_peak_1757
Chr2	808474	808883	410	95.18	6.04649	1.65892	4.59065	heat_peak_1758
Chr2	814183	814874	692	78.63	2.59836	1.37357	1.5006	heat_peak_1759
Chr2	818972	825280	6309	87.5	4.30939	1.51389	3.03283	heat_peak_1760
Chr2	827455	831111	3657	92.17	5.31488	1.59836	3.93422	heat_peak_1761
Chr2	847924	848321	398	79.96	2.82384	1.39629	1.69828	heat_peak_1762
Chr2	869694	870050	357	89.87	2.42221	1.32652	1.35446	heat_peak_1763
Chr2	875572	877065	1494	105.63	3.06668	1.36116	1.91979	heat_peak_1764
Chr2	885890	890290	4401	107.21	10.4799	1.86651	8.78312	heat_peak_1765
Chr2	892003	892473	471	81.51	3.11259	1.42329	1.95311	heat_peak_1766
Chr2	895594	896456	863	109.72	9.45028	1.84534	7.74869	heat_peak_1767
Chr2	898797	900363	1567	98.24	5.53768	1.59297	4.14724	heat_peak_1768
Chr2	901723	903529	1807	86.72	4.02678	1.49877	2.77348	heat_peak_1769
Chr2	907541	908686	1146	92.87	3.01112	1.38296	1.87082	heat_peak_1770
Chr2	911543	914243	2701	101.47	8.43649	1.75129	6.86771	heat_peak_1771
Chr2	920208	922594	2387	78.12	2.52342	1.36475	1.43635	heat_peak_1772
Chr2	924279	931797	7519	88.23	4.5377	1.53918	3.23268	heat_peak_1773
Chr2	938203	941131	2929	91.45	3.81288	1.46126	2.5871	heat_peak_1774
Chr2	944705	945172	468	83.34	2.23445	1.3185	1.19611	heat_peak_1775
Chr2	957237	960182	2946	93.84	3.45246	1.42263	2.26152	heat_peak_1776
Chr2	961375	961760	386	79.11	2.46573	1.35641	1.38995	heat_peak_1777
Chr2	964227	964760	534	86.62	2.93431	1.39164	1.7999	heat_peak_1778
Chr2	966887	967488	602	87.4	2.44701	1.33504	1.37486	heat_peak_1779
Chr2	969441	971472	2032	89.08	3.76521	1.46303	2.54435	heat_peak_1780
Chr2	982731	983573	843	84.4	3.54997	1.46287	2.34116	heat_peak_1781
Chr2	987943	989272	1330	81.29	3.07461	1.41948	1.91984	heat_peak_1782
Chr2	991651	991963	313	76.57	2.25286	1.33596	1.20167	heat_peak_1783
Chr2	1052899	1053573	675	77.1	2.34317	1.3461	1.27964	heat_peak_1784
Chr2	1060961	1062151	1191	107.05	2.86211	1.33803	1.73846	heat_peak_1785
Chr2	1067912	1068314	403	80.29	2.7612	1.38884	1.64448	heat_peak_1786
Chr2	1073787	1074414	628	90.63	2.52205	1.33674	1.44126	heat_peak_1787
Chr2	1093392	1094245	854	75.91	2.16967	1.3266	1.12938	heat_peak_1788
Chr2	1100729	1102016	1288	84.29	2.72956	1.37406	1.62008	heat_peak_1789
Chr2	1103352	1106125	2774	86.56	2.84259	1.3775	1.72156	heat_peak_1790
Chr2	1108751	1110838	2088	78.58	2.58849	1.37262	1.4919	heat_peak_1791
Chr2	1116387	1116742	356	77.49	2.34827	1.34546	1.2888	heat_peak_1792
Chr2	1167528	1170032	2505	106.92	7.88848	1.73723	6.30272	heat_peak_1793
Chr2	1173206	1173650	445	92.58	4.0712	1.48628	2.81279	heat_peak_1794
Chr2	1175638	1177777	2140	87.27	4.27205	1.52249	2.98819	heat_peak_1795
Chr2	1191089	1196812	5724	109.71	10.4408	1.83183	8.77645	heat_peak_1796
Chr2	1197937	1203840	5904	86.89	4.3352	1.51608	3.05879	heat_peak_1797
Chr2	1205330	1209516	4187	112.11	11.7386	1.94457	9.94126	heat_peak_1798
Chr2	1215073	1215654	582	109.39	10.5256	1.90409	8.7669	heat_peak_1799
Chr2	1217862	1219918	2057	89.48	4.71223	1.56064	3.38049	heat_peak_1800
Chr2	1221395	1222413	1019	99.11	7.3368	1.72676	5.79526	heat_peak_1801
Chr2	1226099	1233278	7180	93.85	6.01452	1.636	4.58784	heat_peak_1802
Chr2	1234511	1240741	6231	100.22	7.86923	1.74519	6.30769	heat_peak_1803
Chr2	1243855	1256738	12884	109.14	9.94137	1.81321	8.28252	heat_peak_1804
Chr2	1258245	1259371	1127	82.77	3.37878	1.44495	2.19191	heat_peak_1805
Chr2	1260917	1262734	1818	95.6	6.44655	1.66623	4.98283	heat_peak_1806
Chr2	1264937	1280396	15460	101.12	7.79647	1.72898	6.24534	heat_peak_1807
Chr2	1282927	1283372	446	99	3.56084	1.42231	2.35562	heat_peak_1808
Chr2	1287900	1291261	3362	98.22	7.10543	1.71136	5.58411	heat_peak_1809
Chr2	1293029	1295796	2768	94.66	6.08139	1.6451	4.64214	heat_peak_1810
Chr2	1297282	1306743	9462	88.31	4.53974	1.5405	3.23312	heat_peak_1811
Chr2	1308138	1310552	2415	92.63	5.51831	1.61497	4.11776	heat_peak_1812
Chr2	1311713	1321484	9772	89.08	4.87024	1.55377	3.54692	heat_peak_1813
Chr2	1327012	1330583	3572	86.85	4.28617	1.51529	3.01111	heat_peak_1814
Chr2	1333571	1340646	7076	113.5	8.58004	1.73935	6.96411	heat_peak_1815
Chr2	1341971	1343803	1833	100.72	8.39052	1.75449	6.82093	heat_peak_1816
Chr2	1345072	1346361	1290	101.18	7.73585	1.76257	6.14899	heat_peak_1817
Chr2	1349678	1367416	17739	104.33	8.88453	1.79205	7.26345	heat_peak_1818
Chr2	1370443	1382000	11558	100.1	7.48323	1.72419	5.94352	heat_peak_1819
Chr2	1385484	1392814	7331	109.83	10.2792	1.88289	8.54237	heat_peak_1820
Chr2	1394139	1395601	1463	84.58	3.8073	1.47619	2.58085	heat_peak_1821
Chr2	1397440	1403846	6407	116.04	13.42	1.99751	11.6021	heat_peak_1822
Chr2	1405921	1408615	2695	90.92	4.73504	1.54331	3.41784	heat_peak_1823
Chr2	1410579	1413490	2912	108.26	9.39229	1.83203	7.70598	heat_peak_1824
Chr2	1414682	1425925	11244	98.97	7.00227	1.68111	5.50739	heat_peak_1825
Chr2	1427087	1438934	11848	106.61	9.41659	1.82784	7.75022	heat_peak_1826
Chr2	1440443	1448393	7951	106.43	8.92611	1.80181	7.27999	heat_peak_1827
Chr2	1450004	1456801	6798	102.46	8.35408	1.7692	6.76049	heat_peak_1828
Chr2	1461062	1462306	1245	119.71	7.40264	1.65045	5.85454	heat_peak_1829
Chr2	1464593	1466460	1868	90.22	5.06302	1.57341	3.71482	heat_peak_1830
Chr2	1468695	1473709	5015	99.59	7.29068	1.72039	5.75431	heat_peak_1831
Chr2	1475901	1481332	5432	99.6	4.50264	1.50333	3.20666	heat_peak_1832
Chr2	1483650	1484179	530	104.41	8.61335	1.81826	6.95706	heat_peak_1833
Chr2	1485473	1498769	13297	91.19	5.46192	1.59024	4.0929	heat_peak_1834
Chr2	1499994	1503326	3333	113.57	11.5674	1.951	9.75244	heat_peak_1835
Chr2	1504975	1513288	8314	102.65	7.65256	1.67072	6.15181	heat_peak_1836
Chr2	1514673	1515158	486	98.66	2.18072	1.28378	1.1462	heat_peak_1837
Chr2	1516893	1519942	3050	98.79	3.80396	1.44581	2.57431	heat_peak_1838
Chr2	1521709	1522160	452	88.66	3.58259	1.45418	2.37411	heat_peak_1839
Chr2	1523603	1524158	556	94.57	4.95527	1.54976	3.62093	heat_peak_1840
Chr2	1532234	1533475	1242	83.32	2.57038	1.35779	1.483	heat_peak_1841
Chr2	1536087	1536761	675	78.21	2.41067	1.35247	1.33732	heat_peak_1842
Chr2	1539249	1564705	25457	94.46	6.37918	1.6447	4.94648	heat_peak_1843
Chr2	1568462	1572415	3954	96.96	6.49074	1.68806	4.99808	heat_peak_1844
Chr2	1573628	1574281	654	110.68	9.70383	1.85793	7.98293	heat_peak_1845
Chr2	1577553	1579980	2428	93.05	5.19547	1.58856	3.82359	heat_peak_1846
Chr2	1581480	1583830	2351	86.32	3.95363	1.49218	2.70607	heat_peak_1847
Chr2	1586313	1586770	458	80.56	2.6301	1.37217	1.53128	heat_peak_1848
Chr2	1591308	1591706	399	94.13	3.33986	1.41265	2.16044	heat_peak_1849
Chr2	1593702	1596846	3145	97.02	7.06186	1.69082	5.56854	heat_peak_1850
Chr2	1599312	1603453	4142	94.73	6.13271	1.65121	4.68678	heat_peak_1851
Chr2	1604665	1611901	7237	102.94	6.74829	1.66081	5.25777	heat_peak_1852
Chr2	1613661	1632259	18599	96.4	6.06472	1.63243	4.63187	heat_peak_1853
Chr2	1633490	1637689	4200	93.59	5.79072	1.61083	4.39014	heat_peak_1854
Chr2	1639881	1642143	2263	95.82	4.92265	1.55893	3.57414	heat_peak_1855
Chr2	1645259	1645629	371	87.87	3.61056	1.4586	2.39923	heat_peak_1856
Chr2	1648194	1651915	3722	100.46	7.30351	1.7096	5.77477	heat_peak_1857
Chr2	1653059	1655673	2615	83.4	3.46895	1.4558	2.26889	heat_peak_1858
Chr2	1657827	1662769	4943	86.97	4.15361	1.50703	2.88782	heat_peak_1859
Chr2	1664566	1673230	8665	98.28	7.30334	1.71251	5.78231	heat_peak_1860
Chr2	1686507	1690952	4446	88.93	4.66724	1.54024	3.35849	heat_peak_1861
Chr2	1692702	1700336	7635	92.79	4.04347	1.48059	2.78828	heat_peak_1862
Chr2	1702330	1703128	799	86.83	2.97986	1.39589	1.84205	heat_peak_1863
Chr2	1705070	1707939	2870	92.38	4.39657	1.51524	3.11281	heat_peak_1864
Chr2	1710676	1711229	554	99.98	5.93138	1.62925	4.49339	heat_peak_1865
Chr2	1718892	1721804	2913	100.31	2.98621	1.36488	1.8475	heat_peak_1866
Chr2	1723076	1730151	7076	97.34	7.02968	1.69375	5.53145	heat_peak_1867
Chr2	1732172	1739898	7727	100.44	7.15192	1.71422	5.62075	heat_peak_1868
Chr2	1741401	1750459	9059	95.49	6.72244	1.64788	5.28232	heat_peak_1869
Chr2	1751801	1768390	16590	102.35	8.57488	1.78265	6.96901	heat_peak_1870
Chr2	1769897	1788224	18328	97.63	6.66339	1.6568	5.20285	heat_peak_1871
Chr2	1790943	1798585	7643	97.08	6.39221	1.65588	4.93131	heat_peak_1872
Chr2	1801928	1810111	8184	97.47	6.84047	1.67888	5.35438	heat_peak_1873
Chr2	1812835	1813377	543	79.3	2.70823	1.38512	1.59625	heat_peak_1874
Chr2	1814706	1821288	6583	85.33	3.89001	1.48907	2.64799	heat_peak_1875
Chr2	1828073	1838876	10804	91.64	5.5615	1.59672	4.1858	heat_peak_1876
Chr2	1840156	1860961	20806	111.69	10.6991	1.88931	8.95579	heat_peak_1877
Chr2	1867206	1876066	8861	109.36	7.37532	1.68113	5.84477	heat_peak_1878
Chr2	1877855	1878989	1135	87.39	4.15868	1.51157	2.88724	heat_peak_1879
Chr2	1881163	1889816	8654	90.72	4.99899	1.57219	3.6504	heat_peak_1880
Chr2	1891240	1895228	3989	101.33	5.77782	1.59478	4.37243	heat_peak_1881
Chr2	1897758	1902052	4295	132.87	13.6253	1.97495	11.6774	heat_peak_1882
Chr2	1904053	1909833	5781	87.38	4.26911	1.52445	2.98302	heat_peak_1883
Chr2	1911084	1916002	4919	129.6	13.3749	1.95168	11.4702	heat_peak_1884
Chr2	1917200	1917772	573	94.65	5.91422	1.64994	4.4699	heat_peak_1885
Chr2	1919020	1921059	2040	91.41	2.91309	1.37077	1.78681	heat_peak_1886
Chr2	1923095	1923519	425	79.33	2.70826	1.38559	1.59579	heat_peak_1887
Chr2	1927068	1929253	2186	97.24	4.60529	1.51993	3.30101	heat_peak_1888
Chr2	1932025	1932700	676	100.33	2.44859	1.30981	1.37632	heat_peak_1889
Chr2	1936343	1939655	3313	107.83	6.15004	1.60789	4.69869	heat_peak_1890
Chr2	1941371	1948166	6796	113.58	12.3295	1.96426	10.5167	heat_peak_1891
Chr2	1949530	1955357	5828	94.78	6.33095	1.65213	4.88391	heat_peak_1892
Chr2	1956618	1976463	19846	98.41	6.79189	1.67487	5.30649	heat_peak_1893
Chr2	1977792	1990448	12657	99.06	7.8591	1.72599	6.32463	heat_peak_1894
Chr2	1992122	2011978	19857	94.29	5.85254	1.59847	4.46081	heat_peak_1895
Chr2	2013191	2016793	3603	107.91	10.0982	1.80322	8.46385	heat_peak_1896
Chr2	2018651	2019755	1105	87.44	4.27829	1.52546	2.99096	heat_peak_1897
Chr2	2021106	2024870	3765	106.88	9.97763	1.86088	8.28119	heat_peak_1898
Chr2	2026415	2038681	12267	97.15	6.55284	1.65335	5.09661	heat_peak_1899
Chr2	2040379	2045458	5080	85.69	3.9581	1.49535	2.70815	heat_peak_1900
Chr2	2046906	2057447	10542	128.47	16.8488	1.9395	15.1085	heat_peak_1901
Chr2	2061011	2065009	3999	87.21	4.34407	1.52138	3.06128	heat_peak_1902
Chr2	2067175	2080405	13231	102.04	7.0945	1.66518	5.60455	heat_peak_1903
Chr2	2082855	2084415	1561	91.97	4.12962	1.49456	2.86703	heat_peak_1904
Chr2	2085881	2087545	1665	87.64	4.35426	1.52898	3.06212	heat_peak_1905
Chr2	2088881	2105648	16768	91.51	5.49368	1.59569	4.11807	heat_peak_1906
Chr2	2108049	2117398	9350	93.45	5.88132	1.62917	4.46327	heat_peak_1907
Chr2	2121074	2129022	7949	97.26	6.72014	1.69141	5.22313	heat_peak_1908
Chr2	2130740	2138090	7351	94.24	6.00475	1.64272	4.56948	heat_peak_1909
Chr2	2142167	2156943	14777	108.46	9.25734	1.82605	7.5796	heat_peak_1910
Chr2	2158429	2160866	2438	103.17	9.02847	1.79688	7.40454	heat_peak_1911
Chr2	2163071	2174440	11370	104.91	8.54531	1.75372	6.95974	heat_peak_1912
Chr2	2178821	2180047	1227	85.37	3.86123	1.48984	2.61852	heat_peak_1913
Chr2	2181694	2184321	2628	90.67	4.75012	1.55355	3.42347	heat_peak_1914
Chr2	2185473	2192408	6936	94.04	5.93084	1.63906	4.50015	heat_peak_1915
Chr2	2193616	2197642	4027	95.36	6.44964	1.66207	4.99068	heat_peak_1916
Chr2	2201915	2214499	12585	89.8	5.02607	1.56625	3.6878	heat_peak_1917
Chr2	2216491	2223062	6572	104.65	8.54366	1.75515	6.97485	heat_peak_1918
Chr2	2224501	2239231	14731	109.77	8.96323	1.79622	7.30764	heat_peak_1919
Chr2	2240379	2250150	9772	92.72	5.777	1.61654	4.37486	heat_peak_1920
Chr2	2251802	2261151	9350	92.76	5.72238	1.61721	4.31954	heat_peak_1921
Chr2	2262565	2264628	2064	132.04	15.5562	2.09974	13.5421	heat_peak_1922
Chr2	2266802	2270425	3624	110.42	5.40176	1.54347	4.01821	heat_peak_1923
Chr2	2273213	2277644	4432	88.33	4.58847	1.54081	3.28145	heat_peak_1924
Chr2	2293567	2309760	16194	96.55	6.92395	1.68215	5.44291	heat_peak_1925
Chr2	2313832	2314727	896	80.54	2.34427	1.33831	1.28549	heat_peak_1926
Chr2	2317678	2319773	2096	81.38	3.00374	1.4127	1.85687	heat_peak_1927
Chr2	2321592	2326582	4991	99.91	6.59149	1.69036	5.0885	heat_peak_1928
Chr2	2328161	2328786	626	101.49	2.9192	1.35766	1.7896	heat_peak_1929
Chr2	2330673	2335794	5122	83.41	3.38692	1.44476	2.19973	heat_peak_1930
Chr2	2337762	2338713	952	97.5	3.77692	1.44199	2.55128	heat_peak_1931
Chr2	2345201	2346996	1796	84.32	3.63302	1.47155	2.41358	heat_peak_1932
Chr2	2351884	2354596	2713	90.17	3.65743	1.45261	2.44808	heat_peak_1933
Chr2	2356431	2357478	1048	95.97	6.35916	1.67255	4.88613	heat_peak_1934
Chr2	2358841	2360415	1575	105.77	8.12106	1.76794	6.50819	heat_peak_1935
Chr2	2362691	2369275	6585	83.23	3.48948	1.4529	2.29246	heat_peak_1936
Chr2	2370674	2371903	1230	80.86	2.9755	1.41192	1.8304	heat_peak_1937
Chr2	2375778	2377949	2172	85.11	3.88189	1.48535	2.64428	heat_peak_1938
Chr2	2379320	2381007	1688	77.45	2.41475	1.3532	1.34186	heat_peak_1939
Chr2	2383021	2387737	4717	79.41	2.74357	1.38697	1.62908	heat_peak_1940
Chr2	2388869	2391135	2267	85.27	3.93383	1.48815	2.69258	heat_peak_1941
Chr2	2393750	2396536	2787	82.62	3.39614	1.44235	2.21221	heat_peak_1942
Chr2	2397715	2398761	1047	89.76	4.8219	1.56546	3.48372	heat_peak_1943
Chr2	2401392	2404851	3460	83.69	3.53971	1.46083	2.33333	heat_peak_1944
Chr2	2406650	2406983	334	77.9	2.48173	1.36096	1.39942	heat_peak_1945
Chr2	2408837	2411478	2642	84.91	3.77259	1.4818	2.53982	heat_peak_1946
Chr2	2414022	2415500	1479	94.71	6.08392	1.65086	4.63781	heat_peak_1947
Chr2	2418492	2422143	3652	86.48	4.07727	1.50894	2.81067	heat_peak_1948
Chr2	2423319	2424363	1045	90.76	5.10332	1.58283	3.74335	heat_peak_1949
Chr2	2426443	2445540	19098	92.88	5.50343	1.59619	4.12097	heat_peak_1950
Chr2	2446894	2450775	3882	88.57	4.59297	1.545	3.28058	heat_peak_1951
Chr2	2452508	2454633	2126	86.29	4.09037	1.50567	2.82755	heat_peak_1952
Chr2	2459387	2459767	381	103.23	8.17988	1.79787	6.54875	heat_peak_1953
Chr2	2460923	2465440	4518	83.98	3.5746	1.46586	2.36202	heat_peak_1954
Chr2	2466709	2467241	533	77.93	2.4883	1.36154	1.40526	heat_peak_1955
Chr2	2469804	2471906	2103	82.15	3.25473	1.43428	2.08124	heat_peak_1956
Chr2	2473788	2482508	8721	81.12	3.06503	1.41645	1.91378	heat_peak_1957
Chr2	2487245	2488151	907	77.42	2.40596	1.35258	1.33388	heat_peak_1958
Chr2	2490982	2492170	1189	112.28	11.2273	1.95404	9.40524	heat_peak_1959
Chr2	2498882	2499398	517	78.89	2.64325	1.37801	1.53999	heat_peak_1960
Chr2	2500673	2501133	461	85.08	3.81734	1.48481	2.58079	heat_peak_1961
Chr2	2502780	2504642	1863	92.25	5.50624	1.60849	4.11339	heat_peak_1962
Chr2	2508135	2509658	1524	79.54	2.75687	1.38925	1.63968	heat_peak_1963
Chr2	2511590	2513333	1744	94.66	5.93025	1.65006	4.48558	heat_peak_1964
Chr2	2514997	2517501	2505	97.66	6.87671	1.70175	5.36732	heat_peak_1965
Chr2	2522936	2525669	2734	79.12	2.67878	1.382	1.57064	heat_peak_1966
Chr2	2532692	2534545	1854	85.26	3.85842	1.48797	2.61788	heat_peak_1967
Chr2	2536056	2551634	15579	93.04	5.79799	1.622	4.38882	heat_peak_1968
Chr2	2555602	2556867	1266	80.89	2.9982	1.41252	1.85212	heat_peak_1969
Chr2	2558075	2559267	1193	90.72	5.17507	1.58204	3.81544	heat_peak_1970
Chr2	2560480	2567326	6847	87.13	4.35078	1.51987	3.07004	heat_peak_1971
Chr2	2568750	2570856	2107	93.94	6.09754	1.63748	4.67002	heat_peak_1972
Chr2	2573921	2574933	1013	87.65	4.38442	1.52911	3.09197	heat_peak_1973
[truncated: 4,845 more rows]

## Sheet: CRWN4_peak_mock
# This file is generated by MACS version 2.1.1.20160309
# Command line: callpeak -t IP_mock_1_R1.fq_mapped_PE_sorted.bam IP_mock_2_R1.fq_mapped_PE_sorted.bam -c input_mock_1_R1.fq_mapped_PE_sorted.bam input_mock_2_R1.fq_mapped_PE_sorted.bam --broad -f BAMPE -B -g 1.2e8 --bw 450 -n mock --keep-dup=1 --outdir=macs2_c4_cmb_mock
# ARGUMENTS LIST:
# name = mock
# format = BAMPE
# ChIP-seq file = ['IP_mock_1_R1.fq_mapped_PE_sorted.bam', 'IP_mock_2_R1.fq_mapped_PE_sorted.bam']
# control file = ['input_mock_1_R1.fq_mapped_PE_sorted.bam', 'input_mock_2_R1.fq_mapped_PE_sorted.bam']
# effective genome size = 1.20e+08
# band width = 450
# model fold = [5, 50]
# qvalue cutoff for narrow/strong regions = 5.00e-02
# qvalue cutoff for broad/weak regions = 1.00e-01
# Larger dataset will be scaled towards smaller dataset.
# Range for calculating regional lambda is: 1000 bps and 10000 bps
# Broad region calling is on
# Paired-End mode is on
# fragment size is determined as 268 bps
# total fragments in treatment: 22345693
# fragments after filtering in treatment: 17983785
# maximum duplicate fragments in treatment = 1
# Redundant rate in treatment: 0.20
# total fragments in control: 41354244
# fragments after filtering in control: 35336157
# maximum duplicate fragments in control = 1
# Redundant rate in control: 0.15
# d = 268
chr	start	end	length	pileup	#NAME?	fold_enrichment	#NAME?	name
Chr1	577398	577672	275	74.89	3.76618	1.53104	1.27351	mock_peak_1
Chr1	3781449	3783626	2178	80.83	3.83496	1.51674	1.33023	mock_peak_2
Chr1	3910929	3911235	307	74.09	4.37086	1.60304	1.78629	mock_peak_3
Chr1	6646634	6647831	1198	64	3.42743	1.53979	1.006	mock_peak_4
Chr1	8200922	8201862	941	65.25	3.64171	1.5619	1.1682	mock_peak_5
Chr1	8444987	8447121	2135	67.96	4.22582	1.6213	1.6429	mock_peak_6
Chr1	8468777	8469907	1131	68.05	3.6644	1.55079	1.18943	mock_peak_7
Chr1	8787982	8790624	2643	76.43	4.09223	1.56132	1.54262	mock_peak_8
Chr1	8792091	8794922	2832	84.85	8.34696	1.88477	5.5528	mock_peak_9
Chr1	9387356	9388124	769	66.46	3.80463	1.57643	1.30248	mock_peak_10
Chr1	10206260	10206586	327	69.08	3.9993	1.58713	1.4597	mock_peak_11
Chr1	10906245	10906958	714	66.39	3.54967	1.54405	1.10261	mock_peak_12
Chr1	11001959	11002306	348	75.64	4.19781	1.5774	1.62666	mock_peak_13
Chr1	11086388	11086916	529	70.31	4.79987	1.67599	2.14161	mock_peak_14
Chr1	11370902	11371939	1038	79.98	3.69291	1.50179	1.2181	mock_peak_15
Chr1	11481541	11482464	924	68.04	4.13875	1.60972	1.57373	mock_peak_16
Chr1	11786113	11786455	343	67.31	3.91333	1.58565	1.38676	mock_peak_17
Chr1	11884250	11884575	326	66.27	3.61329	1.55276	1.15527	mock_peak_18
Chr1	11984538	11985110	573	71.61	4.56884	1.63926	1.94604	mock_peak_19
Chr1	12233012	12234803	1792	68	4.04671	1.59708	1.50388	mock_peak_20
Chr1	12318813	12319818	1006	64.58	3.55225	1.55363	1.09781	mock_peak_21
Chr1	12362171	12363591	1421	71.91	4.94921	1.68321	2.27574	mock_peak_22
Chr1	12376840	12377236	397	327.59	16.6434	1.64406	13.5387	mock_peak_23
Chr1	12394552	12395650	1099	70	4.81094	1.67731	2.15902	mock_peak_24
Chr1	12396846	12397961	1116	65.2	3.69075	1.56832	1.20677	mock_peak_25
Chr1	12505416	12505796	381	71.32	3.55676	1.52226	1.11266	mock_peak_26
Chr1	12523608	12523876	269	70.15	4.12401	1.59658	1.56194	mock_peak_27
Chr1	12605792	12606164	373	71.76	5.32275	1.72381	2.6163	mock_peak_28
Chr1	12696742	12697607	866	66.27	3.93151	1.5937	1.39763	mock_peak_29
Chr1	12824073	12824653	581	89.02	9.19428	1.97638	6.26269	mock_peak_30
Chr1	12848991	12849668	678	67.87	4.31082	1.63162	1.71546	mock_peak_31
Chr1	12939118	12940075	958	65.76	3.79755	1.57948	1.28925	mock_peak_32
Chr1	12965134	12965942	809	66.07	3.65908	1.55985	1.1831	mock_peak_33
Chr1	13019582	13019884	303	65.45	3.74582	1.57417	1.25001	mock_peak_34
Chr1	13094671	13095635	965	65.14	3.676	1.56695	1.19322	mock_peak_35
Chr1	13096756	13097054	299	69.04	4.53537	1.65367	1.90012	mock_peak_36
Chr1	13137855	13138152	298	65.96	3.86104	1.5863	1.34155	mock_peak_37
Chr1	13193703	13194782	1080	65.39	3.72797	1.572	1.23742	mock_peak_38
Chr1	13773961	13774814	854	77.69	5.48555	1.70564	2.76284	mock_peak_39
Chr1	14238954	14239947	994	104.05	8.7701	1.84769	5.87724	mock_peak_40
Chr1	14316586	14317424	839	65.27	3.70412	1.56994	1.2152	mock_peak_41
Chr1	14609337	14610212	876	112.81	12.0914	2.03654	9.05796	mock_peak_42
Chr1	14720772	14723071	2300	132.64	15.0635	2.07982	11.9992	mock_peak_43
Chr1	14732090	14733022	933	78.16	7.29999	1.87531	4.48731	mock_peak_44
Chr1	14734832	14737253	2422	74.7	6.22143	1.79337	3.46089	mock_peak_45
Chr1	14935493	14938334	2842	66.33	3.94896	1.59502	1.41632	mock_peak_46
Chr1	14965177	14965447	271	68.41	4.43742	1.64433	1.82124	mock_peak_47
Chr1	15038720	15042088	3369	111.71	7.74342	1.71216	4.9267	mock_peak_48
Chr1	15043357	15045851	2495	108.8	5.85732	1.59438	3.12294	mock_peak_49
Chr1	15049091	15052469	3379	139.69	7.47043	1.62104	4.6537	mock_peak_50
Chr1	15082068	15085970	3903	4028.52	98.7603	1.36036	95.2697	mock_peak_51
Chr1	15093455	15097698	4244	268.51	20.4864	1.8016	17.3576	mock_peak_52
Chr1	15099273	15102893	3621	223.19	16.7438	1.78598	13.6915	mock_peak_53
Chr1	15105577	15110328	4752	143.47	10.5614	1.74606	7.64426	mock_peak_54
Chr1	15111416	15125141	13726	90.92	5.9278	1.66626	3.21517	mock_peak_55
Chr1	15127179	15130860	3682	88.17	7.61548	1.83027	4.79628	mock_peak_56
Chr1	15131938	15132226	289	89.72	7.51279	1.83389	4.64488	mock_peak_57
Chr1	15134512	15138614	4103	193.25	12.1601	1.71856	9.16267	mock_peak_58
Chr1	15148084	15149614	1531	106.67	6.04427	1.62684	3.28882	mock_peak_59
Chr1	15159145	15160114	970	79.97	4.04873	1.54915	1.50249	mock_peak_60
Chr1	15169531	15178038	8508	160.76	12.2316	1.78413	9.25116	mock_peak_61
Chr1	15190125	15192290	2166	130.26	6.06852	1.55843	3.30362	mock_peak_62
Chr1	15198533	15199194	662	127.28	6.96711	1.62632	4.15458	mock_peak_63
Chr1	15204105	15205545	1441	141.71	9.61584	1.71539	6.6946	mock_peak_64
Chr1	15207083	15209054	1972	109.22	7.19745	1.68987	4.38108	mock_peak_65
Chr1	15226364	15226846	483	174.88	16.1546	1.88891	13.1149	mock_peak_66
Chr1	15228054	15228382	329	67.87	4.3176	1.63149	1.72676	mock_peak_67
Chr1	15236637	15237221	585	86.55	8.8217	1.95873	5.90909	mock_peak_68
Chr1	15238990	15240001	1012	79.38	6.97985	1.83748	4.17989	mock_peak_69
Chr1	15251990	15253513	1524	80.66	7.41596	1.87976	4.56448	mock_peak_70
Chr1	15259337	15259648	312	142.18	9.79497	1.73444	6.85997	mock_peak_71
Chr1	15261905	15263064	1160	78.38	6.82062	1.82814	4.02579	mock_peak_72
Chr1	15267110	15267550	441	206.41	14.6342	1.75608	11.5771	mock_peak_73
Chr1	15269853	15270877	1025	74.19	5.58427	1.73812	2.86669	mock_peak_74
Chr1	15290132	15291363	1232	94.82	7.33615	1.76456	4.52161	mock_peak_75
Chr1	15298688	15299542	855	83.42	8.11658	1.92143	5.23395	mock_peak_76
Chr1	15308593	15310123	1531	70.89	4.28251	1.61227	1.70199	mock_peak_77
Chr1	15324220	15324699	480	79.3	7.04754	1.8486	4.22691	mock_peak_78
Chr1	15330008	15330292	285	122.03	12.1029	1.98922	9.05582	mock_peak_79
Chr1	15333763	15334336	574	97.19	12.2591	2.12995	9.28764	mock_peak_80
Chr1	15336387	15337191	805	83.27	8.25282	1.93763	5.36635	mock_peak_81
Chr1	15350283	15351567	1285	68.88	4.27186	1.61958	1.69634	mock_peak_82
Chr1	15360038	15361155	1118	70.91	5.02835	1.69667	2.35161	mock_peak_83
Chr1	15364106	15365653	1548	172.94	12.9734	1.77088	9.99155	mock_peak_84
Chr1	15388231	15389879	1649	103.51	9.30907	1.8873	6.38212	mock_peak_85
Chr1	15396745	15397572	828	73.64	5.18308	1.69683	2.4946	mock_peak_86
Chr1	15406983	15408378	1396	85.99	7.29002	1.838	4.46629	mock_peak_87
Chr1	15423881	15424266	386	87.06	6.62689	1.75934	3.83965	mock_peak_88
Chr1	15437053	15438012	960	229.73	11.5323	1.61825	8.48552	mock_peak_89
Chr1	15567376	15567702	327	72.23	5.45387	1.7349	2.74227	mock_peak_90
Chr1	15700112	15701516	1405	164.39	5.4876	1.43503	2.77396	mock_peak_91
Chr1	15804439	15804720	282	74.59	4.34985	1.59853	1.76127	mock_peak_92
Chr1	15841106	15841666	561	71.54	5.2677	1.71853	2.57202	mock_peak_93
Chr1	16013108	16013402	295	66.55	3.99429	1.60039	1.44675	mock_peak_94
Chr1	16425769	16426431	663	67.27	3.82489	1.57505	1.31723	mock_peak_95
Chr1	16509832	16513115	3284	237.17	14.1444	1.68498	11.0815	mock_peak_96
Chr1	16514800	16525194	10395	192.24	6.8574	1.45529	4.07884	mock_peak_97
Chr1	16526850	16527286	437	202.42	6.50489	1.43736	3.70712	mock_peak_98
Chr1	16528374	16528854	481	130.87	6.77014	1.58196	3.99272	mock_peak_99
Chr1	16549784	16550104	321	65.72	3.80963	1.58075	1.30196	mock_peak_100
Chr1	16639131	16640457	1327	68.62	3.66494	1.54846	1.19018	mock_peak_101
Chr1	16994742	16995447	706	67.04	3.8249	1.57631	1.31408	mock_peak_102
Chr1	17077203	17078247	1045	66.08	3.4534	1.53294	1.0278	mock_peak_103
Chr1	17086091	17087940	1850	67.61	4.24121	1.62485	1.65578	mock_peak_104
Chr1	17137195	17137941	747	69.92	4.79036	1.67618	2.13656	mock_peak_105
Chr1	17139038	17144383	5346	100.03	9.30738	1.87823	6.42492	mock_peak_106
Chr1	17365285	17366265	981	71.15	3.838	1.55673	1.33048	mock_peak_107
Chr1	17509043	17509559	517	64.36	3.50595	1.5485	1.06356	mock_peak_108
Chr1	17515385	17516688	1304	69.64	4.49657	1.6404	1.89687	mock_peak_109
Chr1	17520782	17521092	311	70.29	4.33191	1.62076	1.73628	mock_peak_110
Chr1	17540663	17540947	285	69.76	3.92087	1.57365	1.39946	mock_peak_111
Chr1	17592157	17592429	273	73.07	5.64812	1.75468	2.90115	mock_peak_112
Chr1	17650213	17650651	439	69.62	3.58494	1.53369	1.13654	mock_peak_113
Chr1	18012774	18018397	5624	113.17	7.6064	1.72014	4.76391	mock_peak_114
Chr1	18142087	18142393	307	69.01	3.7963	1.56218	1.29661	mock_peak_115
Chr1	18832604	18833775	1172	65.37	3.72523	1.57228	1.23084	mock_peak_116
Chr1	18863787	18864069	283	66.28	3.83245	1.58043	1.32575	mock_peak_117
Chr1	18889609	18889887	279	70.46	4.97244	1.69304	2.30335	mock_peak_118
Chr1	18894881	18895335	455	79.99	5.39475	1.68457	2.67757	mock_peak_119
Chr1	19230543	19230847	305	70.44	4.85852	1.68226	2.19144	mock_peak_120
Chr1	19265704	19266637	934	64.21	3.4732	1.54488	1.03932	mock_peak_121
Chr1	19330963	19331409	447	72.3	3.67259	1.53274	1.20044	mock_peak_122
Chr1	19354394	19354790	397	71.82	5.33054	1.72346	2.63084	mock_peak_123
Chr1	19899242	19899702	461	69.52	3.63603	1.53972	1.17119	mock_peak_124
Chr1	21319635	21320019	385	72.83	3.92189	1.55861	1.39901	mock_peak_125
Chr1	21372705	21373834	1130	67.45	3.68618	1.55585	1.20999	mock_peak_126
Chr1	21403512	21404602	1091	65.11	3.5499	1.55046	1.10508	mock_peak_127
Chr1	21458403	21459225	823	67.17	3.53506	1.5386	1.09105	mock_peak_128
Chr1	21525437	21528046	2610	87.55	5.38061	1.63921	2.68499	mock_peak_129
Chr1	21587821	21588825	1005	66.24	3.92608	1.5929	1.3956	mock_peak_130
Chr1	21607751	21610966	3216	83.23	5.67202	1.70684	2.94235	mock_peak_131
Chr1	21774958	21775600	643	69.61	4.61715	1.65657	1.99282	mock_peak_132
Chr1	21811181	21812649	1469	68.2	4.36806	1.63497	1.77698	mock_peak_133
Chr1	21824182	21824467	286	78.77	7.31973	1.88978	4.46177	mock_peak_134
Chr1	21847580	21848006	427	68.7	4.44427	1.64408	1.82473	mock_peak_135
Chr1	21852713	21853172	460	66.63	3.98231	1.59743	1.44613	mock_peak_136
Chr1	22059749	22061646	1898	79.39	5.3985	1.68532	2.7051	mock_peak_137
Chr1	22151082	22151362	281	65.87	3.8399	1.58418	1.3237	mock_peak_138
Chr1	22160491	22161614	1124	66.48	3.5752	1.54698	1.12171	mock_peak_139
Chr1	22227251	22227539	289	65.33	3.586	1.55409	1.13113	mock_peak_140
Chr1	22284439	22285053	615	64.76	3.56755	1.55476	1.11136	mock_peak_141
Chr1	22643063	22643406	344	66.47	3.97499	1.59835	1.43153	mock_peak_142
Chr1	22692417	22692785	369	76.29	3.91923	1.54241	1.39876	mock_peak_143
Chr1	23000370	23000657	288	66.29	3.9331	1.59405	1.39709	mock_peak_144
Chr1	23007514	23008364	851	65.8	3.82169	1.58244	1.30749	mock_peak_145
Chr1	23011964	23012678	715	66.67	3.89433	1.5864	1.37412	mock_peak_146
Chr1	23452583	23452927	345	76.8	6.75142	1.84312	3.93439	mock_peak_147
Chr1	23604797	23605680	884	65.83	3.47263	1.53656	1.04406	mock_peak_148
Chr1	24371681	24372509	829	66.53	3.82838	1.57961	1.31363	mock_peak_149
Chr1	24509091	24510230	1140	71.53	3.67984	1.53546	1.20617	mock_peak_150
Chr1	24762677	24763376	700	68.11	4.36653	1.63722	1.7628	mock_peak_151
Chr1	24782696	24783794	1099	66.62	3.78308	1.5731	1.2803	mock_peak_152
Chr1	25106905	25108203	1299	64.75	3.58999	1.55765	1.12732	mock_peak_153
Chr1	25118497	25118872	376	70.59	3.88735	1.56625	1.36794	mock_peak_154
Chr1	25126103	25126494	392	65.6	3.65228	1.56157	1.17926	mock_peak_155
Chr1	27139540	27140475	936	64.26	3.47918	1.54543	1.04391	mock_peak_156
Chr2	1298	10238	8941	11099.8	110.12	1.21752	106.625	mock_peak_157
Chr2	19190	19566	377	75.62	5.23677	1.69011	2.55037	mock_peak_158
Chr2	51075	51418	344	95.69	5.42857	1.60846	2.72611	mock_peak_159
Chr2	52946	54305	1360	108.35	6.20099	1.62048	3.4483	mock_peak_160
Chr2	575612	576439	828	67.53	4.23028	1.62358	1.64795	mock_peak_161
Chr2	732689	734041	1353	72.31	5.20374	1.70861	2.50818	mock_peak_162
Chr2	886011	886322	312	69.44	4.14794	1.60164	1.59436	mock_peak_163
Chr2	895664	896231	568	68.65	4.32682	1.62906	1.73462	mock_peak_164
Chr2	964304	964614	311	78.44	4.65327	1.61691	2.01546	mock_peak_165
Chr2	1069779	1070807	1029	66.78	3.97401	1.5965	1.43375	mock_peak_166
Chr2	1433744	1434865	1122	68.7	4.28401	1.62317	1.70014	mock_peak_167
Chr2	1493365	1494061	697	64.43	3.5206	1.5501	1.0747	mock_peak_168
Chr2	1507486	1508464	979	64.87	3.61774	1.56054	1.14969	mock_peak_169
Chr2	1540799	1542030	1232	68.28	4.21969	1.6164	1.65193	mock_peak_170
Chr2	1627225	1627802	578	65.01	3.64721	1.56373	1.17219	mock_peak_171
Chr2	1692763	1694138	1376	67.2	4.1573	1.61572	1.59201	mock_peak_172
Chr2	1823147	1823783	637	103.59	7.791	1.79456	4.96185	mock_peak_173
Chr2	1840270	1840725	456	64.69	3.5682	1.555	1.11237	mock_peak_174
Chr2	1842113	1842598	486	73.85	4.85881	1.66086	2.21007	mock_peak_175
Chr2	1845739	1846628	890	82.57	3.75986	1.49939	1.26993	mock_peak_176
Chr2	1859655	1860427	773	66.8	4.02318	1.60242	1.47331	mock_peak_177
Chr2	1871963	1873119	1157	70.92	4.18114	1.59955	1.62049	mock_peak_178
Chr2	1946872	1947341	470	65.44	3.46623	1.53789	1.03827	mock_peak_179
Chr2	2050493	2050982	490	66.44	3.96979	1.59751	1.42985	mock_peak_180
Chr2	2258503	2258777	275	64	3.42816	1.53989	1.006	mock_peak_181
Chr2	2294880	2295715	836	65.36	3.7266	1.5721	1.23525	mock_peak_182
Chr2	3086741	3089467	2727	94.85	5.23496	1.59455	2.56186	mock_peak_183
Chr2	3549508	3550941	1434	100.08	8.73119	1.84894	5.84248	mock_peak_184
Chr2	3605764	3607317	1554	3132.74	79.8437	1.38033	76.3898	mock_peak_185
Chr2	3614968	3627435	12468	7997.36	337.372	1.47785	333.537	mock_peak_186
Chr2	3634611	3635024	414	75.69	6.41916	1.81555	3.62832	mock_peak_187
Chr2	3950894	3951324	431	140.58	4.17746	1.39646	1.6118	mock_peak_188
Chr2	3953801	3954719	919	88.79	4.17808	1.51971	1.61144	mock_peak_189
Chr2	3964964	3965727	764	118.88	11.7471	1.90638	8.80982	mock_peak_190
Chr2	4900831	4902497	1667	83.36	5.44348	1.67416	2.72984	mock_peak_191
Chr2	4903587	4905092	1506	67.93	4.326	1.63301	1.73007	mock_peak_192
Chr2	4906195	4907356	1162	75.83	4.82323	1.64537	2.1719	mock_peak_193
Chr2	4908573	4908903	331	72.93	5.21866	1.70845	2.51186	mock_peak_194
Chr2	4936183	4936586	404	98.05	5.29504	1.58922	2.59238	mock_peak_195
Chr2	5198553	5205840	7288	367.67	38.9703	1.95411	35.7353	mock_peak_196
Chr2	5566033	5567202	1170	138.92	7.86792	1.62905	5.01226	mock_peak_197
Chr2	5574253	5574745	493	79.79	4.26247	1.56487	1.68354	mock_peak_198
Chr2	5576219	5576964	746	77.31	4.18212	1.56745	1.61399	mock_peak_199
Chr2	5578405	5578856	452	183.92	11.238	1.68021	8.24803	mock_peak_200
Chr2	5609771	5610136	366	66.3	3.86522	1.58509	1.34751	mock_peak_201
Chr2	5641107	5642120	1014	64.6	3.55135	1.55338	1.09822	mock_peak_202
Chr2	5646945	5647312	368	64.57	3.54993	1.55329	1.09689	mock_peak_203
Chr2	5737077	5737381	305	64.34	3.5003	1.54788	1.05937	mock_peak_204
Chr2	5844464	5845181	718	64.78	3.56306	1.55406	1.10795	mock_peak_205
Chr2	5852937	5853234	298	65.03	3.65237	1.5642	1.17703	mock_peak_206
Chr2	5978109	5979700	1592	65.92	3.8539	1.5854	1.3372	mock_peak_207
Chr2	6060359	6061475	1117	66.38	3.95921	1.59628	1.4228	mock_peak_208
Chr2	6103373	6103694	322	71.44	4.15731	1.59273	1.59673	mock_peak_209
Chr2	6198300	6199196	897	67.81	3.979	1.59108	1.44121	mock_peak_210
Chr2	6228795	6229134	340	65.21	3.69227	1.56859	1.20689	mock_peak_211
Chr2	6245471	6245854	384	68.75	4.53468	1.65252	1.9147	mock_peak_212
Chr2	6295167	6295622	456	67.42	4.20411	1.6208	1.62845	mock_peak_213
Chr2	6299237	6299959	723	68.6	3.6696	1.54873	1.19736	mock_peak_214
Chr2	6301230	6302607	1378	64.64	3.55254	1.55313	1.10172	mock_peak_215
Chr2	6448905	6449525	621	69.5	4.70693	1.66715	2.07366	mock_peak_216
Chr2	6628807	6629155	349	64.54	3.54378	1.55261	1.09239	mock_peak_217
Chr2	6776389	6776675	287	68.44	3.80787	1.56616	1.31065	mock_peak_218
Chr2	6930673	6930961	289	75.72	4.49951	1.61223	1.87757	mock_peak_219
Chr2	6963199	6963856	658	65.32	3.69777	1.56895	1.21105	mock_peak_220
Chr2	6990376	6990648	273	68.24	4.39423	1.6396	1.78812	mock_peak_221
Chr2	7005172	7007505	2334	88.26	4.88312	1.59394	2.25206	mock_peak_222
Chr2	7009180	7010121	942	86.97	3.7061	1.48271	1.23027	mock_peak_223
Chr2	7037555	7038178	624	74.21	4.82063	1.65539	2.15829	mock_peak_224
Chr2	7065382	7066132	751	67.85	3.91823	1.58377	1.39497	mock_peak_225
Chr2	7163794	7164332	539	67.66	3.84988	1.57616	1.33887	mock_peak_226
Chr2	7332344	7333324	981	69.15	3.99359	1.58598	1.45367	mock_peak_227
Chr2	7422584	7423808	1225	68.43	3.8505	1.57281	1.33767	mock_peak_228
Chr2	7649833	7650117	285	72.5	3.94725	1.56326	1.41707	mock_peak_229
Chr2	7799259	7799579	321	68.41	4.4497	1.64434	1.8403	mock_peak_230
Chr2	7924641	7925711	1071	69	3.47355	1.5216	1.04536	mock_peak_231
Chr2	8044007	8044357	351	65.54	3.63663	1.5598	1.16582	mock_peak_232
Chr2	8287343	8287639	297	67.51	4.22558	1.62302	1.64556	mock_peak_233
Chr2	8288821	8289118	298	69.6	4.56161	1.65291	1.92688	mock_peak_234
Chr2	8340818	8341601	784	65.23	3.62181	1.55936	1.15513	mock_peak_235
Chr2	8418788	8419060	273	65.69	3.79627	1.58003	1.28451	mock_peak_236
Chr2	9025112	9026183	1072	67.09	4.0592	1.60453	1.50974	mock_peak_237
Chr2	9222367	9223383	1017	66.87	3.74168	1.56662	1.24809	mock_peak_238
Chr2	9851130	9851457	328	75.61	6.35679	1.81487	3.55656	mock_peak_239
Chr2	10543051	10545253	2203	71.31	4.41549	1.62658	1.81245	mock_peak_240
Chr2	10586672	10587209	538	66.47	3.9759	1.5969	1.44402	mock_peak_241
Chr2	11254161	11254521	361	67.24	3.63178	1.55053	1.16473	mock_peak_242
Chr2	11260296	11260601	306	69.2	4.61501	1.66307	1.96343	mock_peak_243
Chr2	11604215	11605087	873	68.82	3.96552	1.58637	1.42635	mock_peak_244
Chr2	11633584	11634435	852	79.57	3.90214	1.52731	1.38114	mock_peak_245
Chr2	12843625	12843928	304	74.21	4.07314	1.56929	1.52725	mock_peak_246
Chr2	14053517	14053978	462	72	3.66668	1.53185	1.19729	mock_peak_247
Chr2	14075718	14076437	720	69.95	3.92673	1.57354	1.40153	mock_peak_248
Chr2	14088235	14088700	466	64.1	3.44955	1.54226	1.02183	mock_peak_249
Chr2	14371490	14371798	309	67.7	4.24889	1.6242	1.66891	mock_peak_250
Chr2	14617806	14618252	447	64.32	3.49703	1.5475	1.05708	mock_peak_251
Chr2	14713316	14714279	964	65.5	3.75794	1.57543	1.25983	mock_peak_252
Chr2	14723467	14723737	271	71.39	4.63685	1.65175	1.99288	mock_peak_253
Chr2	15398429	15398807	379	65.54	3.71556	1.56935	1.23084	mock_peak_254
Chr2	15820304	15821123	820	81.39	4.34295	1.56745	1.74287	mock_peak_255
Chr2	16313816	16314335	520	66.44	3.52026	1.53979	1.08407	mock_peak_256
Chr2	16793469	16794175	707	73.88	3.98543	1.56145	1.45062	mock_peak_257
Chr2	17388049	17389124	1076	71.33	4.42154	1.62361	1.82315	mock_peak_258
Chr3	4450144	4450448	305	80.02	4.68408	1.60811	2.05073	mock_peak_259
Chr3	5279313	5279863	551	84.51	5.97229	1.7126	3.22313	mock_peak_260
Chr3	5283679	5286088	2410	83.91	4.52745	1.57543	1.92184	mock_peak_261
Chr3	7152099	7152442	344	65.84	3.80783	1.58049	1.29825	mock_peak_262
Chr3	7561856	7562265	410	65.01	3.63113	1.56159	1.16089	mock_peak_263
Chr3	7720759	7721097	339	70.55	4.97991	1.69512	2.30078	mock_peak_264
Chr3	7723438	7724146	709	69.54	4.71365	1.67123	2.05929	mock_peak_265
Chr3	8582410	8583437	1028	64.68	3.57537	1.556	1.11691	mock_peak_266
Chr3	8823408	8823762	355	68.82	3.50405	1.52623	1.07449	mock_peak_267
Chr3	8850390	8850673	284	67.87	4.31616	1.63161	1.72453	mock_peak_268
Chr3	9401023	9401881	859	69.99	3.67336	1.54216	1.2012	mock_peak_269
Chr3	9970172	9970933	762	65.34	3.72186	1.57174	1.23007	mock_peak_270
Chr3	10083392	10085459	2068	70	4.79103	1.67653	2.13404	mock_peak_271
Chr3	10145253	10145565	313	75.52	6.3548	1.81286	3.55879	mock_peak_272
Chr3	10173979	10174452	474	70.06	4.64306	1.65729	2.0149	mock_peak_273
Chr3	10230275	10231272	998	67.69	3.94864	1.58842	1.41683	mock_peak_274
Chr3	10250510	10251678	1169	71.45	4.04153	1.57967	1.49575	mock_peak_275
Chr3	10426111	10427464	1354	71.26	5.17824	1.71199	2.48665	mock_peak_276
Chr3	10559341	10560830	1490	65.15	3.63167	1.56099	1.16021	mock_peak_277
Chr3	10624542	10624852	311	72.66	5.06845	1.69329	2.37756	mock_peak_278
Chr3	10632468	10632862	395	72.87	5.57721	1.74387	2.85249	mock_peak_279
Chr3	10640190	10641821	1632	66.24	3.80425	1.57765	1.29764	mock_peak_280
Chr3	10814393	10814894	502	68.6	3.75521	1.55908	1.26757	mock_peak_281
Chr3	10827837	10828641	805	64.87	3.54273	1.55088	1.09259	mock_peak_282
Chr3	10997803	10998294	492	74.58	5.77208	1.75895	3.01355	mock_peak_283
Chr3	11050370	11051135	766	65.09	3.66372	1.56563	1.18371	mock_peak_284
Chr3	11055089	11055586	498	84.77	6.52315	1.77569	3.7044	mock_peak_285
Chr3	11062093	11062661	569	74.09	5.36518	1.70708	2.68656	mock_peak_286
Chr3	11239768	11240311	544	66.54	3.99926	1.59999	1.45874	mock_peak_287
Chr3	11363899	11364672	774	67.65	3.7893	1.56821	1.28908	mock_peak_288
Chr3	11600445	11600984	540	84.21	5.58113	1.67816	2.85077	mock_peak_289
Chr3	11628110	11628832	723	64.52	3.53909	1.55217	1.08807	mock_peak_290
Chr3	11852082	11852361	280	64.48	3.51282	1.54886	1.07112	mock_peak_291
Chr3	12190008	12190292	285	70.47	3.82987	1.55966	1.32194	mock_peak_292
Chr3	12245570	12246039	470	67	4.10051	1.61096	1.53659	mock_peak_293
Chr3	12250595	12250930	336	119.55	4.49507	1.45968	1.88129	mock_peak_294
Chr3	12252667	12254760	2094	94.13	5.48783	1.61593	2.78733	mock_peak_295
Chr3	13191740	13193066	1327	88.98	4.66967	1.58165	2.03011	mock_peak_296
Chr3	13589162	13592440	3279	22502.5	1082.71	1.52913	1078.31	mock_peak_297
Chr3	13598083	13598735	653	708.32	10.6078	1.28886	7.61463	mock_peak_298
Chr3	13682547	13682921	375	107.74	6.49843	1.65721	3.72029	mock_peak_299
Chr3	13687084	13687376	293	85.22	7.47597	1.86219	4.599	mock_peak_300
Chr3	13691852	13694616	2765	92.48	9.49142	1.94489	6.59772	mock_peak_301
Chr3	13698662	13700748	2087	135.16	6.44013	1.55158	3.66962	mock_peak_302
Chr3	13705529	13710243	4715	894.93	55.8991	1.66869	52.5619	mock_peak_303
Chr3	13712154	13713471	1318	247.73	9.52445	1.48564	6.64713	mock_peak_304
Chr3	13716670	13718709	2040	125.33	7.87698	1.68476	5.02713	mock_peak_305
Chr3	13720044	13721293	1250	156.14	8.77634	1.66913	5.88174	mock_peak_306
Chr3	13750547	13751640	1094	602.13	53.9892	1.84443	50.654	mock_peak_307
Chr3	13771076	13772457	1382	107.09	8.16566	1.75494	5.33807	mock_peak_308
Chr3	13773840	13774853	1014	108.95	7.34966	1.69062	4.53818	mock_peak_309
Chr3	13778949	13779256	308	146.26	4.47568	1.40552	1.86142	mock_peak_310
Chr3	13781164	13784771	3608	99.49	6.17689	1.65544	3.41049	mock_peak_311
Chr3	13786668	13787774	1107	127.78	9.07294	1.77556	6.15052	mock_peak_312
Chr3	13789252	13791834	2583	103.2	8.26355	1.80577	5.40876	mock_peak_313
Chr3	13793172	13794367	1196	142.27	10.4846	1.7356	7.60517	mock_peak_314
Chr3	13810108	13810474	367	167.65	9.70512	1.67149	6.7256	mock_peak_315
Chr3	13814708	13817290	2583	514.15	36.6802	1.74841	33.4513	mock_peak_316
Chr3	13836614	13836998	385	244.09	5.75253	1.3665	3.01359	mock_peak_317
Chr3	13838676	13840104	1429	252.23	10.3203	1.52022	7.36586	mock_peak_318
Chr3	13845683	13846192	510	224.55	9.32577	1.52074	6.39739	mock_peak_319
Chr3	13849060	13850713	1654	199.57	6.28511	1.42675	3.55402	mock_peak_320
Chr3	13853693	13854050	358	713.32	49.0525	1.75699	45.6944	mock_peak_321
Chr3	13859185	13859776	592	155.83	16.1386	1.29044	13.5789	mock_peak_322
Chr3	13861442	13863652	2211	174.34	7.68009	1.54167	4.8406	mock_peak_323
Chr3	13865899	13866766	868	123.2	4.07582	1.424	1.52724	mock_peak_324
Chr3	13868945	13869774	830	143.07	4.59784	1.46535	1.96689	mock_peak_325
Chr3	14150759	14151045	287	68.39	4.43741	1.64398	1.82295	mock_peak_326
Chr3	14173196	14176573	3378	357.63	21.7283	1.62671	18.6785	mock_peak_327
Chr3	14178468	14181738	3271	415.08	21.9771	1.60833	18.8758	mock_peak_328
Chr3	14184163	14186728	2566	456.76	26.7924	1.69393	23.5465	mock_peak_329
Chr3	14191919	14204680	12762	15554.4	136.028	1.19993	132.44	mock_peak_330
Chr3	14210109	14216487	6379	514.07	35.6949	1.76346	32.4178	mock_peak_331
Chr3	14218252	14225198	6947	407.92	27.3163	1.75446	24.1058	mock_peak_332
Chr3	14906094	14906392	299	64.69	3.57766	1.55627	1.11839	mock_peak_333
Chr3	15142902	15143817	916	71.71	4.37836	1.61769	1.78204	mock_peak_334
Chr3	15305999	15306273	275	69.66	4.75853	1.67383	2.10817	mock_peak_335
Chr3	15369188	15369651	464	64.29	3.49097	1.54683	1.05259	mock_peak_336
Chr3	15414447	15416648	2202	71.22	5.17699	1.71014	2.48958	mock_peak_337
Chr3	15629779	15630057	279	71.01	5.06124	1.7011	2.37289	mock_peak_338
Chr3	15635164	15636398	1235	65.55	3.73794	1.57284	1.24424	mock_peak_339
Chr3	15644992	15645402	411	68.98	3.87693	1.57233	1.36056	mock_peak_340
Chr3	15649247	15649813	567	89.94	9.72062	1.99605	6.81196	mock_peak_341
Chr3	15709166	15709454	289	66.37	3.8692	1.5855	1.34733	mock_peak_342
Chr3	15711824	15712289	466	125.39	10.9989	1.88617	7.99285	mock_peak_343
Chr3	15715032	15716671	1640	136.73	4.97875	1.45229	2.33114	mock_peak_344
Chr3	15719171	15720056	886	133.36	4.41027	1.43394	1.81695	mock_peak_345
Chr3	15769078	15769402	325	70.98	4.10812	1.59024	1.55271	mock_peak_346
Chr3	15940356	15940815	460	68.25	3.51328	1.53055	1.07953	mock_peak_347
Chr3	16120146	16121177	1032	72.88	4.10121	1.58356	1.54197	mock_peak_348
Chr3	16348779	16349096	318	72.06	5.39083	1.73082	2.67453	mock_peak_349
Chr3	16371029	16371307	279	65.79	3.82047	1.58221	1.30747	mock_peak_350
Chr3	16511486	16512156	671	69.29	4.08121	1.59699	1.52593	mock_peak_351
Chr3	16657568	16658192	625	64.62	3.54749	1.55274	1.09529	mock_peak_352
Chr3	16678961	16679770	810	64.77	3.59338	1.55784	1.13145	mock_peak_353
Chr3	16683683	16683963	281	66.12	3.87276	1.58718	1.35112	mock_peak_354
Chr3	16779807	16780333	527	64.3	3.49234	1.547	1.05348	mock_peak_355
Chr3	16882458	16882826	369	75.05	5.48875	1.72087	2.78047	mock_peak_356
Chr3	16999119	16999386	268	70.1	3.81752	1.55959	1.31537	mock_peak_357
Chr3	17037961	17038274	314	67.02	4.10464	1.61135	1.54066	mock_peak_358
Chr3	17068104	17068418	315	73.78	5.82013	1.77074	3.05334	mock_peak_359
Chr3	17082732	17083230	499	67.89	4.31663	1.63211	1.72112	mock_peak_360
Chr3	17211491	17211985	495	65.74	3.62126	1.55663	1.15441	mock_peak_361
Chr3	17290819	17291300	482	66.05	3.60633	1.55283	1.14912	mock_peak_362
Chr3	17386713	17387044	332	64.95	3.61712	1.56012	1.14936	mock_peak_363
Chr3	17660800	17661077	278	71.03	4.99414	1.69535	2.30641	mock_peak_364
Chr3	17667978	17668920	943	65.65	3.79164	1.57895	1.2872	mock_peak_365
Chr3	19290140	19290408	269	66.8	3.96602	1.5952	1.44133	mock_peak_366
Chr3	20112509	20112794	286	67.1	3.76878	1.56878	1.27105	mock_peak_367
Chr3	20665893	20666252	360	64	3.42816	1.53989	1.006	mock_peak_368
Chr3	20885412	20886413	1002	69.02	3.57219	1.53406	1.12194	mock_peak_369
Chr3	21610569	21611131	563	65.3	3.5679	1.55186	1.11449	mock_peak_370
Chr3	22012189	22012698	510	68.59	4.46158	1.64516	1.84989	mock_peak_371
Chr3	22059977	22061183	1207	78.21	7.05556	1.8568	4.2426	mock_peak_372
Chr3	22063252	22063851	600	78.57	7.40358	1.8851	4.57187	mock_peak_373
Chr3	22342487	22342780	294	79	4.48922	1.59445	1.87792	mock_peak_374
Chr3	22587119	22587509	391	70.72	4.85035	1.67634	2.20222	mock_peak_375
Chr4	489671	489952	282	70.9	4.78564	1.66995	2.12976	mock_peak_376
Chr4	883828	884626	799	66.24	3.9284	1.59301	1.39839	mock_peak_377
Chr4	1231294	1231613	320	73.86	5.87291	1.77346	3.1086	mock_peak_378
Chr4	1725168	1726620	1453	77.86	4.72571	1.62931	2.08668	mock_peak_379
Chr4	1733413	1736757	3345	80.59	5.54499	1.691	2.83476	mock_peak_380
Chr4	1753205	1754097	893	69.36	4.67246	1.66691	2.02522	mock_peak_381
Chr4	1933360	1933725	366	65.39	3.71846	1.57142	1.22513	mock_peak_382
Chr4	2057160	2059741	2582	71.93	4.65708	1.65191	2.0203	mock_peak_383
Chr4	2070076	2070359	284	70.73	4.55488	1.64451	1.93111	mock_peak_384
Chr4	2236210	2236578	369	68.96	3.95334	1.58192	1.42086	mock_peak_385
Chr4	2335324	2335597	274	72.44	5.4237	1.73393	2.69677	mock_peak_386
Chr4	2514945	2515368	424	66.99	4.03425	1.60115	1.49529	mock_peak_387
Chr4	2693813	2695314	1502	70.25	4.32823	1.61956	1.74323	mock_peak_388
Chr4	2770786	2771131	346	66.34	3.94652	1.59531	1.40921	mock_peak_389
Chr4	2927487	2927935	449	77.04	5.45159	1.70844	2.73066	mock_peak_390
Chr4	2929173	2936396	7224	99.44	7.51673	1.76176	4.68075	mock_peak_391
Chr4	2940142	2945739	5598	101.16	7.23127	1.71635	4.43856	mock_peak_392
Chr4	2947332	2949632	2301	123.12	8.90272	1.71742	6.06066	mock_peak_393
Chr4	2950868	2956222	5355	111.02	7.66754	1.7194	4.82511	mock_peak_394
Chr4	2961923	2964866	2944	82.31	5.74435	1.70847	3.0098	mock_peak_395
Chr4	3038815	3040785	1971	88.36	7.34648	1.79872	4.53777	mock_peak_396
Chr4	3054518	3061182	6665	3225.36	103.383	1.3785	99.9342	mock_peak_397
Chr4	3180242	3180731	490	113.24	9.21367	1.82081	6.28622	mock_peak_398
Chr4	3591998	3592335	338	69.34	4.15324	1.60432	1.58526	mock_peak_399
Chr4	3736059	3738167	2109	180.86	13.6936	1.80064	10.6556	mock_peak_400
Chr4	3747332	3749897	2566	128.65	7.31765	1.63953	4.48897	mock_peak_401
Chr4	3838768	3843161	4394	182.65	10.2499	1.68482	7.27305	mock_peak_402
Chr4	3849592	3852016	2425	254.94	14.9341	1.70804	11.9342	mock_peak_403
Chr4	3865616	3868213	2598	135.12	8.63047	1.6897	5.76081	mock_peak_404
Chr4	3871803	3873701	1899	199.36	8.27226	1.51865	5.39289	mock_peak_405
Chr4	3875524	3876598	1075	118.85	5.07254	1.50638	2.38185	mock_peak_406
Chr4	3950546	3955972	5427	15491.1	811.511	1.57642	807.247	mock_peak_407
Chr4	3965626	3971344	5719	2127	129.605	1.608	126.08	mock_peak_408
Chr4	3972563	3973081	519	2827.87	201.205	1.74909	197.46	mock_peak_409
Chr4	3974677	3980608	5932	1834.55	86.5403	1.54246	83.0944	mock_peak_410
Chr4	3982422	3987618	5197	2292.74	142.001	1.62876	138.439	mock_peak_411
Chr4	3991391	3992653	1263	271.8	7.81327	1.40457	5.00543	mock_peak_412
Chr4	3993926	3995099	1174	279.26	6.50712	1.35715	3.71919	mock_peak_413
Chr4	3998061	4002383	4323	1540.42	84.582	1.60376	81.1302	mock_peak_414
Chr4	4003798	4004159	362	2632.42	303.966	2.14425	300.048	mock_peak_415
Chr4	4005496	4011349	5854	1555.97	72.9769	1.50917	69.6127	mock_peak_416
Chr4	4559371	4559717	347	66.51	3.99003	1.59946	1.44753	mock_peak_417
Chr4	4777633	4780226	2594	100.01	6.19726	1.66602	3.4449	mock_peak_418
Chr4	4959404	4959679	276	67.85	3.78463	1.56746	1.28225	mock_peak_419
Chr4	5138962	5139637	676	71.65	5.29835	1.72115	2.59782	mock_peak_420
Chr4	5146177	5147360	1184	85.24	4.66501	1.58199	2.04707	mock_peak_421
Chr4	5220137	5220520	384	75.6	5.51691	1.72704	2.77977	mock_peak_422
Chr4	5438962	5439244	283	75.72	6.19728	1.7962	3.4073	mock_peak_423
Chr4	5583526	5586444	2919	94.31	4.35991	1.52296	1.77317	mock_peak_424
Chr4	5607952	5608670	719	68.37	4.16289	1.61044	1.59504	mock_peak_425
Chr4	5660447	5661475	1029	65.9	3.63667	1.55777	1.16581	mock_peak_426
Chr4	5691651	5691998	348	77.77	6.55407	1.82006	3.74011	mock_peak_427
Chr4	5817632	5819854	2223	65.13	3.67389	1.56653	1.19367	mock_peak_428
Chr4	5858843	5859459	617	70.63	3.59318	1.53047	1.1352	mock_peak_429
Chr4	5889780	5890056	277	67.86	4.30415	1.63122	1.70866	mock_peak_430
Chr4	5897340	5897724	385	66.94	4.09498	1.60955	1.53922	mock_peak_431
Chr4	5902830	5903718	889	73.35	5.12562	1.6943	2.43897	mock_peak_432
Chr4	5982358	5982758	401	68.39	4.37545	1.63629	1.77251	mock_peak_433
Chr4	6011136	6012065	930	69.19	4.65307	1.66292	2.02342	mock_peak_434
Chr4	6077045	6077980	936	67.54	4.04052	1.59989	1.49526	mock_peak_435
Chr4	6125319	6126479	1161	66.82	3.81685	1.57646	1.30756	mock_peak_436
Chr4	6134412	6135001	590	70.06	4.02835	1.5867	1.48463	mock_peak_437
Chr4	6139211	6139808	598	69.42	3.4951	1.52266	1.06554	mock_peak_438
Chr4	6261264	6262657	1394	67.89	4.27546	1.62763	1.68486	mock_peak_439
Chr4	6497164	6498724	1561	68.39	4.37848	1.63512	1.78567	mock_peak_440
Chr4	6509496	6509842	347	68.4	3.94593	1.58446	1.41115	mock_peak_441
Chr4	6517560	6518904	1345	66.46	3.57475	1.54808	1.11641	mock_peak_442
Chr4	6668415	6668729	315	76.04	4.04137	1.56043	1.49824	mock_peak_443
Chr4	6689395	6690062	668	65	3.64467	1.56358	1.16901	mock_peak_444
Chr4	6779753	6780029	277	68.07	4.19175	1.61569	1.62258	mock_peak_445
Chr4	6967867	6968346	480	68.6	4.07773	1.59898	1.52908	mock_peak_446
Chr4	7022236	7023682	1447	71.29	4.12484	1.59072	1.57197	mock_peak_447
Chr4	7050857	7052042	1186	66.51	3.81926	1.57794	1.31065	mock_peak_448
Chr4	7076835	7077635	801	64.79	3.47731	1.54242	1.04477	mock_peak_449
Chr4	7417438	7418149	712	72.41	5.1737	1.70346	2.48475	mock_peak_450
Chr4	7606316	7606705	390	67.89	4.31506	1.63188	1.72157	mock_peak_451
Chr4	7710318	7711208	891	67.22	4.16641	1.61611	1.6048	mock_peak_452
Chr4	7752911	7754815	1905	72.34	4.45098	1.62255	1.84807	mock_peak_453
Chr4	7812985	7813344	360	72.19	4.56877	1.63793	1.94183	mock_peak_454
Chr4	8077589	8078000	412	68.37	3.65899	1.54811	1.1892	mock_peak_455
Chr4	8228479	8229493	1015	66.63	4.0202	1.60204	1.4774	mock_peak_456
Chr4	8581534	8583073	1540	66.24	3.76882	1.57328	1.26949	mock_peak_457
Chr4	8666763	8667381	619	69.71	4.53327	1.64797	1.91136	mock_peak_458
Chr4	8672249	8673116	868	66.3	3.5161	1.54048	1.07395	mock_peak_459
Chr4	8734194	8734464	271	66.13	3.90142	1.59031	1.37563	mock_peak_460
Chr4	8929161	8929497	337	69.99	3.73262	1.55002	1.24555	mock_peak_461
Chr4	9002691	9003632	942	67.87	4.30283	1.6298	1.7154	mock_peak_462
Chr4	9009989	9010628	640	64.49	3.53267	1.55145	1.08349	mock_peak_463
Chr4	9073275	9074646	1372	75.05	5.81888	1.75287	3.08303	mock_peak_464
Chr4	9186039	9186341	303	71.56	4.71467	1.65547	2.08062	mock_peak_465
Chr4	10120161	10120987	827	77.26	4.06633	1.5551	1.52011	mock_peak_466
Chr4	10533232	10533869	638	65.57	3.76622	1.57621	1.26586	mock_peak_467
Chr4	10863069	10863458	390	67.67	3.68644	1.55525	1.21894	mock_peak_468
Chr4	10907045	10907466	422	73.88	3.89345	1.55011	1.37819	mock_peak_469
Chr4	11046983	11047289	307	72.09	4.88298	1.67422	2.22549	mock_peak_470
Chr4	11053343	11053661	319	76.56	4.34168	1.58999	1.74399	mock_peak_471
Chr4	11056763	11057032	270	74.83	4.96535	1.66712	2.29533	mock_peak_472
Chr4	11086839	11087938	1100	71.43	4.55758	1.63934	1.93611	mock_peak_473
Chr4	11091368	11093624	2257	120.71	13.3564	1.99765	10.4175	mock_peak_474
Chr4	13042934	13043475	542	65.72	3.80402	1.58054	1.29378	mock_peak_475
Chr5	4210690	4212361	1672	77.94	3.92884	1.53614	1.41518	mock_peak_476
Chr5	7491901	7492762	862	66.15	3.80155	1.57751	1.29712	mock_peak_477
Chr5	7914422	7915209	788	67.64	3.819	1.57215	1.31586	mock_peak_478
Chr5	8209795	8210535	741	65.66	3.79122	1.57921	1.2835	mock_peak_479
Chr5	8855193	8855579	387	66.16	3.64593	1.55741	1.17606	mock_peak_480
Chr5	9010903	9011455	553	71.98	4.25264	1.60236	1.67622	mock_peak_481
Chr5	9024499	9025905	1407	66.76	4.04884	1.60529	1.49749	mock_peak_482
Chr5	9070099	9070437	339	71.71	5.30687	1.72263	2.60204	mock_peak_483
Chr5	9075350	9076270	921	68.05	3.72176	1.55754	1.23851	mock_peak_484
Chr5	9079675	9081258	1584	69.77	4.77632	1.67472	2.12635	mock_peak_485
Chr5	9106418	9106707	290	73.83	5.13336	1.69226	2.44609	mock_peak_486
Chr5	9130727	9131336	610	65.85	3.83769	1.58381	1.32315	mock_peak_487
Chr5	9220339	9220627	289	64.83	3.60829	1.55965	1.14109	mock_peak_488
Chr5	9237818	9238117	300	77	6.75722	1.84375	3.94045	mock_peak_489
Chr5	9264173	9265714	1542	65.83	3.69915	1.56626	1.21437	mock_peak_490
Chr5	9360212	9360654	443	66.17	3.90973	1.59141	1.38021	mock_peak_491
Chr5	9572538	9572923	386	69	4.33677	1.62975	1.73346	mock_peak_492
Chr5	9582368	9582986	619	65.15	3.68064	1.56714	1.19984	mock_peak_493
Chr5	9600317	9600855	539	79.55	5.04751	1.65139	2.36055	mock_peak_494
Chr5	9703103	9703804	702	67.47	3.67581	1.55501	1.20365	mock_peak_495
Chr5	9712148	9712518	371	71.56	4.75285	1.66213	2.11095	mock_peak_496
Chr5	9885964	9886350	387	73.96	5.53858	1.73634	2.80514	mock_peak_497
Chr5	9968464	9969293	830	66.23	3.91948	1.59274	1.38517	mock_peak_498
Chr5	10086974	10087354	381	82.71	3.95587	1.52548	1.42194	mock_peak_499
Chr5	10243217	10244667	1451	70.23	3.66988	1.54182	1.19454	mock_peak_500
Chr5	10245874	10247311	1438	83.91	4.74284	1.60061	2.0964	mock_peak_501
Chr5	10248524	10252542	4019	81.29	4.63438	1.59779	2.00736	mock_peak_502
Chr5	10731597	10731877	281	65.88	3.83927	1.58431	1.3212	mock_peak_503
Chr5	11184912	11187634	2723	10035.9	538.784	1.57349	534.764	mock_peak_504
Chr5	11217262	11217532	271	99.77	6.38758	1.67694	3.591	mock_peak_505
Chr5	11229843	11232099	2257	80.59	7.39703	1.87127	4.55293	mock_peak_506
Chr5	11233718	11235217	1500	69.75	4.77486	1.67608	2.11905	mock_peak_507
Chr5	11243886	11244209	324	69.79	4.52212	1.64517	1.90882	mock_peak_508
Chr5	11321276	11322802	1527	154.73	10.1076	1.71491	7.15909	mock_peak_509
Chr5	11323883	11324172	290	323.18	6.32188	1.32815	3.53707	mock_peak_510
Chr5	11327251	11331030	3780	182.13	8.52282	1.57502	5.6405	mock_peak_511
Chr5	11403442	11403845	404	78.02	7.09587	1.87204	4.25462	mock_peak_512
Chr5	11686154	11687901	1748	162.9	7.15045	1.52996	4.3553	mock_peak_513
Chr5	11692481	11697192	4712	149.16	7.87482	1.59877	5.02611	mock_peak_514
Chr5	11702079	11702476	398	1877.89	10.1753	1.15629	7.25984	mock_peak_515
Chr5	11704060	11705396	1337	2811.71	40.0602	1.25256	36.8181	mock_peak_516
Chr5	11706959	11709124	2166	3339.58	87.1148	1.37088	83.6504	mock_peak_517
Chr5	11716777	11718461	1685	114.77	7.6277	1.70183	4.7918	mock_peak_518
Chr5	11723459	11724578	1120	3847.19	122.94	1.39702	119.404	mock_peak_519
Chr5	11726358	11736190	9833	5579.75	163.997	1.38762	160.377	mock_peak_520
Chr5	11773285	11775705	2421	96.28	4.99431	1.58139	2.32548	mock_peak_521
Chr5	11778494	11779824	1331	71.28	4.9025	1.68264	2.22931	mock_peak_522
Chr5	11810838	11813267	2430	120.8	9.2682	1.79989	6.32828	mock_peak_523
Chr5	11816429	11817876	1448	181.09	14.4844	1.80049	11.4787	mock_peak_524
Chr5	11818975	11821823	2849	155.53	8.35339	1.61601	5.46287	mock_peak_525
Chr5	11830761	11832322	1562	190.8	9.25969	1.5678	6.35937	mock_peak_526
Chr5	11839052	11842192	3141	173.56	10.438	1.66804	7.48379	mock_peak_527
Chr5	11850557	11851601	1045	162.5	6.10171	1.49508	3.32849	mock_peak_528
Chr5	11856376	11858138	1763	77.76	5.40151	1.69805	2.69427	mock_peak_529
Chr5	11859777	11862211	2435	85.58	5.1639	1.62434	2.50289	mock_peak_530
Chr5	11863735	11865413	1679	84.95	5.92463	1.71058	3.16942	mock_peak_531
Chr5	11867279	11869239	1961	89.77	6.05517	1.70049	3.31642	mock_peak_532
Chr5	11870339	11871321	983	106.44	6.16005	1.62398	3.41436	mock_peak_533
Chr5	11878323	11883140	4818	86.55	5.89413	1.67246	3.1944	mock_peak_534
Chr5	11887652	11888097	446	79.13	6.79544	1.83362	3.96817	mock_peak_535
Chr5	11890283	11893109	2827	91.73	5.14284	1.60593	2.45846	mock_peak_536
Chr5	11895738	11897086	1349	84.99	5.4401	1.66177	2.72302	mock_peak_537
Chr5	11914733	11915087	355	70.4	3.61733	1.53457	1.15945	mock_peak_538
Chr5	11935204	11936331	1128	168.04	6.7035	1.50476	3.8744	mock_peak_539
Chr5	11938867	11939687	821	140.87	4.53424	1.41753	1.91342	mock_peak_540
Chr5	11941494	11941914	421	223.23	5.23302	1.35166	2.55065	mock_peak_541
Chr5	11949727	11950689	963	78.86	5.95011	1.74733	3.19471	mock_peak_542
Chr5	11985434	11988459	3026	112.86	7.10305	1.67275	4.27758	mock_peak_543
Chr5	11989605	11991215	1611	204.44	7.69545	1.48259	4.8772	mock_peak_544
Chr5	12009168	12010868	1701	85.84	4.13337	1.52831	1.57329	mock_peak_545
Chr5	12017380	12017651	272	129.64	5.78974	1.53318	3.04952	mock_peak_546
Chr5	12037716	12039613	1898	77.85	5.09949	1.66352	2.41907	mock_peak_547
Chr5	12041499	12042373	875	69.48	3.9229	1.57441	1.40269	mock_peak_548
Chr5	12870462	12879524	9063	272.82	43.5572	2.37923	40.2827	mock_peak_549
Chr5	12880684	12883112	2429	240.65	40.1763	2.43137	36.9286	mock_peak_550
Chr5	12884891	12887377	2487	416.43	67.7268	2.47845	64.3011	mock_peak_551
Chr5	13134255	13134566	312	69.2	4.65967	1.66309	2.02965	mock_peak_552
Chr5	13201579	13201868	290	78.28	7.0664	1.85518	4.2528	mock_peak_553
Chr5	13263046	13271478	8433	113.23	7.24186	1.67345	4.44605	mock_peak_554
Chr5	13274566	13274839	274	76.45	6.26895	1.80038	3.47532	mock_peak_555
Chr5	13440772	13441168	397	68.42	4.43902	1.64471	1.821	mock_peak_556
Chr5	13453565	13455717	2153	70.33	4.93788	1.68977	2.26779	mock_peak_557
Chr5	13622436	13622723	288	69.18	4.43235	1.63634	1.83618	mock_peak_558
Chr5	13626407	13626768	362	70.05	4.80538	1.6784	2.14434	mock_peak_559
Chr5	13675154	13675602	449	69.6	3.60565	1.53562	1.14906	mock_peak_560
Chr5	13759045	13759357	313	70.87	4.75055	1.6672	2.09485	mock_peak_561
Chr5	13879648	13879988	341	72.8	5.58343	1.74841	2.84624	mock_peak_562
Chr5	13884041	13884309	269	66.26	3.93134	1.59341	1.3997	mock_peak_563
Chr5	13894204	13895166	963	66.43	3.96722	1.59754	1.42501	mock_peak_564
Chr5	13949319	13950155	837	69.39	3.67283	1.54515	1.20017	mock_peak_565
Chr5	14010756	14011298	543	70.39	4.64184	1.65627	2.01437	mock_peak_566
Chr5	14087508	14088008	501	64.58	3.55398	1.55371	1.1002	mock_peak_567
Chr5	14212280	14213204	925	82.57	4.80711	1.60839	2.16148	mock_peak_568
Chr5	14324685	14324996	312	99.82	15.0396	2.37501	11.9566	mock_peak_569
Chr5	14331274	14331567	294	92.41	11.2981	2.13684	8.29577	mock_peak_570
Chr5	14335105	14336278	1174	75.68	6.4622	1.81661	3.67781	mock_peak_571
Chr5	14355617	14358694	3078	89.51	11.1846	2.12461	8.22401	mock_peak_572
Chr5	14360007	14360436	430	98.53	14.496	2.32336	11.4419	mock_peak_573
Chr5	14368724	14369635	912	102.41	16.2918	2.40911	13.2388	mock_peak_574
Chr5	14511488	14512319	832	67.91	3.52507	1.5334	1.08971	mock_peak_575
Chr5	14524345	14524654	310	65.38	3.72728	1.57246	1.23276	mock_peak_576
Chr5	14607104	14607494	391	68.79	3.66102	1.54665	1.19147	mock_peak_577
Chr5	14695263	14695953	691	68.68	3.70264	1.55237	1.22321	mock_peak_578
Chr5	14723688	14724467	780	70.25	4.13184	1.59762	1.57634	mock_peak_579
Chr5	14789007	14790276	1270	70.52	4.9718	1.69428	2.29478	mock_peak_580
Chr5	14805664	14806204	541	70.29	4.24379	1.61043	1.66134	mock_peak_581
Chr5	14851791	14852300	510	67.88	4.13999	1.61082	1.57326	mock_peak_582
Chr5	14867010	14867286	277	66.02	3.87599	1.58781	1.35392	mock_peak_583
Chr5	14922049	14923033	985	69.31	3.86785	1.57212	1.34687	mock_peak_584
Chr5	14986221	14986680	460	65.34	3.72008	1.57155	1.22866	mock_peak_585
Chr5	15027824	15028144	321	74.49	6.02353	1.78401	3.25399	mock_peak_586
Chr5	15304073	15305251	1179	67.14	3.79491	1.57187	1.29194	mock_peak_587
Chr5	15522837	15523204	368	68.86	4.01434	1.58998	1.47477	mock_peak_588
Chr5	15667509	15694729	27221	124.21	7.40703	1.6603	4.5754	mock_peak_589
Chr5	15739831	15740395	565	72.72	3.89304	1.55568	1.37505	mock_peak_590
Chr5	15767847	15769492	1646	71.41	5.1455	1.70735	2.45545	mock_peak_591
Chr5	15832809	15833848	1040	64.17	3.45471	1.54257	1.02605	mock_peak_592
Chr5	15862020	15862302	283	73.67	5.79498	1.76706	3.03494	mock_peak_593
Chr5	15896715	15897533	819	74.79	4.08703	1.56872	1.5338	mock_peak_594
Chr5	16005463	16006603	1141	68.05	3.74059	1.56212	1.24751	mock_peak_595
Chr5	16121855	16122218	364	69.63	4.13739	1.60019	1.58152	mock_peak_596
Chr5	16145538	16146394	857	65.73	3.80465	1.58057	1.29471	mock_peak_597
Chr5	16650423	16651790	1368	64.86	3.61606	1.56031	1.14885	mock_peak_598
Chr5	16936393	16936944	552	94.13	3.70049	1.45766	1.21967	mock_peak_599
Chr5	16939417	16939689	273	71.05	4.77223	1.66737	2.12565	mock_peak_600
Chr5	17126379	17126836	458	70.71	5.00699	1.6948	2.33627	mock_peak_601
Chr5	17311767	17312748	982	65.01	3.60045	1.55767	1.13819	mock_peak_602
Chr5	17409837	17410559	723	73.41	3.74485	1.53463	1.25907	mock_peak_603
Chr5	17416351	17416995	645	66.52	3.85705	1.58306	1.34057	mock_peak_604
Chr5	17513845	17515064	1220	66.53	3.64539	1.55641	1.17159	mock_peak_605
Chr5	17907328	17908229	902	64	3.42815	1.53989	1.006	mock_peak_606
Chr5	18011961	18012312	352	75.13	5.69302	1.74488	2.95361	mock_peak_607
Chr5	18250471	18252281	1811	64.89	3.62276	1.56107	1.15369	mock_peak_608
Chr5	18322379	18323084	706	70.43	4.12713	1.59512	1.56893	mock_peak_609
Chr5	18454861	18455129	269	68.18	3.51733	1.53167	1.08449	mock_peak_610
Chr5	19032885	19033939	1055	64.11	3.45193	1.54252	1.02358	mock_peak_611
Chr5	19493792	19494088	297	71.4	4.24372	1.60416	1.66288	mock_peak_612
Chr5	20026144	20026750	607	66.47	3.97685	1.59847	1.43376	mock_peak_613
Chr5	20375032	20375309	278	70.64	5.03519	1.69716	2.36486	mock_peak_614
Chr5	20379533	20380103	571	65.9	3.84437	1.58462	1.32766	mock_peak_615
Chr5	20577781	20578507	727	68.03	3.68949	1.55391	1.21103	mock_peak_616
Chr5	20586415	20587420	1006	69.51	4.65968	1.66242	2.02761	mock_peak_617
Chr5	20593611	20594126	516	64.48	3.53033	1.55117	1.08191	mock_peak_618
Chr5	20620164	20622597	2434	67.64	3.72848	1.56053	1.24409	mock_peak_619
Chr5	22008982	22009331	350	67.93	3.76306	1.56383	1.26754	mock_peak_620
Chr5	22379738	22380387	650	64.13	3.4549	1.54285	1.02578	mock_peak_621
Chr5	22861398	22861715	318	74.26	6.00328	1.78292	3.24105	mock_peak_622
Chr5	24029169	24029536	368	69.49	4.31374	1.622	1.72676	mock_peak_623
Chr5	24923030	24923571	542	70.66	3.5762	1.52689	1.12832	mock_peak_624

## Sheet: CRWN4_peak_heat
# This file is generated by MACS version 2.1.1.20160309
# Command line: callpeak -t IP_heat_1_R1.fq_mapped_PE_sorted.bam IP_heat_2_R1.fq_mapped_PE_sorted.bam -c input_heat_1_R1.fq_mapped_PE_sorted.bam input_heat_2_R1.fq_mapped_PE_sorted.bam --broad -f BAMPE -B -g 1.2e8 --bw 450 -n heat --keep-dup=1 --outdir=macs2_c4_cmb_heat
# ARGUMENTS LIST:
# name = heat
# format = BAMPE
# ChIP-seq file = ['IP_heat_1_R1.fq_mapped_PE_sorted.bam', 'IP_heat_2_R1.fq_mapped_PE_sorted.bam']
# control file = ['input_heat_1_R1.fq_mapped_PE_sorted.bam', 'input_heat_2_R1.fq_mapped_PE_sorted.bam']
# effective genome size = 1.20e+08
# band width = 450
# model fold = [5, 50]
# qvalue cutoff for narrow/strong regions = 5.00e-02
# qvalue cutoff for broad/weak regions = 1.00e-01
# Larger dataset will be scaled towards smaller dataset.
# Range for calculating regional lambda is: 1000 bps and 10000 bps
# Broad region calling is on
# Paired-End mode is on
# fragment size is determined as 260 bps
# total fragments in treatment: 24546009
# fragments after filtering in treatment: 19323191
# maximum duplicate fragments in treatment = 1
# Redundant rate in treatment: 0.21
# total fragments in control: 51994672
# fragments after filtering in control: 43282088
# maximum duplicate fragments in control = 1
# Redundant rate in control: 0.17
# d = 260
chr	start	end	length	pileup	#NAME?	fold_enrichment	#NAME?	name
Chr1	3781468	3782181	714	137.7	4.42525	1.41722	1.68929	heat_peak_1
Chr1	8793282	8794822	1541	96.82	6.56433	1.69118	3.71365	heat_peak_2
Chr1	12376857	12377141	285	273.22	7.72363	1.40998	4.79582	heat_peak_3
Chr1	12824089	12824608	520	93.16	8.07757	1.86871	5.12522	heat_peak_4
Chr1	12943675	12943942	268	71.58	4.79411	1.66922	2.0186	heat_peak_5
Chr1	13227475	13228042	568	71.17	4.61269	1.64887	1.86118	heat_peak_6
Chr1	13264285	13265183	899	68.83	4.13552	1.60552	1.42561	heat_peak_7
Chr1	14238983	14239732	750	118.91	6.30273	1.59617	3.44201	heat_peak_8
Chr1	14609308	14610246	939	131.17	10.9642	1.85572	7.94527	heat_peak_9
Chr1	14720819	14723120	2302	148.81	15.7922	2.04157	12.6929	heat_peak_10
Chr1	14731975	14732979	1005	72.22	4.9642	1.68408	2.17764	heat_peak_11
Chr1	14735166	14738537	3372	81.2	7.58064	1.89061	4.66478	heat_peak_12
Chr1	14937184	14939272	2089	69.05	4.19178	1.61111	1.47529	heat_peak_13
Chr1	15038778	15039060	283	107.39	6.96917	1.68788	4.07857	heat_peak_14
Chr1	15040357	15041960	1604	139.98	10.2846	1.78453	7.26929	heat_peak_15
Chr1	15043361	15044298	938	118.1	5.97602	1.57564	3.13756	heat_peak_16
Chr1	15045496	15045863	368	105.82	4.61544	1.50645	1.8595	heat_peak_17
Chr1	15049377	15052456	3080	161.93	7.16456	1.55575	4.25993	heat_peak_18
Chr1	15082048	15085977	3930	4231	162.625	1.49161	159.067	heat_peak_19
Chr1	15093460	15097698	4239	303.39	22.8103	1.78858	19.6685	heat_peak_20
Chr1	15099282	15103862	4581	239.7	16.2276	1.73194	13.1445	heat_peak_21
Chr1	15105574	15110025	4452	156.47	11.5128	1.75242	8.52256	heat_peak_22
Chr1	15111111	15116773	5663	114.19	7.99089	1.72794	5.06617	heat_peak_23
Chr1	15117953	15125146	7194	110.2	8.07092	1.75117	5.1503	heat_peak_24
Chr1	15127183	15129113	1931	103.24	6.56746	1.67447	3.69524	heat_peak_25
Chr1	15135565	15138599	3035	206.54	11.6706	1.63937	8.66308	heat_peak_26
Chr1	15144762	15145367	606	90.4	4.229	1.5215	1.51108	heat_peak_27
Chr1	15148021	15149536	1516	121.59	6.67752	1.63414	3.79563	heat_peak_28
Chr1	15169562	15178028	8467	182.96	13.9162	1.78545	10.8667	heat_peak_29
Chr1	15190566	15192320	1755	169.59	8.33235	1.59027	5.39658	heat_peak_30
Chr1	15198497	15199187	691	152.77	6.49041	1.53323	3.61417	heat_peak_31
Chr1	15200405	15201364	960	103.84	5.94743	1.62339	3.10446	heat_peak_32
Chr1	15204173	15205637	1465	117.65	6.20607	1.62478	3.35648	heat_peak_33
Chr1	15207032	15208988	1957	138.13	8.43772	1.67028	5.49673	heat_peak_34
Chr1	15226363	15228393	2031	143.09	12.6581	1.82994	9.68818	heat_peak_35
Chr1	15236641	15236970	330	120.76	16.6991	2.29399	13.578	heat_peak_36
Chr1	15239242	15240271	1030	87.11	7.39114	1.83774	4.47565	heat_peak_37
Chr1	15252100	15253449	1350	93.71	8.30359	1.87286	5.3529	heat_peak_38
Chr1	15261892	15263849	1958	81.93	6.65627	1.7986	3.77841	heat_peak_39
Chr1	15267132	15267567	436	232.32	13.853	1.68985	10.7609	heat_peak_40
Chr1	15269846	15270871	1026	85.6	5.87543	1.71109	3.03596	heat_peak_41
Chr1	15290110	15291368	1259	109.77	6.66936	1.65925	3.79792	heat_peak_42
Chr1	15298599	15299562	964	92.5	8.03163	1.85011	5.10179	heat_peak_43
Chr1	15322487	15322750	264	159.29	17.5255	2.08149	14.3973	heat_peak_44
Chr1	15324263	15324708	446	89.91	8.19916	1.89649	5.25315	heat_peak_45
Chr1	15333746	15334362	617	104.18	11.7015	2.02498	8.70267	heat_peak_46
Chr1	15336118	15337401	1284	90.35	7.93834	1.86384	5.00479	heat_peak_47
Chr1	15349471	15351580	2110	79.74	5.44883	1.69293	2.64203	heat_peak_48
Chr1	15357422	15357779	358	155.5	12.0419	1.8125	8.99576	heat_peak_49
Chr1	15359983	15363592	3610	82.96	7.09052	1.82994	4.20019	heat_peak_50
Chr1	15365215	15365688	474	206.53	9.36317	1.55959	6.37501	heat_peak_51
Chr1	15367940	15368954	1015	79.6	5.74759	1.7229	2.92478	heat_peak_52
Chr1	15388198	15389832	1635	116.58	8.89965	1.77807	5.94871	heat_peak_53
Chr1	15396681	15397655	975	97.42	8.37436	1.85974	5.41629	heat_peak_54
Chr1	15423372	15424110	739	87.64	4.84608	1.59188	2.07841	heat_peak_55
Chr1	15437043	15437987	945	267.14	15.2121	1.68133	12.0819	heat_peak_56
Chr1	15841112	15841583	472	69.54	4.21489	1.61155	1.49647	heat_peak_57
Chr1	16280067	16280346	280	69.07	4.19733	1.61167	1.48036	heat_peak_58
Chr1	16509834	16512536	2703	263.7	15.371	1.681	12.27	heat_peak_59
Chr1	16515450	16522418	6969	199.01	6.74777	1.44536	3.89412	heat_peak_60
Chr1	17137501	17137878	378	77.2	6.28347	1.79767	3.41305	heat_peak_61
Chr1	17139246	17144253	5008	98.57	7.1402	1.77248	4.23796	heat_peak_62
Chr1	17537781	17538192	412	73	4.11656	1.58192	1.41156	heat_peak_63
Chr1	17540924	17541218	295	69.56	4.19516	1.60847	1.48173	heat_peak_64
Chr1	17544226	17544524	299	79.86	5.66935	1.71664	2.83337	heat_peak_65
Chr1	17547157	17547712	556	79.93	7.0906	1.85697	4.18952	heat_peak_66
Chr1	18013867	18016803	2937	137.99	3.87959	1.37674	1.20618	heat_peak_67
Chr1	18882734	18883482	749	71.4	4.76018	1.6651	1.9921	heat_peak_68
Chr1	19377836	19378723	888	69.43	4.2789	1.61996	1.55165	heat_peak_69
Chr1	21607924	21609530	1607	77.71	4.63027	1.62352	1.87869	heat_peak_70
Chr1	21776452	21776713	262	67.65	3.86666	1.5787	1.18744	heat_peak_71
Chr1	21812184	21812694	511	73.42	4.41168	1.61372	1.67513	heat_peak_72
Chr1	21824133	21824452	320	72.28	4.34299	1.61188	1.61373	heat_peak_73
Chr1	22059765	22061607	1843	88.56	4.69453	1.5821	1.94099	heat_peak_74
Chr1	23560705	23561116	412	71.51	4.79109	1.66775	2.02058	heat_peak_75
Chr1	24282767	24283115	349	79.02	4.06632	1.54813	1.36559	heat_peak_76
Chr1	25241490	25241774	285	70.99	4.50228	1.63813	1.75529	heat_peak_77
Chr2	1276	10275	9000	12051.7	149.598	1.24296	146.108	heat_peak_78
Chr2	50977	51486	510	116.99	6.11334	1.58614	3.26793	heat_peak_79
Chr2	52980	55076	2097	133.31	5.58379	1.50706	2.76383	heat_peak_80
Chr2	1501775	1502290	516	68.6	3.94395	1.58341	1.25873	heat_peak_81
Chr2	2561370	2562274	905	75.78	5.0238	1.67163	2.23142	heat_peak_82
Chr2	3084063	3088699	4637	89.49	5.04577	1.60427	2.27305	heat_peak_83
Chr2	3605740	3607340	1601	3451.16	159.575	1.57328	156.012	heat_peak_84
Chr2	3614962	3627452	12491	8137.55	521.811	1.64628	517.951	heat_peak_85
Chr2	3634552	3635414	863	87.73	8.4538	1.91511	5.51894	heat_peak_86
Chr2	3964933	3965550	618	126.46	6.98418	1.6058	4.11561	heat_peak_87
Chr2	3971754	3972054	301	73.57	4.29296	1.59988	1.57082	heat_peak_88
Chr2	4900932	4901328	397	92.41	3.94801	1.48936	1.26517	heat_peak_89
Chr2	4902781	4904111	1331	76.98	5.00326	1.65935	2.22248	heat_peak_90
Chr2	4905260	4906667	1408	69.95	4.03807	1.58766	1.34154	heat_peak_91
Chr2	4907727	4909042	1316	79.84	4.97206	1.64279	2.1893	heat_peak_92
Chr2	4935604	4936527	924	129.2	5.05135	1.48089	2.25614	heat_peak_93
Chr2	5198576	5205856	7281	461.74	40.3472	1.8413	37.1198	heat_peak_94
Chr2	5578402	5578854	453	185.09	6.97797	1.48504	4.08101	heat_peak_95
Chr2	6448979	6450196	1218	71.01	4.61923	1.651	1.86414	heat_peak_96
Chr2	7005305	7007416	2112	86.81	4.70664	1.58644	1.94332	heat_peak_97
Chr2	7037551	7038379	829	76.76	4.38474	1.59463	1.64948	heat_peak_98
Chr2	10649024	10650108	1085	69	4.08503	1.59887	1.37985	heat_peak_99
Chr2	11768295	11769392	1098	68.74	3.83355	1.56875	1.16333	heat_peak_100
Chr2	16179161	16179835	675	76.5	3.74295	1.52163	1.08829	heat_peak_101
Chr3	5278431	5279813	1383	100.04	4.49511	1.51345	1.75559	heat_peak_102
Chr3	10497221	10499340	2120	67.89	3.91517	1.58311	1.23224	heat_peak_103
Chr3	11055213	11055573	361	94	5.272	1.60771	2.46767	heat_peak_104
Chr3	11062165	11062567	403	73.26	4.85757	1.66379	2.08816	heat_peak_105
Chr3	12183253	12183584	332	68.29	3.84237	1.5723	1.16907	heat_peak_106
Chr3	12250586	12250939	354	152.92	5.7419	1.47214	2.9136	heat_peak_107
Chr3	12662749	12663225	477	69.12	4.20424	1.61266	1.48469	heat_peak_108
Chr3	13188515	13188784	270	85.06	5.85265	1.70821	3.00447	heat_peak_109
Chr3	13589127	13592468	3342	22047.7	1633.26	1.72815	1628.85	heat_peak_110
Chr3	13598097	13598737	641	917.28	18.3023	1.34976	15.134	heat_peak_111
Chr3	13686318	13687346	1029	98.36	6.32151	1.67173	3.47089	heat_peak_112
Chr3	13692489	13694474	1986	111.35	7.80995	1.71415	4.9159	heat_peak_113
Chr3	13698712	13699987	1276	159.4	6.68576	1.51456	3.81643	heat_peak_114
Chr3	13705576	13710207	4632	1184.56	50.6767	1.51657	47.4109	heat_peak_115
Chr3	13712254	13713465	1212	355.12	11.6306	1.44101	8.63669	heat_peak_116
Chr3	13716673	13716996	324	177.85	10.7371	1.69122	7.72613	heat_peak_117
Chr3	13718068	13718686	619	176.45	4.26279	1.3498	1.54124	heat_peak_118
Chr3	13720055	13721322	1268	199.1	6.87552	1.48209	4.00516	heat_peak_119
Chr3	13750710	13751609	900	794.54	40.3032	1.56757	37.0756	heat_peak_120
Chr3	13774382	13774675	294	131.83	5.0604	1.47498	2.26862	heat_peak_121
Chr3	13782761	13784817	2057	123.11	5.81398	1.54828	2.97753	heat_peak_122
Chr3	13786173	13787723	1551	154.67	8.12663	1.61922	5.19578	heat_peak_123
Chr3	13789377	13791875	2499	130.08	9.40286	1.72216	6.46531	heat_peak_124
Chr3	13794098	13794366	269	221.6	14.3093	1.71452	11.2397	heat_peak_125
Chr3	13814692	13817287	2596	676.6	38.4418	1.65866	35.2047	heat_peak_126
Chr3	13838698	13840040	1343	318.54	10.5625	1.45806	7.55578	heat_peak_127
Chr3	13845786	13846142	357	258.94	4.85791	1.30868	2.08158	heat_peak_128
Chr3	13849568	13850676	1109	277.5	6.79946	1.37839	3.92059	heat_peak_129
Chr3	13853734	13854043	310	909.1	43.9214	1.59583	40.6347	heat_peak_130
Chr3	13859457	13859769	313	183.18	4.44512	1.35337	1.70625	heat_peak_131
Chr3	13861193	13863663	2471	231.78	10.412	1.53774	7.44518	heat_peak_132
Chr3	14173206	14176535	3330	460.35	18.284	1.51226	15.1826	heat_peak_133
Chr3	14180440	14181712	1273	616.98	23.8124	1.51122	20.6549	heat_peak_134
Chr3	14185086	14186710	1625	562.2	17.6578	1.43801	14.5636	heat_peak_135
Chr3	14191862	14205033	13172	16402.5	188.2	1.23846	184.617	heat_peak_136
Chr3	14210138	14216478	6341	627.28	29.1368	1.5594	25.9428	heat_peak_137
Chr3	14218239	14222031	3793	400.32	22.594	1.65284	19.4346	heat_peak_138
Chr3	14223101	14225175	2075	686.63	30.1339	1.55563	26.9198	heat_peak_139
Chr3	14313845	14314718	874	78.12	4.31456	1.57952	1.58768	heat_peak_140
Chr3	15414390	15414944	555	71.79	4.41523	1.62198	1.67942	heat_peak_141
Chr3	15538986	15539280	295	83.42	4.4097	1.56617	1.67231	heat_peak_142
Chr3	15711845	15712265	421	137.04	11.7787	1.88554	8.72526	heat_peak_143
Chr3	16855886	16857094	1209	67.84	3.90698	1.58274	1.22367	heat_peak_144
Chr3	17068016	17068347	332	73.6	5.31967	1.71587	2.5081	heat_peak_145
Chr3	22060243	22061143	901	90.56	4.39454	1.5377	1.6621	heat_peak_146
Chr4	1714865	1715280	416	72.35	4.98743	1.68693	2.19671	heat_peak_147
Chr4	1725585	1726400	816	93.41	4.66244	1.55523	1.90417	heat_peak_148
Chr4	1733382	1734974	1593	75.52	4.97484	1.66432	2.19813	heat_peak_149
Chr4	1736464	1736863	400	85.48	5.16341	1.63205	2.3724	heat_peak_150
Chr4	1738052	1738363	312	72.4	4.76786	1.65966	2.00176	heat_peak_151
Chr4	2057134	2059420	2287	85.06	4.64527	1.58439	1.88981	heat_peak_152
Chr4	2927538	2930851	3314	103.9	7.47152	1.74383	4.55708	heat_peak_153
Chr4	2932090	2936236	4147	127.82	8.83042	1.72429	5.8829	heat_peak_154
Chr4	2938810	2945668	6859	125.27	7.95295	1.67554	5.03705	heat_peak_155
Chr4	2947325	2949569	2245	146.21	7.84913	1.60043	4.94905	heat_peak_156
Chr4	2950905	2955032	4128	130.1	6.51867	1.56572	3.67381	heat_peak_157
Chr4	2962763	2964939	2177	97.62	5.53363	1.61714	2.71954	heat_peak_158
Chr4	3038858	3040820	1963	101.84	7.79052	1.77453	4.88308	heat_peak_159
Chr4	3054505	3061177	6673	3940.67	128.833	1.36906	125.419	heat_peak_160
Chr4	3736105	3737779	1675	198.61	8.60122	1.53732	5.65242	heat_peak_161
Chr4	3747391	3747764	374	128.76	4.41437	1.43195	1.6827	heat_peak_162
Chr4	3838709	3843074	4366	191.91	9.35266	1.58969	6.38823	heat_peak_163
Chr4	3849657	3852019	2363	270.62	11.9383	1.57415	8.97223	heat_peak_164
Chr4	3865665	3868288	2624	136.08	5.85532	1.51748	3.01733	heat_peak_165
Chr4	3869362	3870262	901	161.59	4.40066	1.39946	1.66632	heat_peak_166
Chr4	3871849	3873036	1188	237.53	10.9516	1.55796	7.95949	heat_peak_167
Chr4	3875559	3876830	1272	129.77	5.03073	1.47596	2.24224	heat_peak_168
Chr4	3950541	3955980	5440	15816.5	1236.15	1.78087	1231.89	heat_peak_169
Chr4	3965622	3971349	5728	2382.48	181.803	1.71006	178.272	heat_peak_170
Chr4	3972545	3980621	8077	2200.65	140.392	1.64948	136.91	heat_peak_171
Chr4	3982418	3987619	5202	2571.76	192.069	1.71282	188.52	heat_peak_172
Chr4	3994017	3994392	376	290.47	4.19127	1.25822	1.47867	heat_peak_173
Chr4	3998055	4002378	4324	1715.78	114.818	1.70263	111.359	heat_peak_174
Chr4	4003794	4011369	7576	1851.39	130.606	1.67845	127.152	heat_peak_175
Chr4	4762859	4763157	299	87.91	4.95291	1.6025	2.17094	heat_peak_176
Chr4	4778309	4780329	2021	120.87	5.14633	1.5372	2.36087	heat_peak_177
Chr4	5139062	5139554	493	87.42	4.93325	1.60298	2.14938	heat_peak_178
Chr4	5146232	5147391	1160	91.85	4.42543	1.53948	1.68601	heat_peak_179
Chr4	5220289	5220561	273	72.02	4.20194	1.59856	1.48661	heat_peak_180
Chr4	6156631	6157175	545	74.72	5.06999	1.68112	2.28118	heat_peak_181
Chr4	9073203	9074708	1506	80.38	7.10995	1.84176	4.22682	heat_peak_182
Chr4	11052014	11053728	1715	71.84	4.49346	1.63179	1.74907	heat_peak_183
Chr4	11058492	11060169	1678	69.77	4.34045	1.62442	1.61216	heat_peak_184
Chr4	11074693	11075510	818	73.03	5.16949	1.70263	2.36742	heat_peak_185
Chr4	11087625	11087933	309	74.86	4.38024	1.60233	1.64852	heat_peak_186
Chr4	11091332	11093484	2153	141.36	10.5401	1.76815	7.5836	heat_peak_187
Chr4	12146260	12146519	260	72.24	4.76949	1.66182	2.00019	heat_peak_188
Chr5	9081197	9082280	1084	69.38	4.22866	1.61422	1.50725	heat_peak_189
Chr5	10087029	10087390	362	100.43	5.56153	1.60299	2.74111	heat_peak_190
Chr5	10248344	10251835	3492	83.93	4.32497	1.55792	1.59625	heat_peak_191
Chr5	10253530	10254004	475	72.99	4.72907	1.654	1.96136	heat_peak_192
Chr5	11184918	11187604	2687	11727.8	674.922	1.58025	670.997	heat_peak_193
Chr5	11229824	11232521	2698	98.13	8.4762	1.85294	5.53174	heat_peak_194
Chr5	11233807	11235176	1370	73.62	5.31734	1.71621	2.50378	heat_peak_195
Chr5	11242337	11242621	285	72.91	5.08065	1.69508	2.28042	heat_peak_196
Chr5	11306763	11307022	260	74.95	4.57831	1.62272	1.83201	heat_peak_197
Chr5	11321203	11322771	1569	175.45	9.5818	1.63485	6.59527	heat_peak_198
Chr5	11327274	11329674	2401	214.88	8.28059	1.49738	5.34874	heat_peak_199
Chr5	11330824	11331713	890	97.54	4.07934	1.48197	1.3793	heat_peak_200
Chr5	11686149	11687805	1657	183.43	8.35946	1.5547	5.42611	heat_peak_201
Chr5	11690245	11691375	1131	181.12	3.96926	1.32795	1.28344	heat_peak_202
Chr5	11694386	11697201	2816	178.14	8.71919	1.57921	5.76891	heat_peak_203
Chr5	11701973	11710297	8325	2784.44	85.6324	1.37807	82.2882	heat_peak_204
Chr5	11717616	11719209	1594	127.32	7.83481	1.67894	4.89508	heat_peak_205
Chr5	11723432	11724585	1154	3924.46	190.749	1.50181	187.223	heat_peak_206
Chr5	11726235	11736201	9967	5616.22	260.032	1.51489	256.394	heat_peak_207
Chr5	11773165	11774526	1362	122.81	6.26583	1.59136	3.40317	heat_peak_208
Chr5	11810940	11813238	2299	127.58	6.51328	1.58399	3.64406	heat_peak_209
Chr5	11817262	11817843	582	195.23	8.94331	1.55111	5.98775	heat_peak_210
Chr5	11819048	11820398	1351	164.32	6.72897	1.50764	3.84921	heat_peak_211
Chr5	11830766	11832202	1437	219.12	6.94391	1.42894	4.06515	heat_peak_212
Chr5	11839058	11842158	3101	191.89	10.9821	1.66145	7.96296	heat_peak_213
Chr5	11850699	11852968	2270	109.72	4.82464	1.52593	2.07132	heat_peak_214
Chr5	11856366	11862202	5837	88.01	4.90108	1.599	2.12712	heat_peak_215
Chr5	11863856	11869216	5361	109.89	6.42029	1.64549	3.55762	heat_peak_216
Chr5	11870327	11871325	999	110.48	7.7883	1.74858	4.84961	heat_peak_217
Chr5	11874067	11875874	1808	88.43	4.4299	1.54673	1.69423	heat_peak_218
Chr5	11880138	11880918	781	89.09	5.17729	1.61734	2.3796	heat_peak_219
Chr5	11881986	11885207	3222	77.34	5.05441	1.66148	2.27623	heat_peak_220
Chr5	11886658	11888054	1397	85.36	5.09474	1.62898	2.30719	heat_peak_221
Chr5	11890365	11893434	3070	99.45	5.72508	1.61619	2.90541	heat_peak_222
Chr5	11896543	11897063	521	88.64	5.58625	1.65562	2.77053	heat_peak_223
Chr5	11902056	11902689	634	79.55	6.72271	1.8264	3.83298	heat_peak_224
Chr5	11935204	11936373	1170	205.97	8.95825	1.54512	5.98652	heat_peak_225
Chr5	11949700	11950685	986	80.83	4.7243	1.60859	1.96607	heat_peak_226
Chr5	11985478	11986659	1182	115.4	4.46543	1.4693	1.7269	heat_peak_227
Chr5	11989602	11991144	1543	223.29	4.92677	1.3386	2.14596	heat_peak_228
Chr5	12032129	12032757	629	72.47	3.89574	1.56119	1.21938	heat_peak_229
Chr5	12487024	12487431	408	67	3.72545	1.56397	1.0665	heat_peak_230
Chr5	12870458	12879506	9049	331.06	44.0226	2.19953	40.7655	heat_peak_231
Chr5	12881252	12883126	1875	292.71	38.3887	2.19946	35.1299	heat_peak_232
Chr5	12884896	12887379	2484	457.61	59.0185	2.23878	55.6716	heat_peak_233
Chr5	13134131	13134414	284	72.98	5.1563	1.70155	2.35512	heat_peak_234
Chr5	13201602	13201877	276	69.53	3.83194	1.56454	1.16231	heat_peak_235
Chr5	13261511	13261940	430	130.39	9.26492	1.75628	6.28457	heat_peak_236
Chr5	13263120	13266330	3211	112.22	5.38507	1.54658	2.59037	heat_peak_237
Chr5	13269679	13271507	1829	158.29	11.2361	1.74451	8.2298	heat_peak_238
Chr5	13406010	13406488	479	67.69	3.87822	1.57985	1.19769	heat_peak_239
Chr5	13453822	13456081	2260	73.1	4.94497	1.67438	2.16842	heat_peak_240
Chr5	14083747	14084470	724	67.79	3.90131	1.58222	1.2178	heat_peak_241
Chr5	14324678	14324988	311	89.63	8.32689	1.90503	5.37222	heat_peak_242
Chr5	14331294	14332266	973	87.25	6.1758	1.72267	3.31498	heat_peak_243
Chr5	14335135	14336282	1148	75.59	5.69353	1.74307	2.86112	heat_peak_244
Chr5	14355720	14358722	3003	93.09	10.1694	2.02019	7.17955	heat_peak_245
Chr5	14360015	14360474	460	119.67	20.6103	2.56454	17.447	heat_peak_246
Chr5	14369339	14369618	280	121.27	13.9088	2.11148	10.816	heat_peak_247
Chr5	15074039	15074357	319	73.43	5.01174	1.68188	2.2256	heat_peak_248
Chr5	15667599	15672347	4749	133.16	7.70413	1.6653	4.79332	heat_peak_249
Chr5	15673545	15674900	1356	131.86	4.21019	1.4138	1.49845	heat_peak_250
Chr5	15676151	15687906	11756	135.62	6.67884	1.5685	3.81645	heat_peak_251
Chr5	15690359	15694676	4318	133.03	6.71039	1.59483	3.8286	heat_peak_252
Chr5	17404847	17405194	348	70.05	3.81063	1.55957	1.14312	heat_peak_253
Chr5	21466064	21466629	566	67.33	3.75564	1.56612	1.09634	heat_peak_254
Chr5	24028465	24029339	875	70.56	4.21872	1.6071	1.50068	heat_peak_255

## Sheet: CRWN1-targets
M-specific: specifically enriched under mock	H-specific: specifically enriched under heat	MH: enriched under both conditions
AT1G08120	AT1G11593	AT1G05090
AT1G08800	AT1G11608	AT1G11270
AT1G11370	AT1G18780	AT1G21245
AT1G11591	AT1G19260	AT1G21900
AT1G16960	AT1G20940	AT1G21928
AT1G16970	AT1G21120	AT1G21930
AT1G19230	AT1G22290	AT1G21960
AT1G19240	AT1G23200	AT1G21970
AT1G20760	AT1G23320	AT1G21980
AT1G20780	AT1G23350	AT1G21990
AT1G20870	AT1G23480	AT1G22000
AT1G20880	AT1G23790	AT1G22010
AT1G20910	AT1G23810	AT1G22015
AT1G20950	AT1G24430	AT1G22020
AT1G21160	AT1G24540	AT1G22060
AT1G21170	AT1G24650	AT1G22070
AT1G21190	AT1G26360	AT1G22080
AT1G21200	AT1G26380	AT1G22090
AT1G21210	AT1G26400	AT1G22100
AT1G21230	AT1G26710	AT1G22150
AT1G21240	AT1G26850	AT1G23130
AT1G21340	AT1G26870	AT1G23160
AT1G21350	AT1G27040	AT1G23190
AT1G21880	AT1G27480	AT1G23230
AT1G21890	AT1G27490	AT1G23330
AT1G21925	AT1G27550	AT1G23340
AT1G22040	AT1G27610	AT1G23440
AT1G22050	AT1G27620	AT1G23450
AT1G22065	AT1G27950	AT1G23490
AT1G22110	AT1G28230	AT1G23530
AT1G22120	AT1G28480	AT1G23540
AT1G22130	AT1G28500	AT1G23560
AT1G22210	AT1G28695	AT1G23570
AT1G22250	AT1G28700	AT1G23580
AT1G22260	AT1G29140	AT1G23590
AT1G22275	AT1G30220	AT1G23600
AT1G23147	AT1G30630	AT1G23610
AT1G23150	AT1G30710	AT1G23640
AT1G23180	AT1G30720	AT1G23645
AT1G23250	AT1G30814	AT1G23660
AT1G23260	AT1G31180	AT1G23670
AT1G23360	AT1G31250	AT1G23680
AT1G23380	AT1G31380	AT1G23690
AT1G23460	AT1G31520	AT1G23700
AT1G23500	AT1G31530	AT1G23720
AT1G23510	AT1G31550	AT1G23800
AT1G23520	AT1G31620	AT1G23900
AT1G23650	AT1G32260	AT1G23910
AT1G23730	AT1G32280	AT1G23915
AT1G23740	AT1G32420	AT1G23935
AT1G23750	AT1G32450	AT1G23950
AT1G23780	AT1G32660	AT1G23960
AT1G23820	AT1G33220	AT1G23965
AT1G23880	AT1G33265	AT1G23970
AT1G23980	AT1G33670	AT1G24010
AT1G24000	AT1G34180	AT1G24020
AT1G24040	AT1G34540	AT1G24030
AT1G24070	AT1G34795	AT1G24050
AT1G24190	AT1G34807	AT1G24060
AT1G24200	AT1G34812	AT1G24062
AT1G24210	AT1G34827	AT1G24230
AT1G24240	AT1G34830	AT1G24360
AT1G24250	AT1G34855	AT1G24380
AT1G24267	AT1G34860	AT1G24388
AT1G24300	AT1G35140	AT1G24390
AT1G24310	AT1G35230	AT1G24400
AT1G24330	AT1G35375	AT1G24420
AT1G24340	AT1G35860	AT1G24800
AT1G24350	AT1G35910	AT1G24807
AT1G24405	AT1G36000	AT1G24881
AT1G24460	AT1G36005	AT1G25150
AT1G24470	AT1G36020	AT1G26300
AT1G24490	AT1G36095	AT1G26320
AT1G24510	AT1G36240	AT1G26330
AT1G24600	AT1G36340	AT1G26370
AT1G24610	AT1G36380	AT1G26390
AT1G24706	AT1G36510	AT1G26410
AT1G24735	AT1G36580	AT1G26420
AT1G24764	AT1G36627	AT1G26670
AT1G24909	AT1G36675	AT1G26690
AT1G25055	AT1G36745	AT1G26720
AT1G25155	AT1G36756	AT1G26730
AT1G25320	AT1G36925	AT1G26780
AT1G26250	AT1G36940	AT1G26795
AT1G26255	AT1G36942	AT1G26796
AT1G26270	AT1G36950	AT1G26797
AT1G26290	AT1G36960	AT1G26798
AT1G26310	AT1G36980	AT1G26799
AT1G26340	AT1G37000	AT1G26810
AT1G26350	AT1G37010	AT1G26970
AT1G26440	AT1G37113	AT1G27000
AT1G26460	AT1G37140	AT1G27008
AT1G26620	AT1G37150	AT1G27555
AT1G26700	AT1G39070	AT1G27565
AT1G26740	AT1G41830	AT1G27570
AT1G26830	AT1G41920	AT1G27580
AT1G27150	AT1G42525	AT1G27595
AT1G27470	AT1G42560	AT1G27650
AT1G27500	AT1G42980	AT1G27660
AT1G27510	AT1G42990	AT1G27680
AT1G27520	AT1G43000	AT1G27850
AT1G27530	AT1G43005	AT1G27870
AT1G27535	AT1G43010	AT1G27960
AT1G27540	AT1G43020	AT1G27990
AT1G27600	AT1G43040	AT1G28000
AT1G27630	AT1G43080	AT1G28005
AT1G27640	AT1G43090	AT1G28010
AT1G27750	AT1G43100	AT1G28020
AT1G27752	AT1G43145	AT1G28030
AT1G27760	AT1G43171	AT1G28070
AT1G27770	AT1G43260	AT1G28080
AT1G27840	AT1G43310	AT1G28160
AT1G27880	AT1G43330	AT1G28180
AT1G27900	AT1G43415	AT1G28210
AT1G27910	AT1G44478	AT1G28220
AT1G27920	AT1G44895	AT1G28305
AT1G27980	AT1G46696	AT1G28306
AT1G28040	AT1G46912	AT1G28320
AT1G28050	AT1G46984	AT1G28327
AT1G28060	AT1G47056	AT1G28430
AT1G28090	AT1G47130	AT1G28450
AT1G28100	AT1G47495	AT1G28460
AT1G28110	AT1G48180	AT1G28470
AT1G28120	AT1G48220	AT1G28490
AT1G28240	AT1G48260	AT1G28520
AT1G28260	AT1G48910	AT1G28640
AT1G28300	AT1G49290	AT1G28650
AT1G28310	AT1G50050	AT1G28660
AT1G28410	AT1G50580	AT1G28710
AT1G28420	AT1G50680	AT1G28760
AT1G28440	AT1G50830	AT1G28765
AT1G28510	AT1G51040	AT1G28960
AT1G28530	AT1G51055	AT1G29000
AT1G28540	AT1G51210	AT1G29005
AT1G28550	AT1G51330	AT1G29010
AT1G28560	AT1G51420	AT1G29020
AT1G28590	AT1G51470	AT1G29025
AT1G28630	AT1G51480	AT1G29030
AT1G28815	AT1G51630	AT1G29050
AT1G29040	AT1G51790	AT1G29080
AT1G29041	AT1G51930	AT1G29090
AT1G29060	AT1G52310	AT1G29100
AT1G29070	AT1G52390	AT1G29110
AT1G29230	AT1G52410	AT1G29120
AT1G29250	AT1G52415	AT1G29150
AT1G29260	AT1G52530	AT1G29170
AT1G29270	AT1G52710	AT1G29179
AT1G29290	AT1G52770	AT1G29180
AT1G29470	AT1G52790	AT1G29200
AT1G29490	AT1G52810	AT1G29220
AT1G29520	AT1G52830	AT1G29240
AT1G29530	AT1G53010	AT1G29480
AT1G29590	AT1G53130	AT1G29550
AT1G29630	AT1G53610	AT1G29560
AT1G29660	AT1G53815	AT1G29620
AT1G29690	AT1G53820	AT1G29710
AT1G29700	AT1G54760	AT1G29750
AT1G29720	AT1G54830	AT1G30040
AT1G29730	AT1G54840	AT1G30080
AT1G29760	AT1G55060	AT1G30140
AT1G29770	AT1G55290	AT1G30160
AT1G29780	AT1G55440	AT1G30170
AT1G29800	AT1G55560	AT1G30270
AT1G29810	AT1G55570	AT1G30620
AT1G29820	AT1G56360	AT1G30640
AT1G29840	AT1G56385	AT1G30650
AT1G29850	AT1G56410	AT1G30670
AT1G30060	AT1G56520	AT1G30755
AT1G30070	AT1G56530	AT1G30760
AT1G30090	AT1G56540	AT1G30780
AT1G30130	AT1G57630	AT1G30790
AT1G30240	AT1G57850	AT1G30795
AT1G30300	AT1G57943	AT1G30810
AT1G30410	AT1G57980	AT1G30825
AT1G30450	AT1G58270	AT1G30845
AT1G30460	AT1G58280	AT1G30850
AT1G30470	AT1G58300	AT1G30860
AT1G30680	AT1G58330	AT1G30870
AT1G30690	AT1G58370	AT1G30880
AT1G30730	AT1G58450	AT1G30890
AT1G30820	AT1G58602	AT1G30900
AT1G31160	AT1G58643	AT1G30910
AT1G31170	AT1G58936	AT1G30920
AT1G31220	AT1G58983	AT1G30925
AT1G31360	AT1G59030	AT1G30930
AT1G31780	AT1G59171	AT1G30950
AT1G31800	AT1G59312	AT1G30960
AT1G31870	AT1G59640	AT1G30970
AT1G32340	AT1G59680	AT1G30972
AT1G32410	AT1G59690	AT1G30974
AT1G32490	AT1G59780	AT1G30990
AT1G32583	AT1G59970	AT1G31000
AT1G32730	AT1G60240	AT1G31010
AT1G32860	AT1G60300	AT1G31020
AT1G33040	AT1G60390	AT1G31040
AT1G33050	AT1G61050	AT1G31050
AT1G33060	AT1G61070	AT1G31070
AT1G33110	AT1G61080	AT1G31080
AT1G33140	AT1G61095	AT1G31090
AT1G33270	AT1G61105	AT1G31095
AT1G33280	AT1G61130	AT1G31120
AT1G33330	AT1G61215	AT1G31150
AT1G33340	AT1G61590	AT1G31163
AT1G33360	AT1G61610	AT1G31190
AT1G33390	AT1G61660	AT1G31200
AT1G33400	AT1G61950	AT1G31230
AT1G33410	AT1G62030	AT1G31255
AT1G33420	AT1G62060	AT1G31260
AT1G33470	AT1G62260	AT1G31280
AT1G33480	AT1G62320	AT1G31410
AT1G33490	AT1G62333	AT1G31480
AT1G33590	AT1G62410	AT1G31490
AT1G33600	AT1G62500	AT1G31500
AT1G33980	AT1G62940	AT1G31510
AT1G34190	AT1G62975	AT1G31540
AT1G34200	AT1G63310	AT1G31555
AT1G34210	AT1G63520	AT1G31600
AT1G35515	AT1G63522	AT1G31630
AT1G43600	AT1G63530	AT1G31640
AT1G44760	AT1G63580	AT1G31650
AT1G44770	AT1G63910	AT1G31660
AT1G44780	AT1G65350	AT1G31670
AT1G44790	AT1G65425	AT1G31690
AT1G44990	AT1G65484	AT1G31710
AT1G45248	AT1G65610	AT1G31720
AT1G45249	AT1G65930	AT1G31730
AT1G45332	AT1G66120	AT1G31740
AT1G45474	AT1G66210	AT1G31750
AT1G47280	AT1G66300	AT1G31760
AT1G47578	AT1G66400	AT1G31770
AT1G47750	AT1G66420	AT1G31772
AT1G47970	AT1G66540	AT1G31950
AT1G48030	AT1G66550	AT1G31960
AT1G48095	AT1G66560	AT1G31970
AT1G48120	AT1G66570	AT1G31990
AT1G48170	AT1G66600	AT1G32000
AT1G48175	AT1G66610	AT1G32010
AT1G48195	AT1G66630	AT1G32020
AT1G48200	AT1G66640	AT1G32030
AT1G48210	AT1G66650	AT1G32250
AT1G48230	AT1G66690	AT1G32415
AT1G48240	AT1G66700	AT1G32430
AT1G48280	AT1G66760	AT1G32440
AT1G48430	AT1G66770	AT1G32600
AT1G48490	AT1G66780	AT1G32610
AT1G48520	AT1G66800	AT1G32720
AT1G48540	AT1G66810	AT1G32750
AT1G48560	AT1G66850	AT1G32770
AT1G48570	AT1G66920	AT1G32780
AT1G48700	AT1G67000	AT1G32790
AT1G48770	AT1G67110	AT1G32810
AT1G48840	AT1G67130	AT1G32850
AT1G48850	AT1G67150	AT1G32870
AT1G48860	AT1G67180	AT1G32880
AT1G48900	AT1G67210	AT1G32900
AT1G48920	AT1G67220	AT1G32940
AT1G49005	AT1G67230	AT1G32950
AT1G49120	AT1G67260	AT1G32960
AT1G49180	AT1G67870	AT1G32970
AT1G49205	AT1G68250	AT1G32975
AT1G49220	AT1G68260	AT1G32980
AT1G49225	AT1G68270	AT1G32990
AT1G49245	AT1G68350	AT1G33010
AT1G49310	AT1G68380	AT1G33020
AT1G49340	AT1G68750	AT1G33030
AT1G49380	AT1G70970	AT1G33070
AT1G49435	AT1G71680	AT1G33080
AT1G50120	AT2G01008	AT1G33090
AT1G50140	AT2G01021	AT1G33100
AT1G50160	AT2G01023	AT1G33120
AT1G50200	AT2G01035	AT1G33170
AT1G50310	AT2G01060	AT1G33290
AT1G50350	AT2G01520	AT1G33320
AT1G50360	AT2G01990	AT1G33430
AT1G50370	AT2G02040	AT1G33440
AT1G50380	AT2G02100	AT1G33475
AT1G50500	AT2G02120	AT1G33530
AT1G50510	AT2G02130	AT1G33540
AT1G50520	AT2G02320	AT1G33560
AT1G50570	AT2G02380	AT1G33607
AT1G50600	AT2G02835	AT1G33610
AT1G50620	AT2G03000	AT1G33612
AT1G50670	AT2G03130	AT1G33640
AT1G50700	AT2G03160	AT1G33680
AT1G50730	AT2G03200	AT1G33700
AT1G50740	AT2G03210	AT1G33710
AT1G50820	AT2G03500	AT1G33720
AT1G50900	AT2G03580	AT1G33730
AT1G50910	AT2G03630	AT1G33750
AT1G50920	AT2G03850	AT1G33760
AT1G51490	AT2G03930	AT1G33770
AT1G51940	AT2G03933	AT1G33780
AT1G52155	AT2G03936	AT1G33790
AT1G52180	AT2G04031	AT1G33800
AT1G52191	AT2G04420	AT1G33810
AT1G52380	AT2G04830	AT1G33811
AT1G52540	AT2G05520	AT1G33820
AT1G52570	AT2G05720	AT1G33830
AT1G52620	AT2G06090	AT1G33840
AT1G52630	AT2G06105	AT1G33850
AT1G52800	AT2G06166	AT1G33860
AT1G52857	AT2G06200	AT1G33870
AT1G52980	AT2G06420	AT1G33880
AT1G53040	AT2G06500	AT1G33890
AT1G53640	AT2G06530	AT1G33900
AT1G53650	AT2G06541	AT1G33910
AT1G53800	AT2G06555	AT1G33920
AT1G54390	AT2G06565	AT1G33930
AT1G54400	AT2G06570	AT1G33940
AT1G54420	AT2G06667	AT1G33945
AT1G54490	AT2G06845	AT1G33950
AT1G54510	AT2G06850	AT1G33960
AT1G54520	AT2G06908	AT1G33970
AT1G54640	AT2G06925	AT1G34015
AT1G54650	AT2G06983	AT1G34020
AT1G54710	AT2G07000	AT1G34030
AT1G54990	AT2G07020	AT1G34040
AT1G55090	AT2G07110	AT1G34042
AT1G55170	AT2G07120	AT1G34046
AT1G55250	AT2G07140	AT1G34047
AT1G55380	AT2G07170	AT1G34049
AT1G55430	AT2G07190	AT1G34050
AT1G55540	AT2G07200	AT1G34060
AT1G55550	AT2G07215	AT1G34065
AT1G55620	AT2G09388	AT1G34070
AT1G55630	AT2G10450	AT1G34095
AT1G56090	AT2G10455	AT1G34110
AT1G56110	AT2G10545	AT1G34120
AT1G56120	AT2G10550	AT1G34130
AT1G56140	AT2G10553	AT1G34140
AT1G56145	AT2G10556	AT1G34150
AT1G56280	AT2G10557	AT1G34160
AT1G56310	AT2G10602	AT1G34170
AT1G56423	AT2G10615	AT1G34220
AT1G56440	AT2G10625	AT1G34260
AT1G56570	AT2G10920	AT1G34270
AT1G56580	AT2G10930	AT1G34290
AT1G56590	AT2G10950	AT1G34300
AT1G56600	AT2G10955	AT1G34310
AT1G57870	AT2G10965	AT1G34315
AT1G57906	AT2G10970	AT1G34320
AT1G58070	AT2G10975	AT1G34340
AT1G58080	AT2G11000	AT1G34350
AT1G58110	AT2G11005	AT1G34355
AT1G58190	AT2G11010	AT1G34360
AT1G58200	AT2G11015	AT1G34370
AT1G58220	AT2G11025	AT1G34380
AT1G58380	AT2G11035	AT1G34390
AT1G58520	AT2G11045	AT1G34400
AT1G59124	AT2G11200	AT1G34403
AT1G59359	AT2G11522	AT1G34410
AT1G59510	AT2G11626	AT1G34420
AT1G59830	AT2G11773	AT1G34430
AT1G59833	AT2G11778	AT1G34440
AT1G59840	AT2G11810	AT1G34460
AT1G59990	AT2G11851	AT1G34470
AT1G60170	AT2G11910	AT1G34480
AT1G60200	AT2G12170	AT1G34490
AT1G60220	AT2G12190	AT1G34500
AT1G60230	AT2G12200	AT1G34510
AT1G60850	AT2G12280	AT1G34520
AT1G60983	AT2G12405	AT1G34550
AT1G60990	AT2G12465	AT1G34560
AT1G60995	AT2G12475	AT1G34570
AT1G61010	AT2G12480	AT1G34575
AT1G61030	AT2G12875	AT1G34580
AT1G61120	AT2G12880	AT1G34630
AT1G61310	AT2G12935	AT1G34640
AT1G61370	AT2G12940	AT1G34650
AT1G61400	AT2G12945	AT1G34670
AT1G61415	AT2G13105	AT1G34750
AT1G61420	AT2G13125	AT1G34760
AT1G61430	AT2G13126	AT1G34770
AT1G61490	AT2G13150	AT1G34780
AT1G61563	AT2G13275	AT1G34790
AT1G61565	AT2G13350	AT1G34792
AT1G61566	AT2G13500	AT1G34910
AT1G61570	AT2G13555	AT1G34930
AT1G61580	AT2G13720	AT1G35030
AT1G61680	AT2G14460	AT1G35035
AT1G61700	AT2G14635	AT1G35040
AT1G61810	AT2G14900	AT1G35150
AT1G61870	AT2G15590	AT1G35160
AT1G61980	AT2G16120	AT1G35170
AT1G61990	AT2G16450	AT1G35180
AT1G62010	AT2G16586	AT1G35181
AT1G62020	AT2G17170	AT1G35183
AT1G62070	AT2G17180	AT1G35190
AT1G62085	AT2G17290	AT1G35215
AT1G62110	AT2G17310	AT1G35220
AT1G62120	AT2G17550	AT1G35240
AT1G62130	AT2G17590	AT1G35242
AT1G62200	AT2G17600	AT1G35250
AT1G62220	AT2G17690	AT1G35255
AT1G62421	AT2G17695	AT1G35260
AT1G62430	AT2G17710	AT1G35290
AT1G62560	AT2G18190	AT1G35310
AT1G62590	AT2G18210	AT1G35320
AT1G62640	AT2G18540	AT1G35330
AT1G62670	AT2G18570	AT1G35340
AT1G62680	AT2G20625	AT1G35350
AT1G62710	AT2G21010	AT1G35353
AT1G62840	AT2G21990	AT1G35365
AT1G62850	AT2G22060	AT1G35400
AT1G62910	AT2G22140	AT1G35410
AT1G62914	AT2G22440	AT1G35420
AT1G62915	AT2G22930	AT1G35435
AT1G62920	AT2G23148	AT1G35440
AT1G62930	AT2G23160	AT1G35460
AT1G62935	AT2G23170	AT1G35470
AT1G62970	AT2G23180	AT1G35490
AT1G62990	AT2G23190	AT1G35500
AT1G63000	AT2G23220	AT1G35510
AT1G63055	AT2G23240	AT1G35520
AT1G63057	AT2G23250	AT1G35530
AT1G63080	AT2G23530	AT1G35537
AT1G63120	AT2G23570	AT1G35540
AT1G63130	AT2G23590	AT1G35550
AT1G63160	AT2G23970	AT1G35580
AT1G63190	AT2G24370	AT1G35610
AT1G63240	AT2G24470	AT1G35614
AT1G63260	AT2G24610	AT1G35617
AT1G63270	AT2G24617	AT1G35620
AT1G63290	AT2G24620	AT1G35625
AT1G63295	AT2G24683	AT1G35630
AT1G63330	AT2G24762	AT1G35660
AT1G63340	AT2G25000	AT1G35670
AT1G63350	AT2G25130	AT1G35680
AT1G63460	AT2G25540	AT1G35710
AT1G63470	AT2G25810	AT1G35720
AT1G63490	AT2G26390	AT1G35730
AT1G63500	AT2G26695	AT1G35750
AT1G63535	AT2G26950	AT1G35780
AT1G63640	AT2G27380	AT1G35820
AT1G63660	AT2G27385	AT1G35850
AT1G64295	AT2G28225	AT1G35880
AT1G64310	AT2G28270	AT1G35890
AT1G64330	AT2G28620	AT1G35895
AT1G65010	AT2G28755	AT1G36030
AT1G65040	AT2G28840	AT1G36050
AT1G65070	AT2G28850	AT1G36060
AT1G65113	AT2G28860	AT1G36070
AT1G65170	AT2G28890	AT1G36078
AT1G65200	AT2G28940	AT1G36085
AT1G65210	AT2G29090	AT1G36100
AT1G65220	AT2G29100	AT1G36150
AT1G65280	AT2G29130	AT1G36160
AT1G65410	AT2G29250	AT1G36180
AT1G65430	AT2G29260	AT1G36272
AT1G65950	AT2G29330	AT1G36280
AT1G65985	AT2G29370	AT1G36310
AT1G66480	AT2G29870	AT1G36320
AT1G66510	AT2G29970	AT1G36325
AT1G66520	AT2G30340	AT1G36370
AT1G66620	AT2G30750	AT1G36390
AT1G66670	AT2G30940	AT1G36730
AT1G66680	AT2G34030	AT1G36970
AT1G66730	AT2G34140	AT1G36990
AT1G66870	AT2G34150	AT1G40104
AT1G66980	AT3G09510	AT1G42430
AT1G67120	AT3G16330	AT1G42440
AT1G67530	AT3G16390	AT1G42470
AT1G68220	AT3G16410	AT1G42480
AT1G68230	AT3G16420	AT1G42540
AT1G68290	AT3G16440	AT1G43130
AT1G68300	AT3G16450	AT1G43140
AT1G68470	AT3G16460	AT1G43160
AT1G68720	AT3G16470	AT1G43170
AT1G68790	AT3G16820	AT1G43190
AT1G71310	AT3G17190	AT1G43245
AT2G01970	AT3G20030	AT1G43320
AT2G01980	AT3G21000	AT1G43560
AT2G02147	AT3G21800	AT1G43580
AT2G02160	AT3G21830	AT1G43610
AT2G02410	AT3G21850	AT1G43620
AT2G02450	AT3G21860	AT1G43630
AT2G02470	AT3G22060	AT1G43640
AT2G02497	AT3G22421	AT1G43650
AT2G02570	AT3G23120	AT1G43665
AT2G02740	AT3G23230	AT1G43666
AT2G02750	AT3G23270	AT1G43667
AT2G02760	AT3G23460	AT1G43670
AT2G02820	AT3G23510	AT1G43680
AT2G02870	AT3G23550	AT1G43690
AT2G02880	AT3G24460	AT1G43700
AT2G02910	AT3G24463	AT1G43710
AT2G02960	AT3G24610	AT1G43720
AT2G02980	AT3G24710	AT1G43722
AT2G03040	AT3G25200	AT1G43730
AT2G03090	AT3G25490	AT1G43760
AT2G03140	AT3G25493	AT1G43770
AT2G03180	AT3G25570	AT1G43780
AT2G03240	AT3G25610	AT1G43790
AT2G03270	AT3G25640	AT1G43800
AT2G03280	AT3G25650	AT1G43810
AT2G03480	AT3G25730	AT1G43815
AT2G03510	AT3G25770	AT1G43825
AT2G03567	AT3G25780	AT1G43850
AT2G03570	AT3G26160	AT1G43860
AT2G03667	AT3G26250	AT1G43890
AT2G03820	AT3G26270	AT1G43900
AT2G03823	AT3G26280	AT1G43910
AT2G03870	AT3G26330	AT1G43950
AT2G04030	AT3G26610	AT1G43970
AT2G04390	AT3G26760	AT1G43980
AT2G04395	AT3G26770	AT1G44000
AT2G04410	AT3G26830	AT1G44010
AT2G04425	AT3G26855	AT1G44020
AT2G04520	AT3G27150	AT1G44030
AT2G04550	AT3G27185	AT1G44050
AT2G04560	AT3G27330	AT1G44080
AT2G04690	AT3G27331	AT1G44085
AT2G04780	AT3G27440	AT1G44090
AT2G04790	AT3G27473	AT1G44100
AT2G04865	AT3G27510	AT1G44110
AT2G04870	AT3G27600	AT1G44120
AT2G05620	AT3G27640	AT1G44130
AT2G05655	AT3G28155	AT1G44160
AT2G13542	AT3G28300	AT1G44170
AT2G14846	AT3G28340	AT1G44180
AT2G14935	AT3G29250	AT1G44191
AT2G15270	AT3G29305	AT1G44224
AT2G15880	AT3G29370	AT1G44318
AT2G15890	AT3G29385	AT1G44350
AT2G15970	AT3G29410	AT1G44542
AT2G15980	AT3G29430	AT1G44575
AT2G16400	AT3G29670	AT1G44608
AT2G16485	AT3G29791	AT1G44800
AT2G16490	AT3G29970	AT1G44810
AT2G16600	AT3G30210	AT1G44820
AT2G16790	AT3G30220	AT1G44830
AT2G16880	AT3G30222	AT1G44835
AT2G16930	AT3G30230	AT1G44890
AT2G17160	AT3G30235	AT1G44900
AT2G17190	AT3G30260	AT1G44910
AT2G17250	AT3G30290	AT1G44920
AT2G17340	AT3G30320	AT1G44940
AT2G17480	AT3G30350	AT1G44941
AT2G17510	AT3G30380	AT1G44960
AT2G17520	AT3G30383	AT1G44970
AT2G17650	AT3G30385	AT1G44980
AT2G17660	AT3G30430	AT1G45000
AT2G17670	AT3G30520	AT1G45010
AT2G17700	AT3G30525	AT1G45015
AT2G17740	AT3G30530	AT1G45050
AT2G17750	AT3G30540	AT1G45063
AT2G17787	AT3G30720	AT1G45100
AT2G17790	AT3G30725	AT1G45110
AT2G17800	AT3G30730	AT1G45130
AT2G17820	AT3G30770	AT1G45145
AT2G17890	AT3G30805	AT1G45150
AT2G17905	AT3G30820	AT1G45160
AT2G18040	AT3G30823	AT1G45170
AT2G18060	AT3G30840	AT1G45180
AT2G18090	AT3G30842	AT1G45190
AT2G18130	AT3G31430	AT1G45191
AT2G18170	AT3G31950	AT1G45201
AT2G18220	AT3G32040	AT1G45207
AT2G18230	AT3G32047	AT1G45215
AT2G18328	AT3G32050	AT1G45221
AT2G18330	AT3G32380	AT1G45223
AT2G18340	AT3G32420	AT1G45229
AT2G18500	AT3G32930	AT1G45231
AT2G18510	AT3G32940	AT1G45233
AT2G18520	AT3G33530	AT1G45243
AT2G18550	AT3G41762	AT1G45545
AT2G18560	AT3G42075	AT1G45616
AT2G18630	AT3G42130	AT1G45976
AT2G18650	AT3G42140	AT1G46264
AT2G18860	AT3G42148	AT1G46336
AT2G18870	AT3G42153	AT1G46408
AT2G18876	AT3G42155	AT1G46480
AT2G18900	AT3G42170	AT1G46840
AT2G18990	AT3G42180	AT1G47210
AT2G19180	AT3G42570	AT1G47230
AT2G19270	AT3G42628	AT1G47240
AT2G19290	AT3G42723	AT1G47250
AT2G19300	AT3G42725	AT1G47260
AT2G19330	AT3G42770	AT1G47265
AT2G19340	AT3G42780	AT1G47270
AT2G19450	AT3G42786	AT1G47271
AT2G19470	AT3G42800	AT1G47278
AT2G19480	AT3G42830	AT1G47290
AT2G19510	AT3G42850	AT1G47300
AT2G19520	AT3G42870	AT1G47310
AT2G19540	AT3G42880	AT1G47317
AT2G19860	AT3G42940	AT1G47330
AT2G19870	AT3G42960	AT1G47340
AT2G19890	AT3G42990	AT1G47350
AT2G19893	AT3G42995	AT1G47370
AT2G19920	AT3G43110	AT1G47380
AT2G19930	AT3G43120	AT1G47389
AT2G19950	AT3G43150	AT1G47390
AT2G19960	AT3G43153	AT1G47395
AT2G19970	AT3G43160	AT1G47400
AT2G20000	AT3G43170	AT1G47410
AT2G20010	AT3G43180	AT1G47420
AT2G20120	AT3G43190	AT1G47450
AT2G20290	AT3G43250	AT1G47470
AT2G20330	AT3G43400	AT1G47480
AT2G20360	AT3G43430	AT1G47485
AT2G20390	AT3G43500	AT1G47490
AT2G20420	AT3G43570	AT1G47497
AT2G20470	AT3G43645	AT1G47500
AT2G20480	AT3G43682	AT1G47510
AT2G20490	AT3G43710	AT1G47530
AT2G20495	AT3G44405	AT1G47550
AT2G20500	AT3G44485	AT1G47560
AT2G20810	AT3G44490	AT1G47570
AT2G21390	AT3G44660	AT1G47580
AT2G21410	AT3G44665	AT1G47600
AT2G21430	AT3G44695	AT1G47603
AT2G21440	AT3G45150	AT1G47610
AT2G21480	AT3G45260	AT1G47620
AT2G21500	AT3G45280	AT1G47640
AT2G21630	AT3G45560	AT1G47655
AT2G21725	AT3G45570	AT1G47657
AT2G21820	AT3G45577	AT1G47660
AT2G21870	AT3G45580	AT1G47670
AT2G21940	AT3G45600	AT1G47680
AT2G22055	AT3G45610	AT1G47690
AT2G22070	AT3G45720	AT1G47695
AT2G22121	AT3G45940	AT1G47700
AT2G22310	AT3G45950	AT1G47710
AT2G22630	AT3G45960	AT1G47720
AT2G22690	AT3G45970	AT1G47730
AT2G22720	AT3G46060	AT1G47740
AT2G22740	AT3G46300	AT1G47765
AT2G22750	AT3G46570	AT1G47770
AT2G22780	AT3G46650	AT1G47780
AT2G22910	AT3G46710	AT1G47786
AT2G23093	AT3G46720	AT1G47790
AT2G23096	AT3G46760	AT1G47800
AT2G23260	AT3G46810	AT1G47810
AT2G23580	AT3G46840	AT1G47813
AT2G23840	AT3G47040	AT1G47820
AT2G23940	AT3G47340	AT1G47830
AT2G23960	AT3G47840	AT1G47840
AT2G24010	AT3G48290	AT1G47845
AT2G24020	AT3G48300	AT1G47870
AT2G24050	AT3G48390	AT1G47885
AT2G24100	AT3G48640	AT1G47890
AT2G24120	AT3G48740	AT1G47900
AT2G24205	AT3G48770	AT1G47915
AT2G24400	AT3G48950	AT1G47920
AT2G24500	AT3G48960	AT1G47940
AT2G24530	AT3G49340	AT1G47960
AT2G24630	AT3G50130	AT1G47980
AT2G24640	AT3G50180	AT1G48000
AT2G24650	AT3G50330	AT1G48010
AT2G24780	AT3G53060	AT1G48020
AT2G24820	AT3G53290	AT1G48050
AT2G24830	AT3G53305	AT1G48060
AT2G24840	AT3G55513	AT1G48090
AT2G24870	AT3G55650	AT1G48635
AT2G24940	AT3G55660	AT1G48640
AT2G24950	AT3G58230	AT1G48650
AT2G25070	AT3G58240	AT1G48660
AT2G25080	AT3G58320	AT1G48670
AT2G25110	AT3G58350	AT1G48690
AT2G25125	AT3G58410	AT1G48720
AT2G25170	AT3G60790	AT1G48725
AT2G25180	AT3G60990	AT1G48730
AT2G25190	AT3G61030	AT1G48740
AT2G25215	AT3G61035	AT1G48750
AT2G25230	AT3G61040	AT1G48760
AT2G25280	AT4G00120	AT1G48780
AT2G25290	AT4G00130	AT1G48790
AT2G25312	AT4G00140	AT1G48800
AT2G25320	AT4G00200	AT1G48820
AT2G25420	AT4G00953	AT1G48830
AT2G25530	AT4G01500	AT1G48880
AT2G25580	AT4G01740	AT1G49040
AT2G25590	AT4G01830	AT1G49050
AT2G25640	AT4G01930	AT1G49100
AT2G25660	AT4G02160	AT1G49110
AT2G25710	AT4G02190	AT1G49190
AT2G25730	AT4G02270	AT1G49210
AT2G25760	AT4G02310	AT1G49230
AT2G25830	AT4G02330	AT1G49240
AT2G25930	AT4G02655	AT1G49250
AT2G26000	AT4G02690	AT1G49260
AT2G26010	AT4G03050	AT1G49270
AT2G26300	AT4G03320	AT1G49300
AT2G26460	AT4G03360	AT1G49320
AT2G26590	AT4G03460	AT1G49350
AT2G26600	AT4G03470	AT1G49360
AT2G26620	AT4G03566	AT1G50710
AT2G26640	AT4G03610	AT1G50720
AT2G26650	AT4G03620	AT1G50745
AT2G26770	AT4G03625	AT1G50750
AT2G26780	AT4G03630	AT1G50760
AT2G26790	AT4G03728	AT1G50770
AT2G26810	AT4G03740	AT1G50780
AT2G26830	AT4G03820	AT1G50790
AT2G26840	AT4G03830	AT1G50840
AT2G26860	AT4G03940	AT1G50870
AT2G26870	AT4G03965	AT1G50880
AT2G26880	AT4G04090	AT1G50890
AT2G26890	AT4G04404	AT1G50930
AT2G26910	AT4G04480	AT1G50940
AT2G26930	AT4G04690	AT1G50950
AT2G27020	AT4G04710	AT1G50960
AT2G27040	AT4G05340	AT1G50970
AT2G27060	AT4G05380	AT1G50980
AT2G27070	AT4G05540	AT1G50990
AT2G27090	AT4G05553	AT1G51000
AT2G27100	AT4G05620	AT1G51010
AT2G27110	AT4G06536	AT1G51020
AT2G27145	AT4G06598	AT1G51030
AT2G27160	AT4G06599	AT1G51035
AT2G27200	AT4G06634	AT1G51172
AT2G27230	AT4G06744	AT1G51190
AT2G27240	AT4G07410	AT1G51200
AT2G27250	AT4G07825	AT1G51220
AT2G27285	AT4G07835	AT1G51230
AT2G27315	AT4G07868	AT1G51240
AT2G27330	AT4G08039	AT1G51250
AT2G27340	AT4G08040	AT1G51260
AT2G27350	AT4G08097	AT1G51270
AT2G27360	AT4G08740	AT1G51290
AT2G27370	AT4G09690	AT1G51300
AT2G27900	AT4G10150	AT1G51310
AT2G27950	AT4G10160	AT1G51320
AT2G28000	AT4G10310	AT1G51340
AT2G28070	AT4G10370	AT1G51350
AT2G28240	AT4G10390	AT1G51430
AT2G28290	AT4G10410	AT1G51440
AT2G28600	AT4G10820	AT1G51450
AT2G28800	AT4G10910	AT1G51460
AT2G28810	AT4G11000	AT1G51500
AT2G28830	AT4G11180	AT1G51510
AT2G29150	AT4G11940	AT1G51760
AT2G29210	AT4G12050	AT1G51770
AT2G29790	AT4G12140	AT1G51780
AT2G29900	AT4G12150	AT1G51800
AT2G29910	AT4G12270	AT1G51805
AT2G29960	AT4G12540	AT1G51810
AT2G29990	AT4G12950	AT1G51820
AT2G30130	AT4G13030	AT1G51830
AT2G30280	AT4G13690	AT1G51840
AT2G30290	AT4G13770	AT1G51850
AT2G30310	AT4G13890	AT1G51860
AT2G30320	AT4G13960	AT1G51870
AT2G30580	AT4G13965	AT1G51880
AT2G30600	AT4G14060	AT1G51890
AT2G30620	AT4G14130	AT1G51900
AT2G30630	AT4G14380	AT1G51910
AT2G30660	AT4G14450	AT1G51913
AT2G30700	AT4G14480	AT1G51915
AT2G30710	AT4G14490	AT1G51920
AT2G30740	AT4G14650	AT1G51960
AT2G30766	AT4G14980	AT1G51965
AT2G30800	AT4G15096	AT1G51970
AT2G30910	AT4G15280	AT1G51980
AT2G30920	AT4G15400	AT1G51990
AT2G31010	AT4G15650	AT1G52000
AT2G31040	AT4G15750	AT1G52030
AT2G31060	AT4G15755	AT1G52040
AT2G31081	AT4G15953	AT1G52050
AT2G31082	AT4G15960	AT1G52060
AT2G31083	AT4G16045	AT1G52070
AT2G31130	AT4G16050	AT1G52080
AT2G31170	AT4G16095	AT1G52100
AT2G31510	AT4G16110	AT1G52110
AT2G31820	AT4G16233	AT1G52120
AT2G31870	AT4G16545	AT1G52130
AT2G31890	AT4G16900	AT1G52140
AT2G31900	AT4G17585	AT1G52150
AT2G31930	AT4G17780	AT1G52160
AT2G31955	AT4G18330	AT1G52190
AT2G31960	AT4G18335	AT1G52200
AT2G31970	AT4G18930	AT1G52400
AT2G32000	AT4G18940	AT1G52420
AT2G32250	AT4G18980	AT1G52430
AT2G32260	AT4G19370	AT1G52440
AT2G32295	AT4G19680	AT1G52450
AT2G32320	AT4G19690	AT1G52460
AT2G32380	AT4G19750	AT1G52495
AT2G32840	AT4G19760	AT1G52500
AT2G32850	AT4G19800	AT1G52510
AT2G32900	AT4G19810	AT1G52520
AT2G33040	AT4G19820	AT1G52580
AT2G33770	AT4G19920	AT1G52590
AT2G33775	AT4G19925	AT1G52600
AT2G33990	AT4G20270	AT1G52603
AT2G34010	AT4G20310	AT1G52660
AT2G34020	AT4G20420	AT1G52670
AT2G34040	AT4G20520	AT1G52680
AT2G34090	AT4G20555	AT1G52690
AT2G34190	AT4G20680	AT1G52695
AT2G34260	AT4G20690	AT1G52700
AT2G34310	AT4G20700	AT1G52780
AT2G34830	AT4G20707	AT1G52820
AT2G34900	AT4G20940	AT1G52930
AT2G38960	AT4G21010	AT1G52950
AT3G14460	AT4G21020	AT1G52970
AT3G14550	AT4G21050	AT1G53025
AT3G15940	AT4G21080	AT1G53120
AT3G15980	AT4G21270	AT1G53600
AT3G16320	AT4G21610	AT1G53645
AT3G16432	AT4G21630	AT1G53670
AT3G16480	AT4G21650	AT1G53680
AT3G17330	AT4G22010	AT1G54020
AT3G17340	AT4G22110	AT1G54440
AT3G18620	AT4G22390	AT1G54450
AT3G18640	AT4G22590	AT1G54460
AT3G19080	AT4G22630	AT1G54470
AT3G19190	AT4G22666	AT1G54475
AT3G20020	AT4G23060	AT1G54530
AT3G20040	AT4G23070	AT1G54540
AT3G20050	AT4G23190	AT1G54550
AT3G20090	AT4G23240	AT1G54570
AT3G20100	AT4G23270	AT1G54575
AT3G20120	AT4G23280	AT1G54590
AT3G20130	AT4G23370	AT1G54610
AT3G20170	AT4G23500	AT1G54620
AT3G20390	AT4G23515	AT1G54630
AT3G20410	AT4G23580	AT1G54720
AT3G20420	AT4G23690	AT1G54850
AT3G20430	AT4G26350	AT1G54860
AT3G20450	AT4G28800	AT1G54870
AT3G20460	AT4G28815	AT1G54890
AT3G20470	AT4G28820	AT1G54920
AT3G20480	AT4G28920	AT1G54930
AT3G20490	AT4G28930	AT1G54940
AT3G20500	AT4G30040	AT1G54950
AT3G20510	AT4G31950	AT1G54953
AT3G20530	AT4G33840	AT1G54957
AT3G20540	AT4G33860	AT1G54960
AT3G20550	AT4G33880	AT1G54970
AT3G20555	AT5G03944	AT1G54980
AT3G20557	AT5G07060	AT1G55000
AT3G20580	AT5G07080	AT1G55010
AT3G20610	AT5G07210	AT1G55020
AT3G20630	AT5G07390	AT1G55030
AT3G20700	AT5G07440	AT1G55040
AT3G20730	AT5G07560	AT1G55050
AT3G20750	AT5G16486	AT1G55070
AT3G20770	AT5G16700	AT1G55080
AT3G20780	AT5G17100	AT1G55390
AT3G20790	AT5G17470	AT1G55420
AT3G20800	AT5G17700	AT1G55590
AT3G20860	AT5G17740	AT1G55730
AT3G20865	AT5G17750	AT1G55750
AT3G20970	AT5G17820	AT1G56130
AT3G20993	AT5G17830	AT1G56350
AT3G20997	AT5G17840	AT1G56400
AT3G21090	AT5G17960	AT1G56415
AT3G21110	AT5G19100	AT1G56418
AT3G21160	AT5G19633	AT1G56420
AT3G21165	AT5G19640	AT1G56450
AT3G21190	AT5G20460	AT1G56460
AT3G21200	AT5G22160	AT1G56500
AT3G21250	AT5G22180	AT1G56610
AT3G21280	AT5G22190	AT1G56620
AT3G21290	AT5G22260	AT1G56630
AT3G21295	AT5G22360	AT1G56670
AT3G21300	AT5G22470	AT1G56680
AT3G21305	AT5G22530	AT1G56700
AT3G21340	AT5G22545	AT1G56710
AT3G21350	AT5G22550	AT1G56720
AT3G21351	AT5G22610	AT1G57540
AT3G21352	AT5G22910	AT1G57550
AT3G21371	AT5G22930	AT1G57560
AT3G21430	AT5G22960	AT1G57565
AT3G21450	AT5G22970	AT1G57570
AT3G21540	AT5G23020	AT1G57580
AT3G21570	AT5G23030	AT1G57590
AT3G21610	AT5G23035	AT1G57600
AT3G22290	AT5G23190	AT1G57610
AT3G22330	AT5G23650	AT1G57613
AT3G22670	AT5G23810	AT1G57620
AT3G22680	AT5G24040	AT1G57650
AT3G22740	AT5G24070	AT1G57660
AT3G22760	AT5G24080	AT1G57670
AT3G22780	AT5G24090	AT1G57680
AT3G22790	AT5G24110	AT1G57690
AT3G22810	AT5G24140	AT1G57700
AT3G22830	AT5G24150	AT1G57720
AT3G22870	AT5G24160	AT1G57730
AT3G23160	AT5G24180	AT1G57750
AT3G23167	AT5G24240	AT1G57760
AT3G23172	AT5G24330	AT1G57765
AT3G23300	AT5G24370	AT1G57770
AT3G23310	AT5G24480	AT1G57775
AT3G23330	AT5G24550	AT1G57777
AT3G23490	AT5G24780	AT1G57780
AT3G23530	AT5G24790	AT1G57790
AT3G23570	AT5G24840	AT1G57800
AT3G23590	AT5G24860	AT1G57820
AT3G23600	AT5G24900	AT1G57830
AT3G23620	AT5G24910	AT1G58007
AT3G23633	AT5G24920	AT1G58025
AT3G23635	AT5G24940	AT1G58030
AT3G23637	AT5G24950	AT1G58037
AT3G23650	AT5G24960	AT1G58050
AT3G23670	AT5G25120	AT1G58055
AT3G23690	AT5G25160	AT1G58060
AT3G23727	AT5G25180	AT1G58223
AT3G23730	AT5G25195	AT1G58230
AT3G23780	AT5G25250	AT1G58242
AT3G23790	AT5G25260	AT1G58248
AT3G24120	AT5G25265	AT1G58250
AT3G24160	AT5G25290	AT1G58260
AT3G24170	AT5G25310	AT1G58265
AT3G24180	AT5G25320	AT1G58310
AT3G24190	AT5G25330	AT1G58320
AT3G24540	AT5G25340	AT1G58350
AT3G24570	AT5G25380	AT1G58390
AT3G24590	AT5G25500	AT1G58400
AT3G24715	AT5G25600	AT1G58410
AT3G24760	AT5G25610	AT1G58440
AT3G24870	AT5G25920	AT1G58460
AT3G24880	AT5G26190	AT1G58684
AT3G24890	AT5G26290	AT1G58725
AT3G24900	AT5G26692	AT1G58766
AT3G24929	AT5G26730	AT1G58807
AT3G24982	AT5G26731	AT1G59077
AT3G25010	AT5G26890	AT1G59406
AT3G25013	AT5G26900	AT1G59453
AT3G25014	AT5G26920	AT1G59470
AT3G25020	AT5G27130	AT1G59500
AT3G25040	AT5G27310	AT1G59520
AT3G25070	AT5G27944	AT1G59530
AT3G25080	AT5G27945	AT1G59540
AT3G25100	AT5G28235	AT1G59550
AT3G25120	AT5G28340	AT1G59560
AT3G25140	AT5G28345	AT1G59580
AT3G25160	AT5G28410	AT1G59610
AT3G25170	AT5G28462	AT1G59620
AT3G25210	AT5G28510	AT1G59650
AT3G25220	AT5G28520	AT1G59660
AT3G25221	AT5G28550	AT1G59670
AT3G25230	AT5G28560	AT1G59675
AT3G25400	AT5G28590	AT1G59720
AT3G25420	AT5G28610	AT1G59722
AT3G25430	AT5G28640	AT1G59723
AT3G25440	AT5G28646	AT1G59724
AT3G25545	AT5G28650	AT1G59725
AT3G25655	AT5G28680	AT1G59730
AT3G26115	AT5G28690	AT1G59740
AT3G26237	AT5G28720	AT1G59750
AT3G26780	AT5G28810	AT1G59760
AT3G26790	AT5G28820	AT1G59790
AT3G26810	AT5G28823	AT1G59800
AT3G26860	AT5G28830	AT1G59810
AT3G26880	AT5G29000	AT1G59820
AT3G26890	AT5G29210	AT1G59835
AT3G27020	AT5G30520	AT1G59850
AT3G27080	AT5G33290	AT1G59870
AT3G27110	AT5G33330	AT1G59885
AT3G27120	AT5G33340	AT1G59890
AT3G27170	AT5G33355	AT1G59920
AT3G27180	AT5G33390	AT1G59930
AT3G27290	AT5G34869	AT1G59940
AT3G27329	AT5G34870	AT1G59950
AT3G27410	AT5G34882	AT1G59960
AT3G27420	AT5G34883	AT1G59980
AT3G27425	AT5G34887	AT1G60030
AT3G27495	AT5G34908	AT1G60040
AT3G27503	AT5G35050	AT1G60050
AT3G27530	AT5G35067	AT1G60060
AT3G27700	AT5G35069	AT1G60070
AT3G27906	AT5G35090	AT1G60080
AT3G28100	AT5G35190	AT1G60090
AT3G28216	AT5G35380	AT1G60095
AT3G28243	AT5G36180	AT1G60110
AT3G28270	AT5G36300	AT1G60140
AT3G28590	AT5G36380	AT1G60160
AT3G28640	AT5G36480	AT1G60250
AT3G28660	AT5G36490	AT1G60260
AT3G28715	AT5G36500	AT1G60270
AT3G28720	AT5G36740	AT1G60280
AT3G29140	AT5G36960	AT1G60320
AT3G29310	AT5G37060	AT1G60340
AT3G29320	AT5G37600	AT1G60350
AT3G29350	AT5G38130	AT1G60360
AT3G42050	AT5G38320	AT1G60370
AT3G44150	AT5G38540	AT1G60380
AT3G44300	AT5G38550	AT1G60400
AT3G44310	AT5G38570	AT1G60410
AT3G44716	AT5G38580	AT1G60420
AT3G44785	AT5G38670	AT1G60430
AT3G45040	AT5G38700	AT1G60440
AT3G45093	AT5G38820	AT1G60450
AT3G45160	AT5G39000	AT1G60460
AT3G45190	AT5G39560	AT1G60470
AT3G45252	AT5G39630	AT1G60490
AT3G45275	AT5G39700	AT1G61040
AT3G45285	AT5G39770	AT1G61060
AT3G45290	AT5G39775	AT1G61065
AT3G45770	AT5G39810	AT1G61100
AT3G45800	AT5G40120	AT1G61110
AT3G45990	AT5G40315	AT1G61140
AT3G46000	AT5G40620	AT1G61460
AT3G46230	AT5G41290	AT1G61500
AT3G46460	AT5G42240	AT1G61620
AT3G46617	AT5G42242	AT1G61630
AT3G46660	AT5G42250	AT1G61640
AT3G46670	AT5G42260	AT1G61670
AT3G46735	AT5G42370	AT1G61690
AT3G46820	AT5G42510	AT1G61820
AT3G46830	AT5G42580	AT1G61840
AT3G46845	AT5G42655	AT1G61850
AT3G46880	AT5G42690	AT1G61860
AT3G46910	AT5G42720	AT1G62000
AT3G46930	AT5G43030	AT1G62080
AT3G46950	AT5G43060	AT1G62210
AT3G46960	AT5G43440	AT1G62225
AT3G46970	AT5G43610	AT1G62240
AT3G46980	AT5G43690	AT1G62250
AT3G46990	AT5G43730	AT1G62262
AT3G47000	AT5G44300	AT1G62270
AT3G47010	AT5G44310	AT1G62280
AT3G47050	AT5G44330	AT1G62290
AT3G47060	AT5G44340	AT1G62300
AT3G47090	AT5G44360	AT1G62305
AT3G47100	AT5G44440	AT1G62310
AT3G47120	AT5G44460	AT1G62330
AT3G47250	AT5G44530	AT1G62340
AT3G47290	AT5G44590	AT1G62350
AT3G47680	AT5G44620	AT1G62360
AT3G47690	AT5G44700	AT1G62400
AT3G47710	AT5G45280	AT1G62700
AT3G47720	AT5G45540	AT1G62980
AT3G47790	AT5G45580	AT1G62981
AT3G47810	AT5G45640	AT1G63010
AT3G47860	AT5G45840	AT1G63020
AT3G47910	AT5G45850	AT1G63050
AT3G47920	AT5G45990	AT1G63070
AT3G48170	AT5G46000	AT1G63110
AT3G48187	AT5G46280	AT1G63150
AT3G48190	AT5G46330	AT1G63170
AT3G48208	AT5G46510	AT1G63180
AT3G48209	AT5G46670	AT1G63200
AT3G48210	AT5G46890	AT1G63205
AT3G48231	AT5G46940	AT1G63206
AT3G48250	AT5G46950	AT1G63210
AT3G48260	AT5G46990	AT1G63230
AT3G48280	AT5G47000	AT1G63250
AT3G48380	AT5G47950	AT1G63300
AT3G48425	AT5G47980	AT1G63320
AT3G48430	AT5G48050	AT1G63360
AT3G48470	AT5G48090	AT1G63540
AT3G48500	AT5G48130	AT1G63550
AT3G48750	AT5G48150	AT1G63600
AT3G48830	AT5G49240	AT1G63610
AT3G48860	AT5G49870	AT1G65080
AT3G48870	AT5G50010	AT1G65090
AT3G48930	AT5G50030	AT1G65110
AT3G49050	AT5G50040	AT1G65120
AT3G49060	AT5G50070	AT1G65130
AT3G49110	AT5G50140	AT1G65140
AT3G49290	AT5G50300	AT1G65150
AT3G49390	AT5G50480	AT1G65180
AT3G49420	AT5G50490	AT1G65190
AT3G50100	AT5G50510	AT1G65300
AT3G50140	AT5G50670	AT1G65310
AT3G50190	AT5G50720	AT1G65320
AT3G50210	AT5G50820	AT1G65330
AT3G50240	AT5G50830	AT1G65340
AT3G50300	AT5G51500	AT1G65342
AT3G50380	AT5G51800	AT1G65349
AT3G50430	AT5G51930	AT1G65352
AT3G50440	AT5G51950	AT1G65360
AT3G50460	AT5G52090	AT1G65370
AT3G50480	AT5G52155	AT1G65380
AT3G50500	AT5G52160	AT1G65440
AT3G55160	AT5G52170	AT1G65450
AT3G55170	AT5G52220	AT1G65470
AT3G55200	AT5G53780	AT1G65480
AT3G55220	AT5G53990	AT1G65481
AT3G55252	AT5G54000	AT1G65483
AT3G55510	AT5G54050	AT1G65500
AT3G57660	AT5G54210	AT1G65510
AT3G58180	AT5G54240	AT1G65540
AT3G58220	AT5G54250	AT1G65541
AT3G58260	AT5G54330	AT1G65560
AT3G58280	AT5G54700	AT1G65570
AT3G58370	AT5G55880	AT1G65580
AT3G58380	AT5G56369	AT1G65620
AT3G58430	AT5G56920	AT1G65630
AT3G58450	AT5G61470	AT1G65640
AT3G58460	AT5G64110	AT1G65650
AT3G59090		AT1G65660
AT3G59110		AT1G65670
AT3G59140		AT1G65680
AT3G59150		AT1G65681
AT3G59200		AT1G65690
AT3G59210		AT1G65700
AT3G59240		AT1G65720
AT3G59245		AT1G65730
AT3G59280		AT1G65735
AT3G59290		AT1G65740
AT3G59295		AT1G65760
AT3G59430		AT1G65770
AT3G59570		AT1G65780
AT3G59580		AT1G65790
AT3G59600		AT1G65800
AT3G59630		AT1G65810
AT3G59660		AT1G65840
AT3G59670		AT1G65845
AT3G59690		AT1G65850
AT3G59710		AT1G65860
AT4G00238		AT1G65880
AT4G00450		AT1G65890
AT4G00930		AT1G65910
AT4G01420		AT1G65920
AT4G01610		AT1G65990
AT4G01750		AT1G66000
AT4G01800		AT1G66020
AT4G01810		AT1G66040
AT4G01900		AT1G66045
AT4G01960		AT1G66050
AT4G01990		AT1G66060
AT4G01995		AT1G66070
AT4G02010		AT1G66090
AT4G02020		AT1G66100
AT4G02030		AT1G66245
AT4G02070		AT1G66250
AT4G02150		AT1G66270
AT4G02195		AT1G66280
AT4G02220		AT1G66290
AT4G02260		AT1G66310
AT4G02320		AT1G66320
AT4G02640		AT1G66330
AT4G02650		AT1G66370
AT4G02670		AT1G66380
AT4G02700		AT1G66390
AT4G02730		AT1G66410
AT4G02733		AT1G66430
AT4G02740		AT1G66440
AT4G02780		AT1G66450
AT4G02790		AT1G66460
AT4G02820		AT1G66465
AT4G02860		AT1G66470
AT4G02900		AT1G66490
AT4G03040		AT1G66530
AT4G03240		AT1G66720
AT4G03480		AT1G66740
AT4G03560		AT1G66852
AT4G04190		AT1G66855
AT4G04200		AT1G66860
AT4G04210		AT1G67140
AT4G04330		AT1G68280
AT4G04640		AT1G68370
AT4G04700		AT1G68800
AT4G04780		AT1G68810
AT4G04880		AT2G01045
AT4G04885		AT2G01760
AT4G04900		AT2G02090
AT4G04910		AT2G02103
AT4G04920		AT2G02140
AT4G04950		AT2G02148
AT4G04960		AT2G02150
AT4G04972		AT2G02170
AT4G05020		AT2G02180
AT4G05100		AT2G02220
AT4G05170		AT2G02230
AT4G05330		AT2G02240
AT4G05400		AT2G02250
AT4G05410		AT2G02280
AT4G05430		AT2G02290
AT4G05440		AT2G02300
AT4G05450		AT2G02310
AT4G08230		AT2G02340
AT4G08406		AT2G02350
AT4G08455		AT2G02370
AT4G08460		AT2G02390
AT4G08850		AT2G02480
AT4G09012		AT2G02490
AT4G09020		AT2G02493
AT4G09650		AT2G02498
AT4G09970		AT2G02500
AT4G10040		AT2G02510
AT4G10170		AT2G02515
AT4G10250		AT2G02520
AT4G10270		AT2G02525
AT4G10280		AT2G02540
AT4G10320		AT2G02550
AT4G10610		AT2G02560
AT4G10620		AT2G02580
AT4G10760		AT2G02590
AT4G10790		AT2G02610
AT4G11100		AT2G02620
AT4G11110		AT2G02630
AT4G11120		AT2G02635
AT4G11211		AT2G02640
AT4G11240		AT2G02650
AT4G11260		AT2G02660
AT4G11270		AT2G02680
AT4G11402		AT2G02690
AT4G11420		AT2G02695
AT4G11430		AT2G02700
AT4G11485		AT2G02720
AT4G11490		AT2G02730
AT4G11547		AT2G02790
AT4G11560		AT2G02795
AT4G11570		AT2G02800
AT4G11590		AT2G02840
AT4G11600		AT2G02850
AT4G11660		AT2G02860
AT4G11680		AT2G03030
AT4G11690		AT2G03050
AT4G11745		AT2G03060
AT4G11800		AT2G03070
AT4G11830		AT2G03120
AT4G11840		AT2G03150
AT4G11845		AT2G03170
AT4G11850		AT2G03190
AT4G11860		AT2G03220
AT4G11880		AT2G03260
AT4G11890		AT2G03620
AT4G11900		AT2G03640
AT4G11911		AT2G03821
AT4G11960		AT2G03822
AT4G11970		AT2G03840
AT4G11980		AT2G03913
AT4G12010		AT2G03955
AT4G12060		AT2G03965
AT4G12070		AT2G03980
AT4G12090		AT2G04020
AT4G12110		AT2G04025
AT4G12230		AT2G04032
AT4G12350		AT2G04034
AT4G12560		AT2G04037
AT4G12570		AT2G04039
AT4G12610		AT2G04040
AT4G12750		AT2G04041
AT4G13050		AT2G04045
AT4G13070		AT2G04046
AT4G13075		AT2G04050
AT4G13080		AT2G04060
AT4G13130		AT2G04062
AT4G13150		AT2G04063
AT4G13200		AT2G04066
AT4G13220		AT2G04070
AT4G13380		AT2G04080
AT4G13530		AT2G04090
AT4G13640		AT2G04100
AT4G13660		AT2G04115
AT4G13670		AT2G04160
AT4G13720		AT2G04170
AT4G13730		AT2G04190
AT4G13750		AT2G04220
AT4G13780		AT2G04230
AT4G13860		AT2G04235
AT4G13870		AT2G04240
AT4G13990		AT2G04270
AT4G13992		AT2G04280
AT4G14000		AT2G04300
AT4G14050		AT2G04305
AT4G14070		AT2G04340
AT4G14096		AT2G04350
AT4G14110		AT2G04360
AT4G14150		AT2G04400
AT4G14160		AT2G04430
AT4G14180		AT2G04440
AT4G14190		AT2G04450
AT4G14210		AT2G04480
AT4G14276		AT2G04495
AT4G14280		AT2G04500
AT4G14290		AT2G04515
AT4G14300		AT2G04530
AT4G14301		AT2G04540
AT4G14310		AT2G04570
AT4G14340		AT2G04620
AT4G14350		AT2G04621
AT4G14370		AT2G04622
AT4G14570		AT2G04630
AT4G14590		AT2G04650
AT4G14630		AT2G04660
AT4G14740		AT2G04675
AT4G14770		AT2G04680
AT4G14965		AT2G04700
AT4G15020		AT2G04740
AT4G15210		AT2G04750
AT4G15415		AT2G04800
AT4G15810		AT2G04810
AT4G15880		AT2G04840
AT4G15900		AT2G04842
AT4G15975		AT2G04845
AT4G16100		AT2G04850
AT4G16150		AT2G04860
AT4G16190		AT2G04880
AT4G16195		AT2G04890
AT4G16310		AT2G04900
AT4G17150		AT2G04910
AT4G17570		AT2G04920
AT4G17590		AT2G04925
AT4G17600		AT2G04930
AT4G17610		AT2G04940
AT4G17910		AT2G05050
AT4G17970		AT2G05060
AT4G18130		AT2G05105
AT4G18240		AT2G05117
AT4G18270		AT2G05120
AT4G18320		AT2G05140
AT4G18460		AT2G05160
AT4G18470		AT2G05170
AT4G18596		AT2G05180
AT4G18600		AT2G05185
AT4G18905		AT2G05210
AT4G18960		AT2G05220
AT4G19000		AT2G05230
AT4G19006		AT2G05250
AT4G19010		AT2G05260
AT4G19020		AT2G05270
AT4G19070		AT2G05294
AT4G19210		AT2G05320
AT4G19230		AT2G05330
AT4G19390		AT2G05335
AT4G19610		AT2G05350
AT4G19650		AT2G05360
AT4G19890		AT2G05370
AT4G19900		AT2G05380
AT4G19905		AT2G05400
AT4G20010		AT2G05410
AT4G20020		AT2G05420
AT4G20150		AT2G05430
AT4G20170		AT2G05440
AT4G20330		AT2G05510
AT4G20400		AT2G05530
AT4G20740		AT2G05540
AT4G20760		AT2G05580
AT4G20770		AT2G05590
AT4G20930		AT2G05600
AT4G21063		AT2G05630
AT4G21090		AT2G05632
AT4G21100		AT2G05635
AT4G21300		AT2G05642
AT4G21320		AT2G05645
AT4G21323		AT2G05710
AT4G21326		AT2G05752
AT4G21350		AT2G05753
AT4G21430		AT2G05755
AT4G21520		AT2G05760
AT4G21530		AT2G05810
AT4G21534		AT2G05830
AT4G21540		AT2G05840
AT4G21580		AT2G05850
AT4G21585		AT2G05900
AT4G21600		AT2G05910
AT4G21660		AT2G05915
AT4G21670		AT2G05920
AT4G21700		AT2G05970
AT4G21705		AT2G05990
AT4G21710		AT2G06000
AT4G21760		AT2G06005
AT4G21770		AT2G06010
AT4G21820		AT2G06020
AT4G21840		AT2G06040
AT4G21850		AT2G06050
AT4G21880		AT2G06210
AT4G21890		AT2G06990
AT4G21900		AT2G07040
AT4G22140		AT2G07050
AT4G22150		AT2G07180
AT4G22165		AT2G07360
AT4G22214		AT2G07981
AT4G22360		AT2G08986
AT4G22370		AT2G10608
AT4G22380		AT2G11225
AT4G22540		AT2G11520
AT4G22720		AT2G12205
AT4G22740		AT2G12400
AT4G22970		AT2G12550
AT4G23080		AT2G13100
AT4G23180		AT2G13290
AT4G23440		AT2G13295
AT4G23496		AT2G13370
AT4G23530		AT2G13430
AT4G23600		AT2G13440
AT4G26300		AT2G13450
AT4G26310		AT2G13463
AT4G26370		AT2G13510
AT4G26410		AT2G13540
AT4G26430		AT2G13547
AT4G27180		AT2G13550
AT4G28710		AT2G13560
AT4G28830		AT2G13570
AT4G28910		AT2G13600
AT4G29940		AT2G13610
AT4G30064		AT2G13620
AT4G30150		AT2G13630
AT5G06830		AT2G13640
AT5G07220		AT2G13650
AT5G07300		AT2G13680
AT5G07310		AT2G13690
AT5G07320		AT2G13760
AT5G07400		AT2G13770
AT5G07430		AT2G13790
AT5G07470		AT2G13800
AT5G07475		AT2G13810
AT5G07590		AT2G13820
AT5G07610		AT2G13840
AT5G07620		AT2G13845
AT5G07630		AT2G13895
AT5G07640		AT2G13900
AT5G07660		AT2G13905
AT5G07670		AT2G13950
AT5G07690		AT2G13960
AT5G07790		AT2G13965
AT5G07810		AT2G13980
AT5G10270		AT2G13985
AT5G17010		AT2G14000
AT5G17060		AT2G14045
AT5G17070		AT2G14050
AT5G17150		AT2G14060
AT5G17340		AT2G14070
AT5G17345		AT2G14095
AT5G17400		AT2G14100
AT5G17410		AT2G14110
AT5G17420		AT2G14120
AT5G17440		AT2G14160
AT5G17450		AT2G14170
AT5G17460		AT2G14210
AT5G17690		AT2G14247
AT5G17710		AT2G14255
AT5G19620		AT2G14260
AT5G19630		AT2G14265
AT5G22220		AT2G14270
AT5G22450		AT2G14282
AT5G22460		AT2G14285
AT5G22700		AT2G14288
AT5G22760		AT2G14289
AT5G22799		AT2G14290
AT5G22800		AT2G14365
AT5G22820		AT2G14378
AT5G23050		AT2G14390
AT5G23110		AT2G14395
AT5G23210		AT2G14440
AT5G23380		AT2G14500
AT5G23390		AT2G14510
AT5G23960		AT2G14520
AT5G24000		AT2G14530
AT5G24060		AT2G14540
AT5G24215		AT2G14560
AT5G24270		AT2G14580
AT5G24300		AT2G14610
AT5G24310		AT2G14620
AT5G24314		AT2G14670
AT5G24316		AT2G14680
AT5G24340		AT2G14690
AT5G24350		AT2G14692
AT5G24355		AT2G14695
AT5G24360		AT2G14700
AT5G24400		AT2G14710
AT5G24430		AT2G14720
AT5G24450		AT2G14740
AT5G24740		AT2G14750
AT5G25415		AT2G14755
AT5G25450		AT2G14760
AT5G25475		AT2G14765
AT5G25560		AT2G14775
AT5G25755		AT2G14800
AT5G25756		AT2G14810
AT5G25757		AT2G14820
AT5G25760		AT2G14825
AT5G25780		AT2G14830
AT5G26720		AT2G14835
AT5G26742		AT2G14850
AT5G26751		AT2G14860
AT5G26800		AT2G14870
AT5G26820		AT2G14910
AT5G26830		AT2G14920
AT5G26840		AT2G14945
AT5G26860		AT2G14960
AT5G26865		AT2G15000
AT5G26880		AT2G15010
AT5G26980		AT2G15020
AT5G26990		AT2G15025
AT5G27000		AT2G15029
AT5G27010		AT2G15042
AT5G27020		AT2G15050
AT5G27060		AT2G15080
AT5G27093		AT2G15090
AT5G27238		AT2G15110
AT5G27290		AT2G15130
AT5G27300		AT2G15170
AT5G27330		AT2G15180
AT5G27340		AT2G15185
AT5G27380		AT2G15220
AT5G27450		AT2G15230
AT5G27460		AT2G15240
AT5G27495		AT2G15260
AT5G27650		AT2G15280
AT5G27700		AT2G15290
AT5G27740		AT2G15300
AT5G27850		AT2G15310
AT5G27860		AT2G15318
AT5G27990		AT2G15320
AT5G28300		AT2G15325
AT5G28500		AT2G15327
AT5G32440		AT2G15340
AT5G35100		AT2G15345
AT5G35732		AT2G15350
AT5G35740		AT2G15360
AT5G36280		AT2G15370
AT5G36520		AT2G15390
AT5G36820		AT2G15400
AT5G37510		AT2G15420
AT5G37680		AT2G15430
AT5G37710		AT2G15450
AT5G37720		AT2G15460
AT5G37750		AT2G15470
AT5G37780		AT2G15480
AT5G38050		AT2G15490
AT5G38060		AT2G15500
AT5G38197		AT2G15530
AT5G38510		AT2G15535
AT5G38600		AT2G15560
AT5G38640		AT2G15570
AT5G38840		AT2G15610
AT5G38890		AT2G15620
AT5G39010		AT2G15630
AT5G39040		AT2G15640
AT5G39530		AT2G15660
AT5G39730		AT2G15670
AT5G39950		AT2G15680
AT5G40240		AT2G15690
AT5G40250		AT2G15695
AT5G40260		AT2G15710
AT5G40390		AT2G15730
AT5G40400		AT2G15740
AT5G40405		AT2G15760
AT5G40410		AT2G15770
AT5G40420		AT2G15780
AT5G40430		AT2G15790
AT5G40480		AT2G15820
AT5G40490		AT2G15860
AT5G40520		AT2G15900
AT5G40530		AT2G15910
AT5G40560		AT2G16005
AT5G40580		AT2G16015
AT5G40595		AT2G16016
AT5G40600		AT2G16018
AT5G40630		AT2G16019
AT5G40640		AT2G16020
AT5G40820		AT2G16030
AT5G40830		AT2G16040
AT5G40840		AT2G16050
AT5G41240		AT2G16060
AT5G41260		AT2G16070
AT5G41350		AT2G16090
AT5G41360		AT2G16130
AT5G41370		AT2G16190
AT5G41480		AT2G16200
AT5G41490		AT2G16210
AT5G41500		AT2G16220
AT5G41560		AT2G16225
AT5G41580		AT2G16230
AT5G41630		AT2G16250
AT5G41640		AT2G16270
AT5G41690		AT2G16290
AT5G41750		AT2G16300
AT5G41790		AT2G16340
AT5G41860		AT2G16360
AT5G41870		AT2G16365
AT5G41880		AT2G16370
AT5G41910		AT2G16380
AT5G42150		AT2G16385
AT5G42220		AT2G16390
AT5G42320		AT2G16405
AT5G42390		AT2G16430
AT5G42400		AT2G16440
AT5G42410		AT2G16460
AT5G42420		AT2G16505
AT5G42470		AT2G16510
AT5G42680		AT2G16520
AT5G42870		AT2G16530
AT5G42890		AT2G16535
AT5G42895		AT2G16570
AT5G42930		AT2G16575
AT5G43066		AT2G16580
AT5G43130		AT2G16594
AT5G43155		AT2G16595
AT5G43185		AT2G16620
AT5G43285		AT2G16630
AT5G43290		AT2G16640
AT5G43310		AT2G16676
AT5G43320		AT2G16710
AT5G43401		AT2G16730
AT5G43513		AT2G16740
AT5G43630		AT2G16750
AT5G43810		AT2G16760
AT5G44510		AT2G16770
AT5G44520		AT2G16780
AT5G44567		AT2G16800
AT5G44585		AT2G16810
AT5G44600		AT2G16835
AT5G44650		AT2G16850
AT5G44710		AT2G16860
AT5G44720		AT2G16870
AT5G44780		AT2G16890
AT5G44785		AT2G16900
AT5G44800		AT2G16910
AT5G44860		AT2G16920
AT5G45030		AT2G16940
AT5G45040		AT2G16950
AT5G45050		AT2G16953
AT5G45110		AT2G16960
AT5G45115		AT2G16970
AT5G45130		AT2G16980
AT5G45190		AT2G16990
AT5G45277		AT2G17000
AT5G45330		AT2G17010
AT5G45570		AT2G17020
AT5G45590		AT2G17033
AT5G45620		AT2G17036
AT5G45710		AT2G17040
AT5G45875		AT2G17043
AT5G45960		AT2G17050
AT5G46025		AT2G17055
AT5G46030		AT2G17060
AT5G46040		AT2G17070
AT5G46050		AT2G17080
AT5G46070		AT2G17090
AT5G46210		AT2G17110
AT5G46250		AT2G17120
AT5G46390		AT2G17130
AT5G46550		AT2G17140
AT5G46560		AT2G17150
AT5G46570		AT2G17320
AT5G46630		AT2G17580
AT5G46871		AT2G17630
AT5G46960		AT2G17640
AT5G47930		AT2G17720
AT5G48220		AT2G17730
AT5G48240		AT2G17760
AT5G48250		AT2G17770
AT5G48300		AT2G17780
AT5G48660		AT2G17785
AT5G48700		AT2G17900
AT5G48720		AT2G17920
AT5G48730		AT2G17930
AT5G49030		AT2G17950
AT5G49060		AT2G17960
AT5G49140		AT2G17970
AT5G49150		AT2G18070
AT5G49160		AT2G18110
AT5G49180		AT2G18140
AT5G49190		AT2G18150
AT5G49260		AT2G18200
AT5G49290		AT2G18370
AT5G49430		AT2G18460
AT5G49460		AT2G18465
AT5G49530		AT2G18470
AT5G49590		AT2G18480
AT5G49680		AT2G18530
AT5G49750		AT2G18590
AT5G49910		AT2G18600
AT5G49930		AT2G18850
AT5G49940		AT2G18980
AT5G49950		AT2G19000
AT5G49960		AT2G19010
AT5G50000		AT2G19020
AT5G50240		AT2G19030
AT5G50250		AT2G19040
AT5G50260		AT2G19045
AT5G50330		AT2G19050
AT5G50375		AT2G19060
AT5G50390		AT2G19070
AT5G50400		AT2G19080
AT5G50410		AT2G19090
AT5G50500		AT2G19110
AT5G50650		AT2G19120
AT5G50840		AT2G19130
AT5G51220		AT2G19146
AT5G51460		AT2G19150
AT5G51510		AT2G19160
AT5G51620		AT2G19170
AT5G51630		AT2G19190
AT5G51640		AT2G19210
AT5G51650		AT2G19220
AT5G51660		AT2G19240
AT5G51730		AT2G19260
AT5G51790		AT2G19280
AT5G51880		AT2G19350
AT5G52150		AT2G19360
AT5G52180		AT2G19365
AT5G52320		AT2G19380
AT5G52330		AT2G19385
AT5G53620		AT2G19390
AT5G53760		AT2G19400
AT5G53790		AT2G19410
AT5G53850		AT2G19420
AT5G54230		AT2G19430
AT5G55840		AT2G19440
AT5G55860		AT2G19490
AT5G56290		AT2G19500
AT5G56330		AT2G19850
AT5G56350		AT2G19880
AT5G56360		AT2G19910
AT5G56370		AT2G19940
AT5G56390		AT2G19980
AT5G56450		AT2G20060
AT5G56460		AT2G20630
AT5G56470		AT2G21470
AT5G56500		AT2G21490
AT5G56560		AT2G21720
AT5G56610		AT2G21727
AT5G56620		AT2G21730
AT5G56630		AT2G21740
AT5G59670		AT2G21750
AT5G60020		AT2G21770
AT5G60100		AT2G21790
		AT2G21800
		AT2G21810
		AT2G21830
		AT2G21840
		AT2G21850
		AT2G21860
		AT2G21880
		AT2G21890
		AT2G21900
		AT2G21910
		AT2G21920
		AT2G21930
		AT2G22010
		AT2G22030
		AT2G22050
		AT2G22120
		AT2G22125
		AT2G22145
		AT2G22160
		AT2G22180
		AT2G22300
		AT2G23150
		AT2G23460
		AT2G23520
		AT2G23550
		AT2G23560
		AT2G23630
		AT2G23820
		AT2G23830
		AT2G23890
		AT2G23900
		AT2G23945
		AT2G23950
		AT2G23980
		AT2G24320
		AT2G24330
		AT2G24340
		AT2G24350
		AT2G24360
		AT2G24420
		AT2G24430
		AT2G24440
		AT2G24450
		AT2G24460
		AT2G24480
		AT2G24490
		AT2G24510
		AT2G24520
		AT2G24560
		AT2G24600
		AT2G24645
		AT2G24680
		AT2G24681
		AT2G24690
		AT2G24692
		AT2G24696
		AT2G24700
		AT2G24710
		AT2G24720
		AT2G24740
		AT2G24850
		AT2G24860
		AT2G24880
		AT2G24945
		AT2G24960
		AT2G24970
		AT2G24980
		AT2G24990
		AT2G25010
		AT2G25050
		AT2G25100
		AT2G25120
		AT2G25140
		AT2G25150
		AT2G25160
		AT2G25185
		AT2G25300
		AT2G25310
		AT2G25330
		AT2G25340
		AT2G25350
		AT2G25355
		AT2G25360
		AT2G25370
		AT2G25409
		AT2G25410
		AT2G25560
		AT2G25565
		AT2G25570
		AT2G25740
		AT2G25790
		AT2G25800
		AT2G26940
		AT2G27140
		AT2G27150
[truncated: 2,463 more rows]
