# Supplementary material for: The plant nuclear lamina disassembles to regulate genome folding in stress conditions
Source: Nat Plants. 2023 Jul 3;9(7):1081–93. doi: 10.1038/s41477-023-01457-2 (PMC10356608; doi:10.1038/s41477-023-01457-2)
Supplement: Supplementary file 5 — Gene expression quantification and DEG calling. [file 41477_2023_1457_MOESM5_ESM.xlsx]

## Sheet: count table
gene	chr	from	to	strand	WT_ctr_rep1	WT_ctr_rep2	WT_heat_rep1	WT_heat_rep2	C14_ctr_rep1	C14_ctr_rep2	C14_heat_rep1	C14_heat_rep2
AT1G01010	Chr1	3631	5900	+	37	36	97	115	43	58	154	137
AT1G01020	Chr1	6788	9131	-	47	99	200	264	105	131	127	113
AT1G01030	Chr1	11649	13715	-	13	29	24	48	58	72	47	43
AT1G01040	Chr1	23121	31228	+	372	465	869	1313	432	589	695	619
AT1G01046	Chr1	28500	28707	+	4	11	33	49	6	12	23	17
AT1G01050	Chr1	31170	33172	-	593	936	494	706	705	1022	528	499
AT1G01060	Chr1	33365	37872	-	8	11	32	45	2756	3963	630	622
AT1G01070	Chr1	38444	41018	-	53	77	72	110	106	160	46	42
AT1G01080	Chr1	44970	47060	-	997	1540	765	1141	937	1229	245	204
AT1G01090	Chr1	47234	49305	-	2043	2998	1192	1871	2414	3390	1162	1071
AT1G01100	Chr1	49909	51211	-	1855	2694	2185	2883	3095	3953	2658	2692
AT1G01110	Chr1	51953	54738	+	44	53	47	62	13	39	16	15
AT1G01120	Chr1	57164	59216	-	378	586	63	104	604	871	424	421
AT1G01130	Chr1	61905	63812	-	17	17	7	10	10	11	6	6
AT1G01140	Chr1	64166	67775	-	308	421	462	731	437	586	693	624
AT1G01150	Chr1	69911	72139	-	1	0	0	0	4	2	0	1
AT1G01160	Chr1	72339	74097	+	245	376	612	932	377	474	650	611
AT1G01170	Chr1	73931	74738	-	383	610	546	840	368	417	578	524
AT1G01180	Chr1	75390	76846	+	51	63	38	57	100	131	22	27
AT1G01183	Chr1	78927	79038	-	1	0	2	6	2	2	0	1
AT1G01190	Chr1	82984	84947	-	30	35	3	3	15	19	0	1
AT1G01200	Chr1	86486	88410	-	13	15	1	8	28	26	1	0
AT1G01210	Chr1	88622	90503	+	83	111	334	499	121	179	257	267
AT1G01220	Chr1	91342	95682	+	345	474	705	1062	224	340	370	329
AT1G01225	Chr1	95935	97408	+	20	44	18	38	21	28	22	16
AT1G01230	Chr1	97412	99241	+	143	230	55	82	100	119	112	123
AT1G01240	Chr1	99865	101988	+	139	161	76	94	30	62	399	412
AT1G01250	Chr1	104440	105331	-	28	29	14	26	21	57	19	13
AT1G01260	Chr1	108946	111700	+	127	153	83	101	155	140	220	190
AT1G01270	Chr1	111890	111962	-	0	0	0	0	0	0	0	0
AT1G01280	Chr1	112263	113948	+	0	0	0	1	0	0	1	1
AT1G01290	Chr1	114202	116408	+	79	125	120	171	78	128	154	132
AT1G01300	Chr1	116784	118846	+	652	1006	892	1385	615	829	67	98
AT1G01305	Chr1	119381	119998	+	0	0	0	0	0	0	0	0
AT1G01310	Chr1	120154	121131	+	0	1	9	15	2	1	4	3
AT1G01320	Chr1	121067	130578	-	6007	8984	6549	10667	7425	10302	5413	5029
AT1G01335	Chr1	130736	130859	+	0	0	0	1	0	0	1	0
AT1G01340	Chr1	132270	135925	-	31	41	19	30	64	34	124	140
AT1G01350	Chr1	136090	138163	+	86	145	244	427	110	152	336	352
AT1G01355	Chr1	138489	139681	+	0	0	2	2	0	3	7	5
AT1G01360	Chr1	141870	143262	+	80	112	52	98	96	139	170	175
AT1G01370	Chr1	143489	146480	+	46	50	34	52	72	104	15	12
AT1G01380	Chr1	147043	148015	+	1	2	2	9	4	9	0	0
AT1G01390	Chr1	148013	149849	-	104	142	5	16	81	123	5	4
AT1G01400	Chr1	150689	152211	-	0	0	0	0	0	0	0	2
AT1G01410	Chr1	153113	154199	+	0	0	0	0	0	0	0	0
AT1G01420	Chr1	154367	156179	-	78	130	57	108	129	165	128	86
AT1G01430	Chr1	156477	158824	-	292	508	428	735	551	768	297	265
AT1G01440	Chr1	159628	162954	-	173	258	174	268	151	224	241	249
AT1G01448	Chr1	163278	166354	+	98	119	365	586	82	96	177	158
AT1G01450	Chr1	164105	165518	-	56	79	225	398	45	55	108	104
AT1G01453	Chr1	166589	168089	-	1	0	2	2	1	1	5	2
AT1G01460	Chr1	168559	171387	+	0	0	0	0	0	0	1	2
AT1G01470	Chr1	171525	172949	-	841	1230	449	720	197	372	2456	2410
AT1G01480	Chr1	175706	178407	+	5	7	1	0	6	3	89	111
AT1G01490	Chr1	180017	182750	-	123	235	131	208	451	522	398	455
AT1G01500	Chr1	185033	187136	+	242	326	174	235	106	99	360	353
AT1G01510	Chr1	187145	190473	+	436	554	542	847	485	742	466	445
AT1G01520	Chr1	190408	192437	+	3	2	28	43	116	312	89	88
AT1G01530	Chr1	192634	193671	-	0	0	0	0	0	0	5	0
AT1G01540	Chr1	195645	198788	+	705	1083	766	1134	739	1156	881	876
AT1G01550	Chr1	199527	201776	+	761	1270	410	600	859	1184	1482	1361
AT1G01560	Chr1	202103	204441	+	25	40	0	1	6	5	45	47
AT1G01570	Chr1	204935	207643	+	17	21	74	143	14	15	21	14
AT1G01580	Chr1	208995	213083	+	8	13	113	176	38	31	8	5
AT1G01590	Chr1	214150	217735	+	1	0	5	7	3	1	1	0
AT1G01600	Chr1	218834	221287	+	98	137	34	64	182	224	16	10
AT1G01610	Chr1	221642	224352	-	579	821	979	1555	843	1077	392	426
AT1G01620	Chr1	225665	227544	-	2311	3384	2207	3356	3584	5923	4276	4157
AT1G01630	Chr1	228799	230980	+	335	491	374	616	539	680	344	328
AT1G01640	Chr1	230908	232631	-	10	23	38	62	3	7	60	38
AT1G01650	Chr1	232840	237906	-	184	273	187	270	199	312	335	328
AT1G01660	Chr1	239841	242704	-	4	5	30	41	5	8	12	8
AT1G01670	Chr1	242713	246055	-	16	7	32	42	8	10	28	30
AT1G01680	Chr1	246262	248441	-	5	6	3	1	6	3	14	8
AT1G01690	Chr1	249041	252523	+	58	79	127	173	57	75	36	24
AT1G01695	Chr1	252626	254531	+	5	3	6	7	4	8	4	5
AT1G01700	Chr1	259307	261668	-	6	17	16	28	16	28	10	8
AT1G01710	Chr1	262828	266325	+	247	383	338	494	259	398	357	338
AT1G01715	Chr1	266333	267884	+	11	25	86	116	25	30	54	55
AT1G01720	Chr1	267993	269820	+	283	428	568	800	390	706	3357	3295
AT1G01725	Chr1	269792	270860	-	35	47	63	94	39	52	221	213
AT1G01730	Chr1	270797	272190	+	170	233	225	293	168	230	662	632
AT1G01740	Chr1	272111	274931	-	55	69	129	177	68	77	223	207
AT1G01750	Chr1	275188	276311	+	10	12	21	20	11	15	28	30
AT1G01760	Chr1	276266	278600	-	27	41	58	106	40	65	34	33
AT1G01770	Chr1	278600	282892	+	284	400	1786	2604	198	246	473	472
AT1G01780	Chr1	282761	284246	+	77	117	328	518	73	97	113	104
AT1G01790	Chr1	284350	291204	+	1988	3057	726	1095	2031	3172	314	278
AT1G01800	Chr1	293246	295087	+	444	691	447	650	463	680	878	851
AT1G01810	Chr1	295207	295860	+	4	5	12	25	8	5	45	26
AT1G01820	Chr1	296001	298335	-	378	517	528	835	216	281	587	582
AT1G01830	Chr1	298451	302311	-	135	196	121	154	168	304	513	506
AT1G01840	Chr1	303537	304359	+	54	75	58	88	38	70	60	73
AT1G01860	Chr1	304133	306311	-	173	279	220	307	156	249	178	171
AT1G01870	Chr1	306384	306457	+	0	0	0	0	0	0	0	0
AT1G01880	Chr1	306467	309542	-	26	33	33	68	15	35	54	35
AT1G01890	Chr1	309275	309348	-	0	0	0	0	0	0	0	0
AT1G01900	Chr1	310169	313131	+	183	266	205	326	137	258	250	211
AT1G01910	Chr1	313101	316091	-	557	782	422	643	431	575	740	634
AT1G01920	Chr1	315983	319668	+	85	157	432	676	150	161	261	247
AT1G01930	Chr1	319769	322896	-	123	191	322	448	148	189	401	398
AT1G01940	Chr1	322886	324918	+	72	115	973	1584	128	155	2303	2187
AT1G01950	Chr1	325316	330620	+	173	232	234	410	302	430	285	270
AT1G01960	Chr1	330588	337913	-	1041	1541	1231	1776	858	1181	977	871
AT1G01970	Chr1	338241	340089	+	367	579	307	462	364	452	220	205
AT1G01980	Chr1	340108	342041	-	1	0	0	0	0	1	8	5
AT1G01990	Chr1	342918	344401	-	138	230	426	744	173	238	635	561
AT1G02000	Chr1	345516	347604	+	117	132	103	144	123	182	395	355
AT1G02010	Chr1	347613	352546	+	88	117	121	195	134	187	138	137
AT1G02020	Chr1	352612	355125	-	197	328	346	565	188	256	358	397
AT1G02030	Chr1	355124	357259	-	5	1	3	2	1	9	5	6
AT1G02040	Chr1	357906	359079	-	0	0	1	1	0	0	0	0
AT1G02050	Chr1	359117	360747	-	50	53	244	374	59	82	212	177
AT1G02060	Chr1	360918	363143	-	64	88	327	467	62	103	222	225
AT1G02065	Chr1	365165	367444	+	35	37	18	38	42	45	39	37
AT1G02067	Chr1	366945	367167	-	8	12	3	11	11	7	12	8
AT1G02070	Chr1	370195	371091	-	0	3	0	2	6	6	0	1
AT1G02080	Chr1	373335	386914	+	969	1486	1615	2554	1131	1619	1414	1262
AT1G02090	Chr1	387277	389809	-	257	395	1182	1826	398	512	1231	1216
AT1G02100	Chr1	389812	392817	+	163	244	765	1120	224	309	610	552
AT1G02110	Chr1	392831	395529	+	327	481	595	962	483	685	648	592
AT1G02120	Chr1	395689	400002	+	475	692	667	985	579	776	1156	1099
AT1G02130	Chr1	399983	401920	-	239	331	273	447	238	382	346	312
AT1G02136	Chr1	402693	402962	-	0	0	1	0	0	0	1	0
AT1G02140	Chr1	403100	404457	-	715	1058	1693	2665	1007	1237	2034	2030
AT1G02145	Chr1	404600	408620	+	125	206	188	295	129	178	222	187
AT1G02150	Chr1	408622	410681	+	2026	3053	1980	2884	1876	2325	1218	1134
AT1G02160	Chr1	410744	411633	+	150	176	132	163	91	144	202	177
AT1G02170	Chr1	411664	413555	+	287	443	384	588	328	430	658	583
AT1G02180	Chr1	413522	414650	-	35	67	61	95	34	77	38	36
AT1G02190	Chr1	415074	418028	+	5	19	15	16	6	12	7	5
AT1G02205	Chr1	418416	422580	+	546	838	807	1257	331	1085	426	386
AT1G02210	Chr1	427548	427812	-	0	0	0	0	0	0	0	0
AT1G02220	Chr1	428650	430721	-	14	32	101	209	28	23	827	821
AT1G02228	Chr1	433031	433820	-	0	0	0	0	0	0	0	0
AT1G02230	Chr1	434965	436923	-	2	5	55	62	3	3	134	112
AT1G02250	Chr1	437860	439560	-	0	0	0	0	0	0	8	3
AT1G02260	Chr1	440200	442973	-	126	162	90	138	68	73	80	81
AT1G02270	Chr1	443118	446297	-	287	496	327	593	116	203	607	573
AT1G02280	Chr1	448423	450427	-	705	994	1151	1667	799	1042	587	542
AT1G02290	Chr1	450461	452744	-	65	85	177	298	62	87	351	320
AT1G02300	Chr1	453107	455520	+	144	231	922	1374	37	53	231	231
AT1G02305	Chr1	455688	458165	+	512	715	839	1274	298	525	1319	1353
AT1G02310	Chr1	458133	460832	-	1	3	3	1	4	6	9	4
AT1G02320	Chr1	461828	461975	+	0	1	1	0	0	0	0	0
AT1G02330	Chr1	461946	463619	-	166	249	258	402	252	272	409	420
AT1G02335	Chr1	463754	464982	-	106	159	53	100	103	193	166	137
AT1G02340	Chr1	465616	467881	-	5	15	16	28	23	58	34	33
AT1G02350	Chr1	469818	470694	+	15	19	24	22	12	16	5	12
AT1G02360	Chr1	471883	473337	-	23	33	0	1	44	27	9	4
AT1G02370	Chr1	474373	476613	+	56	108	149	228	69	101	148	121
AT1G02380	Chr1	476945	479113	+	17	28	30	11	24	26	25	21
AT1G02390	Chr1	480650	483374	+	35	43	20	29	33	75	58	57
AT1G02400	Chr1	486800	489652	+	11	22	8	7	19	32	225	218
AT1G02405	Chr1	489874	490628	-	1	0	1	1	1	1	12	14
AT1G02410	Chr1	490860	492980	+	143	209	181	270	152	229	288	312
AT1G02420	Chr1	493639	495159	+	35	59	44	92	32	42	107	79
AT1G02430	Chr1	495050	496333	-	21	26	20	41	13	20	69	41
AT1G02440	Chr1	496372	497556	-	0	2	1	3	0	0	11	19
AT1G02450	Chr1	497917	498540	-	16	18	7	12	0	0	7	6
AT1G02460	Chr1	504463	507269	-	21	42	26	41	10	16	75	69
AT1G02470	Chr1	511765	513722	-	6	8	18	26	10	9	50	55
AT1G02475	Chr1	513699	515423	-	475	809	484	788	324	470	289	270
AT1G02480	Chr1	515494	515567	+	0	0	0	0	0	0	0	0
AT1G02490	Chr1	516569	516867	+	0	2	1	0	0	1	0	0
AT1G02500	Chr1	518091	520496	+	1971	2870	3433	5486	3519	4768	6673	6548
AT1G02510	Chr1	520498	521669	-	0	0	0	0	0	0	1	5
AT1G02520	Chr1	523536	529070	+	10	14	28	54	12	8	58	54
AT1G02530	Chr1	529679	534678	+	4	8	11	32	3	9	23	18
AT1G02540	Chr1	534827	535700	-	0	0	0	0	0	0	0	0
AT1G02550	Chr1	536483	537212	+	0	0	0	0	0	0	0	0
AT1G02560	Chr1	537740	540128	+	3244	4734	3429	5359	2774	3935	1848	1722
AT1G02570	Chr1	541236	542246	+	0	0	1	0	1	0	2	2
AT1G02575	Chr1	543011	544058	+	0	1	0	0	2	0	0	0
AT1G02580	Chr1	544733	549203	+	0	0	0	0	0	0	98	112
AT1G02590	Chr1	552138	552762	-	0	0	0	0	0	0	0	0
AT1G02600	Chr1	552640	552712	+	0	0	0	0	0	0	0	1
AT1G02610	Chr1	553019	556153	-	11	26	3	10	29	31	28	39
AT1G02620	Chr1	557092	558775	+	5	2	8	14	0	1	3	6
AT1G02630	Chr1	560610	562599	-	5	4	0	0	0	5	1	0
AT1G02640	Chr1	564018	567772	+	145	214	294	459	168	201	349	314
AT1G02650	Chr1	568558	570555	+	9	10	7	10	12	20	8	6
AT1G02660	Chr1	571826	575086	-	368	565	60	96	49	56	511	496
AT1G02670	Chr1	575922	580533	+	24	28	30	80	10	26	30	32
AT1G02680	Chr1	580625	582311	+	89	96	136	171	81	115	184	183
AT1G02681	Chr1	582364	582986	+	0	0	4	6	0	0	8	5
AT1G02690	Chr1	584134	587328	+	153	317	268	507	257	384	101	119
AT1G02700	Chr1	588003	589481	+	8	14	69	121	46	41	547	632
AT1G02705	Chr1	589584	590407	+	27	36	84	83	63	84	25	22
AT1G02710	Chr1	589706	589997	-	39	52	107	110	86	106	32	29
AT1G02720	Chr1	591682	594265	+	126	174	187	264	123	148	94	81
AT1G02730	Chr1	594502	598658	-	868	1338	240	370	757	1065	18	21
AT1G02740	Chr1	599330	602200	-	55	89	111	142	59	97	148	103
AT1G02750	Chr1	602489	604388	+	85	107	111	180	93	126	234	219
AT1G02760	Chr1	604402	604475	+	0	0	0	0	0	0	0	0
AT1G02770	Chr1	604873	606709	-	2	8	14	34	6	11	64	77
AT1G02780	Chr1	607799	609535	-	5964	8609	6708	9918	10043	12845	6933	6801
AT1G02790	Chr1	610363	612325	-	0	0	0	0	0	0	0	0
AT1G02800	Chr1	613197	616232	-	73	94	122	219	85	116	6	10
AT1G02810	Chr1	618061	620503	+	14	17	7	13	10	8	1	1
AT1G02813	Chr1	620678	621330	+	0	0	0	0	0	0	1	0
AT1G02816	Chr1	621453	623055	+	68	82	57	115	132	204	263	269
AT1G02820	Chr1	623656	624568	-	96	138	23	43	972	1732	49	59
AT1G02830	Chr1	625084	625609	-	0	0	1	8	0	1	1	4
AT1G02840	Chr1	626639	629994	+	916	1309	3470	4923	1245	1699	1333	1297
AT1G02850	Chr1	630374	633421	+	23	29	432	638	155	184	1682	1504
AT1G02860	Chr1	635144	637263	+	35	70	124	192	42	64	183	182
AT1G02870	Chr1	637214	638682	-	160	251	249	416	248	373	283	290
AT1G02880	Chr1	642505	644904	-	94	127	126	160	96	134	218	211
AT1G02890	Chr1	645084	652002	-	705	1023	1527	2344	810	1174	1998	1921
AT1G02900	Chr1	653604	654458	-	31	46	13	12	25	40	4	6
AT1G02910	Chr1	655568	658217	-	650	1122	643	978	755	980	482	499
AT1G02920	Chr1	658578	659981	-	102	146	18	15	581	235	3655	3579
AT1G02930	Chr1	661088	662476	-	188	278	27	31	876	506	5951	5623
AT1G02940	Chr1	662963	664291	-	9	8	4	3	3	9	41	51
AT1G02950	Chr1	665119	666472	-	45	55	36	31	44	49	28	19
AT1G02952	Chr1	665354	666368	+	39	49	34	23	37	42	27	18
AT1G02960	Chr1	666807	669920	-	91	126	243	374	78	102	141	157
AT1G02965	Chr1	671661	672815	-	0	2	0	2	0	0	1	1
AT1G02970	Chr1	673306	676420	+	48	53	42	52	61	87	71	106
AT1G02980	Chr1	677360	681379	+	1	1	46	54	1	0	345	325
AT1G02990	Chr1	681331	687386	-	132	257	183	353	144	241	275	285
AT1G03000	Chr1	687795	692661	-	291	449	584	821	217	281	418	427
AT1G03010	Chr1	693190	696505	+	4	1	1	1	1	5	14	13
AT1G03020	Chr1	697919	698592	-	6	6	9	12	6	7	0	2
AT1G03030	Chr1	701365	703930	+	103	151	146	208	135	169	205	207
AT1G03040	Chr1	703847	706690	-	307	457	545	942	376	536	600	591
AT1G03050	Chr1	707485	710042	+	2	3	7	2	3	8	3	5
AT1G03055	Chr1	710018	711858	-	43	82	55	65	78	124	35	33
AT1G03060	Chr1	712440	727554	-	508	736	481	697	451	753	412	423
AT1G03070	Chr1	729830	731566	+	4	9	68	111	5	18	1286	1116
AT1G03080	Chr1	731554	738307	-	450	689	724	1255	511	820	973	942
AT1G03090	Chr1	739544	744185	+	293	421	492	751	191	318	859	780
AT1G03100	Chr1	743885	746702	-	33	65	81	141	31	44	50	42
AT1G03103	Chr1	747197	748058	+	0	0	0	0	0	0	0	1
AT1G03106	Chr1	748101	749035	-	0	0	0	0	0	0	6	1
AT1G03110	Chr1	749246	751977	+	101	163	157	228	198	221	68	82
AT1G03120	Chr1	752191	753141	+	11	4	5	7	5	26	9	6
AT1G03130	Chr1	753307	754263	-	11003	16362	3155	5117	7735	12937	1781	1800
AT1G03140	Chr1	754261	756304	-	415	606	673	1037	363	572	1110	1108
AT1G03150	Chr1	756414	758679	+	82	150	202	307	127	179	279	251
AT1G03160	Chr1	761261	766195	+	908	1329	471	731	615	919	304	350
AT1G03165	Chr1	766336	767325	+	2	10	11	17	4	2	8	8
AT1G03170	Chr1	768376	770685	+	7	8	13	15	8	14	5	7
AT1G03180	Chr1	773358	775363	+	22	31	139	199	31	33	149	161
AT1G03190	Chr1	775527	780063	+	66	136	178	214	106	145	229	187
AT1G03200	Chr1	780519	782947	+	14	18	27	26	14	17	25	24
AT1G03210	Chr1	782904	784347	+	75	129	58	70	65	83	96	116
AT1G03220	Chr1	786832	788723	+	1191	1739	537	832	583	664	7582	7382
AT1G03230	Chr1	789820	791690	+	471	619	327	436	228	286	540	541
AT1G03240	Chr1	792222	793061	-	0	0	1	0	0	0	1	0
AT1G03250	Chr1	793315	795404	-	212	311	164	286	253	312	267	237
AT1G03260	Chr1	795449	798492	-	61	92	85	132	74	107	105	103
AT1G03270	Chr1	799115	802626	+	35	67	62	103	78	84	15	24
AT1G03280	Chr1	802970	807067	+	173	352	367	561	261	386	615	582
AT1G03290	Chr1	807361	813217	+	180	245	237	361	175	269	403	369
AT1G03300	Chr1	811033	813087	-	41	76	87	136	63	88	55	49
AT1G03310	Chr1	813413	816813	+	956	1393	1274	1801	415	649	393	315
AT1G03320	Chr1	816989	817768	+	3	6	4	3	7	8	3	5
AT1G03325	Chr1	817053	817179	-	0	2	0	0	0	0	0	0
AT1G03330	Chr1	817934	819564	-	150	186	154	275	153	200	275	286
AT1G03340	Chr1	819612	821477	+	35	57	37	61	12	18	16	11
AT1G03350	Chr1	822582	824411	-	302	437	223	364	316	403	577	559
AT1G03360	Chr1	824517	826400	+	105	177	541	721	197	266	463	443
AT1G03365	Chr1	826523	830394	+	139	191	230	424	161	265	250	258
AT1G03370	Chr1	830550	835412	+	277	369	153	240	205	244	304	302
AT1G03380	Chr1	835767	841374	+	319	458	322	532	354	540	532	506
AT1G03390	Chr1	841033	842419	-	0	0	1	0	2	0	4	1
AT1G03395	Chr1	841677	842159	+	0	0	1	0	1	0	1	0
AT1G03400	Chr1	842659	844252	-	227	363	82	114	154	215	265	270
AT1G03410	Chr1	844436	847684	-	236	366	185	301	260	403	209	183
AT1G03420	Chr1	846664	847740	+	194	288	126	161	200	325	116	92
AT1G03430	Chr1	847793	849622	+	112	156	109	175	49	96	146	109
AT1G03440	Chr1	852151	854298	+	224	325	294	442	293	463	295	290
AT1G03445	Chr1	854410	859702	-	1	3	54	83	6	13	14	10
AT1G03457	Chr1	860761	864373	-	57	76	84	120	116	132	61	54
AT1G03470	Chr1	865895	867734	-	42	59	129	208	32	49	45	50
AT1G03475	Chr1	868853	871309	-	2944	4583	4221	6469	2375	2980	1403	1419
AT1G03490	Chr1	871874	872907	+	0	1	0	0	0	2	0	1
AT1G03495	Chr1	873166	874477	+	51	72	173	259	99	170	94	75
AT1G03502	Chr1	875358	875472	-	2	1	2	5	1	2	0	2
AT1G03506	Chr1	875518	875605	-	0	0	2	3	0	4	0	1
AT1G03510	Chr1	876087	877557	-	24	25	62	76	19	18	43	27
AT1G03515	Chr1	877648	877720	+	0	0	0	0	0	0	0	0
AT1G03520	Chr1	877861	880260	-	65	101	128	151	65	93	132	105
AT1G03530	Chr1	880384	883600	-	165	265	465	706	271	351	408	371
AT1G03540	Chr1	883683	885612	+	29	49	65	104	29	53	51	40
AT1G03545	Chr1	885941	887973	+	34	60	56	80	40	67	62	42
AT1G03550	Chr1	885623	887957	-	45	78	67	93	48	70	62	47
AT1G03560	Chr1	890155	892493	-	81	108	86	140	61	134	149	160
AT1G03570	Chr1	892514	892586	+	0	0	0	0	0	0	0	0
AT1G03580	Chr1	892885	894195	+	4	4	5	3	3	3	15	7
AT1G03590	Chr1	894238	897719	-	120	168	147	276	241	299	279	251
AT1G03600	Chr1	898480	899795	+	6027	8902	3662	5415	5445	8219	1554	1612
AT1G03610	Chr1	900732	903071	+	327	461	195	298	242	386	355	331
AT1G03620	Chr1	904032	907644	-	11	17	33	42	14	20	12	10
AT1G03630	Chr1	907523	909651	+	3087	4792	3986	6016	2343	3739	2101	2095
AT1G03640	Chr1	909811	909884	-	0	0	0	0	0	0	0	0
AT1G03650	Chr1	910023	911293	-	29	53	46	104	25	30	59	46
AT1G03660	Chr1	911310	913809	-	8	20	1	2	9	8	2	3
AT1G03670	Chr1	914222	916223	-	0	0	0	0	0	0	2	4
AT1G03680	Chr1	916772	918065	-	4351	6713	1895	2816	2693	3946	973	941
AT1G03687	Chr1	918285	920593	+	123	184	281	406	165	203	169	149
AT1G03700	Chr1	920950	922099	+	1	4	0	0	1	1	0	0
AT1G03710	Chr1	923390	924731	+	4	7	5	13	3	2	9	8
AT1G03720	Chr1	924896	926374	-	1	0	0	0	0	0	0	0
AT1G03730	Chr1	930715	931986	-	113	107	54	75	31	28	61	52
AT1G03740	Chr1	933426	937153	+	280	469	196	306	121	178	188	205
AT1G03743	Chr1	937207	937288	-	0	0	0	1	0	0	0	2
AT1G03746	Chr1	937401	937486	-	0	0	0	0	0	0	4	0
AT1G03750	Chr1	937826	941163	+	42	66	147	237	36	87	172	178
AT1G03760	Chr1	941062	943378	-	59	71	290	453	74	120	321	313
AT1G03770	Chr1	944572	947683	+	22	51	103	174	48	65	126	131
AT1G03780	Chr1	947520	951851	-	247	349	59	104	240	323	8	13
AT1G03790	Chr1	954290	956145	+	0	1	3	1	0	0	2	0
AT1G03800	Chr1	957104	958384	-	2	7	6	25	16	17	8	10
AT1G03810	Chr1	958759	959610	+	0	0	0	0	0	0	0	0
AT1G03820	Chr1	959790	960917	-	74	108	116	148	63	97	5	7
AT1G03830	Chr1	961684	966791	-	141	163	351	616	91	156	281	283
AT1G03840	Chr1	967470	970335	-	6	9	5	5	6	16	3	4
AT1G03850	Chr1	975871	977912	-	21	34	9	33	23	41	36	41
AT1G03860	Chr1	979307	982003	-	579	859	2948	4610	816	1106	2983	2817
AT1G03870	Chr1	982381	983545	-	270	430	322	506	1678	1460	259	235
AT1G03880	Chr1	985751	988147	+	0	0	1	0	0	0	1	0
AT1G03890	Chr1	989198	991021	+	0	0	0	0	0	0	0	0
AT1G03900	Chr1	991106	993127	+	473	734	854	1233	500	730	1311	1389
AT1G03905	Chr1	993400	995990	+	6	27	41	69	18	25	111	130
AT1G03910	Chr1	996076	1000630	+	537	756	1130	1802	517	686	1607	1483
AT1G03920	Chr1	1001116	1004411	+	7	20	54	84	10	20	22	14
AT1G03930	Chr1	1004688	1008371	+	255	384	279	503	264	329	320	347
AT1G03935	Chr1	1008810	1008897	+	1	1	3	4	2	0	1	1
AT1G03940	Chr1	1009228	1011146	-	70	122	293	452	135	232	155	131
AT1G03950	Chr1	1011151	1013366	-	87	111	64	64	63	85	134	135
AT1G03960	Chr1	1013643	1017958	+	105	158	309	489	55	86	241	208
AT1G03970	Chr1	1018058	1019248	+	275	421	260	384	136	219	686	715
AT1G03980	Chr1	1019311	1022109	-	2	4	30	41	6	3	8	6
AT1G03982	Chr1	1022251	1023720	-	0	0	0	0	0	0	0	0
AT1G03987	Chr1	11101	11373	+	0	0	0	1	1	4	0	1
AT1G03990	Chr1	1024740	1027617	+	14	26	74	131	16	35	130	156
AT1G03993	Chr1	23312	24100	-	30	43	64	101	51	53	67	66
AT1G03997	Chr1	32727	33010	+	0	0	0	1	0	0	1	3
AT1G04000	Chr1	1027853	1029120	-	96	177	88	139	133	210	201	184
AT1G04003	Chr1	43087	43296	-	0	0	0	0	0	0	0	0
AT1G04007	Chr1	72646	73109	-	47	71	127	183	102	102	160	141
AT1G04010	Chr1	1030957	1036265	-	54	78	136	197	73	101	145	135
AT1G04013	Chr1	74435	74684	+	81	103	125	156	81	91	104	100
AT1G04017	Chr1	90169	90402	-	11	8	43	88	27	24	28	52
AT1G04020	Chr1	1036493	1040263	+	146	207	74	144	268	279	17	18
AT1G04023	Chr1	91356	91686	-	13	23	30	49	5	13	15	14
AT1G04027	Chr1	234006	234160	-	0	0	1	1	0	2	6	5
AT1G04030	Chr1	1040375	1042893	+	121	195	203	356	223	258	110	114
AT1G04033	Chr1	255022	255385	+	0	0	0	0	0	0	0	0
AT1G04037	Chr1	258717	258964	-	4	5	8	7	2	5	5	3
AT1G04040	Chr1	1042362	1043888	-	207	343	414	646	652	636	124	128
AT1G04043	Chr1	267993	268337	-	0	0	3	2	0	0	1	1
AT1G04047	Chr1	270067	270518	+	21	32	44	64	26	33	85	77
AT1G04050	Chr1	1045598	1049865	-	27	35	75	120	32	49	36	40
AT1G04053	Chr1	275473	276320	-	10	11	11	13	11	10	23	28
AT1G04057	Chr1	276543	276730	+	2	4	6	4	6	1	1	2
AT1G04063	Chr1	291594	292062	-	0	0	0	0	0	0	0	0
AT1G04067	Chr1	303463	303978	-	19	31	14	20	11	31	19	29
AT1G04070	Chr1	1050505	1051195	-	40	79	85	147	75	116	203	186
AT1G04073	Chr1	304481	304714	+	38	56	37	70	33	51	37	34
AT1G04077	Chr1	311828	312885	-	123	165	136	219	81	188	186	149
AT1G04080	Chr1	1051312	1056828	+	858	1214	2088	3069	1148	1638	1626	1478
AT1G04083	Chr1	314189	314464	+	81	131	90	124	74	102	127	122
AT1G04087	Chr1	402086	402295	+	0	0	1	0	0	0	0	0
AT1G04090	Chr1	1057041	1059455	+	4	18	9	16	8	12	29	28
AT1G04093	Chr1	424666	425165	+	0	0	0	0	2	1	0	1
AT1G04097	Chr1	455880	456199	-	57	101	105	131	44	59	143	139
AT1G04100	Chr1	1059470	1061210	+	22	40	37	75	23	38	66	84
AT1G04103	Chr1	459122	461922	+	1	2	1	1	0	2	8	5
AT1G04105	Chr1	1059730	1060349	-	15	22	22	47	15	28	48	49
AT1G04107	Chr1	471127	471499	-	40	61	36	33	79	72	29	34
AT1G04110	Chr1	1061297	1063810	-	163	226	22	47	126	169	50	50
AT1G04117	Chr1	494008	495549	-	37	54	33	87	26	38	100	79
AT1G04120	Chr1	1064264	1071081	-	462	739	936	1396	685	1034	1311	1220
AT1G04123	Chr1	495887	496191	+	0	0	2	1	1	3	10	0
AT1G04127	Chr1	551289	551530	-	0	0	0	0	1	0	0	0
AT1G04130	Chr1	1073274	1075569	+	45	79	194	324	128	211	406	375
AT1G04133	Chr1	558071	558493	-	1	0	2	5	0	0	1	1
AT1G04137	Chr1	559735	560252	+	0	1	0	0	0	0	0	0
AT1G04140	Chr1	1075543	1080631	-	859	1282	1546	2290	825	1154	1061	1053
AT1G04143	Chr1	583471	583861	-	0	0	0	0	0	0	0	0
AT1G04147	Chr1	636337	636615	-	7	11	27	41	13	12	55	45
AT1G04150	Chr1	1081024	1084432	-	1	1	4	4	0	9	0	3
AT1G04153	Chr1	637772	638232	+	0	0	4	1	0	1	1	0
AT1G04157	Chr1	742298	742523	-	10	23	28	48	10	31	52	40
AT1G04160	Chr1	1086170	1096511	+	106	147	139	261	123	179	67	52
AT1G04163	Chr1	744724	746148	+	19	26	41	76	20	28	23	18
AT1G04167	Chr1	760884	761100	-	0	0	0	1	0	0	0	0
AT1G04170	Chr1	1096882	1099902	+	773	1209	1505	2425	1198	1529	1206	1144
AT1G04173	Chr1	767037	767386	-	2	7	13	14	0	2	11	9
AT1G04177	Chr1	780107	780410	+	0	0	0	0	0	0	1	0
AT1G04180	Chr1	1104493	1106242	+	3	4	8	5	3	5	2	9
AT1G04183	Chr1	845677	847684	+	206	328	162	225	222	365	170	138
AT1G04187	Chr1	875056	875190	-	4	4	13	16	7	1	6	8
AT1G04190	Chr1	1106354	1108726	-	136	240	218	401	260	343	233	245
AT1G04193	Chr1	875224	875341	-	4	2	3	3	1	0	1	2
AT1G04197	Chr1	875679	875824	-	1	0	1	4	1	6	1	6
AT1G04200	Chr1	1109395	1114156	+	200	320	162	209	211	225	144	107
AT1G04203	Chr1	913390	913596	+	2	6	2	0	3	3	0	1
AT1G04207	Chr1	926989	927201	-	0	0	0	0	0	0	0	0
AT1G04210	Chr1	1114375	1119740	+	491	704	660	982	550	766	747	657
AT1G04213	Chr1	937032	937142	-	0	1	0	1	1	0	0	2
AT1G04217	Chr1	1008592	1008736	+	7	8	9	6	0	7	4	7
AT1G04220	Chr1	1119699	1122787	-	29	46	65	108	59	112	113	128
AT1G04223	Chr1	1009073	1009190	+	1	7	11	11	3	2	5	5
AT1G04227	Chr1	1009249	1009357	+	0	6	27	32	2	6	11	5
AT1G04230	Chr1	1125515	1128789	+	138	186	158	266	163	281	201	205
AT1G04233	Chr1	1018123	1018515	-	141	205	116	203	63	107	344	331
AT1G04237	Chr1	1043118	1043416	+	54	88	102	172	173	171	30	42
AT1G04240	Chr1	1128149	1129690	-	91	153	87	143	203	283	41	43
AT1G04243	Chr1	1072574	1072781	-	0	0	0	0	0	0	1	0
AT1G04247	Chr1	1120225	1122527	+	30	47	62	95	41	97	107	114
AT1G04250	Chr1	1136078	1138664	+	161	275	341	537	835	1254	167	135
AT1G04253	Chr1	1134308	1134998	-	0	0	0	0	0	0	0	0
AT1G04257	Chr1	1178925	1179177	+	0	0	0	0	0	0	0	1
AT1G04260	Chr1	1140278	1141565	-	95	172	128	163	102	148	199	195
AT1G04263	Chr1	1215731	1215832	-	0	0	0	0	0	0	0	1
AT1G04267	Chr1	1216552	1216692	+	3	7	15	17	12	5	15	17
AT1G04270	Chr1	1141558	1143131	-	2377	3481	2251	3430	3837	5051	2516	2479
AT1G04273	Chr1	1216722	1216866	+	2	1	7	13	3	5	9	15
AT1G04277	Chr1	1216921	1217062	+	1	6	3	4	0	2	4	13
AT1G04280	Chr1	1143436	1147092	-	94	134	42	94	143	129	72	82
AT1G04283	Chr1	1299553	1299797	+	0	0	0	0	0	0	0	0
AT1G04287	Chr1	1333696	1334013	+	0	0	0	0	0	0	0	0
AT1G04290	Chr1	1147297	1148534	-	132	203	129	214	191	293	141	159
AT1G04293	Chr1	1382790	1383060	-	0	0	0	0	0	0	0	0
AT1G04295	Chr1	1147781	1148436	+	131	203	128	203	186	288	141	154
AT1G04297	Chr1	1385478	1386133	-	12	28	34	61	24	28	28	34
AT1G04300	Chr1	1148564	1154668	-	523	721	768	1201	539	726	1172	1132
AT1G04303	Chr1	1388988	1389226	+	21	30	25	31	14	26	35	23
AT1G04307	Chr1	1429442	1429890	-	0	0	0	0	0	0	1	0
AT1G04310	Chr1	1154740	1157814	-	53	74	68	74	89	88	115	89
AT1G04313	Chr1	1444692	1445040	-	3	6	4	19	1	2	1	2
AT1G04317	Chr1	1446155	1447315	+	20	27	34	61	14	10	7	2
AT1G04320	Chr1	1159023	1159094	+	0	0	0	0	0	0	0	0
AT1G04323	Chr1	1446835	1447074	+	9	12	16	26	6	4	3	1
AT1G04327	Chr1	1461934	1462158	+	0	0	0	0	0	0	0	0
AT1G04330	Chr1	1161289	1161983	-	9	8	6	7	12	6	3	4
AT1G04333	Chr1	1462043	1462341	-	0	0	0	0	0	0	0	0
AT1G04337	Chr1	1496735	1497103	+	0	0	0	0	0	0	0	0
AT1G04340	Chr1	1162905	1164862	-	99	194	125	215	154	200	184	216
AT1G04343	Chr1	1508646	1509016	-	87	148	180	258	89	119	77	71
AT1G04347	Chr1	1509751	1510162	+	87	93	87	135	101	140	122	172
AT1G04350	Chr1	1164910	1167136	+	374	558	260	402	584	928	365	367
AT1G04353	Chr1	1512618	1514563	+	80	126	144	209	112	179	91	78
AT1G04357	Chr1	1523561	1524070	-	7	5	4	10	6	7	12	20
AT1G04360	Chr1	1167288	1169035	-	19	17	4	6	18	15	6	4
AT1G04363	Chr1	1523594	1523944	+	6	4	3	10	7	8	12	19
AT1G04367	Chr1	1524572	1525243	-	0	1	2	3	1	0	0	2
AT1G04370	Chr1	1175033	1175769	+	0	0	1	0	0	0	1	2
AT1G04373	Chr1	1538273	1538485	-	0	0	0	0	0	0	0	0
AT1G04377	Chr1	1542969	1543288	-	0	0	0	0	0	0	0	0
AT1G04380	Chr1	1176544	1178489	-	0	0	0	1	1	1	0	0
AT1G04383	Chr1	1543157	1543395	+	0	0	0	0	0	0	0	0
AT1G04387	Chr1	1543643	1544094	+	0	0	0	0	0	0	0	0
AT1G04390	Chr1	1179310	1183705	-	69	122	172	287	94	115	346	311
AT1G04393	Chr1	1653221	1653625	-	0	0	0	0	0	0	0	0
AT1G04397	Chr1	1661408	1661615	+	0	0	0	0	0	0	1	0
AT1G04400	Chr1	1185512	1188697	-	1626	2485	1769	2752	609	835	1897	1801
AT1G04403	Chr1	1693476	1693805	-	0	0	0	0	0	0	0	0
AT1G04407	Chr1	1713479	1713741	-	0	0	0	1	0	0	0	0
AT1G04410	Chr1	1188995	1191459	-	6977	10343	5473	8012	6331	8155	8743	8406
AT1G04413	Chr1	1717730	1718090	+	34	55	41	104	25	25	94	89
AT1G04417	Chr1	1719300	1719660	-	0	0	2	1	0	2	7	3
AT1G04420	Chr1	1191519	1193885	+	1772	2746	2888	4346	1189	1824	965	915
AT1G04423	Chr1	1727263	1727416	+	0	0	0	1	1	1	2	1
AT1G04425	Chr1	1194187	1196890	+	23	46	24	25	37	47	0	1
AT1G04427	Chr1	1729587	1729891	+	0	1	19	36	3	1	26	21
AT1G04430	Chr1	1197956	1201580	+	826	1258	729	1016	839	1094	907	810
AT1G04433	Chr1	1762363	1762694	-	107	143	15	26	158	221	19	16
AT1G04437	Chr1	1764573	1764830	+	16	25	36	48	24	31	47	33
AT1G04440	Chr1	1202160	1206010	+	352	477	734	1128	324	439	740	666
AT1G04443	Chr1	1839483	1839730	-	0	0	0	0	0	0	1	0
AT1G04445	Chr1	1206760	1207940	+	0	0	0	0	0	0	4	4
AT1G04447	Chr1	1887404	1887729	+	0	0	0	0	0	0	0	0
AT1G04450	Chr1	1208521	1210027	+	0	0	0	0	0	0	0	0
AT1G04453	Chr1	1953734	1954193	-	0	0	0	0	0	0	1	0
AT1G04455	Chr1	1210269	1210623	+	0	0	0	1	0	0	0	0
AT1G04457	Chr1	1210319	1210550	-	0	0	0	0	0	0	0	0
AT1G04463	Chr1	1966019	1966940	-	101	178	140	186	66	92	496	448
AT1G04467	Chr1	1968861	1969333	+	775	1003	1197	1584	116	165	149	177
AT1G04470	Chr1	1210924	1214842	-	0	0	8	17	0	1	0	2
AT1G04473	Chr1	1989682	1990159	-	22	38	24	28	17	12	21	28
AT1G04477	Chr1	1991587	1991971	+	27	37	32	60	32	41	46	50
AT1G04480	Chr1	1215925	1217472	+	1663	2227	3503	4866	2919	3939	3555	3733
AT1G04483	Chr1	2010883	2011110	-	11	8	31	67	15	26	15	18
AT1G04487	Chr1	2035718	2036258	-	231	322	255	380	214	303	435	371
AT1G04490	Chr1	1217690	1220900	-	4	7	1	4	2	1	3	2
AT1G04493	Chr1	2055991	2056305	+	8	11	36	28	7	5	14	9
AT1G04497	Chr1	2056863	2057171	+	0	8	21	31	1	6	10	10
AT1G04500	Chr1	1221411	1224540	-	1	1	1	2	0	5	7	2
AT1G04503	Chr1	2076515	2076999	+	867	1225	176	286	767	1082	522	531
AT1G04507	Chr1	2088988	2089236	-	13	18	30	46	17	24	26	21
AT1G04510	Chr1	1226483	1230948	+	513	743	754	1148	625	820	705	701
AT1G04513	Chr1	2089765	2090866	+	65	126	102	185	102	139	106	101
AT1G04517	Chr1	2107313	2107397	-	0	0	0	0	0	0	0	0
AT1G04520	Chr1	1231452	1234033	+	153	192	124	192	293	465	23	24
AT1G04523	Chr1	2107815	2108064	-	0	0	0	0	0	0	0	0
AT1G04527	Chr1	2111064	2111148	-	0	0	0	0	0	0	0	0
AT1G04530	Chr1	1234176	1236207	-	396	604	279	468	1063	1378	564	505
AT1G04533	Chr1	2127414	2127974	-	0	0	11	16	0	0	2	2
AT1G04537	Chr1	2155213	2155623	+	49	109	105	165	41	49	79	66
AT1G04540	Chr1	1236754	1239200	+	20	25	20	34	25	38	46	52
AT1G04543	Chr1	2156201	2156877	+	0	0	1	6	0	0	24	30
AT1G04547	Chr1	2156221	2156307	-	0	0	0	2	1	0	2	4
AT1G04550	Chr1	1240294	1242158	+	165	218	193	279	324	446	275	251
AT1G04555	Chr1	1242506	1244245	+	36	59	58	90	35	33	108	127
AT1G04557	Chr1	2166659	2166865	+	1	1	5	8	1	0	0	0
AT1G04560	Chr1	1244947	1246060	+	0	0	0	0	0	2	3	0
AT1G04563	Chr1	2186933	2187182	+	0	3	1	5	0	1	1	2
AT1G04567	Chr1	2218886	2219282	+	24	33	19	43	22	23	32	29
AT1G04570	Chr1	1246601	1248877	-	42	45	66	93	6	10	124	126
AT1G04573	Chr1	2241511	2241745	-	0	0	0	0	0	0	0	0
AT1G04577	Chr1	2293014	2293252	-	0	2	1	0	0	1	6	3
AT1G04580	Chr1	1252005	1257894	-	0	1	7	4	0	1	56	37
AT1G04583	Chr1	2294889	2295489	+	0	2	0	1	0	0	14	15
AT1G04587	Chr1	2297262	2297553	+	37	60	30	51	43	44	50	62
AT1G04590	Chr1	1258556	1261471	-	118	198	375	577	223	270	295	263
AT1G04593	Chr1	2321382	2321962	+	0	0	0	0	0	0	3	1
AT1G04597	Chr1	2334333	2334600	+	0	0	0	0	0	0	0	2
AT1G04600	Chr1	1261762	1272589	+	7	6	47	80	3	11	43	44
AT1G04603	Chr1	2340559	2341110	+	0	0	0	0	0	0	0	7
AT1G04607	Chr1	2348027	2348448	-	0	0	0	0	0	0	1	0
AT1G04610	Chr1	1279351	1281619	+	1	3	3	0	2	3	0	0
AT1G04613	Chr1	2352131	2352912	-	0	0	0	0	0	2	0	0
AT1G04620	Chr1	1282163	1286620	-	394	602	541	843	185	307	181	157
AT1G04623	Chr1	2394236	2394475	-	0	0	0	0	0	0	0	0
AT1G04625	Chr1	1287831	1289821	-	2	1	1	4	1	2	3	2
AT1G04630	Chr1	1289734	1291113	-	317	420	458	647	356	513	464	518
AT1G04635	Chr1	1291300	1292025	+	10	13	50	67	12	23	61	42
AT1G04640	Chr1	1292023	1293399	+	368	562	138	190	339	456	171	169
AT1G04643	Chr1	2538664	2539549	-	0	1	12	13	1	0	30	24
AT1G04645	Chr1	1293770	1294264	-	0	0	0	0	0	0	0	1
AT1G04647	Chr1	2620439	2621547	+	81	123	72	83	69	92	268	208
AT1G04650	Chr1	1294627	1299024	-	51	91	120	211	39	58	106	92
AT1G04653	Chr1	2629836	2630043	+	0	0	0	0	0	0	0	0
AT1G04657	Chr1	2736598	2736831	-	1	3	0	5	1	0	3	1
AT1G04660	Chr1	1300368	1301774	-	0	3	2	6	1	5	1	1
AT1G04667	Chr1	2825588	2825979	+	0	0	0	0	0	0	0	0
AT1G04670	Chr1	1301829	1302759	+	0	0	0	0	0	0	1	1
AT1G04673	Chr1	2861646	2861855	-	0	0	0	0	0	0	0	0
AT1G04677	Chr1	2864583	2865012	-	0	0	0	1	0	1	0	0
AT1G04680	Chr1	1303467	1307974	-	1100	1458	610	929	910	1265	93	102
AT1G04683	Chr1	2865518	2865793	-	0	0	0	0	0	0	0	0
AT1G04687	Chr1	2987676	2987996	-	0	0	0	0	0	0	0	0
AT1G04690	Chr1	1313443	1315824	+	1034	1494	873	1314	653	974	1329	1299
AT1G04693	Chr1	2987676	2988105	+	0	0	0	0	0	0	0	0
AT1G04697	Chr1	3031497	3032140	-	32	50	2	21	25	27	6	5
AT1G04700	Chr1	1316139	1321001	+	10	23	32	37	24	26	62	46
AT1G04703	Chr1	3083820	3084223	+	0	0	0	0	0	0	0	0
AT1G04707	Chr1	3111746	3112620	-	9	17	21	12	4	16	10	10
AT1G04710	Chr1	1321885	1324841	+	262	419	472	705	348	517	376	385
AT1G04713	Chr1	3125307	3125610	-	0	0	1	1	1	2	0	0
AT1G04717	Chr1	3131952	3132216	-	0	0	0	0	0	0	0	0
AT1G04720	Chr1	1324923	1325008	+	0	0	0	0	0	0	1	0
AT1G04723	Chr1	3173866	3174423	-	205	280	256	362	101	153	110	91
AT1G04730	Chr1	1325099	1331170	-	66	95	72	154	89	150	109	106
AT1G04733	Chr1	3180548	3180737	-	5	7	1	1	3	7	8	7
AT1G04737	Chr1	3202274	3202775	-	61	81	98	154	36	64	318	332
AT1G04743	Chr1	3204309	3205339	+	2	1	3	8	0	1	4	11
AT1G04747	Chr1	3212812	3213012	+	0	0	0	0	0	0	0	0
AT1G04750	Chr1	1331466	1333652	-	475	810	527	849	451	570	1049	978
AT1G04753	Chr1	3247779	3248059	-	0	0	0	0	0	0	2	1
AT1G04760	Chr1	1334533	1336705	+	169	251	191	251	180	271	160	174
AT1G04763	Chr1	3302153	3302420	-	0	0	1	0	0	0	0	1
AT1G04767	Chr1	3302720	3303761	-	2	6	3	6	5	7	17	16
AT1G04770	Chr1	1336274	1337850	-	577	833	712	1039	686	990	727	699
AT1G04773	Chr1	3305948	3306689	+	14	19	29	27	36	19	17	17
AT1G04778	Chr1	1339588	1340566	+	0	4	9	8	3	3	8	8
AT1G04780	Chr1	1340553	1343794	-	436	670	733	1139	349	475	1354	1287
AT1G04783	Chr1	3361410	3362013	-	0	0	1	1	0	0	0	0
AT1G04787	Chr1	3406209	3406623	+	0	0	0	0	0	0	0	0
AT1G04790	Chr1	1344989	1348869	+	834	1157	369	597	1203	1792	458	448
AT1G04793	Chr1	3422720	3423059	+	0	0	1	0	0	0	1	0
AT1G04797	Chr1	3470451	3470919	-	0	3	5	4	4	3	5	9
AT1G04800	Chr1	1348452	1349479	-	799	1234	155	278	1416	2006	293	272
AT1G04803	Chr1	3472127	3472559	+	1	5	14	4	3	4	10	6
AT1G04807	Chr1	3514770	3515347	+	2	1	1	2	1	0	0	1
AT1G04810	Chr1	1350080	1355467	+	485	771	1098	1806	519	735	3259	2946
AT1G04813	Chr1	3529514	3529760	-	0	0	0	0	0	0	0	0
AT1G04817	Chr1	3575377	3575815	+	0	0	0	1	0	0	0	0
AT1G04820	Chr1	1356084	1358548	-	3638	5279	4105	6226	3916	5314	1939	1805
AT1G04823	Chr1	3611490	3612256	-	20	36	18	30	46	81	3	10
AT1G04827	Chr1	3615292	3616092	+	13	22	20	47	23	28	78	80
AT1G04830	Chr1	1358574	1362020	-	113	170	199	353	132	215	312	306
AT1G04833	Chr1	3681804	3684152	-	363	510	48	88	147	138	140	124
AT1G04837	Chr1	3702554	3703797	-	112	164	103	126	95	189	182	177
AT1G04840	Chr1	1362227	1365028	-	16	24	31	70	9	20	21	18
AT1G04847	Chr1	3840833	3841172	-	0	0	0	0	0	0	1	1
AT1G04850	Chr1	1365107	1368941	-	607	760	1198	1744	777	992	1934	1922
AT1G04853	Chr1	3874538	3874896	-	41	45	39	43	11	19	22	20
AT1G04857	Chr1	3891770	3891973	-	0	0	0	0	0	0	0	0
AT1G04860	Chr1	1369036	1373104	-	246	375	332	545	270	374	722	676
AT1G04863	Chr1	3937246	3937781	-	0	0	0	0	0	0	0	0
AT1G04867	Chr1	3943179	3943431	+	0	0	0	0	0	0	0	0
AT1G04870	Chr1	1373234	1375822	-	226	326	351	597	437	543	448	479
AT1G04873	Chr1	3951432	3951672	-	87	93	19	20	75	118	25	16
AT1G04877	Chr1	3960944	3961246	+	0	0	4	7	2	6	1	1
AT1G04880	Chr1	1375824	1379229	-	4	5	9	15	15	23	7	18
AT1G04883	Chr1	3967959	3968239	-	278	491	254	424	272	339	142	107
AT1G04887	Chr1	3975947	3977256	-	0	1	0	2	0	0	1	4
AT1G04890	Chr1	1380382	1382600	-	0	0	0	0	0	0	2	5
AT1G04893	Chr1	3991393	3991739	+	55	78	73	143	104	115	76	74
AT1G04895	Chr1	1383008	1383423	-	0	0	0	0	0	0	0	0
AT1G04897	Chr1	4006868	4007021	-	0	0	0	0	1	0	4	1
AT1G04900	Chr1	1383841	1387896	+	73	111	177	300	90	111	164	153
AT1G04903	Chr1	4007229	4007553	+	0	1	0	0	0	0	7	2
AT1G04907	Chr1	4007237	4007397	-	0	0	0	0	0	0	0	1
AT1G04910	Chr1	1387871	1391382	-	181	313	232	451	178	236	322	316
AT1G04913	Chr1	4011060	4011494	-	13	15	13	26	15	13	33	27
AT1G04917	Chr1	4013195	4013919	+	20	23	21	28	16	22	17	22
AT1G04920	Chr1	1391434	1395954	-	29	56	58	95	27	63	43	44
AT1G04923	Chr1	4068821	4069414	-	0	0	2	1	0	0	0	1
AT1G04927	Chr1	4122066	4122475	-	21	31	17	35	21	25	27	15
AT1G04930	Chr1	1396265	1399123	-	30	63	95	166	50	64	102	104
AT1G04933	Chr1	4123641	4125091	+	0	4	16	19	1	2	13	11
AT1G04937	Chr1	4168884	4169087	-	0	0	0	0	0	0	0	0
AT1G04940	Chr1	1399182	1400831	+	987	1481	1082	1534	934	1216	425	397
AT1G04943	Chr1	4191063	4191269	-	0	0	0	0	0	0	0	0
AT1G04945	Chr1	1399174	1403113	+	1017	1541	1198	1713	981	1271	546	516
AT1G04947	Chr1	4191471	4191781	+	0	0	0	0	0	0	0	0
AT1G04950	Chr1	1403085	1407532	-	190	343	333	590	205	270	393	354
AT1G04953	Chr1	4257863	4258638	+	33	43	58	70	15	24	26	21
AT1G04957	Chr1	4261918	4262360	+	0	0	0	0	0	0	0	1
AT1G04960	Chr1	1407772	1410934	-	129	179	249	415	118	193	540	481
AT1G04963	Chr1	4289280	4289537	+	0	0	0	0	0	0	0	0
AT1G04967	Chr1	4338942	4339324	-	0	0	0	0	0	0	0	0
AT1G04970	Chr1	1411088	1413628	+	177	269	558	821	193	254	1094	1011
AT1G04973	Chr1	4367768	4368494	-	50	126	135	220	56	97	232	245
AT1G04977	Chr1	4368980	4369618	+	147	227	125	208	223	318	267	235
AT1G04980	Chr1	1413644	1416219	-	73	104	489	707	98	132	659	612
AT1G04983	Chr1	4391438	4391676	+	0	0	0	0	0	0	0	0
AT1G04985	Chr1	1416342	1419028	-	191	319	347	490	245	379	401	428
AT1G04987	Chr1	4457271	4457514	-	0	0	0	0	0	0	0	0
AT1G04990	Chr1	1418612	1421864	-	280	368	256	361	89	107	194	186
AT1G04993	Chr1	4525271	4525361	-	0	0	0	0	0	0	0	0
AT1G04997	Chr1	4526960	4527365	-	0	0	1	1	0	0	0	0
AT1G05000	Chr1	1425539	1428870	+	15	21	30	46	44	48	113	137
AT1G05003	Chr1	4532193	4532451	-	0	0	0	0	0	0	0	0
AT1G05005	Chr1	1429048	1430057	+	0	0	0	0	0	0	1	1
AT1G05007	Chr1	4580080	4580365	-	0	0	0	0	0	0	0	0
AT1G05010	Chr1	1431177	1433011	-	1071	1669	2254	3536	1722	2475	2530	2495
AT1G05013	Chr1	4611526	4611774	+	0	0	0	0	0	0	0	0
AT1G05017	Chr1	4693764	4693986	-	68	83	68	101	66	83	215	173
AT1G05020	Chr1	1435155	1437764	-	16	16	13	10	11	12	31	29
AT1G05023	Chr1	4694951	4695231	+	13	13	0	2	9	11	22	17
AT1G05027	Chr1	4697501	4698168	-	0	0	0	0	0	0	0	0
AT1G05030	Chr1	1438048	1441934	-	107	190	108	184	99	131	163	175
AT1G05033	Chr1	4714570	4715064	-	24	43	29	42	31	38	64	75
AT1G05035	Chr1	1444983	1446117	+	6	9	8	18	5	8	0	0
AT1G05037	Chr1	4772747	4772953	-	0	0	0	0	0	0	0	0
AT1G05040	Chr1	1447369	1448464	-	1	1	1	1	0	0	0	2
AT1G05043	Chr1	4800688	4801257	+	43	60	83	148	33	56	130	134
AT1G05047	Chr1	4805676	4806124	+	220	339	217	325	123	236	129	127
AT1G05053	Chr1	4832651	4832859	+	0	0	0	0	0	0	0	0
AT1G05055	Chr1	1448631	1450902	-	97	157	209	342	135	194	269	230
AT1G05057	Chr1	4842275	4842470	+	0	1	1	0	0	0	4	5
AT1G05060	Chr1	1451002	1452873	-	83	132	127	178	69	116	167	167
AT1G05061	Chr1	1453045	1454692	-	8	7	18	30	0	3	7	13
AT1G05063	Chr1	4842276	4842473	+	0	1	1	0	0	0	4	5
AT1G05065	Chr1	1454606	1455323	-	8	23	11	30	10	14	7	8
AT1G05067	Chr1	4902919	4903477	+	0	0	0	0	0	0	0	0
AT1G05070	Chr1	1457007	1458803	-	198	272	211	285	228	350	160	142
AT1G05073	Chr1	4902989	4903304	-	0	0	0	0	0	0	0	0
AT1G05077	Chr1	4915883	4916217	-	4	19	4	17	0	12	48	30
AT1G05080	Chr1	1459091	1460580	+	0	0	1	1	0	0	7	7
AT1G05083	Chr1	4920783	4921481	+	12	10	8	13	7	13	1	2
AT1G05085	Chr1	1460988	1461671	+	0	0	0	0	0	0	0	0
AT1G05087	Chr1	1463108	1464174	+	82	114	82	165	71	93	173	150
AT1G05090	Chr1	1464239	1465876	+	83	160	125	196	89	144	188	184
AT1G05093	Chr1	4953017	4953523	+	1	2	1	5	1	1	0	0
AT1G05097	Chr1	4994639	4994875	-	0	0	0	0	0	0	0	0
AT1G05100	Chr1	1469541	1470882	+	9	7	4	10	3	14	545	494
AT1G05103	Chr1	4996758	4997069	+	2	1	0	2	0	1	3	0
AT1G05107	Chr1	4996867	4997188	-	3	1	0	2	0	0	3	0
AT1G05113	Chr1	5036521	5036721	+	0	0	0	0	0	0	0	0
AT1G05117	Chr1	5051298	5051562	+	0	0	0	0	0	0	0	0
AT1G05120	Chr1	1471323	1476290	-	129	234	278	421	144	193	272	262
AT1G05123	Chr1	5102981	5103304	+	98	185	148	175	180	212	81	72
AT1G05127	Chr1	5131512	5131860	+	0	0	0	0	0	0	0	0
AT1G05133	Chr1	5146658	5147267	+	0	0	1	0	0	0	1	1
AT1G05135	Chr1	1477487	1478901	-	354	348	175	225	294	190	31	53
AT1G05136	Chr1	1478923	1479064	+	0	0	0	0	0	0	0	0
AT1G05137	Chr1	5170210	5170308	-	3	1	3	6	2	1	5	1
AT1G05140	Chr1	1482546	1484060	+	564	831	563	888	505	770	694	575
AT1G05143	Chr1	5178738	5179003	-	29	48	46	49	66	88	58	49
AT1G05147	Chr1	5180695	5181248	+	4	6	13	21	13	38	100	96
AT1G05150	Chr1	1484067	1487028	-	329	449	301	422	376	495	283	283
AT1G05153	Chr1	5191674	5192678	+	10	15	6	7	5	16	1	0
AT1G05157	Chr1	5280264	5281275	+	0	1	0	1	0	0	1	0
AT1G05160	Chr1	1487378	1491006	-	61	94	117	191	61	89	99	101
AT1G05163	Chr1	5297847	5298572	-	123	104	48	70	45	83	77	112
AT1G05167	Chr1	5355737	5356795	-	0	0	0	0	0	0	0	0
AT1G05170	Chr1	1490974	1494249	-	60	115	162	294	140	284	526	513
AT1G05173	Chr1	5356374	5356588	+	0	0	0	0	0	0	0	0
AT1G05177	Chr1	5396178	5396632	-	0	0	0	0	0	0	0	0
AT1G05180	Chr1	1498114	1501954	-	280	448	600	827	253	296	653	661
AT1G05183	Chr1	5402553	5403854	+	49	72	68	67	63	76	40	72
AT1G05187	Chr1	5406134	5407358	-	19	44	32	58	26	38	39	60
AT1G05190	Chr1	1502251	1503854	-	4513	6736	4480	6938	4407	5742	1837	1705
AT1G05193	Chr1	5410578	5410828	-	0	0	0	0	0	0	0	0
AT1G05197	Chr1	5421188	5421432	+	0	0	0	0	0	0	0	1
AT1G05200	Chr1	1504941	1509153	+	468	716	837	1279	411	539	443	390
AT1G05203	Chr1	5445341	5445783	-	50	53	49	67	51	70	46	48
AT1G05205	Chr1	1509103	1510342	-	126	154	123	187	141	222	192	211
AT1G05207	Chr1	5447212	5447570	+	19660	27938	6479	8974	16515	25709	3047	3146
AT1G05210	Chr1	1510404	1511684	+	45	71	58	74	61	67	61	69
AT1G05213	Chr1	5479274	5481731	-	872	1190	989	1477	1724	2516	1694	1585
AT1G05217	Chr1	5521653	5521897	-	0	0	0	0	0	0	0	0
AT1G05220	Chr1	1511895	1512843	+	2	0	5	3	0	2	1	4
AT1G05223	Chr1	5552868	5553112	+	0	0	0	0	0	0	1	0
AT1G05227	Chr1	5628923	5629214	+	2	2	2	1	3	2	4	3
AT1G05230	Chr1	1512896	1518901	-	205	273	294	478	282	398	196	178
AT1G05233	Chr1	5642764	5642986	+	0	0	0	0	0	0	0	0
AT1G05237	Chr1	5646666	5646970	+	0	0	0	0	0	1	1	2
AT1G05240	Chr1	1520278	1523024	+	31	29	16	11	43	17	6	9
AT1G05243	Chr1	5668441	5668940	-	22	7	43	43	8	12	19	21
AT1G05247	Chr1	5686093	5686180	-	2	2	6	5	1	1	9	5
AT1G05250	Chr1	1525601	1527361	-	31	27	13	10	43	17	6	9
AT1G05253	Chr1	5723094	5723467	-	548	726	232	400	772	1130	299	284
AT1G05257	Chr1	5726556	5726672	+	20	39	59	113	91	165	156	142
AT1G05260	Chr1	1529767	1531485	+	39	51	15	26	31	49	7	5
AT1G05263	Chr1	5733333	5733555	-	0	0	0	0	0	0	0	0
AT1G05267	Chr1	5757508	5758385	+	7	3	27	47	4	7	15	8
AT1G05270	Chr1	1531641	1534768	-	279	383	369	504	381	477	548	502
AT1G05273	Chr1	5758382	5758576	+	2	2	1	2	6	7	6	9
AT1G05277	Chr1	5777100	5777829	+	175	307	281	491	217	250	503	435
AT1G05280	Chr1	1534830	1537603	-	2	0	1	1	2	0	0	1
AT1G05283	Chr1	5828817	5829036	-	1	2	1	2	3	2	1	2
AT1G05287	Chr1	5837499	5837892	-	7	15	19	30	12	11	25	15
AT1G05290	Chr1	1539152	1540563	-	0	0	0	0	0	0	0	0
AT1G05291	Chr1	1541348	1542433	-	0	0	0	0	0	0	0	1
AT1G05293	Chr1	5855473	5855752	-	23	32	30	52	40	26	71	63
AT1G05297	Chr1	5857935	5858272	+	29	34	19	20	26	40	6	6
AT1G05300	Chr1	1544927	1547850	-	70	132	199	267	46	33	16	14
AT1G05303	Chr1	5946498	5946760	-	4	0	4	10	4	7	9	6
AT1G05307	Chr1	5962530	5962907	+	0	0	0	0	0	0	0	0
AT1G05310	Chr1	1550503	1552588	-	56	53	32	41	26	53	71	51
AT1G05313	Chr1	5975212	5975632	-	0	0	0	0	0	0	0	0
AT1G05317	Chr1	6103076	6103655	-	61	87	68	97	53	120	253	252
AT1G05320	Chr1	1553568	1557849	+	151	234	150	240	140	197	16	30
AT1G05323	Chr1	6106370	6106595	-	1	1	1	1	0	0	0	1
AT1G05327	Chr1	6106381	6107120	-	5	8	5	6	3	7	4	5
AT1G05330	Chr1	1558058	1558746	+	0	0	0	0	0	0	21	15
AT1G05333	Chr1	6131064	6135346	-	111	183	229	355	159	221	377	355
AT1G05337	Chr1	6142402	6142831	-	27	39	23	40	34	39	11	15
AT1G05340	Chr1	1558778	1559918	-	7	8	14	14	7	21	530	581
AT1G05343	Chr1	6146600	6146805	+	25	47	54	90	20	41	22	18
AT1G05347	Chr1	6149305	6150190	-	78	92	40	57	187	176	319	277
AT1G05350	Chr1	1560678	1564410	-	174	281	225	352	211	243	252	224
AT1G05353	Chr1	6151974	6152171	+	6	7	29	61	14	48	530	467
AT1G05357	Chr1	6165457	6165737	+	1	0	2	3	2	2	1	0
AT1G05360	Chr1	1564491	1567509	+	100	163	161	247	122	176	163	148
AT1G05363	Chr1	6205909	6206146	-	7	14	16	34	7	11	21	26
AT1G05367	Chr1	6208146	6208462	+	1	0	0	0	0	0	3	0
AT1G05370	Chr1	1569147	1572470	-	29	44	38	48	35	47	7	4
AT1G05373	Chr1	6219399	6219616	+	0	0	0	0	0	0	0	0
AT1G05377	Chr1	6219474	6219731	-	0	0	0	0	0	0	0	0
AT1G05380	Chr1	1576822	1582673	+	314	434	511	826	330	453	613	658
AT1G05383	Chr1	6228598	6229148	+	0	0	0	0	0	1	0	1
AT1G05385	Chr1	1582671	1583761	-	191	287	322	508	158	221	391	395
AT1G05387	Chr1	6269849	6270160	+	0	0	0	0	0	0	0	0
AT1G05390	Chr1	1583772	1583846	-	0	0	0	0	0	0	0	2
AT1G05397	Chr1	6271817	6272423	-	0	1	5	6	0	3	2	6
AT1G05400	Chr1	1584073	1585422	+	1	8	35	38	7	12	30	52
AT1G05407	Chr1	6449229	6449460	-	0	0	0	0	0	0	0	0
AT1G05410	Chr1	1585371	1587795	-	99	112	204	269	134	208	279	268
AT1G05413	Chr1	6449436	6449682	+	0	0	0	0	0	0	0	0
AT1G05417	Chr1	6465796	6465870	-	8	6	15	12	2	14	8	7
AT1G05420	Chr1	1589973	1591013	+	12	11	10	12	13	15	7	22
AT1G05423	Chr1	6465930	6466012	-	7	8	7	4	4	11	8	9
AT1G05427	Chr1	6466092	6466189	-	2	5	4	3	5	9	6	6
AT1G05430	Chr1	1594053	1595924	-	183	265	331	512	212	274	344	355
AT1G05433	Chr1	6466303	6466372	-	2	7	2	6	1	10	7	3
AT1G05440	Chr1	1596007	1597941	-	41	62	18	34	36	50	0	0
AT1G05443	Chr1	6500050	6500382	+	1	1	0	1	1	1	0	0
AT1G05447	Chr1	6508776	6509013	-	0	0	1	1	0	0	0	0
AT1G05450	Chr1	1599876	1601215	+	0	1	3	0	2	2	1	0
AT1G05453	Chr1	6525324	6525995	+	68	115	73	131	77	80	142	139
AT1G05460	Chr1	1601148	1605035	-	156	199	235	397	115	177	191	188
AT1G05463	Chr1	6608326	6608520	-	24	48	35	41	35	39	29	28
AT1G05467	Chr1	6610071	6610444	+	79	130	88	131	61	83	143	154
AT1G05470	Chr1	1607202	1611841	-	110	189	96	176	142	259	63	67
AT1G05473	Chr1	6620854	6621072	-	0	0	0	0	0	0	0	0
AT1G05477	Chr1	6635120	6635339	-	0	0	0	0	0	0	0	0
AT1G05483	Chr1	6642907	6643373	-	0	0	0	0	0	0	0	0
AT1G05487	Chr1	6642987	6643520	+	0	2	0	0	0	1	0	0
AT1G05490	Chr1	1618504	1623490	-	5	10	35	52	11	15	13	13
AT1G05493	Chr1	6669408	6669796	-	9	5	8	15	4	4	8	17
AT1G05497	Chr1	6670303	6670781	+	0	0	0	2	0	0	0	1
AT1G05500	Chr1	1624919	1629290	+	326	452	532	891	330	453	536	531
AT1G05503	Chr1	6718602	6719197	+	6	3	11	15	7	14	3	5
AT1G05507	Chr1	6813647	6814006	+	0	0	0	0	0	0	0	0
AT1G05510	Chr1	1629446	1630864	+	2	1	1	1	1	1	5	3
AT1G05517	Chr1	6941873	6942156	-	1	1	2	6	0	2	12	2
AT1G05520	Chr1	1630849	1636019	-	282	481	558	875	334	407	447	422
AT1G05523	Chr1	6957968	6959125	+	94	148	256	403	82	150	857	807
AT1G05527	Chr1	6959160	6959606	+	0	0	0	5	0	0	4	3
AT1G05530	Chr1	1636249	1637915	-	7	1	1	1	2	0	2	0
AT1G05533	Chr1	6961365	6961575	+	0	0	0	1	0	0	2	0
AT1G05537	Chr1	7046123	7046379	-	0	0	0	0	0	0	0	0
AT1G05540	Chr1	1639223	1640880	+	34	50	43	90	59	155	4	3
AT1G05543	Chr1	7049116	7049940	+	0	0	0	0	0	0	0	0
AT1G05547	Chr1	7050831	7051141	+	0	0	0	0	0	0	0	0
AT1G05550	Chr1	1640959	1643918	-	0	3	0	1	8	4	7	6
AT1G05553	Chr1	7093113	7093594	-	9	10	16	16	12	19	26	33
AT1G05557	Chr1	7094008	7094667	-	42	48	23	41	88	114	39	27
AT1G05560	Chr1	1645300	1647436	-	571	789	842	1357	409	615	1242	1209
AT1G05562	Chr1	1645300	1647436	+	540	727	812	1302	396	574	1185	1144
AT1G05563	Chr1	7176122	7176190	-	0	7	5	14	3	5	15	6
AT1G05567	Chr1	7199048	7199428	-	0	0	0	0	0	0	0	0
AT1G05570	Chr1	1647575	1659612	-	438	609	607	926	281	339	502	497
AT1G05575	Chr1	1661550	1662260	-	18	35	0	2	3	3	23	13
AT1G05577	Chr1	1662352	1664399	-	1	0	2	0	5	2	1	0
AT1G05580	Chr1	1665356	1668925	-	0	0	0	3	0	0	0	1
AT1G05583	Chr1	7223055	7223258	-	0	0	0	0	0	0	0	0
AT1G05587	Chr1	7223476	7223714	-	0	0	0	0	0	0	0	0
AT1G05590	Chr1	1669350	1671903	+	121	228	89	182	146	174	56	61
AT1G05593	Chr1	7223760	7224257	+	0	0	0	0	0	0	0	0
AT1G05597	Chr1	7225309	7225589	-	0	0	0	0	0	0	0	0
AT1G05600	Chr1	1671916	1673924	+	70	86	196	274	55	78	156	164
AT1G05603	Chr1	7225434	7225776	+	0	0	0	0	0	0	0	0
AT1G05607	Chr1	7248291	7248589	+	0	0	1	0	0	0	0	1
AT1G05610	Chr1	1673861	1676078	-	6	2	5	12	7	5	2	0
AT1G05613	Chr1	7336674	7336953	-	0	0	0	0	0	0	0	0
AT1G05615	Chr1	1677507	1678271	-	0	0	0	0	0	0	0	0
AT1G05617	Chr1	7344747	7345129	+	0	0	0	0	0	0	0	0
AT1G05620	Chr1	1678881	1681711	+	102	135	98	160	65	89	215	212
AT1G05623	Chr1	7370611	7370904	+	0	0	0	0	0	0	0	0
AT1G05627	Chr1	7400802	7400993	-	0	0	0	0	0	0	0	0
AT1G05630	Chr1	1682224	1687364	+	236	387	217	252	261	312	95	93
AT1G05633	Chr1	7401345	7401550	+	0	0	0	0	0	0	0	0
AT1G05637	Chr1	7423521	7423608	-	0	0	4	2	0	1	0	1
AT1G05640	Chr1	1687436	1689956	-	30	25	23	47	21	43	21	12
AT1G05643	Chr1	7433801	7434106	-	0	0	0	0	0	0	0	0
AT1G05647	Chr1	7460104	7460502	-	0	0	0	0	0	0	0	0
AT1G05650	Chr1	1690002	1692180	-	0	1	0	0	4	0	0	0
AT1G05653	Chr1	7471090	7471301	+	0	0	0	0	0	0	0	0
AT1G05657	Chr1	7473011	7473359	+	0	0	0	0	0	0	0	0
AT1G05660	Chr1	1694070	1696192	-	1	1	0	0	2	0	0	0
AT1G05663	Chr1	7490992	7491646	+	0	0	0	0	0	0	0	0
AT1G05667	Chr1	7491251	7491465	-	0	0	0	0	0	0	0	0
AT1G05670	Chr1	1697541	1701066	-	59	91	179	228	59	87	187	205
AT1G05673	Chr1	7491379	7491490	-	0	0	0	0	0	0	0	0
AT1G05675	Chr1	1701116	1702750	-	16	25	0	3	32	17	15	10
AT1G05680	Chr1	1703002	1704839	-	12	12	7	15	31	56	284	246
AT1G05683	Chr1	7604410	7604656	+	0	0	0	0	0	0	0	0
AT1G05687	Chr1	7680822	7681664	-	125	209	238	333	118	184	35	22
AT1G05690	Chr1	1706736	1709361	+	10	27	44	60	66	107	137	159
AT1G05693	Chr1	7739696	7740013	-	0	0	0	0	0	0	0	1
AT1G05697	Chr1	7739737	7739936	+	0	0	0	0	0	0	0	1
AT1G05700	Chr1	1709673	1713475	+	1	7	2	4	10	8	34	31
AT1G05703	Chr1	7772133	7772583	-	14	21	19	35	22	26	26	22
AT1G05707	Chr1	7781197	7781713	+	8	13	7	5	3	5	0	0
AT1G05710	Chr1	1714818	1717291	+	60	101	85	156	104	114	208	202
AT1G05713	Chr1	7797593	7797803	-	0	0	0	0	0	0	0	0
AT1G05717	Chr1	7814473	7814739	+	0	1	0	0	0	0	1	0
AT1G05720	Chr1	1717389	1718910	-	108	143	154	260	75	95	268	247
AT1G05723	Chr1	7826380	7826622	-	5	7	2	9	4	2	0	2
AT1G05727	Chr1	7829731	7830155	+	2	8	5	5	2	7	22	18
AT1G05730	Chr1	1718555	1720588	+	55	63	145	200	31	60	220	225
AT1G05733	Chr1	7858868	7859505	-	38	64	12	28	21	27	7	11
AT1G05737	Chr1	7872850	7873057	+	0	0	0	0	0	0	1	0
AT1G05740	Chr1	1720593	1721310	+	0	0	4	3	0	0	6	12
AT1G05747	Chr1	7931629	7932057	-	0	0	0	0	0	0	0	0
AT1G05750	Chr1	1721509	1724735	+	79	143	210	337	59	99	153	135
AT1G05753	Chr1	7949502	7950050	-	60	77	60	106	49	62	26	16
AT1G05757	Chr1	7952142	7952471	+	17	21	15	30	12	25	49	60
AT1G05760	Chr1	1723734	1724535	-	28	36	58	98	20	45	53	56
AT1G05763	Chr1	8029507	8029779	+	263	400	162	299	205	252	113	129
AT1G05767	Chr1	8071789	8075021	+	113	176	237	328	140	192	241	234
AT1G05770	Chr1	1725388	1726322	-	1	12	3	6	6	9	9	7
AT1G05773	Chr1	8079512	8079996	-	274	376	556	819	568	660	1132	1149
AT1G05777	Chr1	8080698	8080938	+	141	231	282	422	186	353	140	152
AT1G05780	Chr1	1726558	1728521	+	16	47	57	94	28	48	105	95
AT1G05783	Chr1	1728658	1729790	-	3	0	28	46	2	3	32	29
AT1G05785	Chr1	1730242	1732658	+	22	34	27	43	28	26	50	48
AT1G05787	Chr1	8197543	8198109	+	1	3	0	2	27	37	0	0
AT1G05790	Chr1	1732802	1737584	+	183	296	428	618	165	238	396	358
AT1G05793	Chr1	8205161	8205382	-	0	0	0	0	0	0	0	0
AT1G05797	Chr1	8303208	8303426	-	0	0	0	0	0	0	0	0
AT1G05800	Chr1	1741204	1742620	+	0	0	0	0	0	0	0	1
AT1G05803	Chr1	8303801	8304029	-	0	0	0	0	0	0	0	0
AT1G05805	Chr1	1744444	1747735	+	469	649	178	309	111	115	220	222
AT1G05807	Chr1	8304660	8304902	+	0	0	0	0	0	0	0	0
AT1G05810	Chr1	1748259	1749527	+	41	80	113	196	67	69	110	109
AT1G05813	Chr1	8305917	8306116	-	0	0	0	0	0	0	0	0
AT1G05817	Chr1	8319663	8320432	-	0	0	0	0	0	0	0	0
AT1G05820	Chr1	1749478	1754037	+	15	27	137	210	46	39	69	77
AT1G05823	Chr1	8363895	8364277	+	0	0	0	0	0	0	0	0
AT1G05827	Chr1	8387406	8387641	-	0	0	0	0	0	0	0	0
AT1G05830	Chr1	1754130	1761910	+	258	403	486	805	366	453	256	231
AT1G05833	Chr1	8420941	8421629	-	206	313	225	372	149	190	183	173
AT1G05835	Chr1	1762145	1762815	+	108	142	14	27	162	213	20	17
AT1G05837	Chr1	8423069	8424074	+	13	25	11	25	24	35	125	90
AT1G05840	Chr1	1762734	1766284	-	136	214	290	454	184	262	374	383
AT1G05843	Chr1	8486887	8487483	+	0	2	2	1	0	2	4	3
AT1G05847	Chr1	8487212	8487559	-	0	2	1	1	1	2	1	3
AT1G05850	Chr1	1766503	1768838	-	3649	5523	3069	4869	3531	5245	2901	2738
AT1G05853	Chr1	8525104	8525205	-	0	0	0	1	0	0	2	3
AT1G05857	Chr1	8539957	8540309	-	0	0	0	0	0	0	0	0
AT1G05860	Chr1	1768986	1771287	+	74	75	162	270	110	124	261	251
AT1G05863	Chr1	8598624	8598991	+	0	0	0	0	0	0	0	0
AT1G05867	Chr1	8610507	8610822	-	10	26	8	12	5	7	18	12
AT1G05870	Chr1	1771385	1773386	-	115	217	261	389	411	668	382	352
AT1G05873	Chr1	8613169	8614054	+	50	79	47	82	51	62	58	55
AT1G05880	Chr1	1775643	1778554	+	4	4	0	0	1	1	2	0
AT1G05887	Chr1	8649780	8650021	+	0	0	0	0	0	0	0	0
AT1G05890	Chr1	1779256	1784676	+	385	659	1310	2017	383	551	1160	1067
AT1G05893	Chr1	8649816	8650057	-	0	0	0	0	0	0	0	0
AT1G05894	Chr1	1784736	1786327	+	3	1	7	9	2	4	26	34
AT1G05897	Chr1	8650622	8650900	+	0	0	1	1	0	0	1	0
AT1G05900	Chr1	1786849	1789738	+	95	120	128	179	130	221	264	258
AT1G05903	Chr1	8659678	8660352	+	0	0	0	0	0	0	0	0
AT1G05907	Chr1	8756228	8756304	-	0	0	0	0	0	0	0	0
AT1G05910	Chr1	1790216	1796716	+	254	429	478	866	334	493	648	641
AT1G05913	Chr1	8756253	8756571	-	0	1	1	1	0	2	4	2
AT1G05917	Chr1	8756361	8756460	-	0	1	1	1	0	2	4	2
AT1G05920	Chr1	1796778	1798255	+	0	0	0	0	0	0	0	2
AT1G05927	Chr1	8835419	8836851	-	727	1192	813	1325	868	1148	1819	1653
AT1G05930	Chr1	1799418	1800934	+	0	0	0	0	0	0	7	9
AT1G05933	Chr1	8838445	8839140	+	44	86	50	63	67	88	109	103
AT1G05937	Chr1	8843774	8844367	+	0	0	0	0	0	0	0	0
AT1G05940	Chr1	1801110	1804001	-	417	564	892	1294	448	592	987	937
AT1G05943	Chr1	8849006	8849507	-	4	6	3	7	1	4	0	3
AT1G05947	Chr1	8852648	8853172	-	0	0	0	0	0	0	0	0
AT1G05950	Chr1	1804401	1807671	-	25	38	71	122	76	118	17	13
AT1G05953	Chr1	8852719	8853072	+	0	0	0	0	0	0	0	0
AT1G05957	Chr1	8876312	8876559	+	0	0	0	0	0	0	0	0
AT1G05960	Chr1	1807960	1815569	-	397	570	859	1318	350	521	471	387
AT1G05963	Chr1	8924184	8924455	-	0	0	0	0	0	0	1	0
AT1G05967	Chr1	8941002	8941203	+	0	0	2	0	0	0	0	0
AT1G05970	Chr1	1815825	1817337	-	45	83	113	135	46	71	110	105
AT1G05973	Chr1	9020389	9020658	-	30	31	30	50	24	44	22	28
AT1G05977	Chr1	9023037	9023509	+	23	41	23	35	23	43	11	2
AT1G05980	Chr1	1817400	1817472	+	0	0	0	0	0	0	0	0
AT1G05983	Chr1	9032668	9032899	-	0	0	0	0	0	0	0	1
AT1G05987	Chr1	9069770	9070184	+	1	0	4	0	0	3	2	0
AT1G05990	Chr1	1818392	1819185	+	1	1	0	0	0	2	0	1
AT1G05993	Chr1	9076304	9076387	-	1	0	0	0	1	0	0	0
AT1G05997	Chr1	9076445	9076639	-	2	1	1	3	1	0	4	5
AT1G06000	Chr1	1820308	1821895	-	585	839	307	416	1555	2224	436	382
AT1G06002	Chr1	1820254	1821888	+	603	857	303	417	1590	2247	433	396
AT1G06003	Chr1	9158571	9159255	-	9	15	14	17	8	19	36	24
AT1G06007	Chr1	9227341	9227549	-	0	0	0	0	0	0	0	0
AT1G06010	Chr1	1822583	1824237	+	56	70	70	87	63	79	74	68
AT1G06013	Chr1	9240560	9240865	-	0	0	0	0	0	0	0	0
AT1G06017	Chr1	9247263	9247560	-	54	111	86	135	101	122	71	94
AT1G06020	Chr1	1824250	1826164	+	4	5	11	7	4	5	8	13
AT1G06023	Chr1	9257086	9257401	+	0	0	1	1	0	0	0	1
AT1G06027	Chr1	9291723	9292148	+	0	0	0	0	0	0	1	0
AT1G06030	Chr1	1826803	1828280	+	0	1	33	28	0	0	322	302
AT1G06033	Chr1	9316015	9316162	-	1	3	5	3	2	2	4	8
AT1G06037	Chr1	9325015	9325260	+	0	0	0	0	0	0	0	1
AT1G06040	Chr1	1828340	1829984	-	1486	2176	1354	2116	2207	3033	1720	1660
AT1G06043	Chr1	9424691	9424893	-	0	0	0	0	0	0	0	0
AT1G06045	Chr1	1829522	1829866	+	619	916	592	884	913	1237	723	739
AT1G06047	Chr1	9452632	9452832	+	0	0	0	0	0	0	0	0
AT1G06050	Chr1	1830471	1832556	-	40	34	31	50	43	50	106	120
AT1G06053	Chr1	9459098	9459588	-	0	0	0	0	0	0	0	0
AT1G06057	Chr1	9462398	9462810	-	0	0	0	0	0	0	0	0
AT1G06060	Chr1	1832941	1834862	+	127	178	189	242	141	164	205	207
AT1G06063	Chr1	9473380	9473653	-	0	0	0	0	0	0	0	0
AT1G06067	Chr1	9473380	9473720	+	0	0	0	0	0	0	0	0
AT1G06070	Chr1	1834829	1837759	-	158	211	198	370	161	234	370	340
AT1G06073	Chr1	9475461	9475700	-	0	0	2	4	0	0	6	5
AT1G06080	Chr1	1843463	1846312	+	56	89	14	20	41	78	3	5
AT1G06083	Chr1	9483441	9483755	-	25	24	18	33	16	39	119	106
AT1G06087	Chr1	9515628	9515751	+	0	0	2	0	1	2	2	0
AT1G06090	Chr1	1846701	1849694	+	24	31	7	13	21	27	13	11
AT1G06093	Chr1	9572455	9572690	-	0	0	0	0	0	0	0	0
AT1G06097	Chr1	9572455	9572796	+	0	0	0	0	0	0	0	0
AT1G06100	Chr1	1851472	1853020	+	24	39	3	3	36	69	1	2
AT1G06103	Chr1	9589675	9589915	-	3	0	0	1	0	2	1	4
AT1G06110	Chr1	1853059	1855379	-	234	325	467	739	199	321	395	422
AT1G06113	Chr1	9794544	9794764	+	0	1	0	1	0	0	0	0
AT1G06117	Chr1	9799492	9799704	-	0	0	0	0	0	0	0	0
AT1G06120	Chr1	1855910	1857719	+	3	3	0	0	1	1	1	0
AT1G06123	Chr1	9800635	9800844	-	0	0	1	0	0	0	0	0
AT1G06127	Chr1	9848883	9849227	+	0	0	0	0	0	0	1	0
AT1G06130	Chr1	1857757	1860939	-	202	325	390	613	228	284	647	604
AT1G06133	Chr1	9882237	9882451	+	0	0	0	0	0	0	1	0
AT1G06135	Chr1	1862184	1862743	+	0	1	0	0	1	0	0	0
AT1G06137	Chr1	1863425	1863841	-	0	0	0	0	0	0	0	0
AT1G06140	Chr1	1864774	1867000	+	15	29	34	45	9	11	21	17
AT1G06143	Chr1	1867037	1868906	-	25	51	76	126	33	39	71	71
AT1G06147	Chr1	9938600	9939014	+	0	1	0	0	0	0	0	0
AT1G06148	Chr1	1874885	1877574	-	2	0	6	5	2	4	5	5
AT1G06150	Chr1	1868989	1873731	-	225	304	400	596	294	417	398	392
AT1G06153	Chr1	9967837	9968057	+	13	27	13	24	14	23	5	5
AT1G06157	Chr1	9989550	9989791	-	0	0	0	0	0	0	0	0
AT1G06160	Chr1	1882907	1883993	+	19	37	24	32	11	11	5	11
AT1G06163	Chr1	10012637	10013264	+	0	0	0	0	0	0	0	0
AT1G06170	Chr1	1884981	1886905	-	4	5	1	5	3	11	1	0
AT1G06173	Chr1	10094622	10095146	+	5	10	43	51	9	5	4	8
AT1G06177	Chr1	10094805	10095223	-	7	11	49	71	13	8	5	10
AT1G06180	Chr1	1889362	1891277	+	25	50	32	36	77	115	66	60
AT1G06187	Chr1	10119308	10119663	+	0	0	0	0	0	0	0	0
AT1G06190	Chr1	1892231	1894195	-	1114	1681	1989	3130	1070	1420	1081	1033
AT1G06197	Chr1	10127673	10128208	-	0	0	0	2	0	0	8	1
AT1G06200	Chr1	1894289	1897028	-	322	487	595	883	269	385	608	542
AT1G06203	Chr1	10127745	10128057	+	0	0	1	2	0	0	10	6
AT1G06207	Chr1	10134774	10135098	-	34	64	21	29	43	46	37	35
AT1G06210	Chr1	1897129	1899238	+	163	263	269	441	179	268	339	330
AT1G06213	Chr1	10135454	10135948	-	8	7	16	29	22	17	23	19
AT1G06217	Chr1	10138284	10138716	+	0	0	2	1	1	0	0	0
AT1G06220	Chr1	1899951	1904898	+	841	1234	1424	2170	1053	1440	1176	1163
AT1G06225	Chr1	1905918	1906299	+	0	0	0	0	0	0	0	0
AT1G06227	Chr1	10300193	10300717	-	32	38	68	108	74	107	104	89
AT1G06230	Chr1	1906963	1911057	+	410	650	603	986	510	687	934	982
AT1G06233	Chr1	10300351	10300454	+	22	25	53	75	51	86	79	53
AT1G06237	Chr1	10300489	10300566	+	9	16	34	55	35	47	59	42
AT1G06240	Chr1	1911095	1913296	+	227	306	242	403	207	321	291	230
AT1G06243	Chr1	10300619	10300700	+	18	18	23	45	29	34	42	47
AT1G06247	Chr1	10300749	10300835	+	11	15	28	58	37	31	34	37
AT1G06250	Chr1	1913175	1914896	-	14	26	150	177	31	39	140	134
AT1G06253	Chr1	10300882	10301022	+	24	42	171	261	112	130	60	76
AT1G06257	Chr1	10301646	10301988	+	3	4	11	11	4	13	3	4
AT1G06260	Chr1	1916430	1917586	+	29	28	73	123	25	29	22	14
AT1G06263	Chr1	10308751	10308841	+	6	9	77	89	9	13	15	19
AT1G06265	Chr1	1914943	1917662	-	37	55	117	210	37	37	34	33
AT1G06267	Chr1	10308881	10308958	+	3	7	38	42	3	6	8	8
AT1G06270	Chr1	1917991	1919761	-	28	58	70	115	33	56	49	46
AT1G06273	Chr1	10309011	10309093	+	2	2	23	59	2	2	8	11
AT1G06277	Chr1	10309131	10309221	+	1	3	22	77	5	9	14	9
AT1G06280	Chr1	1920307	1920950	-	0	0	0	0	0	0	0	0
AT1G06283	Chr1	10309265	10309405	+	5	21	79	161	22	42	24	13
AT1G06287	Chr1	10328819	10329122	+	5	10	13	21	7	11	10	7
AT1G06290	Chr1	1922208	1926279	+	605	917	667	1079	591	746	987	916
AT1G06293	Chr1	10383999	10384276	+	0	0	0	0	0	0	0	0
AT1G06297	Chr1	10489782	10490023	-	0	0	0	0	0	0	0	0
AT1G06303	Chr1	10489782	10490023	+	0	0	0	0	0	0	0	0
AT1G06307	Chr1	10590656	10590901	-	0	0	0	0	0	0	0	0
AT1G06310	Chr1	1926652	1930398	+	3	0	7	7	0	2	3	2
AT1G06313	Chr1	10667624	10668130	-	0	0	1	0	0	0	0	1
AT1G06317	Chr1	10667813	10668057	+	0	0	0	0	0	0	0	1
AT1G06320	Chr1	1930523	1931450	+	0	0	2	2	0	0	3	0
AT1G06323	Chr1	10677329	10677672	-	0	0	0	0	0	0	0	0
AT1G06327	Chr1	10775823	10776028	+	0	0	0	0	0	0	0	0
AT1G06330	Chr1	1931229	1932430	-	0	0	0	1	0	2	2	0
AT1G06333	Chr1	10775860	10776320	-	0	0	0	0	0	0	0	0
AT1G06337	Chr1	10789698	10790033	+	3	2	12	18	4	5	69	82
AT1G06340	Chr1	1933284	1934104	-	0	0	3	3	0	0	0	0
AT1G06343	Chr1	10803628	10803854	-	0	0	0	0	0	0	0	0
AT1G06347	Chr1	10814090	10814377	-	0	0	0	0	0	0	0	0
AT1G06350	Chr1	1935227	1936842	-	23	28	55	90	22	24	14	17
AT1G06353	Chr1	10921835	10922073	-	1	0	0	0	0	0	0	0
AT1G06357	Chr1	10928005	10928931	-	0	0	0	0	0	0	0	0
AT1G06360	Chr1	1938862	1940497	-	551	803	122	249	478	820	27	20
AT1G06363	Chr1	10928659	10928969	+	0	0	0	0	0	0	0	0
AT1G06370	Chr1	1942614	1944992	-	30	39	67	101	27	42	36	48
AT1G06373	Chr1	10954288	10954712	+	0	0	0	0	0	0	0	0
AT1G06377	Chr1	10981462	10981785	+	0	0	1	0	0	0	0	0
AT1G06380	Chr1	1944993	1946304	+	61	115	130	219	113	131	181	152
AT1G06383	Chr1	11013511	11013943	-	0	0	0	0	0	0	0	0
AT1G06387	Chr1	11016492	11016887	+	0	0	0	0	0	0	0	0
AT1G06390	Chr1	1946746	1950861	+	428	691	526	760	543	810	488	484
AT1G06393	Chr1	11032358	11032899	+	0	0	0	0	0	0	0	0
AT1G06397	Chr1	11040576	11040722	-	16	34	71	84	30	39	40	43
AT1G06400	Chr1	1950596	1952881	-	284	380	410	589	395	534	853	791
AT1G06403	Chr1	11061425	11061701	-	0	0	0	0	0	0	0	0
AT1G06407	Chr1	11102314	11102805	-	0	0	0	0	0	0	1	0
AT1G06410	Chr1	1954674	1958867	+	986	1456	919	1506	1254	1620	1482	1412
AT1G06413	Chr1	11136187	11136398	-	0	0	0	0	0	0	1	0
AT1G06417	Chr1	11139772	11140053	-	1	0	6	6	0	0	1	0
AT1G06420	Chr1	1958878	1960028	+	6	15	7	20	5	8	3	14
AT1G06423	Chr1	11147007	11147253	+	13	16	18	42	11	24	16	19
AT1G06427	Chr1	11169645	11170060	+	0	0	0	0	0	0	0	0
AT1G06430	Chr1	1960031	1963190	-	1242	1825	1237	1881	2055	3497	4253	4116
AT1G06433	Chr1	11197612	11198129	+	0	0	0	0	0	0	0	0
AT1G06437	Chr1	11241229	11241475	+	0	0	0	0	0	0	0	0
AT1G06440	Chr1	1963301	1965210	-	31	37	30	56	11	16	57	56
AT1G06443	Chr1	11300618	11300967	-	0	0	0	0	0	0	0	0
AT1G06447	Chr1	11300693	11301039	+	0	0	0	0	0	0	0	0
AT1G06450	Chr1	1965840	1967220	+	161	258	216	285	78	109	521	485
AT1G06453	Chr1	11423317	11423488	-	4	5	36	30	7	14	31	22
AT1G06457	Chr1	11435420	11435574	-	1	1	0	4	3	2	0	1
AT1G06460	Chr1	1967087	1969657	-	2807	4101	3568	5411	365	564	569	562
AT1G06463	Chr1	11435788	11435982	-	3	6	1	1	7	16	2	9
AT1G06467	Chr1	11436074	11436273	-	0	1	1	1	4	2	1	6
AT1G06470	Chr1	1969658	1974527	+	244	380	494	650	155	204	330	299
AT1G06473	Chr1	11471861	11472651	-	12	16	8	14	10	15	10	10
AT1G06475	Chr1	1973834	1974408	-	7	20	52	54	9	21	20	18
AT1G06480	Chr1	1978084	1978158	+	0	0	0	0	0	0	0	0
AT1G06483	Chr1	11473109	11473355	-	0	0	1	0	0	0	0	0
AT1G06487	Chr1	11478515	11478722	+	0	0	0	0	1	0	1	1
AT1G06490	Chr1	1978378	1989410	+	78	109	151	259	62	105	62	50
AT1G06493	Chr1	11495823	11496108	-	0	0	0	0	0	0	0	0
AT1G06497	Chr1	11497402	11497897	+	0	0	0	0	0	0	0	0
AT1G06500	Chr1	1989479	1990731	+	85	107	87	124	86	89	84	88
AT1G06507	Chr1	11498282	11498596	-	0	0	0	0	0	0	0	1
AT1G06510	Chr1	1992229	1993842	+	269	354	427	603	212	333	214	219
AT1G06513	Chr1	11498429	11498712	+	0	0	0	0	0	0	0	0
AT1G06515	Chr1	1990634	1992229	-	76	95	95	132	92	104	97	84
AT1G06517	Chr1	11499282	11499520	+	0	0	0	0	0	0	0	0
AT1G06520	Chr1	1993903	1996356	-	2	10	6	13	16	19	20	19
AT1G06523	Chr1	11499384	11499884	+	0	0	0	0	0	0	0	0
AT1G06527	Chr1	11598339	11598719	+	0	0	0	0	0	0	0	0
AT1G06530	Chr1	2001382	2002803	+	468	647	543	905	629	865	622	650
AT1G06533	Chr1	11601121	11601335	+	0	0	0	0	0	0	0	0
AT1G06537	Chr1	11672237	11672484	-	0	0	0	0	1	2	3	1
AT1G06540	Chr1	2001406	2003447	-	457	647	543	906	626	845	613	641
AT1G06543	Chr1	11678679	11678930	-	0	0	0	0	0	0	6	3
AT1G06547	Chr1	11684910	11684995	+	2	2	1	5	4	5	6	5
AT1G06550	Chr1	2003627	2007213	-	221	324	214	321	632	924	206	178
AT1G06553	Chr1	11685235	11685377	+	1	2	1	6	7	2	2	2
AT1G06557	Chr1	11686328	11686619	+	0	0	0	0	0	0	0	0
AT1G06560	Chr1	2007615	2012007	+	141	201	681	1060	213	273	293	267
AT1G06567	Chr1	11698405	11698858	-	1	1	0	4	0	0	2	0
AT1G06570	Chr1	2011885	2013546	-	322	405	514	762	1008	1627	2026	1804
AT1G06573	Chr1	11738297	11739320	-	155	240	55	121	165	162	305	277
AT1G06577	Chr1	11778401	11778713	-	1	1	6	12	0	0	2	0
AT1G06580	Chr1	2013996	2016274	-	11	18	31	26	11	23	42	45
AT1G06583	Chr1	11779272	11779895	-	2	1	7	7	0	2	2	0
AT1G06587	Chr1	11779272	11779895	+	2	2	3	10	0	4	2	0
AT1G06590	Chr1	2016306	2024750	-	73	132	125	264	119	153	70	89
AT1G06593	Chr1	11781460	11781966	+	0	0	2	4	2	2	1	0
AT1G06597	Chr1	11786292	11786372	+	0	2	24	29	3	5	12	7
AT1G06603	Chr1	11813292	11813592	-	0	0	0	0	0	0	0	0
AT1G06607	Chr1	11830681	11831445	-	0	0	0	1	0	0	0	0
AT1G06610	Chr1	2025356	2025429	+	0	0	0	0	0	0	0	0
AT1G06613	Chr1	11856586	11856944	+	4	13	10	9	5	6	12	9
AT1G06617	Chr1	11873274	11873481	+	0	0	0	0	0	0	0	0
AT1G06620	Chr1	2025544	2027414	+	23	38	24	46	39	32	98	93
AT1G06623	Chr1	11901409	11901521	+	0	0	0	0	0	0	0	0
AT1G06627	Chr1	11927722	11928217	-	0	0	0	0	0	0	0	1
AT1G06630	Chr1	2027606	2031389	+	107	176	412	611	143	180	395	420
AT1G06633	Chr1	11927899	11928261	+	0	0	0	0	0	0	0	0
AT1G06637	Chr1	11944775	11944983	-	0	0	0	0	0	0	0	0
AT1G06640	Chr1	2031626	2034113	+	572	768	1374	1938	458	662	881	797
AT1G06643	Chr1	12011152	12011224	-	3220	4983	5165	7909	4244	5368	4319	3839
AT1G06645	Chr1	2034156	2035825	+	142	205	297	460	144	184	304	230
AT1G06647	Chr1	12023526	12023598	-	3220	4983	5165	7909	4244	5368	4319	3839
AT1G06650	Chr1	2035718	2037367	+	593	848	607	993	527	761	1023	1035
AT1G06653	Chr1	12035047	12035136	+	0	0	0	0	0	0	0	0
AT1G06657	Chr1	12037164	12037442	+	0	0	0	0	0	0	0	0
AT1G06660	Chr1	2037311	2040420	-	38	57	25	63	40	61	16	13
AT1G06663	Chr1	12037270	12037654	-	0	0	0	0	0	0	0	0
AT1G06667	Chr1	12083969	12084055	+	0	0	0	0	0	1	0	0
AT1G06670	Chr1	2040410	2047656	+	512	736	1090	1847	876	1220	917	877
AT1G06673	Chr1	12097190	12097276	-	0	0	0	0	0	0	0	0
AT1G06677	Chr1	12184200	12184399	-	3	2	0	0	0	0	1	0
AT1G06680	Chr1	2047634	2049440	+	64950	90002	37967	53786	45735	69685	15192	15261
AT1G06683	Chr1	12195426	12195677	-	4	1	18	36	1	8	8	2
AT1G06687	Chr1	12199359	12199790	+	2	3	4	6	0	4	1	0
AT1G06690	Chr1	2049400	2052171	-	800	1200	167	254	845	1177	325	349
AT1G06693	Chr1	12200427	12200748	+	1	4	13	14	2	3	0	0
AT1G06697	Chr1	12217892	12218339	-	0	0	0	0	0	0	0	0
AT1G06700	Chr1	2052370	2055549	-	408	595	1044	1738	478	572	642	637
AT1G06703	Chr1	12232827	12233099	-	0	0	0	0	0	0	0	0
AT1G06707	Chr1	12233006	12233267	+	0	0	0	0	0	0	0	0
AT1G06710	Chr1	2055745	2060430	-	46	85	249	356	62	76	142	108
AT1G06713	Chr1	12297238	12297526	-	0	0	1	0	0	0	0	0
AT1G06717	Chr1	12358198	12358532	+	408	637	140	280	439	686	240	265
AT1G06720	Chr1	2060444	2067484	-	309	474	1301	2151	547	786	673	653
AT1G06723	Chr1	12361353	12361764	+	0	0	0	0	0	0	0	1
AT1G06727	Chr1	12381197	12381407	+	0	0	2	5	0	0	0	0
AT1G06730	Chr1	2067509	2070456	+	114	229	186	284	180	246	199	193
AT1G06733	Chr1	12381940	12382145	+	0	0	2	4	0	0	4	1
AT1G06737	Chr1	12383777	12384245	-	1	0	7	13	3	1	5	2
AT1G06740	Chr1	2070737	2073375	+	48	60	85	122	46	65	132	126
AT1G06743	Chr1	12384322	12385042	+	0	1	8	10	1	1	1	2
AT1G06747	Chr1	12512325	12512685	+	0	0	0	0	0	0	0	0
AT1G06750	Chr1	2072979	2076506	+	14	14	14	24	6	12	24	22
AT1G06753	Chr1	12550564	12550981	-	31	50	41	61	22	37	75	66
AT1G06757	Chr1	12601014	12601361	-	2	2	2	7	0	0	4	6
AT1G06760	Chr1	2076504	2077768	-	1742	2454	377	557	1544	2283	1107	1093
AT1G06763	Chr1	12602761	12603485	-	0	1	1	2	1	0	0	5
AT1G06770	Chr1	2078880	2082098	-	59	72	137	242	88	112	93	82
AT1G06773	Chr1	12602898	12603142	-	0	0	1	0	0	0	0	3
AT1G06777	Chr1	12643648	12643883	-	0	0	0	0	0	0	0	0
AT1G06780	Chr1	2083311	2087142	+	95	128	161	306	73	127	244	234
AT1G06783	Chr1	12643681	12643998	+	0	0	0	0	0	0	0	0
AT1G06787	Chr1	12687105	12687402	-	34	56	44	69	28	41	65	73
AT1G06790	Chr1	2087182	2089787	+	75	129	223	297	118	137	166	137
AT1G06797	Chr1	12767251	12767755	+	0	0	0	0	0	0	0	0
AT1G06800	Chr1	2089417	2091687	-	97	186	149	299	163	214	160	167
AT1G06810	Chr1	2091738	2092540	-	0	0	0	1	0	1	7	4
AT1G06817	Chr1	12887309	12887611	+	0	0	0	0	0	0	0	0
AT1G06820	Chr1	2092946	2096785	-	436	644	638	1004	472	619	258	220
AT1G06823	Chr1	12887519	12887970	-	0	0	0	0	0	0	0	0
AT1G06827	Chr1	12907870	12908343	+	0	0	0	0	0	0	0	0
AT1G06830	Chr1	2097106	2097656	+	121	195	53	80	114	148	21	14
AT1G06833	Chr1	12922838	12925031	-	2	11	18	33	2	8	4	8
AT1G06837	Chr1	12923005	12923586	+	2	8	15	18	3	4	3	7
AT1G06840	Chr1	2097747	2103508	-	101	136	225	319	157	224	209	208
AT1G06850	Chr1	2105048	2106750	+	57	86	79	154	64	90	66	61
AT1G06853	Chr1	12939071	12939355	-	0	0	3	3	0	0	0	0
AT1G06857	Chr1	12972058	12972305	+	0	0	0	0	0	0	0	0
AT1G06860	Chr1	2107398	2107469	-	0	0	0	0	0	0	0	0
AT1G06863	Chr1	12972132	12972469	-	0	0	0	0	0	0	0	0
AT1G06867	Chr1	12986720	12987067	-	1	0	0	0	1	1	7	13
AT1G06870	Chr1	2108512	2110987	+	137	189	261	356	149	211	398	351
AT1G06873	Chr1	12986823	12986909	+	1	0	0	0	1	1	6	14
AT1G06877	Chr1	12987190	12987314	+	0	0	0	2	0	0	9	11
AT1G06880	Chr1	2111148	2111219	-	0	0	0	0	0	0	0	0
AT1G06883	Chr1	12995687	12996714	-	0	0	0	0	0	1	0	0
AT1G06890	Chr1	2111323	2114687	-	443	607	286	432	233	330	564	568
AT1G06897	Chr1	13042973	13043378	-	0	0	0	0	0	0	0	0
AT1G06900	Chr1	2114765	2120746	-	385	564	749	1282	531	705	541	537
AT1G06903	Chr1	13050667	13050865	-	0	0	0	0	0	0	0	0
AT1G06907	Chr1	13107634	13108237	-	0	0	0	0	0	0	0	0
AT1G06910	Chr1	2120991	2123802	+	25	50	64	86	46	64	77	71
AT1G06913	Chr1	13154301	13154648	-	0	0	0	0	0	0	0	0
AT1G06917	Chr1	13167733	13168083	+	0	0	0	0	0	0	0	0
AT1G06920	Chr1	2124676	2125903	-	0	0	0	0	0	0	0	1
AT1G06923	Chr1	2126670	2127571	+	0	0	1	3	1	0	0	1
AT1G06925	Chr1	2127704	2128612	-	0	0	11	16	0	0	2	2
AT1G06927	Chr1	13250536	13250971	+	0	0	0	0	0	0	0	0
AT1G06930	Chr1	2128843	2129884	+	2	1	0	1	1	0	0	0
AT1G06933	Chr1	13314707	13314966	+	0	0	0	0	0	0	0	0
AT1G06937	Chr1	13320657	13320876	+	1	0	0	0	0	0	0	0
AT1G06943	Chr1	13434824	13435128	+	0	0	0	0	0	0	0	0
AT1G06947	Chr1	13470980	13471203	+	0	0	0	0	0	0	0	1
AT1G06950	Chr1	2130053	2135704	-	3038	4671	3073	4827	3425	4219	1748	1812
AT1G06953	Chr1	13471047	13471268	-	0	0	0	0	0	0	0	1
AT1G06957	Chr1	13477922	13478205	+	0	0	0	0	0	0	0	0
AT1G06960	Chr1	2135810	2137839	+	101	138	97	140	126	165	97	112
AT1G06963	Chr1	13501086	13502284	+	0	0	0	0	1	2	0	0
AT1G06967	Chr1	13635673	13636084	+	0	0	0	0	0	0	0	0
AT1G06970	Chr1	2137871	2140976	+	1	1	21	37	2	1	52	49
AT1G06973	Chr1	13657062	13657391	-	0	0	0	0	0	0	0	0
AT1G06977	Chr1	13701971	13702750	+	114	183	124	201	119	148	55	51
AT1G06980	Chr1	2142939	2143978	-	10	24	35	55	10	26	4	2
AT1G06983	Chr1	13838401	13839088	-	0	0	0	3	0	0	0	0
AT1G06987	Chr1	13857781	13858129	+	0	0	0	0	0	0	0	0
AT1G06990	Chr1	2148342	2150153	+	0	0	0	0	0	0	0	0
AT1G06993	Chr1	13872214	13872517	+	0	0	0	1	1	2	0	1
AT1G06997	Chr1	13987861	13988497	-	0	0	0	0	0	0	0	0
AT1G07000	Chr1	2150158	2152542	-	186	285	28	46	81	52	257	272
AT1G07003	Chr1	14041693	14042043	+	0	0	0	0	0	0	0	0
AT1G07007	Chr1	14113268	14113654	-	0	0	0	0	0	0	0	0
AT1G07010	Chr1	2152798	2155270	+	390	587	865	1410	1246	1895	1536	1374
AT1G07013	Chr1	14155106	14155970	-	0	0	0	1	0	0	0	0
AT1G07017	Chr1	14196021	14196686	+	0	0	0	0	0	0	0	0
AT1G07020	Chr1	2155213	2156154	-	62	145	128	201	61	65	110	91
AT1G07023	Chr1	14283371	14283752	-	0	0	0	0	0	0	2	2
AT1G07025	Chr1	2157658	2158159	-	0	0	0	0	0	0	2	3
AT1G07027	Chr1	14285892	14286204	-	0	0	3	9	0	0	3	3
AT1G07030	Chr1	2158413	2160819	-	199	309	403	607	235	339	561	493
AT1G07040	Chr1	2160919	2163388	-	253	352	489	700	100	113	390	407
AT1G07050	Chr1	2163575	2165262	-	445	636	532	906	11	25	3	4
AT1G07051	Chr1	2165517	2165747	+	1	0	1	1	0	0	0	0
AT1G07060	Chr1	2166348	2168398	-	3	2	14	23	1	1	1	0
AT1G07070	Chr1	2168561	2169958	+	157	201	205	297	286	380	91	105
AT1G07080	Chr1	2169977	2172195	+	610	901	849	1221	544	816	1352	1293
AT1G07090	Chr1	2173952	2175039	-	93	121	235	353	131	157	184	202
AT1G07100	Chr1	2177885	2177959	+	0	1	0	0	0	0	0	1
AT1G07110	Chr1	2178022	2184194	-	1599	2352	1204	1953	1507	2217	1366	1356
AT1G07117	Chr1	15884800	15885226	-	0	0	0	0	0	0	0	0
AT1G07119	Chr1	2184318	2187942	+	50	56	97	147	36	66	142	111
AT1G07120	Chr1	2184759	2186628	-	30	29	70	107	24	45	62	68
AT1G07123	Chr1	15942120	15942438	+	0	0	0	0	0	0	0	0
AT1G07127	Chr1	15943616	15943866	+	0	0	0	0	0	0	0	0
AT1G07128	Chr1	2187566	2188735	-	69	81	135	206	60	77	260	242
AT1G07130	Chr1	2187776	2188734	+	61	72	110	147	47	63	231	217
AT1G07133	Chr1	15943877	15944260	-	0	0	0	0	0	0	0	0
AT1G07135	Chr1	2189877	2190785	-	1199	1312	68	96	81	37	40	53
AT1G07137	Chr1	16116572	16117042	+	0	0	0	0	0	0	0	0
AT1G07140	Chr1	2191679	2193837	-	1152	1589	1722	2511	1235	1765	2309	2392
AT1G07143	Chr1	16131687	16132319	+	2	0	4	1	1	0	9	12
AT1G07147	Chr1	16232415	16232774	+	0	0	0	0	0	0	0	0
AT1G07150	Chr1	2193941	2195997	-	67	108	20	20	62	71	227	189
AT1G07157	Chr1	16401079	16401325	+	0	0	0	0	0	0	0	0
AT1G07160	Chr1	2197854	2199774	-	0	0	0	2	3	4	8	7
AT1G07163	Chr1	16408889	16409128	-	0	0	0	1	0	0	0	1
AT1G07167	Chr1	16416062	16416772	+	2	9	11	21	20	23	11	13
AT1G07170	Chr1	2199997	2201273	+	92	121	210	257	72	117	275	254
AT1G07173	Chr1	16417285	16417518	+	11	5	8	11	9	23	8	6
AT1G07175	Chr1	2202278	2203367	+	1	0	0	0	0	1	0	0
AT1G07177	Chr1	16424306	16424565	+	0	0	0	0	0	0	0	0
AT1G07180	Chr1	2204104	2207100	+	408	634	188	229	2045	3346	804	836
AT1G07183	Chr1	16466014	16466322	+	0	0	0	0	0	0	0	0
AT1G07187	Chr1	16471282	16471984	-	17	26	12	20	9	20	15	19
AT1G07190	Chr1	2208013	2208178	+	0	0	0	0	0	0	4	3
AT1G07193	Chr1	16474043	16474314	+	0	0	0	0	0	0	0	0
AT1G07197	Chr1	16560777	16560999	-	0	0	0	0	0	0	0	0
AT1G07200	Chr1	2208477	2212719	-	176	306	186	286	302	453	483	427
AT1G07203	Chr1	16637613	16643479	-	25	29	255	337	38	40	206	150
AT1G07210	Chr1	2215216	2216983	+	240	269	462	657	236	348	480	429
AT1G07220	Chr1	2216925	2219650	-	121	158	156	241	140	206	275	268
AT1G07230	Chr1	2220181	2223019	-	271	421	558	965	178	298	462	382
AT1G07233	Chr1	16645544	16646094	+	0	0	0	0	0	0	0	0
AT1G07237	Chr1	16755832	16756033	+	0	0	0	0	0	0	0	0
AT1G07240	Chr1	2223625	2225525	+	186	310	321	505	121	160	203	177
AT1G07243	Chr1	16766259	16766439	-	0	2	0	0	1	0	2	0
AT1G07247	Chr1	16811345	16811570	+	0	0	0	0	0	0	0	0
AT1G07250	Chr1	2225759	2227609	+	493	816	320	457	382	653	559	485
AT1G07253	Chr1	16811377	16811941	-	0	0	0	0	0	0	0	0
AT1G07257	Chr1	16812746	16812945	+	0	0	0	0	0	0	0	0
AT1G07260	Chr1	2227594	2229358	-	27	37	42	59	31	28	43	44
AT1G07263	Chr1	16817048	16817319	-	0	0	0	0	0	0	0	0
AT1G07267	Chr1	16817810	16818215	-	0	0	0	1	0	0	0	0
AT1G07270	Chr1	2229444	2233018	-	9	15	12	14	25	28	4	2
AT1G07273	Chr1	16992570	16992952	+	0	0	0	0	0	0	0	0
AT1G07277	Chr1	16992748	16992952	-	0	0	0	0	0	0	0	0
AT1G07280	Chr1	2238017	2241472	+	1539	2351	1629	2556	577	740	451	413
AT1G07283	Chr1	16993891	16994046	+	0	0	2	0	0	0	0	0
AT1G07287	Chr1	17012776	17013060	-	0	0	0	0	0	0	0	0
AT1G07290	Chr1	2242012	2244993	-	4	14	26	41	4	20	20	29
AT1G07293	Chr1	17091839	17092083	+	0	0	0	0	0	0	0	0
AT1G07297	Chr1	17093278	17093561	+	0	0	0	0	0	0	0	0
AT1G07300	Chr1	2245693	2247241	-	31	32	73	125	43	53	53	48
AT1G07303	Chr1	17095508	17095713	+	0	0	0	0	0	0	0	0
AT1G07310	Chr1	2247112	2248962	-	398	541	430	631	212	326	746	670
AT1G07313	Chr1	17159423	17159705	-	0	0	5	8	3	3	3	0
AT1G07317	Chr1	17278482	17278760	+	0	0	0	0	0	0	0	0
AT1G07320	Chr1	2248967	2250530	+	6058	9341	5398	8669	6285	8679	1513	1557
AT1G07323	Chr1	17295588	17296008	-	75	119	79	143	51	47	88	80
AT1G07327	Chr1	17312833	17313396	+	0	0	0	0	0	0	0	0
AT1G07330	Chr1	2250920	2254037	+	7	4	14	14	1	3	114	113
AT1G07333	Chr1	17313890	17314237	-	0	0	0	0	0	0	0	0
AT1G07337	Chr1	17314501	17315181	+	0	0	0	0	0	0	0	0
AT1G07340	Chr1	2254822	2256851	+	0	0	1	0	0	2	2	1
AT1G07343	Chr1	17314926	17315181	-	0	0	0	0	0	0	0	0
AT1G07347	Chr1	17341893	17342152	-	0	0	1	0	0	0	0	1
AT1G07350	Chr1	2257384	2260188	-	238	308	2839	4120	941	1258	4164	3961
AT1G07353	Chr1	17348023	17348580	+	0	0	0	0	0	0	0	0
AT1G07357	Chr1	17386795	17387009	+	0	0	2	8	0	0	2	0
AT1G07360	Chr1	2260317	2262924	-	498	700	523	832	467	747	1251	1135
AT1G07367	Chr1	17388989	17389501	+	0	1	89	125	3	1	0	0
AT1G07370	Chr1	2263037	2264554	+	189	308	246	419	320	450	154	144
AT1G07373	Chr1	17392374	17393027	-	0	0	107	157	3	3	1	0
AT1G07380	Chr1	2264634	2269122	-	65	102	227	317	83	101	170	186
AT1G07383	Chr1	17441718	17442063	-	0	0	0	0	0	0	0	0
AT1G07390	Chr1	2269622	2274902	+	30	51	100	182	60	75	64	55
AT1G07393	Chr1	17483905	17483958	-	0	0	1	0	0	0	0	0
AT1G07397	Chr1	17498909	17499157	+	0	0	0	0	1	0	0	0
AT1G07400	Chr1	2274926	2275784	+	9	14	1429	2101	64	94	24921	25710
AT1G07407	Chr1	17499023	17499297	-	0	0	0	0	2	0	0	0
AT1G07410	Chr1	2276030	2277525	+	16	20	20	32	14	16	282	336
AT1G07413	Chr1	17580477	17580759	+	0	0	0	0	0	0	0	0
AT1G07417	Chr1	17588215	17588464	+	0	0	1	0	0	0	0	0
AT1G07420	Chr1	2277555	2280503	+	333	447	487	716	86	105	269	225
AT1G07423	Chr1	17588366	17588727	-	1	0	2	2	0	0	0	0
AT1G07430	Chr1	2280746	2282829	-	19	38	223	359	3	70	256	280
AT1G07433	Chr1	17589274	17589478	-	0	1	0	5	0	0	0	0
AT1G07437	Chr1	17589274	17589514	+	0	1	0	2	0	0	0	0
AT1G07440	Chr1	2286185	2287792	-	502	774	852	1192	321	548	226	222
AT1G07443	Chr1	17595491	17595903	+	0	0	0	0	0	0	0	0
AT1G07447	Chr1	17604718	17605177	+	0	0	0	0	0	0	0	0
AT1G07450	Chr1	2287926	2289337	-	38	55	13	21	49	96	19	34
AT1G07453	Chr1	17670444	17670828	-	0	0	0	0	0	0	0	0
AT1G07457	Chr1	17695289	17696076	+	0	3	0	3	0	0	3	3
AT1G07460	Chr1	2289959	2291102	+	0	0	0	0	0	0	1	5
AT1G07463	Chr1	17695420	17695850	-	0	3	0	2	0	0	0	3
AT1G07467	Chr1	17762830	17763371	+	0	0	0	0	0	0	0	0
AT1G07470	Chr1	2291369	2294559	+	339	518	241	401	323	478	491	378
AT1G07473	Chr1	2294566	2295490	-	0	1	0	0	0	0	21	13
AT1G07476	Chr1	2295553	2296498	+	1	1	0	3	5	1	12	19
AT1G07477	Chr1	17769036	17769838	-	62	70	18	29	79	195	74	63
AT1G07480	Chr1	2296023	2299545	-	345	513	276	392	352	514	511	434
AT1G07483	Chr1	17837968	17838580	-	0	1	0	0	0	0	0	0
AT1G07485	Chr1	2301375	2302122	+	14	24	13	37	31	52	6	6
AT1G07487	Chr1	17910854	17910957	+	0	0	5	3	0	0	0	1
AT1G07490	Chr1	2301380	2302022	-	12	24	11	37	30	53	8	5
AT1G07493	Chr1	17961498	17961773	-	0	0	2	0	0	0	0	0
AT1G07497	Chr1	17964762	17964990	-	0	0	0	0	0	0	0	0
AT1G07500	Chr1	2304766	2305032	-	1	2	65	106	19	23	749	752
AT1G07503	Chr1	18031954	18032157	-	0	0	0	0	0	0	0	0
AT1G07507	Chr1	18079156	18079355	+	0	0	0	0	0	0	0	0
AT1G07510	Chr1	2304435	2312400	+	421	607	715	1213	535	745	2015	1877
AT1G07513	Chr1	18112453	18112822	-	12	15	29	45	31	45	31	21
AT1G07517	Chr1	18115790	18117009	+	32	41	42	73	22	36	59	35
AT1G07520	Chr1	2309534	2312386	-	117	153	148	220	61	70	202	185
AT1G07523	Chr1	18127990	18128288	-	0	0	0	0	0	0	0	0
AT1G07527	Chr1	18131460	18131679	-	0	0	0	0	0	0	0	0
AT1G07530	Chr1	2313581	2316508	-	289	402	300	433	309	433	940	795
AT1G07533	Chr1	18190470	18190734	+	0	0	0	0	0	0	0	0
AT1G07537	Chr1	18222202	18222355	-	0	0	0	0	0	0	0	0
AT1G07540	Chr1	2318143	2321665	-	0	1	0	4	0	0	3	3
AT1G07543	Chr1	18265144	18265340	-	6	5	6	8	3	4	12	9
AT1G07547	Chr1	18268864	18269455	+	4	9	11	24	2	11	13	20
AT1G07550	Chr1	2322543	2326571	-	0	0	0	0	0	0	0	1
AT1G07553	Chr1	18272729	18273116	-	0	0	0	0	0	0	0	0
AT1G07557	Chr1	18272804	18273078	+	2	0	0	0	0	0	0	0
AT1G07560	Chr1	2327315	2331149	+	6	1	0	2	0	3	10	1
AT1G07563	Chr1	18333188	18333582	-	6	6	23	38	9	12	25	15
AT1G07567	Chr1	18333956	18334248	+	23	58	89	131	50	74	86	82
AT1G07570	Chr1	2331136	2333768	-	71	143	81	163	249	309	135	137
AT1G07573	Chr1	18363686	18363934	-	0	0	0	0	0	0	0	0
AT1G07577	Chr1	18388240	18388693	-	0	0	0	0	0	0	0	0
AT1G07580	Chr1	2334822	2334895	+	0	0	0	0	0	0	0	0
AT1G07583	Chr1	18398887	18399128	-	0	0	0	0	0	0	0	0
AT1G07587	Chr1	18400187	18400807	-	16	30	29	22	3	1	17	8
AT1G07590	Chr1	2336477	2339392	-	1392	1925	2578	3782	2740	3783	5969	6426
AT1G07593	Chr1	18428009	18428097	-	0	1	0	1	0	0	1	1
AT1G07597	Chr1	18434871	18435183	-	0	0	0	0	0	0	0	0
AT1G07600	Chr1	2338904	2339322	-	1340	1865	2451	3592	2679	3701	4736	5218
AT1G07603	Chr1	18517832	18518432	-	874	1364	1014	1533	1069	1443	422	400
AT1G07607	Chr1	18520004	18520625	+	266	384	128	207	390	603	215	215
AT1G07610	Chr1	2341447	2342149	+	30	72	26	36	97	125	73	83
AT1G07613	Chr1	18549959	18550037	+	1	0	1	0	1	0	0	0
AT1G07615	Chr1	2342198	2344315	-	81	109	257	346	89	122	269	292
AT1G07617	Chr1	18634833	18635372	+	0	0	0	1	0	0	0	0
AT1G07620	Chr1	2344390	2346890	-	9	17	4	4	36	37	22	31
AT1G07623	Chr1	18640823	18641312	-	0	0	0	0	0	0	0	0
AT1G07627	Chr1	18641824	18642378	-	0	0	0	0	0	0	0	0
AT1G07630	Chr1	2348915	2351800	+	164	286	152	208	164	191	335	311
AT1G07633	Chr1	18686855	18686967	-	3	1	0	0	0	0	0	0
AT1G07637	Chr1	18686899	18687147	-	16	25	13	19	16	21	16	9
AT1G07640	Chr1	2353031	2356414	-	240	365	476	735	264	382	324	311
AT1G07645	Chr1	2367437	2368437	-	0	0	0	1	0	0	1	2
AT1G07647	Chr1	18725436	18725629	-	0	4	1	2	1	1	10	10
AT1G07650	Chr1	2359111	2366737	-	307	427	299	459	339	397	160	139
AT1G07653	Chr1	18727554	18727852	+	29	31	44	46	34	32	45	69
AT1G07657	Chr1	18755730	18756042	+	0	0	0	0	0	0	1	1
AT1G07660	Chr1	2368833	2369736	+	99	169	103	129	153	231	168	132
AT1G07663	Chr1	18772426	18772858	-	55	59	60	68	46	62	73	54
AT1G07667	Chr1	18781828	18782688	-	13	31	20	37	17	17	14	13
AT1G07670	Chr1	2370020	2374608	-	524	773	1194	1763	590	736	2268	2062
AT1G07673	Chr1	18794134	18794586	-	0	0	0	0	0	0	0	0
AT1G07680	Chr1	2376012	2377187	+	0	0	0	0	0	0	0	0
AT1G07683	Chr1	18813670	18814352	+	0	0	0	0	2	0	0	0
AT1G07690	Chr1	2377976	2379208	+	0	1	0	0	0	0	0	0
AT1G07693	Chr1	18866518	18866799	-	738	1103	564	842	602	845	354	285
AT1G07697	Chr1	18867704	18868090	+	2	6	12	22	2	3	7	7
AT1G07700	Chr1	2379595	2381391	+	334	483	418	591	441	656	632	572
AT1G07702	Chr1	2382251	2382332	-	33	47	35	58	22	27	19	9
AT1G07703	Chr1	18879513	18879861	+	16	10	37	40	17	15	26	21
AT1G07705	Chr1	2381555	2386158	+	242	399	303	486	188	261	245	199
AT1G07707	Chr1	18884313	18884810	-	0	0	0	0	0	1	0	0
AT1G07710	Chr1	2386164	2388351	-	5	9	10	7	6	5	53	50
AT1G07717	Chr1	18956276	18956543	-	0	0	0	0	0	0	0	0
AT1G07720	Chr1	2390531	2392629	-	293	434	166	223	448	666	464	438
AT1G07723	Chr1	18956707	18956926	+	0	0	0	0	0	0	0	0
AT1G07725	Chr1	2394801	2397273	-	106	157	187	261	111	200	339	338
AT1G07727	Chr1	19026915	19027001	-	0	0	0	0	0	0	0	0
AT1G07728	Chr1	2394985	2397400	+	97	157	181	256	107	194	331	325
AT1G07730	Chr1	2397527	2398697	-	24	44	101	130	12	45	60	56
AT1G07733	Chr1	19051674	19051923	-	26	28	8	11	12	23	16	31
AT1G07737	Chr1	19052139	19052359	+	3998	5786	1864	2611	3539	5745	1176	1155
AT1G07740	Chr1	2397442	2400509	-	67	111	183	263	33	71	127	111
AT1G07743	Chr1	19052719	19053732	-	11	25	18	34	15	24	22	13
AT1G07745	Chr1	2400589	2402943	-	39	71	82	123	67	73	59	60
AT1G07747	Chr1	2403558	2403846	+	0	0	0	0	0	0	0	0
AT1G07750	Chr1	2403992	2406050	-	116	171	153	202	161	231	214	173
AT1G07753	Chr1	19117681	19118571	+	33	72	58	73	37	61	113	83
AT1G07757	Chr1	19129915	19130105	+	29	13	40	37	22	27	25	30
AT1G07760	Chr1	2406834	2406906	-	0	0	0	0	0	0	0	0
AT1G07763	Chr1	19171732	19171969	-	0	0	0	0	0	0	0	0
AT1G07767	Chr1	19232479	19232749	+	0	0	0	0	0	0	0	0
AT1G07770	Chr1	2407411	2409792	-	1600	2343	2140	2808	2783	3494	2235	2237
AT1G07773	Chr1	19303125	19303442	-	0	0	0	0	0	0	0	0
AT1G07777	Chr1	19354522	19354862	+	0	0	0	0	0	0	0	0
AT1G07780	Chr1	2409865	2412778	-	163	246	258	432	314	404	85	83
AT1G07783	Chr1	19373687	19374403	-	0	0	0	0	0	0	0	0
AT1G07787	Chr1	19428079	19428381	-	0	0	0	0	0	0	0	0
AT1G07790	Chr1	2412938	2413791	+	309	498	156	234	480	673	530	515
AT1G07793	Chr1	19430505	19431011	+	0	0	0	1	0	0	0	2
AT1G07795	Chr1	2414143	2414968	+	0	0	1	1	0	0	2	1
AT1G07800	Chr1	2415041	2415971	+	0	0	0	0	0	0	1	1
AT1G07803	Chr1	19490000	19490349	+	100	135	78	93	95	149	106	86
AT1G07807	Chr1	19563480	19563814	+	230	402	38	51	206	345	66	67
AT1G07810	Chr1	2416178	2420830	+	449	643	943	1356	445	590	1643	1495
AT1G07813	Chr1	19569158	19569547	-	7	12	6	8	4	7	7	8
AT1G07820	Chr1	2421089	2422067	-	654	874	255	304	697	1006	662	597
AT1G07823	Chr1	19587618	19588925	-	5	9	40	53	8	8	41	43
AT1G07827	Chr1	19596399	19596477	+	0	0	0	0	0	0	0	0
AT1G07830	Chr1	2422126	2423804	+	122	162	404	641	186	229	179	194
AT1G07833	Chr1	19600227	19600468	-	0	0	0	0	0	0	0	0
AT1G07837	Chr1	19612687	19612960	-	0	0	0	0	0	0	0	0
AT1G07840	Chr1	2424045	2426729	+	93	186	243	377	207	238	250	291
AT1G07843	Chr1	19699159	19699527	-	0	0	0	0	0	0	0	1
AT1G07847	Chr1	19708995	19709194	-	26	43	11	40	24	39	21	9
AT1G07850	Chr1	2426705	2429226	+	0	0	16	21	1	2	48	52
AT1G07853	Chr1	19787023	19787317	+	6	7	1	5	0	0	3	3
AT1G07857	Chr1	19796560	19796765	-	0	0	0	0	0	0	0	0
AT1G07860	Chr1	2428911	2429432	-	0	0	3	1	0	1	6	18
AT1G07863	Chr1	19796662	19796898	+	0	0	0	0	0	0	0	0
AT1G07867	Chr1	19806917	19807114	-	28	36	30	40	20	28	40	34
AT1G07870	Chr1	2428773	2432092	-	47	96	97	132	55	103	326	350
AT1G07873	Chr1	19820005	19820433	+	0	0	0	0	0	0	1	0
AT1G07877	Chr1	19925023	19925617	-	49	91	34	60	27	52	80	77
AT1G07880	Chr1	2433896	2435859	-	42	62	62	130	38	66	26	43
AT1G07883	Chr1	19960486	19960539	-	2	0	3	1	0	3	14	22
AT1G07885	Chr1	2435858	2436862	-	3	1	18	29	4	9	9	12
AT1G07887	Chr1	19963067	19964106	+	196	294	193	290	1	3	39	29
AT1G07890	Chr1	2437281	2439666	+	7158	10024	4299	6250	14196	20500	11522	11919
AT1G07893	Chr1	19967683	19969122	+	378	563	264	397	504	702	338	295
AT1G07897	Chr1	19981416	19981566	+	31	28	10	18	37	44	13	13
AT1G07900	Chr1	2442570	2443747	+	3	6	22	42	11	33	28	31
AT1G07901	Chr1	2443971	2444124	-	7	4	3	18	3	12	4	6
AT1G07902	Chr1	2443918	2445141	+	17	20	54	63	12	18	26	38
AT1G07903	Chr1	19981637	19981753	+	3	3	1	3	8	6	2	3
AT1G07907	Chr1	19982614	19982927	-	0	0	0	0	0	0	0	0
AT1G07910	Chr1	2445437	2454646	+	221	295	726	1115	133	250	487	499
AT1G07913	Chr1	20007960	20008160	+	0	0	0	0	0	0	0	0
AT1G07917	Chr1	20010405	20011085	-	1	0	0	0	0	0	0	0
AT1G07920	Chr1	2454771	2457322	+	12240	18533	14701	21928	19853	24270	18784	17529
AT1G07923	Chr1	20018634	20019087	-	0	0	0	0	0	0	0	0
AT1G07927	Chr1	20018743	20018943	+	0	0	0	0	0	0	0	0
AT1G07930	Chr1	2458184	2460818	+	7990	12072	12369	18399	12932	15992	14024	13307
AT1G07933	Chr1	20052416	20053150	-	0	0	0	1	0	0	0	0
AT1G07937	Chr1	20093470	20093718	+	0	2	0	0	0	0	1	0
AT1G07940	Chr1	2462949	2465546	-	11850	18124	14428	21268	19099	23608	18425	17046
AT1G07943	Chr1	20217732	20218222	+	21	29	37	42	5	14	60	59
AT1G07947	Chr1	20226800	20227156	-	0	0	0	0	0	0	0	0
AT1G07950	Chr1	2465729	2467166	-	87	110	214	335	111	141	201	216
AT1G07957	Chr1	20260311	20260399	+	1	0	1	6	0	3	10	6
AT1G07960	Chr1	2467145	2469317	+	100	139	163	300	93	149	333	269
AT1G07963	Chr1	20275815	20276000	+	47	91	104	145	54	84	123	101
AT1G07967	Chr1	20295409	20295718	+	23	21	27	30	16	22	34	25
AT1G07970	Chr1	2469218	2472807	-	163	240	336	515	188	241	250	214
AT1G07973	Chr1	20321400	20321958	+	0	0	0	0	0	0	0	0
AT1G07977	Chr1	20412149	20412498	+	0	0	0	0	0	0	0	0
AT1G07980	Chr1	2473165	2475129	-	107	155	346	539	148	232	390	423
AT1G07983	Chr1	20415048	20415288	+	135	200	142	171	268	306	146	126
AT1G07985	Chr1	2475226	2476168	+	1	0	7	15	2	11	16	12
AT1G07987	Chr1	20420189	20420555	+	27	26	28	43	23	32	45	50
AT1G07990	Chr1	2476953	2483197	+	360	545	470	676	385	513	694	690
AT1G07993	Chr1	20440202	20440728	-	1084	1549	692	1103	718	1051	452	429
AT1G07997	Chr1	20443101	20443350	+	0	0	0	0	0	0	1	0
AT1G08000	Chr1	2483240	2485727	-	92	146	94	181	98	131	85	100
AT1G08003	Chr1	20452085	20452307	-	114	154	175	291	53	84	245	208
AT1G08005	Chr1	2485281	2485725	+	4	3	1	1	2	2	2	1
AT1G08007	Chr1	20484709	20485136	+	0	0	0	0	0	0	0	0
AT1G08010	Chr1	2485848	2488086	-	169	210	229	313	179	217	226	257
AT1G08013	Chr1	20493114	20493596	-	0	0	0	0	0	0	0	0
AT1G08017	Chr1	20495302	20495681	-	0	0	0	0	0	0	0	0
AT1G08023	Chr1	20495410	20495794	+	0	0	0	0	0	0	0	0
AT1G08027	Chr1	20496761	20497289	+	0	0	0	0	0	0	0	0
AT1G08030	Chr1	2489409	2493328	-	105	172	249	416	125	169	273	213
AT1G08033	Chr1	20582297	20582565	-	1	0	3	7	0	1	2	9
AT1G08035	Chr1	2494402	2495314	+	5	4	1	2	0	2	8	2
AT1G08037	Chr1	20588319	20589101	-	72	88	99	146	79	144	181	173
AT1G08040	Chr1	2495309	2498765	-	151	251	241	385	121	212	168	163
AT1G08043	Chr1	20617324	20618242	-	66	91	81	100	103	141	102	77
AT1G08047	Chr1	20619552	20619882	+	14	16	8	19	17	16	28	14
AT1G08050	Chr1	2498794	2501582	-	36	66	36	80	53	55	172	146
AT1G08053	Chr1	20622538	20622720	-	0	0	0	0	0	0	0	0
AT1G08057	Chr1	20745122	20745420	-	0	0	0	0	0	0	0	0
AT1G08060	Chr1	2501704	2511085	-	254	356	276	424	221	326	290	311
AT1G08063	Chr1	20798579	20798939	+	0	0	0	0	0	0	0	0
AT1G08065	Chr1	2511647	2513455	-	0	0	0	0	0	0	0	0
AT1G08070	Chr1	2514150	2516621	-	18	35	53	72	9	15	42	42
AT1G08073	Chr1	20884658	20885140	+	80	130	96	139	68	96	73	66
AT1G08077	Chr1	20926165	20926447	+	0	0	0	0	0	0	0	0
AT1G08080	Chr1	2516991	2518612	-	0	0	8	5	0	1	0	0
AT1G08087	Chr1	20948161	20948970	+	8	13	10	8	12	18	9	6
AT1G08090	Chr1	2524023	2526323	+	16	28	35	40	38	23	5	0
AT1G08093	Chr1	21051658	21051894	-	0	0	0	1	0	0	0	2
AT1G08097	Chr1	21051658	21051961	+	0	0	0	1	0	1	0	2
AT1G08100	Chr1	2527170	2529121	-	0	0	0	0	1	0	0	0
AT1G08103	Chr1	21052299	21053179	-	2	2	0	0	1	0	4	3
AT1G08105	Chr1	2531695	2534787	-	0	0	0	1	0	1	0	0
AT1G08107	Chr1	21052348	21052423	-	0	1	0	0	1	0	1	0
AT1G08110	Chr1	2535251	2537933	+	714	1062	1428	2179	657	1002	1215	1253
AT1G08113	Chr1	21052483	21052568	-	2	1	0	0	1	0	1	1
AT1G08115	Chr1	2538074	2538239	-	0	0	0	0	0	0	1	3
AT1G08117	Chr1	21052627	21052716	-	2	0	0	0	0	0	1	1
AT1G08120	Chr1	2538615	2539662	+	1	1	12	14	3	0	30	23
AT1G08123	Chr1	21052867	21052954	-	0	1	0	0	0	0	2	2
AT1G08125	Chr1	2539614	2542363	-	143	187	251	435	125	165	239	204
AT1G08127	Chr1	21060492	21060730	+	0	0	0	0	0	0	0	0
AT1G08130	Chr1	2542663	2547947	-	267	433	450	668	399	565	176	153
AT1G08133	Chr1	21262039	21262658	+	0	0	0	0	0	0	0	0
AT1G08135	Chr1	2548496	2551545	-	0	0	0	0	0	0	1	0
AT1G08137	Chr1	21262310	21262658	-	0	0	0	0	0	0	0	0
AT1G08140	Chr1	2551935	2555230	-	0	0	0	0	0	0	0	0
AT1G08143	Chr1	21267220	21267468	+	0	0	0	0	0	0	0	0
AT1G08147	Chr1	21268098	21268415	-	0	0	0	0	0	0	0	0
AT1G08150	Chr1	2556191	2559229	-	1	0	3	2	1	0	2	1
AT1G08153	Chr1	21319146	21319483	+	0	0	0	0	0	0	0	0
AT1G08157	Chr1	21360151	21360252	+	0	0	0	0	0	0	0	0
AT1G08160	Chr1	2559413	2560433	-	97	120	81	141	115	130	46	26
AT1G08163	Chr1	21360151	21360252	-	0	0	0	0	0	0	0	0
AT1G08165	Chr1	2561449	2562317	-	5	12	2	2	5	8	0	0
AT1G08170	Chr1	2562769	2563707	-	0	0	0	0	0	1	3	1
AT1G08173	Chr1	21376426	21376914	-	0	1	0	0	1	2	0	0
AT1G08177	Chr1	21407277	21407478	-	0	0	0	0	0	0	0	0
AT1G08180	Chr1	2564361	2565319	-	20	42	16	38	25	54	14	8
AT1G08183	Chr1	21421707	21422013	-	0	0	0	0	0	0	0	0
AT1G08187	Chr1	21469351	21469975	-	0	1	3	1	0	0	1	0
AT1G08190	Chr1	2567420	2573449	+	904	1291	1155	1809	1180	1825	1215	1186
AT1G08193	Chr1	21475232	21475620	-	0	0	0	0	0	0	0	0
AT1G08197	Chr1	21530888	21531589	-	0	0	2	4	2	1	2	0
AT1G08200	Chr1	2573818	2576845	-	1746	2499	996	1533	1835	2864	1363	1405
AT1G08207	Chr1	21581194	21581677	+	0	0	0	0	0	0	0	0
AT1G08210	Chr1	2576984	2580755	-	126	190	567	1002	135	176	359	382
AT1G08213	Chr1	21616454	21616961	+	5	7	19	23	6	8	20	9
AT1G08217	Chr1	21616594	21617074	-	4	7	14	16	5	8	16	7
AT1G08220	Chr1	2581022	2583391	-	46	59	140	174	83	87	113	112
AT1G08223	Chr1	21619121	21619580	-	0	0	0	0	0	0	0	0
AT1G08227	Chr1	21619121	21619649	+	0	0	0	0	0	0	0	0
AT1G08230	Chr1	2583594	2586970	-	68	118	318	470	114	239	574	558
AT1G08237	Chr1	21645642	21646023	+	0	0	1	0	0	0	0	0
AT1G08240	Chr1	2588525	2588597	+	0	0	0	0	0	0	0	0
AT1G08247	Chr1	21710980	21711282	+	0	0	0	0	0	0	0	0
AT1G08250	Chr1	2588776	2590610	-	120	179	111	151	246	418	418	378
AT1G08253	Chr1	21859041	21859314	-	0	0	0	0	0	0	0	0
AT1G08257	Chr1	21901450	21901698	-	0	1	0	0	0	0	0	0
AT1G08260	Chr1	2588854	2606893	+	354	525	351	532	600	836	530	512
AT1G08263	Chr1	22007825	22008112	+	0	0	0	0	0	0	0	0
AT1G08267	Chr1	22026927	22027169	-	73	162	176	264	76	91	44	29
AT1G08270	Chr1	2606269	2607508	-	34	37	62	87	51	57	76	76
AT1G08273	Chr1	22029795	22030290	+	7	14	13	21	8	19	42	18
AT1G08277	Chr1	22075614	22075886	-	0	0	0	0	0	0	0	0
AT1G08280	Chr1	2607877	2609972	+	46	66	91	139	65	95	70	49
AT1G08283	Chr1	22076533	22077069	-	1	3	4	3	6	4	1	2
AT1G08287	Chr1	22084264	22084684	-	1	2	0	0	4	3	1	0
AT1G08290	Chr1	2609996	2613378	-	17	21	31	51	12	22	41	34
AT1G08293	Chr1	22087975	22088247	-	2	1	6	15	5	3	1	0
AT1G08297	Chr1	22128871	22129202	+	0	0	0	0	0	0	0	0
AT1G08300	Chr1	2614774	2618824	+	19	48	386	596	61	78	184	196
AT1G08303	Chr1	22150128	22150267	+	0	0	0	0	0	0	0	0
AT1G08307	Chr1	22173808	22174055	+	0	0	0	0	0	2	0	0
AT1G08310	Chr1	2618647	2620453	+	8	14	7	22	29	36	23	22
AT1G08313	Chr1	22244179	22244407	+	0	0	0	0	0	0	0	0
AT1G08315	Chr1	2620335	2621546	-	83	123	67	83	66	97	271	200
AT1G08317	Chr1	22263727	22264034	-	108	151	174	303	94	121	314	279
AT1G08320	Chr1	2621860	2628595	-	8	18	22	17	12	8	4	7
AT1G08323	Chr1	22278282	22278558	-	9	7	14	26	5	3	1	2
AT1G08327	Chr1	22313324	22313412	-	0	0	0	0	0	0	0	0
AT1G08333	Chr1	22346819	22347047	-	1	3	5	6	4	2	2	3
AT1G08337	Chr1	22372462	22372579	+	0	0	0	0	0	0	0	0
AT1G08340	Chr1	2630891	2632872	+	21	24	35	50	21	32	44	59
AT1G08343	Chr1	22372670	22372791	+	0	0	0	0	0	0	0	0
AT1G08347	Chr1	22394549	22394635	-	0	0	0	0	0	0	0	0
AT1G08350	Chr1	2632810	2635867	-	78	83	187	330	54	78	95	75
AT1G08353	Chr1	22428241	22428328	+	0	0	0	0	0	0	0	0
AT1G08357	Chr1	22522489	22522726	-	0	1	0	0	0	0	0	0
AT1G08360	Chr1	2635939	2638005	+	1611	2499	2208	3176	2980	3924	2338	2263
AT1G08363	Chr1	22581099	22581303	-	0	0	0	0	0	0	0	0
AT1G08367	Chr1	22606786	22606961	+	0	0	0	0	0	0	0	0
AT1G08370	Chr1	2638037	2640664	+	223	381	431	696	307	447	553	538
AT1G08377	Chr1	22612258	22612475	+	0	0	0	0	0	0	0	0
AT1G08380	Chr1	2640803	2641935	-	29348	41247	9438	13343	17978	27816	3410	3543
AT1G08383	Chr1	22620085	22620308	+	1	0	0	0	0	0	0	0
AT1G08387	Chr1	22662953	22664540	+	13	18	16	25	10	13	12	12
AT1G08390	Chr1	2642072	2643286	+	65	92	90	88	48	109	30	42
AT1G08393	Chr1	22728734	22729040	-	0	1	3	7	1	4	2	2
AT1G08397	Chr1	22740621	22740824	-	0	0	0	0	0	0	0	0
AT1G08400	Chr1	2643019	2646049	-	71	84	91	168	67	90	156	153
AT1G08403	Chr1	22741575	22741817	+	1	0	0	0	0	2	0	0
AT1G08410	Chr1	2646144	2649441	+	178	287	260	419	262	347	569	571
AT1G08413	Chr1	22741682	22741923	-	0	0	0	0	0	1	0	0
AT1G08417	Chr1	22743172	22743473	-	0	0	0	0	0	0	0	0
AT1G08420	Chr1	2649459	2657121	+	634	919	875	1395	799	968	1352	1312
AT1G08427	Chr1	22771937	22772132	-	27	39	26	48	24	31	39	45
AT1G08430	Chr1	2658602	2661311	+	2	6	6	9	1	10	4	4
AT1G08433	Chr1	22833811	22834063	-	0	0	0	0	0	0	0	0
AT1G08437	Chr1	22834539	22834810	-	0	0	2	0	0	0	0	1
AT1G08440	Chr1	2662967	2665585	+	3	4	4	8	4	2	7	1
AT1G08443	Chr1	22867316	22867542	+	0	0	0	0	0	0	1	0
AT1G08447	Chr1	22914366	22915033	+	0	0	0	0	0	0	0	0
AT1G08450	Chr1	2667798	2671958	-	349	550	499	742	415	428	1210	1143
AT1G08453	Chr1	22918356	22918593	-	0	0	1	2	0	0	0	0
AT1G08457	Chr1	22947414	22947892	-	0	0	0	0	1	0	0	0
AT1G08460	Chr1	2672198	2674722	+	226	323	608	833	198	294	873	889
AT1G08463	Chr1	22947519	22947749	+	0	0	0	1	1	0	0	0
AT1G08465	Chr1	2675813	2679825	+	93	169	102	198	117	197	114	131
AT1G08470	Chr1	2682058	2684172	-	159	256	83	152	161	252	71	75
AT1G08473	Chr1	22955428	22955843	+	0	0	0	0	0	0	0	1
AT1G08477	Chr1	22975698	22976480	+	863	1226	1544	2303	5383	7833	4793	4814
AT1G08480	Chr1	2684176	2685703	+	445	684	565	886	467	648	750	720
AT1G08483	Chr1	22988981	22989333	+	0	0	0	0	0	0	0	0
AT1G08487	Chr1	23003505	23003715	+	0	0	0	0	0	0	0	0
AT1G08490	Chr1	2685659	2688659	-	568	804	856	1188	644	922	953	954
AT1G08493	Chr1	23006714	23006913	+	0	0	0	0	0	1	0	0
AT1G08497	Chr1	23023932	23024190	-	0	0	0	0	0	0	0	0
AT1G08500	Chr1	2688880	2690251	+	19	21	16	14	0	5	15	11
AT1G08503	Chr1	23030492	23030788	+	0	0	0	0	0	1	0	0
AT1G08507	Chr1	23032347	23033036	-	1	5	0	0	0	0	1	0
AT1G08510	Chr1	2691062	2694548	-	866	1390	749	1147	868	1230	860	818
AT1G08513	Chr1	23034689	23035382	+	9	13	209	336	11	15	27	37
AT1G08517	Chr1	23068047	23068355	+	0	0	0	0	0	0	0	0
AT1G08520	Chr1	2696381	2701023	+	3053	4638	2284	3502	3226	4303	1366	1346
AT1G08523	Chr1	23077196	23077602	+	0	0	0	0	0	0	0	0
AT1G08530	Chr1	2700981	2703163	+	107	145	59	89	90	115	99	91
AT1G08533	Chr1	23173397	23173692	-	0	0	5	5	0	1	3	0
AT1G08537	Chr1	23177935	23178262	+	16	34	46	104	16	15	28	35
AT1G08540	Chr1	2703295	2706861	+	1609	2317	1184	1906	1556	2133	721	729
AT1G08543	Chr1	23179399	23180069	-	99	171	59	106	135	178	90	99
AT1G08547	Chr1	23181614	23181888	+	29	54	45	58	21	50	61	63
AT1G08550	Chr1	2706868	2709989	+	1959	2918	808	1279	464	666	627	618
AT1G08553	Chr1	23219062	23219394	-	1	1	1	0	0	1	3	1
AT1G08557	Chr1	23228101	23228396	-	1	2	7	8	1	3	19	26
AT1G08560	Chr1	2709525	2711001	-	425	653	131	196	425	578	346	362
AT1G08563	Chr1	23253055	23253292	-	0	1	0	3	1	1	2	1
AT1G08567	Chr1	23254364	23254715	+	13	14	5	5	13	17	0	6
AT1G08570	Chr1	2712694	2714834	+	510	696	243	394	1208	2125	1272	1218
AT1G08573	Chr1	23262295	23263025	+	0	2	1	0	1	0	2	0
AT1G08577	Chr1	23271551	23271797	-	1	5	2	6	3	1	5	7
AT1G08580	Chr1	2714994	2716533	-	188	319	258	407	364	457	264	253
AT1G08583	Chr1	23314785	23315064	-	0	1	2	0	0	0	1	0
AT1G08587	Chr1	23365725	23365931	-	0	0	0	0	0	0	0	0
AT1G08590	Chr1	2718538	2722281	+	66	74	87	134	55	90	144	125
AT1G08592	Chr1	2718616	2721911	-	70	79	92	138	56	97	147	132
AT1G08593	Chr1	23408313	23408816	+	0	0	0	0	0	0	2	0
AT1G08597	Chr1	23412989	23413437	-	42	65	27	58	40	43	43	43
AT1G08600	Chr1	2723677	2733614	+	249	402	666	1175	297	444	568	570
AT1G08603	Chr1	23415640	23415850	-	0	0	0	0	0	0	0	0
AT1G08607	Chr1	23497779	23498382	+	0	0	0	0	0	0	1	0
AT1G08610	Chr1	2733596	2735820	-	85	127	198	271	98	105	144	149
AT1G08613	Chr1	23514852	23515148	+	0	0	1	0	0	0	0	0
AT1G08620	Chr1	2736656	2743882	+	280	391	227	416	289	374	432	400
AT1G08623	Chr1	23640070	23640340	+	0	0	0	0	0	0	0	0
AT1G08627	Chr1	23640141	23640372	-	0	0	0	0	0	0	0	0
AT1G08630	Chr1	2743761	2747968	-	3	8	7	5	8	33	156	117
AT1G08633	Chr1	23663842	23664432	+	145	215	140	209	128	188	91	79
AT1G08637	Chr1	23691269	23691585	-	0	0	0	0	0	0	0	0
AT1G08640	Chr1	2748361	2751621	-	896	1356	1148	1775	1027	1326	779	698
AT1G08643	Chr1	23701178	23701305	+	0	1	0	2	1	0	3	2
AT1G08645	Chr1	2751813	2752596	-	464	664	195	283	152	366	429	397
AT1G08647	Chr1	23742766	23743010	-	71	114	190	291	91	134	169	163
AT1G08650	Chr1	2752124	2753810	+	788	1164	313	470	257	652	742	664
AT1G08653	Chr1	23807641	23807853	+	1	0	0	0	0	0	0	0
AT1G08657	Chr1	23825650	23826228	+	180	269	220	304	202	262	318	356
AT1G08660	Chr1	2756904	2759890	-	203	351	466	707	179	260	195	223
AT1G08663	Chr1	23843990	23844302	-	4	4	13	18	1	2	3	2
AT1G08667	Chr1	23854908	23855122	+	74	107	46	68	54	64	101	99
AT1G08670	Chr1	2760183	2761600	-	1	0	0	0	0	0	0	0
AT1G08673	Chr1	23895660	23896007	-	0	0	0	0	0	0	0	0
AT1G08677	Chr1	23950794	23951107	-	0	0	0	0	0	0	0	0
AT1G08680	Chr1	2762584	2768968	+	293	457	493	842	316	463	528	522
AT1G08683	Chr1	23950794	23951000	+	0	0	0	0	0	0	0	0
AT1G08687	Chr1	23963486	23964373	-	1	0	0	0	0	0	0	0
AT1G08695	Chr1	2768965	2769509	-	0	0	0	0	0	0	0	0
AT1G08697	Chr1	23964148	23964419	-	1	0	0	0	0	0	0	0
AT1G08700	Chr1	2769615	2771478	-	235	349	858	1436	263	358	906	834
AT1G08703	Chr1	23966435	23966762	-	0	0	0	1	0	0	1	0
AT1G08707	Chr1	23974108	23974425	+	1	2	74	129	5	8	107	85
AT1G08710	Chr1	2771620	2773532	+	40	91	166	275	70	123	238	244
AT1G08713	Chr1	23977276	23977664	+	2	1	43	76	1	4	35	32
AT1G08717	Chr1	24009579	24009844	-	0	0	0	0	0	0	0	0
AT1G08720	Chr1	2773941	2779309	+	222	370	362	589	205	246	497	501
AT1G08723	Chr1	24019473	24019880	-	37	71	113	191	47	61	148	146
AT1G08727	Chr1	24051980	24052458	-	52	77	82	121	113	176	195	195
AT1G08730	Chr1	2779438	2788478	+	13	21	18	29	8	9	18	23
AT1G08733	Chr1	24135163	24135659	+	32	75	46	75	87	167	89	94
AT1G08735	Chr1	2790290	2793642	+	1	0	0	0	0	1	2	2
AT1G08737	Chr1	24194483	24194587	+	0	0	4	3	0	1	0	3
AT1G08740	Chr1	2795643	2800082	-	0	0	6	0	0	6	4	6
AT1G08743	Chr1	24222947	24223188	+	0	0	0	2	0	0	0	0
AT1G08747	Chr1	24229258	24230570	-	860	1271	719	1034	735	1041	530	506
AT1G08750	Chr1	2801042	2804712	+	77	127	109	152	85	114	162	140
AT1G08753	Chr1	24297810	24298563	+	43	73	26	26	30	41	12	9
AT1G08757	Chr1	24339371	24340155	+	0	2	0	0	2	2	0	0
AT1G08760	Chr1	2805044	2808624	+	127	170	220	350	149	217	306	315
AT1G08763	Chr1	24345647	24345922	+	2	0	0	0	0	0	0	0
AT1G08765	Chr1	77537	80346	+	3	12	13	27	4	15	0	1
AT1G08767	Chr1	24376615	24376891	+	0	0	0	0	0	0	0	0
AT1G08770	Chr1	2808760	2809776	+	88	131	204	338	75	120	304	300
AT1G08773	Chr1	24447827	24448072	+	0	0	0	0	0	0	0	0
AT1G08775	Chr1	254830	257583	+	0	0	0	1	0	0	0	1
AT1G08777	Chr1	24472728	24472973	-	0	0	0	2	0	0	0	0
AT1G08780	Chr1	2809778	2811314	-	105	167	156	236	110	214	117	139
AT1G08783	Chr1	24543740	24544015	-	0	0	0	0	0	0	0	0
AT1G08785	Chr1	424479	425190	-	0	1	0	0	2	1	0	1
AT1G08787	Chr1	24544546	24544783	-	0	0	0	0	0	0	0	0
AT1G08790	Chr1	2811989	2812783	+	0	0	0	0	0	0	1	0
AT1G08793	Chr1	24553909	24554050	+	1	3	4	4	5	1	6	2
AT1G08795	Chr1	447092	448258	+	0	0	0	0	0	0	0	2
AT1G08797	Chr1	24555535	24555859	-	724	1212	129	175	493	741	97	89
AT1G08800	Chr1	2812818	2818072	-	100	156	95	127	110	158	472	453
AT1G08803	Chr1	24558112	24558313	+	6	8	14	10	11	5	787	902
AT1G08805	Chr1	551002	551637	-	0	0	0	0	1	0	0	0
AT1G08807	Chr1	24576762	24577006	-	0	0	0	0	0	0	0	0
AT1G08810	Chr1	2819065	2820479	-	68	91	130	240	115	147	62	54
AT1G08813	Chr1	24605427	24605568	-	0	0	0	0	0	0	0	0
AT1G08815	Chr1	641542	642318	+	5	13	27	10	2	4	31	22
AT1G08817	Chr1	24675159	24675407	-	0	0	0	0	0	0	0	0
AT1G08820	Chr1	2821354	2825482	-	223	303	308	402	226	291	401	384
AT1G08823	Chr1	24712212	24712411	-	0	0	0	0	0	0	0	0
AT1G08825	Chr1	889095	890028	-	25	17	62	87	17	25	35	19
AT1G08827	Chr1	24712285	24712791	+	0	0	0	0	0	0	0	0
AT1G08830	Chr1	2827060	2829316	+	243	397	762	1049	825	484	1609	1596
AT1G08833	Chr1	24721321	24721664	+	0	0	0	0	0	0	0	1
AT1G08835	Chr1	1195528	1196658	-	12	19	17	13	28	33	0	0
AT1G08840	Chr1	2829105	2838856	-	107	161	235	346	196	200	226	263
AT1G08843	Chr1	24745574	24745816	-	0	0	0	0	0	0	0	0
AT1G08845	Chr1	2838789	2841135	+	47	69	92	114	53	61	94	77
AT1G08847	Chr1	24912512	24912978	+	2	3	14	28	15	13	11	11
AT1G08853	Chr1	24945530	24945946	+	0	0	0	0	0	0	0	0
AT1G08855	Chr1	1249571	1251698	-	0	0	0	6	1	0	0	3
AT1G08857	Chr1	24948393	24953989	-	82	113	56	103	90	92	80	69
AT1G08860	Chr1	2841969	2846351	+	4	4	0	3	3	1	4	3
AT1G08863	Chr1	24964333	24964616	+	0	0	0	0	0	0	1	2
AT1G08865	Chr1	1480118	1480941	-	0	2	0	0	3	1	0	0
AT1G08867	Chr1	24969874	24970121	-	0	0	0	0	0	0	0	0
AT1G08870	Chr1	2846536	2846609	-	0	0	0	0	0	0	0	0
AT1G08875	Chr1	2106794	2107782	-	0	0	0	1	0	0	0	1
AT1G08877	Chr1	25017842	25018141	-	0	0	0	0	0	0	0	0
AT1G08880	Chr1	2846894	2848101	-	732	1063	625	1001	768	1012	1383	1264
AT1G08883	Chr1	25022639	25022892	+	0	0	0	0	0	1	0	0
AT1G08885	Chr1	4135434	4135989	-	0	0	0	0	0	0	0	0
AT1G08887	Chr1	25027119	25027356	+	0	0	0	0	0	0	0	2
AT1G08890	Chr1	2848149	2852271	+	98	177	96	160	8	11	154	118
AT1G08893	Chr1	25032594	25033049	-	0	0	0	0	0	0	0	0
AT1G08895	Chr1	4583699	4585626	+	0	0	0	0	1	1	1	0
AT1G08897	Chr1	25032738	25033011	+	2	0	0	0	0	0	0	0
AT1G08900	Chr1	2852363	2855942	+	164	229	168	250	69	91	150	174
AT1G08903	Chr1	25119573	25119825	-	1	0	0	0	0	0	0	0
AT1G08905	Chr1	4648903	4649416	+	0	0	0	0	0	0	0	0
AT1G08907	Chr1	25139089	25139294	+	0	0	0	0	0	0	1	0
AT1G08910	Chr1	2856162	2861171	+	185	261	760	1289	232	318	592	598
AT1G08913	Chr1	25145045	25145524	+	0	0	0	0	0	0	1	0
AT1G08915	Chr1	5339715	5339923	-	0	0	0	0	0	0	0	0
AT1G08917	Chr1	25173825	25174363	+	0	0	2	2	0	0	1	3
AT1G08920	Chr1	2867203	2870746	+	198	264	196	275	70	101	516	513
AT1G08923	Chr1	25174145	25174394	+	0	0	1	0	0	0	0	1
AT1G08925	Chr1	6619133	6619998	-	0	0	0	0	0	0	2	0
AT1G08927	Chr1	25219563	25219811	+	0	0	0	0	0	0	0	0
AT1G08930	Chr1	2873300	2877271	+	709	1210	272	463	582	412	968	928
AT1G08933	Chr1	25219756	25219955	-	0	0	0	0	0	0	0	0
AT1G08935	Chr1	6700455	6700687	+	0	0	0	0	0	0	0	0
AT1G08937	Chr1	25262574	25262707	+	4	1	1	1	1	6	6	11
AT1G08940	Chr1	2877430	2879170	+	31	41	31	51	26	31	311	340
AT1G08943	Chr1	25279058	25279878	-	1	1	0	0	2	1	4	1
AT1G08945	Chr1	7274575	7275118	+	0	0	0	0	0	0	0	0
AT1G08947	Chr1	25338081	25338393	-	0	0	0	2	1	1	0	0
AT1G08950	Chr1	2879303	2879375	+	0	0	0	0	0	0	0	0
AT1G08953	Chr1	25386024	25386266	-	0	0	0	0	1	0	1	0
AT1G08955	Chr1	7765704	7766680	+	8	9	3	3	6	7	0	0
AT1G08957	Chr1	25424497	25425271	-	0	0	0	0	0	0	0	0
AT1G08960	Chr1	2879506	2882235	+	99	140	119	190	77	132	176	155
AT1G08963	Chr1	25480035	25480432	+	12	20	3	9	22	22	12	9
AT1G08965	Chr1	8154901	8155477	+	0	0	3	1	0	0	0	1
AT1G08967	Chr1	25536812	25537319	-	0	0	0	0	0	0	0	0
AT1G08970	Chr1	2882491	2884343	+	294	378	302	462	300	438	304	302
AT1G08973	Chr1	25596554	25598436	-	10	9	21	35	13	14	98	103
AT1G08975	Chr1	8910498	8910943	-	0	0	0	1	0	0	1	1
AT1G08977	Chr1	25612601	25612884	-	0	0	0	0	0	0	0	0
AT1G08980	Chr1	2884351	2886622	+	1247	1745	1392	2086	195	236	553	538
AT1G08983	Chr1	25617343	25617843	-	0	0	0	0	0	0	0	0
AT1G08985	Chr1	2887245	2887707	+	0	1	0	0	0	0	0	0
AT1G08987	Chr1	25647323	25647397	+	0	0	0	3	0	1	1	0
AT1G08990	Chr1	2888427	2890966	+	7	9	8	9	6	7	3	5
AT1G08993	Chr1	25740062	25740330	-	0	0	0	0	0	0	0	0
AT1G08995	Chr1	9032460	9032768	-	0	0	0	0	0	0	0	1
AT1G08997	Chr1	25751563	25751883	-	0	0	0	0	0	0	0	0
AT1G09000	Chr1	2891019	2895183	+	54	50	85	128	39	64	35	30
AT1G09003	Chr1	25772220	25772476	+	2	9	4	8	8	16	2	0
AT1G09005	Chr1	9829709	9831595	-	0	0	0	5	0	0	20	16
AT1G09007	Chr1	25787192	25787612	-	0	0	0	0	0	0	0	0
AT1G09010	Chr1	2895166	2899447	-	724	1060	720	1102	542	727	675	673
AT1G09013	Chr1	25848544	25848804	+	0	0	0	0	0	0	0	0
AT1G09015	Chr1	9831134	9832813	+	1	2	2	8	1	2	11	10
AT1G09017	Chr1	25893344	25893650	+	0	0	0	0	0	0	0	0
AT1G09020	Chr1	2899776	2904863	-	548	819	509	775	569	779	597	642
AT1G09023	Chr1	25921325	25926268	+	142	177	281	369	112	130	202	193
AT1G09025	Chr1	9935447	9936392	+	0	0	0	1	0	0	0	0
AT1G09027	Chr1	25926968	25927101	-	6	10	12	24	11	5	9	7
AT1G09030	Chr1	2908611	2909033	-	0	0	0	0	0	0	0	0
AT1G09033	Chr1	25954832	25955117	-	0	0	0	0	0	0	0	0
AT1G09035	Chr1	9937898	9938674	-	0	0	2	0	0	0	1	0
AT1G09037	Chr1	25954908	25955369	+	0	0	0	0	0	0	0	0
AT1G09040	Chr1	2911250	2915407	+	45	50	55	83	38	46	45	64
AT1G09043	Chr1	25996143	25996344	+	0	0	0	0	0	0	0	0
AT1G09045	Chr1	10106600	10109324	-	7	19	17	32	7	22	40	26
AT1G09047	Chr1	25996565	25997012	-	0	0	0	0	0	0	0	0
AT1G09050	Chr1	2916968	2921112	+	46	70	68	73	44	46	48	55
AT1G09053	Chr1	26041040	26042687	+	61	94	36	61	41	106	146	125
AT1G09055	Chr1	10127582	10128851	-	0	0	0	2	0	0	12	2
AT1G09057	Chr1	26111318	26111523	+	0	0	0	0	0	0	0	0
AT1G09060	Chr1	2921064	2925827	-	384	629	586	936	524	702	526	581
AT1G09063	Chr1	26133255	26133540	-	0	0	0	0	0	0	0	1
AT1G09065	Chr1	10213788	10214350	-	0	0	0	0	0	0	0	0
AT1G09067	Chr1	26148056	26148297	+	6	3	2	15	3	4	12	13
AT1G09070	Chr1	2927502	2929108	+	4010	5534	1650	2466	1629	2037	6491	6475
AT1G09073	Chr1	26183486	26183685	-	0	0	0	0	0	0	0	0
AT1G09075	Chr1	10502335	10503024	-	0	0	1	1	1	2	5	2
AT1G09077	Chr1	26186391	26186597	-	0	0	0	2	0	0	0	0
AT1G09080	Chr1	2929217	2931851	-	4	3	2	1	4	6	18	16
AT1G09083	Chr1	26190297	26190435	+	6	12	16	24	17	18	17	15
AT1G09085	Chr1	10677515	10678260	+	0	0	0	0	2	0	0	1
AT1G09087	Chr1	26190603	26190686	+	2	9	12	18	5	10	16	10
AT1G09090	Chr1	2932739	2936587	+	3	2	0	4	2	3	8	10
AT1G09093	Chr1	26201057	26201659	-	0	0	1	2	0	0	2	0
AT1G09095	Chr1	11032549	11033245	+	0	0	0	0	0	1	0	0
AT1G09097	Chr1	26207814	26208031	-	0	0	0	0	0	1	1	1
AT1G09100	Chr1	2936528	2939364	-	66	119	247	328	180	213	831	887
AT1G09103	Chr1	26209717	26210002	+	2	3	6	21	0	0	1	0
AT1G09105	Chr1	11373744	11374613	+	0	0	1	0	0	0	0	1
AT1G09107	Chr1	26271541	26271863	+	0	0	0	0	0	0	0	0
AT1G09110	Chr1	2939417	2939489	+	0	0	1	4	0	0	6	6
AT1G09113	Chr1	26271806	26272268	-	0	0	1	0	0	0	0	0
AT1G09115	Chr1	11581937	11583799	-	0	2	3	1	0	1	0	0
AT1G09117	Chr1	26281566	26281768	+	0	0	0	0	0	0	0	0
AT1G09123	Chr1	26308149	26308428	+	0	0	0	0	0	0	0	0
AT1G09125	Chr1	11671499	11671675	-	0	0	0	0	0	0	0	1
AT1G09127	Chr1	26355788	26356180	+	1	1	0	1	0	1	2	7
AT1G09130	Chr1	2939568	2942346	-	2076	3045	1580	2485	1910	2531	1556	1490
AT1G09133	Chr1	26382598	26382800	+	0	0	0	0	0	1	0	0
AT1G09135	Chr1	12003122	12003822	+	1	0	0	0	0	2	1	4
AT1G09137	Chr1	26425753	26426000	-	0	0	0	0	0	0	0	0
AT1G09140	Chr1	2942538	2945977	-	395	563	3461	5154	681	940	5566	5306
AT1G09143	Chr1	26433397	26433498	+	99	125	109	176	111	111	53	34
AT1G09145	Chr1	12026267	12026860	+	0	0	0	1	0	0	0	0
AT1G09147	Chr1	26445045	26445388	+	0	0	0	0	0	0	0	0
AT1G09150	Chr1	2946030	2949160	+	256	345	621	959	264	323	432	386
AT1G09153	Chr1	26445196	26445799	-	0	0	0	0	0	0	0	0
AT1G09155	Chr1	2949621	2950990	-	7	2	25	30	4	3	4	6
AT1G09157	Chr1	2951635	2952491	-	1	1	14	20	0	3	37	24
AT1G09160	Chr1	2952597	2955746	-	233	362	433	666	305	475	532	507
AT1G09163	Chr1	26488134	26488334	+	0	0	1	4	1	0	1	2
AT1G09165	Chr1	12055742	12056191	-	1	1	1	2	0	0	1	0
AT1G09167	Chr1	26506106	26506405	+	11	15	3	6	8	12	6	7
AT1G09170	Chr1	2956261	2962547	-	16	17	6	4	11	14	0	4
AT1G09173	Chr1	26542322	26542676	-	0	0	0	0	0	0	0	0
AT1G09176	Chr1	2964015	2964728	+	0	0	0	0	0	1	4	2
AT1G09177	Chr1	26542394	26542643	+	0	0	0	0	0	0	0	0
AT1G09180	Chr1	2965023	2965973	+	9	19	14	18	17	30	43	49
AT1G09183	Chr1	26544624	26544853	-	0	0	0	0	0	0	0	0
AT1G09185	Chr1	12380916	12385837	-	2	4	32	49	4	3	17	8
AT1G09187	Chr1	26569597	26569973	-	0	0	0	0	0	0	0	0
AT1G09190	Chr1	2966120	2967734	-	49	80	128	204	17	37	85	81
AT1G09193	Chr1	26687058	26688032	-	1706	2568	1066	1752	1123	1928	508	514
AT1G09195	Chr1	2967940	2971569	-	56	71	38	64	35	47	37	46
AT1G09197	Chr1	26697372	26697741	+	0	0	0	0	0	0	0	0
AT1G09200	Chr1	2971571	2972335	-	836	1107	84	105	1058	1389	489	450
AT1G09203	Chr1	26761616	26762056	-	2	1	4	8	1	0	1	6
AT1G09205	Chr1	12921893	12922567	-	0	0	0	0	0	1	0	0
AT1G09207	Chr1	26772596	26772882	-	0	0	0	0	0	0	0	1
AT1G09210	Chr1	2972638	2977003	-	1106	1674	2338	3775	1445	1834	3079	2841
AT1G09213	Chr1	26772633	26772936	+	0	0	1	0	0	0	0	1
AT1G09215	Chr1	13105923	13106231	+	0	0	0	0	0	0	0	0
AT1G09217	Chr1	26794196	26794615	+	0	0	0	0	0	0	0	0
AT1G09220	Chr1	2977792	2979467	-	13	14	21	38	10	9	17	7
AT1G09223	Chr1	26861970	26862190	+	40	66	206	321	56	86	60	77
AT1G09225	Chr1	13218462	13219423	+	0	0	0	0	0	0	0	0
AT1G09227	Chr1	26873395	26873939	+	0	0	0	0	0	0	0	0
AT1G09230	Chr1	2979511	2982714	-	86	153	174	229	156	203	233	182
AT1G09233	Chr1	26878908	26879175	+	7	6	14	26	3	1	10	13
AT1G09235	Chr1	13281163	13282043	-	0	4	4	3	0	7	1	4
AT1G09237	Chr1	26895256	26895299	+	0	0	0	0	0	0	0	0
AT1G09240	Chr1	2984829	2986232	+	35	81	27	45	172	145	32	35
AT1G09243	Chr1	26904262	26904745	+	0	0	0	0	0	0	0	0
AT1G09245	Chr1	2986874	2987394	-	0	0	0	0	0	0	0	0
AT1G09247	Chr1	26920412	26920722	-	29	53	22	35	44	51	86	63
AT1G09250	Chr1	2989141	2990428	+	132	199	116	137	176	259	104	103
AT1G09253	Chr1	26932071	26932468	-	343	494	637	961	350	625	651	642
AT1G09255	Chr1	13857788	13858899	+	0	1	0	0	0	0	0	0
AT1G09257	Chr1	26933746	26934488	+	9	15	29	53	5	14	38	35
AT1G09260	Chr1	2993381	2993821	+	0	0	0	0	0	0	0	0
AT1G09263	Chr1	26979604	26979847	+	0	0	0	10	0	0	0	1
AT1G09265	Chr1	14076696	14076891	+	0	0	0	0	0	0	0	0
AT1G09267	Chr1	27029396	27029650	-	0	3	3	3	1	0	4	2
AT1G09270	Chr1	2994331	2998223	+	434	674	482	770	597	805	766	699
AT1G09273	Chr1	27042717	27043027	+	0	0	0	0	0	0	0	0
AT1G09277	Chr1	27073231	27073605	+	0	0	0	0	0	0	0	0
AT1G09280	Chr1	2998100	3001363	-	137	215	253	414	132	233	226	245
AT1G09283	Chr1	27073270	27073710	-	0	0	0	0	0	0	0	0
AT1G09287	Chr1	27080516	27081003	+	180	298	198	307	125	157	519	546
AT1G09290	Chr1	3001439	3003763	-	68	106	59	79	95	142	66	84
AT1G09293	Chr1	27090633	27090946	+	0	0	0	1	0	0	0	0
AT1G09297	Chr1	27119300	27119698	+	3	7	4	2	23	27	15	27
AT1G09300	Chr1	3003495	3008382	+	83	137	120	178	109	200	208	212
AT1G09303	Chr1	27122779	27123030	+	0	0	0	0	0	0	0	0
AT1G09307	Chr1	27276711	27277044	-	0	0	1	0	0	0	0	0
AT1G09310	Chr1	3008910	3009899	+	4576	6981	4576	7530	4760	7496	799	778
AT1G09313	Chr1	27305686	27306119	-	0	0	0	0	0	0	0	0
AT1G09317	Chr1	27314141	27314463	-	2	1	10	26	2	3	5	5
AT1G09320	Chr1	3009890	3012408	-	97	126	190	334	80	89	354	332
AT1G09323	Chr1	27329573	27329779	+	9	16	23	37	20	23	37	39
AT1G09327	Chr1	27338062	27338830	-	18	21	18	18	14	12	21	17
AT1G09330	Chr1	3012739	3015256	-	169	253	210	313	181	222	391	347
AT1G09333	Chr1	27348657	27348792	+	44	96	168	263	87	153	105	97
AT1G09337	Chr1	27363312	27363767	+	0	0	0	0	0	0	0	0
AT1G09340	Chr1	3015237	3018543	+	11988	17695	5389	8482	12460	18987	2147	2074
AT1G09343	Chr1	27437638	27437847	-	0	0	0	0	0	0	4	0
AT1G09350	Chr1	3019639	3021444	+	79	106	13	17	9	25	12	5
AT1G09353	Chr1	27440983	27441587	-	0	0	0	0	0	0	0	0
AT1G09357	Chr1	27443939	27444523	-	1	0	0	0	1	0	0	0
AT1G09360	Chr1	3021802	3022369	+	0	0	0	0	0	0	0	0
AT1G09363	Chr1	27474040	27474583	-	377	613	381	598	216	278	611	607
AT1G09367	Chr1	27491349	27491577	-	0	1	1	11	2	0	6	2
AT1G09370	Chr1	3024877	3025540	+	0	1	0	0	0	1	0	0
AT1G09373	Chr1	27534533	27534770	-	0	0	0	0	0	0	0	0
AT1G09377	Chr1	27578093	27578402	+	0	0	0	0	0	0	0	0
AT1G09380	Chr1	3026062	3029550	-	0	3	2	2	0	1	26	39
AT1G09383	Chr1	27611616	27611914	-	37	47	93	116	56	49	127	114
AT1G09387	Chr1	27641613	27642031	+	0	0	0	0	0	0	0	0
AT1G09390	Chr1	3031046	3033583	+	144	208	37	84	83	131	38	35
AT1G09393	Chr1	27656280	27656751	+	0	0	0	0	0	0	0	0
AT1G09397	Chr1	27656350	27656751	-	0	0	0	0	0	0	0	0
AT1G09400	Chr1	3033512	3035397	-	4	6	4	14	4	5	10	12
AT1G09407	Chr1	27720250	27720699	-	0	0	0	1	0	0	0	1
AT1G09410	Chr1	3035400	3037688	+	15	25	25	28	13	8	16	17
AT1G09415	Chr1	3037754	3038409	-	41	78	63	89	45	42	127	125
AT1G09417	Chr1	27761944	27762257	-	0	0	0	0	0	0	0	0
AT1G09420	Chr1	3038462	3041874	-	62	97	162	263	138	157	121	102
AT1G09421	Chr1	3038631	3039327	+	23	48	88	120	67	74	64	49
AT1G09423	Chr1	27901762	27901963	+	2	2	9	11	3	1	2	5
AT1G09427	Chr1	27909763	27910188	+	1	7	5	12	8	11	8	9
AT1G09430	Chr1	3041996	3045542	+	420	665	396	646	490	639	1389	1316
AT1G09433	Chr1	27935393	27935622	-	15	26	2	4	9	24	47	41
AT1G09437	Chr1	27954364	27954691	-	0	3	0	0	4	3	17	12
AT1G09440	Chr1	3045259	3048007	-	80	122	107	130	92	136	45	58
AT1G09443	Chr1	27958293	27958634	+	86	116	74	100	55	108	59	52
AT1G09447	Chr1	27966970	27967336	-	26	25	40	45	18	18	52	57
AT1G09450	Chr1	3048966	3053164	+	34	57	33	39	55	81	5	4
AT1G09453	Chr1	27967724	27968658	+	15	10	13	21	7	10	7	11
AT1G09455	Chr1	15926190	15926609	+	7	16	19	31	4	6	14	13
[truncated: 67,088 more rows]

## Sheet: rpkm
gene	chr	from	to	strand	WT_ctr_rep1	WT_ctr_rep2	WT_heat_rep1	WT_heat_rep2	C14_ctr_rep1	C14_ctr_rep2	C14_heat_rep1	C14_heat_rep2
AT1G01010	Chr1	3631	5900	+	1.94719	1.30028	4.51292	3.42269	2.24506	2.13695	6.33848	5.65656
AT1G01020	Chr1	6788	9131	-	3.14161	4.5417	11.8185	9.9798	6.96298	6.13034	6.6392	5.92595
AT1G01030	Chr1	11649	13715	-	0.606217	0.928135	0.989406	1.26587	2.68327	2.35058	1.71411	1.57318
AT1G01040	Chr1	23121	31228	+	5.2655	4.51729	10.8741	10.5105	6.06641	5.83674	7.69376	6.87404
AT1G01046	Chr1	28500	28707	+	1.70835	3.22432	12.4597	11.8352	2.54225	3.58803	7.68248	5.69626
AT1G01050	Chr1	31170	33172	-	52.9966	57.4113	39.03	35.683	62.5077	63.9444	36.9049	34.988
AT1G01060	Chr1	33365	37872	-	0.262435	0.247658	0.928024	0.834846	89.6936	91.0151	16.1633	16.0083
AT1G01070	Chr1	38444	41018	-	2.78263	2.77459	3.34188	3.26614	5.52124	5.88109	1.88884	1.73003
AT1G01080	Chr1	44970	47060	-	52.5624	55.7223	35.6549	34.0195	49.0084	45.3618	10.1019	8.43791
AT1G01090	Chr1	47234	49305	-	95.7216	96.4054	49.3737	49.5768	112.21	111.199	42.5799	39.3691
AT1G01100	Chr1	49909	51211	-	280.728	279.813	292.329	246.746	464.68	418.82	314.596	319.625
AT1G01110	Chr1	51953	54738	+	1.91228	1.5809	1.80582	1.52389	0.560523	1.18665	0.543846	0.511464
AT1G01120	Chr1	57164	59216	-	16.3642	17.4112	2.41113	2.54624	25.9412	26.3985	14.3557	14.2991
AT1G01130	Chr1	61905	63812	-	4.02715	2.76392	1.46597	1.33971	2.35017	1.82431	1.11162	1.11513
AT1G01140	Chr1	64166	67775	-	14.8862	13.9651	19.7403	19.9809	20.954	19.8285	26.1954	23.6616
AT1G01150	Chr1	69911	72139	-	0.0642794	0	0	0	0.255084	0.0900037	0	0.0504309
AT1G01160	Chr1	72339	74097	+	20.8271	21.9371	45.9932	44.8066	31.7948	28.2098	43.215	40.7502
AT1G01170	Chr1	73931	74738	-	66.065	72.2156	83.2614	81.9436	62.9755	50.3578	77.9754	70.9134
AT1G01180	Chr1	75390	76846	+	3.11163	2.63808	2.04965	1.96678	6.05299	5.59562	1.04978	1.29243
AT1G01183	Chr1	78927	79038	-	0.793162	0	1.40239	2.69139	1.57378	1.11058	0	0.622281
AT1G01190	Chr1	82984	84947	-	1.59678	1.27856	0.141164	0.0903041	0.792074	0.708004	0	0.0417588
AT1G01200	Chr1	86486	88410	-	0.956788	0.757691	0.0650655	0.332986	2.04447	1.33969	0.0575612	0
AT1G01210	Chr1	88622	90503	+	11.8161	10.8454	42.0359	40.1753	17.0896	17.8405	28.6145	29.8216
AT1G01220	Chr1	91342	95682	+	8.52274	8.0365	15.3967	14.8371	5.48984	5.88027	7.14857	6.37647
AT1G01225	Chr1	95935	97408	+	1.64966	2.49084	1.31255	1.7726	1.71844	1.61689	1.4192	1.0354
AT1G01230	Chr1	97412	99241	+	14.5015	16.0078	4.93079	4.70276	10.0607	8.44853	8.88282	9.786
AT1G01240	Chr1	99865	101988	+	8.24846	6.55711	3.98703	3.15463	1.76616	2.57578	18.5177	19.1814
AT1G01250	Chr1	104440	105331	-	2.79164	1.9844	1.23398	1.46601	2.07717	3.97865	1.48154	1.01688
AT1G01260	Chr1	108946	111700	+	4.16461	3.44342	2.40617	1.87307	5.04259	3.21408	5.64223	4.8882
AT1G01270	Chr1	111890	111962	-	0	0	0	0	0	0	0	0
AT1G01280	Chr1	112263	113948	+	0	0	0	0.0313603	0	0	0.0433685	0.0435053
AT1G01290	Chr1	114202	116408	+	3.47249	3.77096	4.66308	4.25082	3.40141	3.93896	5.29409	4.5521
AT1G01300	Chr1	116784	118846	+	28.0892	29.7452	33.973	33.7446	26.2856	25.0037	2.25748	3.31239
AT1G01305	Chr1	119381	119998	+	0	0	0	0	0	0	0	0
AT1G01310	Chr1	120154	121131	+	0	0.0624042	0.723446	0.771329	0.180412	0.0636566	0.284448	0.214009
AT1G01320	Chr1	121067	130578	-	88.716	91.0631	85.5062	89.0942	108.791	106.518	62.5229	58.2707
AT1G01335	Chr1	130736	130859	+	0	0	0	0.408449	0	0	0.564848	0
AT1G01340	Chr1	132270	135925	-	1.14221	1.0368	0.618891	0.625125	2.33945	0.877041	3.57323	4.04702
AT1G01350	Chr1	136090	138163	+	5.32757	6.16491	13.3628	14.9597	6.76043	6.59223	16.279	17.1079
AT1G01355	Chr1	138489	139681	+	0	0	0.196581	0.125755	0	0.233514	0.608679	0.436142
AT1G01360	Chr1	141870	143262	+	6.02776	5.79178	3.46376	4.17595	7.1761	7.33228	10.0178	10.345
AT1G01370	Chr1	143489	146480	+	2.96975	2.21544	1.94052	1.89857	4.61153	4.7006	0.757373	0.607809
AT1G01380	Chr1	147043	148015	+	0.118445	0.162584	0.209424	0.60287	0.470035	0.74631	0	0
AT1G01390	Chr1	148013	149849	-	5.1642	4.83934	0.219492	0.449317	3.9903	4.27595	0.194176	0.155831
AT1G01400	Chr1	150689	152211	-	0	0	0	0	0	0	0	0.121739
AT1G01410	Chr1	153113	154199	+	0	0	0	0	0	0	0	0
AT1G01420	Chr1	154367	156179	-	4.55859	5.21444	2.94503	3.56963	7.47958	6.75116	5.85064	3.94329
AT1G01430	Chr1	156477	158824	-	12.1554	14.5137	15.751	17.3036	22.7556	22.3823	9.66939	8.65478
AT1G01440	Chr1	159628	162954	-	5.4305	5.55829	4.8286	4.75763	4.70242	4.92266	5.91654	6.13221
AT1G01448	Chr1	163278	166354	+	3.64868	3.04078	12.0138	12.3387	3.02883	2.5023	5.15395	4.61521
AT1G01450	Chr1	164105	165518	-	3.52067	3.40873	12.5054	14.1509	2.80673	2.4208	5.31029	5.12974
AT1G01453	Chr1	166589	168089	-	0.0654154	0	0.115661	0.07399	0.064898	0.0457972	0.255804	0.102644
AT1G01460	Chr1	168559	171387	+	0	0	0	0	0	0	0.0378206	0.0758796
AT1G01470	Chr1	171525	172949	-	55.4225	55.6318	26.1586	26.834	12.8797	17.1629	126.583	124.604
AT1G01480	Chr1	175706	178407	+	0.221863	0.213178	0.0392278	0	0.26413	0.0931956	3.08861	3.86423
AT1G01490	Chr1	180017	182750	-	6.99526	9.17265	6.5864	6.68998	25.4464	20.7839	17.7027	20.3018
AT1G01500	Chr1	185033	187136	+	12.1251	11.2103	7.70724	6.65889	5.269	3.47268	14.1069	13.8762
AT1G01510	Chr1	187145	190473	+	14.6878	12.8088	16.1416	16.1367	16.2092	17.4998	12.2776	11.7613
AT1G01520	Chr1	190408	192437	+	0.197555	0.0903912	1.63006	1.6014	7.57839	14.384	4.58369	4.54648
AT1G01530	Chr1	192634	193671	-	0	0	0	0	0	0	0.458287	0
AT1G01540	Chr1	195645	198788	+	32.8239	34.6065	31.5289	29.8591	34.1348	37.6806	32.08	31.9985
AT1G01550	Chr1	199527	201776	+	43.0043	49.256	20.4828	19.1753	48.1584	46.8422	65.4987	60.3406
AT1G01560	Chr1	202103	204441	+	1.29874	1.42617	0	0.0293796	0.309233	0.18185	1.82833	1.91561
AT1G01570	Chr1	204935	207643	+	1.05093	0.890986	4.0442	4.99945	0.858623	0.649191	1.01531	0.679009
AT1G01580	Chr1	208995	213083	+	0.269705	0.300795	3.36787	3.35564	1.27097	0.731677	0.210934	0.132249
AT1G01590	Chr1	214150	217735	+	0.0338545	0	0.149646	0.134022	0.10076	0.0237014	0.0264773	0
AT1G01600	Chr1	218834	221287	+	3.74763	3.59567	1.14944	1.38412	6.90483	5.99704	0.478528	0.300023
AT1G01610	Chr1	221642	224352	-	26.845	26.125	40.1278	40.7735	38.776	34.959	14.2144	15.496
AT1G01620	Chr1	225665	227544	-	132.534	133.195	111.895	108.846	203.914	237.809	191.789	187.039
AT1G01630	Chr1	228799	230980	+	20.1213	20.2405	19.8592	20.9245	32.1182	28.5943	16.1595	15.4565
AT1G01640	Chr1	230908	232631	-	0.788935	1.24537	2.65035	2.76628	0.234809	0.386632	3.70211	2.35207
AT1G01650	Chr1	232840	237906	-	7.3331	7.46725	6.58855	6.0855	7.86818	8.70528	10.4417	10.2558
AT1G01660	Chr1	239841	242704	-	0.208164	0.178585	1.38021	1.20668	0.258147	0.291471	0.48841	0.326634
AT1G01670	Chr1	242713	246055	-	0.884472	0.265577	1.56384	1.31303	0.438738	0.38701	1.21054	1.3011
AT1G01680	Chr1	246262	248441	-	0.374196	0.308183	0.198485	0.0423245	0.445483	0.157184	0.819435	0.469725
AT1G01690	Chr1	249041	252523	+	2.93082	2.73978	5.67339	4.9439	2.85751	2.65327	1.42272	0.951474
AT1G01695	Chr1	252626	254531	+	0.267895	0.110318	0.2842	0.212108	0.212621	0.300085	0.167615	0.210179
AT1G01700	Chr1	259307	261668	-	0.289834	0.563606	0.683276	0.764925	0.766777	0.946923	0.377794	0.303188
AT1G01710	Chr1	262828	266325	+	12.8995	13.7279	15.6052	14.5903	13.4192	14.5518	14.5815	13.8489
AT1G01715	Chr1	266333	267884	+	1.1054	1.72423	7.64019	6.59247	2.49241	2.11061	4.24403	4.33626
AT1G01720	Chr1	267993	269820	+	15.2087	15.7863	26.9857	24.3142	20.7933	26.5626	141.096	138.927
AT1G01725	Chr1	269792	270860	-	5.78993	5.33619	9.21349	8.7942	6.40061	6.02237	28.5927	27.6446
AT1G01730	Chr1	270797	272190	+	12.6164	11.8678	14.762	12.2975	12.3693	11.9501	38.4238	36.7983
AT1G01740	Chr1	272111	274931	-	2.96473	2.5527	6.14739	5.39584	3.63649	2.90584	9.40123	8.75422
AT1G01750	Chr1	275188	276311	+	0.938058	0.772573	1.74152	1.06102	1.0237	0.985098	2.05421	2.20788
AT1G01760	Chr1	276266	278600	-	1.82814	1.90528	3.47178	4.05896	2.68694	3.08118	1.80045	1.75301
AT1G01770	Chr1	278600	282892	+	10.6138	10.2598	59.0079	55.037	7.3412	6.43642	13.8251	13.8394
AT1G01780	Chr1	282761	284246	+	7.28459	7.59676	27.4326	27.7145	6.85154	6.42457	8.36084	7.7192
AT1G01790	Chr1	284350	291204	+	41.4657	43.7619	13.3871	12.9166	42.0275	46.3195	5.12223	4.54927
AT1G01800	Chr1	293246	295087	+	31.9113	34.0853	28.4019	26.4203	33.0137	34.216	49.3529	47.9861
AT1G01810	Chr1	295207	295860	+	0.54416	0.466837	1.4432	1.9234	1.07971	0.476206	4.7878	2.77501
AT1G01820	Chr1	296001	298335	-	26.608	24.9769	32.8574	33.2407	15.0843	13.8479	32.3159	32.1416
AT1G01830	Chr1	298451	302311	-	5.40207	5.38284	4.28046	3.48506	6.66941	8.51645	16.0547	15.8855
AT1G01840	Chr1	303537	304359	+	5.83582	5.56285	5.54133	5.37841	4.0742	5.2962	5.07127	6.1895
AT1G01860	Chr1	304133	306311	-	11.1932	12.3892	12.5838	11.2334	10.0135	11.2789	9.00713	8.6802
AT1G01870	Chr1	306384	306457	+	0	0	0	0	0	0	0	0
AT1G01880	Chr1	306467	309542	-	1.0962	0.954899	1.23001	1.62139	0.627419	1.0331	1.7806	1.15773
AT1G01890	Chr1	309275	309348	-	0	0	0	0	0	0	0	0
AT1G01900	Chr1	310169	313131	+	6.23577	6.22084	6.17548	6.28231	4.63138	6.15484	6.66248	5.64087
AT1G01910	Chr1	313101	316091	-	35.6489	34.3499	23.8771	23.2736	27.3665	25.7642	37.0407	31.835
AT1G01920	Chr1	315983	319668	+	4.03145	5.11058	18.1136	18.1322	7.05805	5.34597	9.68143	9.19102
AT1G01930	Chr1	319769	322896	-	5.20066	5.54262	12.0362	10.7126	6.20821	5.59466	13.2604	13.2027
AT1G01940	Chr1	322886	324918	+	7.29311	7.99478	87.1307	90.7399	12.863	10.9918	182.445	173.802
AT1G01950	Chr1	325316	330620	+	5.02561	4.6255	6.00947	6.7358	8.70363	8.74519	6.47507	6.15362
AT1G01960	Chr1	330588	337913	-	15.8758	16.1293	16.5966	15.3176	12.9814	12.6093	11.6529	10.4214
AT1G01970	Chr1	338241	340089	+	19.0656	20.6438	14.0994	13.5734	18.7602	16.4392	8.93848	8.3553
AT1G01980	Chr1	340108	342041	-	0.0459566	0	0	0	0	0.0321741	0.287538	0.180278
AT1G01990	Chr1	342918	344401	-	8.26643	9.45572	22.5593	25.2043	10.281	9.981	29.7488	26.3649
AT1G02000	Chr1	345516	347604	+	4.97777	3.85435	3.87405	3.46477	5.19165	5.421	13.1433	11.8496
AT1G02010	Chr1	347613	352546	+	2.78894	2.5449	3.39016	3.49506	4.21321	4.14913	3.42053	3.40645
AT1G02020	Chr1	352612	355125	-	7.20771	8.23632	11.1914	11.6908	6.82402	6.55737	10.244	11.3958
AT1G02030	Chr1	355124	357259	-	0.208042	0.0285568	0.110352	0.0470625	0.0412794	0.26217	0.162708	0.195865
AT1G02040	Chr1	357906	359079	-	0	0	0.0669515	0.0428297	0	0	0	0
AT1G02050	Chr1	359117	360747	-	2.88422	2.09828	12.4431	12.2009	3.37647	3.31155	9.56428	8.01045
AT1G02060	Chr1	360918	363143	-	2.55523	2.41135	11.5419	10.5446	2.4558	2.87903	6.93202	7.04785
AT1G02065	Chr1	365165	367444	+	1.81612	1.31767	0.825709	1.11512	2.1621	1.63473	1.5827	1.50627
AT1G02067	Chr1	366945	367167	-	3.20123	3.29561	1.06127	2.48933	4.36687	1.96103	3.75548	2.51155
AT1G02070	Chr1	370195	371091	-	0	0.231821	0	0.127349	0.670201	0.472947	0	0.0883339
AT1G02080	Chr1	373335	386914	+	11.5374	12.1431	16.9994	17.1975	13.3597	13.4955	13.1671	11.7887
AT1G02090	Chr1	387277	389809	-	18.637	19.6593	75.7774	74.8872	28.6337	25.9939	69.8166	69.1834
AT1G02100	Chr1	389812	392817	+	10.1188	10.3958	41.9836	39.3207	13.7956	13.4294	29.6161	26.8846
AT1G02110	Chr1	392831	395529	+	12.5535	12.6733	20.1935	20.886	18.3956	18.4105	19.4558	17.8305
AT1G02120	Chr1	395689	400002	+	19.6261	19.6235	24.3638	23.0166	23.734	22.4472	37.3557	35.6257
AT1G02130	Chr1	399983	401920	-	19.1273	18.1808	19.3151	20.2315	18.8967	21.4032	21.6566	19.5901
AT1G02136	Chr1	402693	402962	-	0	0	0.290867	0	0	0	0.25732	0
AT1G02140	Chr1	403100	404457	-	72.5902	73.7201	151.952	153.014	101.427	87.9225	161.503	161.693
AT1G02145	Chr1	404600	408620	+	6.75853	7.6443	8.98625	9.02043	6.91964	6.73784	9.38755	7.93247
AT1G02150	Chr1	408622	410681	+	90.9439	94.0566	78.5738	73.2137	83.5445	73.066	42.7601	39.9367
AT1G02160	Chr1	410744	411633	+	25.4296	20.4781	19.7834	15.6278	15.3053	17.0911	26.7829	23.5422
AT1G02170	Chr1	411664	413555	+	17.5709	18.6142	20.7837	20.3588	19.9222	18.4306	31.5062	28.0031
AT1G02180	Chr1	413522	414650	-	3.37223	4.43049	5.19585	5.17649	3.24997	5.19395	2.86345	2.7213
AT1G02190	Chr1	415074	418028	+	0.202356	0.527749	0.536679	0.366208	0.240906	0.340005	0.221565	0.15876
AT1G02205	Chr1	418416	422580	+	20.5785	21.6767	26.8888	26.7928	12.3765	28.6291	12.557	11.4138
AT1G02210	Chr1	427548	427812	-	0	0	0	0	0	0	0	0
AT1G02220	Chr1	428650	430721	-	0.782187	1.22705	4.98864	6.60377	1.552	0.89964	36.1364	35.9874
AT1G02228	Chr1	433031	433820	-	0	0	0	0	0	0	0	0
AT1G02230	Chr1	434965	436923	-	0.123724	0.212287	3.00792	2.1691	0.184119	0.129929	6.48317	5.43586
AT1G02250	Chr1	437860	439560	-	0	0	0	0	0	0	0.471026	0.177192
AT1G02260	Chr1	440200	442973	-	4.50971	3.97943	2.84773	2.79332	2.41456	1.82919	2.23937	2.27451
AT1G02270	Chr1	443118	446297	-	14.6778	17.4096	14.7845	17.1513	5.88558	7.26833	24.2787	22.9911
AT1G02280	Chr1	448423	450427	-	51.5882	49.9201	74.4586	68.9858	58.0042	53.3811	33.5936	31.1161
AT1G02290	Chr1	450461	452744	-	3.26781	2.93285	7.86674	8.47271	3.09233	3.06211	13.8009	12.6217
AT1G02300	Chr1	453107	455520	+	8.73778	9.62009	49.4593	47.1507	2.22737	2.25151	10.9625	10.997
AT1G02305	Chr1	455688	458165	+	32.3263	30.9828	46.8302	45.4902	18.6661	23.2062	65.131	67.0206
AT1G02310	Chr1	458133	460832	-	0.0639094	0.131587	0.169498	0.0361433	0.253616	0.268457	0.449847	0.200562
AT1G02320	Chr1	461828	461975	+	0	0.414754	0.534245	0	0	0	0	0
AT1G02330	Chr1	461946	463619	-	12.3608	12.7253	16.9839	16.9289	18.6162	14.1797	23.8188	24.5365
AT1G02335	Chr1	463754	464982	-	9.51153	9.79197	4.20435	5.07467	9.16923	12.1244	11.6496	9.64472
AT1G02340	Chr1	465616	467881	-	0.319317	0.657464	0.903339	1.01129	1.45724	2.59322	1.6982	1.65345
AT1G02350	Chr1	469818	470694	+	3.15015	2.73855	4.45583	2.61291	2.50018	2.35244	0.821233	1.97718
AT1G02360	Chr1	471883	473337	-	1.82754	1.79962	0	0.0449367	3.4685	1.50197	0.559291	0.249358
AT1G02370	Chr1	474373	476613	+	2.50489	3.31553	5.89203	5.76764	3.06197	3.16286	5.17749	4.2463
AT1G02380	Chr1	476945	479113	+	1.14668	1.29622	1.78893	0.419614	1.60604	1.22779	1.31884	1.11132
AT1G02390	Chr1	480650	483374	+	1.49913	1.26406	0.75732	0.702477	1.40228	2.24901	1.94293	1.91545
AT1G02400	Chr1	486800	489652	+	0.691072	0.948596	0.444323	0.248709	1.18423	1.40747	11.0553	10.7451
AT1G02405	Chr1	489874	490628	-	0.117817	0	0.104157	0.0666302	0.116885	0.0824835	1.10572	1.29408
AT1G02410	Chr1	490860	492980	+	9.93997	9.97065	11.1226	10.6139	10.482	11.144	15.6566	17.0149
AT1G02420	Chr1	493639	495159	+	2.04552	2.36655	2.27335	3.04079	1.8554	1.71848	4.89077	3.62233
AT1G02430	Chr1	495050	496333	-	1.92719	1.63759	1.6226	2.1279	1.18358	1.28497	4.95234	2.95198
AT1G02440	Chr1	496372	497556	-	0	0.187886	0.121008	0.232231	0	0	1.17757	2.04039
AT1G02450	Chr1	497917	498540	-	2.28145	1.76154	0.882405	0.967689	0	0	0.780633	0.671224
AT1G02460	Chr1	504463	507269	-	0.897314	1.23169	0.982148	0.990768	0.423913	0.478634	2.50636	2.31312
AT1G02470	Chr1	511765	513722	-	0.554059	0.507018	1.46945	1.35782	0.916128	0.581843	3.61104	3.98467
AT1G02475	Chr1	513699	515423	-	38.6766	45.2097	34.84	36.2864	26.1729	26.7924	18.4039	17.2482
AT1G02480	Chr1	515494	515567	+	0	0	0	0	0	0	0	0
AT1G02490	Chr1	516569	516867	+	0	0.409187	0.263537	0	0	0.2087	0	0
AT1G02500	Chr1	518091	520496	+	100.167	100.103	154.238	157.673	177.423	169.642	265.226	261.079
AT1G02510	Chr1	520498	521669	-	0	0	0	0	0	0	0.0639745	0.320881
AT1G02520	Chr1	523536	529070	+	0.206112	0.198043	0.510198	0.629447	0.245378	0.115439	0.934949	0.873214
AT1G02530	Chr1	529679	534678	+	0.0863725	0.118559	0.209984	0.390776	0.064267	0.136056	0.388419	0.304939
AT1G02540	Chr1	534827	535700	-	0	0	0	0	0	0	0	0
AT1G02550	Chr1	536483	537212	+	0	0	0	0	0	0	0	0
AT1G02560	Chr1	537740	540128	+	194.846	195.15	182.078	182.036	165.299	165.468	86.8102	81.1464
AT1G02570	Chr1	541236	542246	+	0	0	0.0777565	0	0.0872589	0	0.137577	0.138011
AT1G02575	Chr1	543011	544058	+	0	0.058232	0	0	0.16835	0	0	0
AT1G02580	Chr1	544733	549203	+	0	0	0	0	0	0	2.90845	3.33443
AT1G02590	Chr1	552138	552762	-	0	0	0	0	0	0	0	0
AT1G02600	Chr1	552640	552712	+	0	0	0	0	0	0	0	0.967992
AT1G02610	Chr1	553019	556153	-	0.867829	1.40781	0.209238	0.446174	2.26982	1.71223	1.72765	2.41396
AT1G02620	Chr1	557092	558775	+	0.321165	0.088169	0.454282	0.508567	0	0.0449693	0.150708	0.302366
AT1G02630	Chr1	560610	562599	-	0.249114	0.136778	0	0	0	0.174404	0.038966	0
AT1G02640	Chr1	564018	567772	+	4.64513	4.70513	8.32637	8.31583	5.33938	4.50801	8.74405	7.89195
AT1G02650	Chr1	568558	570555	+	0.438326	0.334259	0.301392	0.275434	0.579812	0.681936	0.304721	0.229261
AT1G02660	Chr1	571826	575086	-	11.5028	12.1208	1.658	1.69703	1.51951	1.22547	12.4921	12.1636
AT1G02670	Chr1	575922	580533	+	0.986589	0.789971	1.09025	1.85985	0.407827	0.748267	0.964503	1.03205
AT1G02680	Chr1	580625	582311	+	8.71691	6.45315	11.7758	9.47178	7.87062	7.88549	14.0944	14.062
AT1G02681	Chr1	582364	582986	+	0	0	0.504232	0.483845	0	0	0.892152	0.559353
AT1G02690	Chr1	584134	587328	+	6.26053	8.90241	9.69467	11.7325	10.4329	11.0004	3.2322	3.82025
AT1G02700	Chr1	588003	589481	+	0.524095	0.629472	3.9962	4.483	2.98971	1.88045	28.0262	32.4834
AT1G02705	Chr1	589584	590407	+	5.63033	5.1523	15.4856	9.78839	13.0335	12.2633	4.07725	3.5993
AT1G02710	Chr1	589706	589997	-	11.9056	10.8948	28.8768	18.9908	26.0457	22.6543	7.64001	6.94559
AT1G02720	Chr1	591682	594265	+	5.7489	5.44868	7.54282	6.8121	5.56763	4.72753	3.35428	2.8995
AT1G02730	Chr1	594502	598658	-	19.6454	20.7838	4.80208	4.73592	16.9976	16.8752	0.318618	0.372893
AT1G02740	Chr1	599330	602200	-	3.11997	3.46502	5.56659	4.55553	3.32041	3.85228	6.56609	4.58406
AT1G02750	Chr1	602489	604388	+	6.84578	5.91448	7.90325	8.1986	7.43085	7.1045	14.7393	13.838
AT1G02760	Chr1	604402	604475	+	0	0	0	0	0	0	0	0
AT1G02770	Chr1	604873	606709	-	0.144094	0.395581	0.891709	1.38535	0.428864	0.55484	3.60623	4.35243
AT1G02780	Chr1	607799	609535	-	477.734	473.292	475.028	449.299	798.11	720.345	434.337	427.411
AT1G02790	Chr1	610363	612325	-	0	0	0	0	0	0	0	0
AT1G02800	Chr1	613197	616232	-	3.55726	3.14376	5.25571	6.03532	4.10926	3.9574	0.228666	0.382312
AT1G02810	Chr1	618061	620503	+	0.583338	0.486149	0.257851	0.306337	0.413375	0.233368	0.0325874	0.0326902
AT1G02813	Chr1	620678	621330	+	0	0	0	0	0	0	0.106559	0
AT1G02816	Chr1	621453	623055	+	3.77074	3.12075	2.79428	3.60643	7.26177	7.91965	11.4059	11.7029
AT1G02820	Chr1	623656	624568	-	10.4511	10.3109	2.21358	2.64741	104.98	132.007	4.17199	5.03925
AT1G02830	Chr1	625084	625609	-	0	0	0.176481	0.903177	0	0.139758	0.156127	0.626476
AT1G02840	Chr1	626639	629994	+	53.6401	52.6093	179.64	163.037	72.3294	69.654	61.0494	59.588
AT1G02850	Chr1	630374	633421	+	1.05156	0.909983	17.461	16.4965	7.03056	5.88957	60.1437	53.9485
AT1G02860	Chr1	635144	637263	+	2.04957	2.81333	6.4194	6.35855	2.44003	2.62381	8.38113	8.36162
AT1G02870	Chr1	637214	638682	-	16.7809	18.0675	23.0873	24.6747	25.8047	27.3882	23.2135	23.8627
AT1G02880	Chr1	642505	644904	-	6.13549	5.68923	7.2706	5.90615	6.21647	6.12329	11.1285	10.8051
AT1G02890	Chr1	645084	652002	-	14.7952	14.7345	28.3302	27.8197	16.8643	17.2488	32.7932	31.6289
AT1G02900	Chr1	653604	654458	-	3.22466	3.28404	1.19548	0.705937	2.57996	2.913	0.325416	0.489664
AT1G02910	Chr1	655568	658217	-	35.3379	41.8648	30.9042	30.0697	40.7217	37.3003	20.4942	21.284
AT1G02920	Chr1	658578	659981	-	7.46998	7.33838	1.16539	0.62126	42.213	12.0488	209.345	205.639
AT1G02930	Chr1	661088	662476	-	14.0816	14.2912	1.78788	1.31317	65.0954	26.5341	348.612	330.436
AT1G02940	Chr1	662963	664291	-	0.964423	0.588361	0.378934	0.181807	0.318932	0.67519	3.4361	4.28766
AT1G02950	Chr1	665119	666472	-	4.2527	3.56733	3.00769	1.65682	4.1253	3.24195	2.06951	1.40874
AT1G02952	Chr1	665354	666368	+	8.20979	7.07932	6.32739	2.73816	7.72717	6.18978	4.44517	2.97279
AT1G02960	Chr1	666807	669920	-	4.67278	4.44051	11.0311	10.861	3.97356	3.66684	5.66252	6.32496
AT1G02965	Chr1	671661	672815	-	0	0.249361	0	0.205477	0	0	0.142078	0.142526
AT1G02970	Chr1	673306	676420	+	2.24778	1.7034	1.73876	1.37714	2.83396	2.85227	2.60033	3.89442
AT1G02980	Chr1	677360	681379	+	0.0363478	0.0249463	1.47814	1.11003	0.0360603	0	9.80742	9.26801
AT1G02990	Chr1	681331	687386	-	2.64937	3.54022	3.24712	4.00688	2.86736	3.38644	4.31676	4.48784
AT1G03000	Chr1	687795	692661	-	7.84544	8.30805	13.9192	12.5179	5.80411	5.30382	8.81369	9.03185
AT1G03010	Chr1	693190	696505	+	0.141512	0.0242807	0.031276	0.0200076	0.0350982	0.12384	0.387363	0.360829
AT1G03020	Chr1	697919	698592	-	0.791983	0.543556	1.05023	0.895796	0.785719	0.646876	0	0.207119
AT1G03030	Chr1	701365	703930	+	6.27566	6.31433	7.86418	7.16718	8.16032	7.20887	9.76862	9.89503
AT1G03040	Chr1	703847	706690	-	17.3376	17.7131	27.2098	30.086	21.0664	21.1921	26.5008	26.1856
AT1G03050	Chr1	707485	710042	+	0.0799587	0.0823162	0.247407	0.0452198	0.118989	0.223916	0.0938025	0.15683
AT1G03055	Chr1	710018	711858	-	3.92587	5.13818	4.43923	3.35616	7.06501	7.92587	2.49915	2.36377
AT1G03060	Chr1	712440	727554	-	3.99219	3.96966	3.34173	3.09773	3.51622	4.14287	2.53222	2.60803
AT1G03070	Chr1	729830	731566	+	0.313901	0.484735	4.71759	4.92628	0.389273	0.988927	78.9281	68.7104
AT1G03080	Chr1	731554	738307	-	6.65701	6.99543	9.46855	10.4996	7.49961	8.49257	11.2574	10.9331
AT1G03090	Chr1	739544	744185	+	10.2192	10.0777	15.1703	14.8134	6.609	7.76491	23.4316	21.3437
AT1G03100	Chr1	743885	746702	-	1.12968	1.52716	2.45135	2.72976	1.05282	1.05452	1.33866	1.12802
AT1G03103	Chr1	747197	748058	+	0	0	0	0	0	0	0	0.108899
AT1G03106	Chr1	748101	749035	-	0	0	0	0	0	0	0.446315	0.0746204
AT1G03110	Chr1	749246	751977	+	5.68944	6.30179	7.81855	7.2635	11.0653	8.71563	2.99581	3.62399
AT1G03120	Chr1	752191	753141	+	1.55354	0.387719	0.624277	0.559101	0.700568	2.57076	0.994097	0.664821
AT1G03130	Chr1	753307	754263	-	1022.43	1043.49	259.179	268.906	713.072	841.616	129.432	131.226
AT1G03140	Chr1	754261	756304	-	23.7387	23.7908	34.0331	33.5467	20.6	22.9067	49.6579	49.7248
AT1G03150	Chr1	756414	758679	+	9.0042	11.3045	19.6092	19.0648	13.8352	13.7608	23.9603	21.6237
AT1G03160	Chr1	761261	766195	+	27.4358	27.5604	12.5815	12.4914	18.4357	19.4405	7.18395	8.29708
AT1G03165	Chr1	766336	767325	+	0.779247	2.67407	3.78892	3.74591	1.54617	0.545549	2.43777	2.44545
AT1G03170	Chr1	768376	770685	+	0.269311	0.211239	0.442158	0.32637	0.305349	0.377088	0.150447	0.21129
AT1G03180	Chr1	773358	775363	+	1.67612	1.62096	9.36212	8.57427	2.34312	1.76017	8.8782	9.62347
AT1G03190	Chr1	775527	780063	+	2.25936	3.19529	5.38692	4.14304	3.59998	3.47511	6.13105	5.02237
AT1G03200	Chr1	780519	782947	+	2.85247	2.51706	4.86335	2.99592	2.82991	2.42494	3.98374	3.83645
AT1G03210	Chr1	782904	784347	+	6.59007	7.77941	4.50542	3.47848	5.66622	5.10582	6.59716	7.99671
AT1G03220	Chr1	786832	788723	+	55.95	56.0681	22.3018	22.1042	27.1712	21.8381	278.567	272.074
AT1G03230	Chr1	789820	791690	+	22.3748	20.1817	13.733	11.7135	10.7454	9.5118	20.0627	20.1632
AT1G03240	Chr1	792222	793061	-	0	0	0.143572	0	0	0	0.127013	0
AT1G03250	Chr1	793315	795404	-	15.1633	15.2668	10.37	11.5688	17.9527	15.6232	14.9357	13.2994
AT1G03260	Chr1	795449	798492	-	3.75529	3.88713	4.62605	4.59569	4.51956	4.61164	5.05545	4.9748
AT1G03270	Chr1	799115	802626	+	1.76158	2.3144	2.7587	2.93181	3.89476	2.95987	0.590451	0.9477
AT1G03280	Chr1	802970	807067	+	7.81704	10.9161	14.6602	14.3358	11.7001	12.2107	21.7334	20.6321
AT1G03290	Chr1	807361	813217	+	3.64572	3.40569	4.24363	4.13506	3.51642	3.81436	6.38371	5.86357
AT1G03300	Chr1	811033	813087	-	1.80934	2.30185	3.39417	3.3942	2.75821	2.7188	1.89826	1.69651
AT1G03310	Chr1	813413	816813	+	27.817	27.8184	32.7718	29.6367	11.9799	13.2208	8.9434	7.19098
AT1G03320	Chr1	816989	817768	+	0.380175	0.521845	0.448126	0.215004	0.880058	0.709758	0.297331	0.497114
AT1G03325	Chr1	817053	817179	-	0	0.96776	0	0	0	0	0	0
AT1G03330	Chr1	817934	819564	-	17.1937	14.6325	15.6055	17.8268	17.3989	16.0497	24.6529	25.7199
AT1G03340	Chr1	819612	821477	+	2.06317	2.30606	1.92818	2.03357	0.701777	0.742844	0.737639	0.508726
AT1G03350	Chr1	822582	824411	-	14.6681	14.5672	9.57523	9.9984	15.2267	13.7034	21.9179	21.3011
AT1G03360	Chr1	824517	826400	+	7.03968	8.14452	32.0656	27.3377	13.1033	12.4854	24.2774	23.3019
AT1G03365	Chr1	826523	830394	+	4.26969	4.02664	6.24579	7.36564	4.90635	5.69883	6.00591	6.21764
AT1G03370	Chr1	830550	835412	+	6.31598	5.77452	3.08412	3.09482	4.63731	3.89501	5.42115	5.40247
AT1G03380	Chr1	835767	841374	+	6.77458	6.67553	6.04541	6.38949	7.45841	8.02868	8.8361	8.43077
AT1G03390	Chr1	841033	842419	-	0	0	0.0566624	0	0.127174	0	0.200509	0.0502853
AT1G03395	Chr1	841677	842159	+	0	0	0.342944	0	0.384854	0	0.30339	0
AT1G03400	Chr1	842659	844252	-	14.5598	15.9796	4.64967	4.13521	9.79946	9.65444	13.2933	13.5868
AT1G03410	Chr1	844436	847684	-	7.9053	8.41426	5.47843	5.70211	8.64034	9.45083	5.47532	4.8093
AT1G03420	Chr1	846664	847740	+	16.0166	16.3188	9.19637	7.5172	16.3813	18.7849	7.49002	5.95909
AT1G03430	Chr1	847793	849622	+	8.11535	7.75787	6.98223	7.17117	3.52238	4.86989	8.27369	6.19641
AT1G03440	Chr1	852151	854298	+	9.26821	9.2291	10.7541	10.3427	12.0273	13.4118	9.54612	9.41392
AT1G03445	Chr1	854410	859702	-	0.0325758	0.0670725	1.55513	1.5291	0.193909	0.296481	0.356681	0.255576
AT1G03457	Chr1	860761	864373	-	2.54449	2.32846	3.31501	3.0295	5.13731	4.12533	2.12968	1.89123
AT1G03470	Chr1	865895	867734	-	2.74543	2.64692	7.45467	7.6893	2.07521	2.24241	2.30054	2.56422
AT1G03475	Chr1	868853	871309	-	150.045	160.31	190.185	186.459	120.087	106.33	55.9239	56.74
AT1G03490	Chr1	871874	872907	+	0	0.0720672	0	0	0	0.147027	0	0.0823823
AT1G03495	Chr1	873166	874477	+	3.45579	3.3484	10.3634	9.92521	6.65524	8.06463	4.98152	3.98715
AT1G03502	Chr1	875358	875472	-	1.55849	0.534815	1.37779	2.20347	0.773083	1.0911	0	1.22273
AT1G03506	Chr1	875518	875605	-	0	0	1.80538	1.73239	0	2.85943	0	0.801097
AT1G03510	Chr1	876087	877557	-	1.45035	1.03689	3.31232	2.5974	1.13911	0.761541	2.0323	1.28012
AT1G03515	Chr1	877648	877720	+	0	0	0	0	0	0	0	0
AT1G03520	Chr1	877861	880260	-	2.70202	2.88154	4.70396	3.54989	2.68065	2.70655	4.29147	3.42444
AT1G03530	Chr1	880384	883600	-	5.01802	5.53124	12.502	12.1427	8.17653	7.47332	9.70433	8.85211
AT1G03540	Chr1	883683	885612	+	1.33551	1.54872	2.6463	2.70859	1.32494	1.70876	1.83686	1.44521
AT1G03545	Chr1	885941	887973	+	2.46963	2.99111	3.596	3.28629	2.88247	3.40711	3.5221	2.39347
AT1G03550	Chr1	885623	887957	-	3.17769	3.78026	4.18266	3.71403	3.36273	3.46063	3.42411	2.60388
AT1G03560	Chr1	890155	892493	-	3.07766	2.81635	2.88876	3.00834	2.29941	3.5645	4.42771	4.76958
AT1G03570	Chr1	892514	892586	+	0	0	0	0	0	0	0	0
AT1G03580	Chr1	892885	894195	+	0.271042	0.186022	0.29952	0.114964	0.201674	0.142317	0.794924	0.372134
AT1G03590	Chr1	894238	897719	-	4.80401	4.61594	5.20257	6.24877	9.57174	8.38016	8.73542	7.88353
AT1G03600	Chr1	898480	899795	+	407.151	412.734	218.701	206.879	364.925	388.715	82.1036	85.4365
AT1G03610	Chr1	900732	903071	+	15.313	14.8164	8.07282	7.89208	11.2429	12.6549	13.0016	12.1609
AT1G03620	Chr1	904032	907644	-	0.553954	0.587568	1.46917	1.19617	0.699456	0.705131	0.472628	0.395099
AT1G03630	Chr1	907523	909651	+	153.459	163.493	175.174	169.132	115.552	130.128	81.6843	81.7079
AT1G03640	Chr1	909811	909884	-	0	0	0	0	0	0	0	0
AT1G03650	Chr1	910023	911293	-	2.8881	3.62259	4.04996	5.85749	2.47005	2.09168	4.59541	3.59416
AT1G03660	Chr1	911310	913809	-	0.697422	1.19664	0.0770697	0.0986049	0.778394	0.488263	0.136362	0.205188
AT1G03670	Chr1	914222	916223	-	0	0	0	0	0	0	0.075069	0.150611
AT1G03680	Chr1	916772	918065	-	403.884	427.674	155.509	147.83	248.002	256.439	70.6379	68.5302
AT1G03687	Chr1	918285	920593	+	7.50969	7.71015	15.1671	14.0186	9.99429	8.67703	8.06976	7.1372
AT1G03700	Chr1	920950	922099	+	0.106134	0.291369	0	0	0.105294	0.0743041	0	0
AT1G03710	Chr1	923390	924731	+	0.356406	0.428066	0.393852	0.655075	0.26519	0.124759	0.627169	0.559241
AT1G03720	Chr1	924896	926374	-	0.107678	0	0	0	0	0	0	0
AT1G03730	Chr1	930715	931986	-	7.89792	5.13271	3.33662	2.96455	2.14955	1.3701	3.33443	2.85143
AT1G03740	Chr1	933426	937153	+	8.06274	9.26885	4.98952	4.98321	3.4567	3.58842	4.23389	4.6313
AT1G03743	Chr1	937207	937288	-	0	0	0	0.620237	0	0	0	1.72088
AT1G03746	Chr1	937401	937486	-	0	0	0	0	0	0	3.26948	0
AT1G03750	Chr1	937826	941163	+	1.34355	1.44903	4.15719	4.28761	1.1425	1.94842	4.30318	4.46733
AT1G03760	Chr1	941062	943378	-	3.79248	3.13226	16.4797	16.4677	4.71905	5.40022	16.1374	15.7849
AT1G03770	Chr1	944572	947683	+	1.07678	1.71317	4.45675	4.81632	2.33075	2.22728	4.82315	5.03036
AT1G03780	Chr1	947520	951851	-	8.76279	8.49766	1.85044	2.08661	8.44711	8.02244	0.221969	0.361837
AT1G03790	Chr1	954290	956145	+	0	0.0328673	0.127009	0.0270831	0	0	0.0749071	0
AT1G03800	Chr1	957104	958384	-	0.138803	0.333423	0.368128	0.981234	1.10164	0.825995	0.434227	0.544496
AT1G03810	Chr1	958759	959610	+	0	0	0	0	0	0	0	0
AT1G03820	Chr1	959790	960917	-	5.83294	5.84262	8.08336	6.59752	4.9266	5.35286	0.308236	0.432891
AT1G03830	Chr1	961684	966791	-	3.9726	3.1519	8.74261	9.81521	2.5436	3.07708	6.19183	6.25557
AT1G03840	Chr1	967470	970335	-	0.277174	0.285346	0.204197	0.130627	0.274981	0.517463	0.108387	0.144972
AT1G03850	Chr1	975871	977912	-	1.68978	1.87766	0.640223	1.50172	1.83607	2.30969	2.26553	2.58833
AT1G03860	Chr1	979307	982003	-	36.7918	37.4623	165.607	165.667	51.4415	49.2024	148.246	140.438
AT1G03870	Chr1	982381	983545	-	20.6059	22.5229	21.7251	21.8394	127.049	78.0078	15.4591	14.0708
AT1G03880	Chr1	985751	988147	+	0	0	0.0480919	0	0	0	0.0425452	0
AT1G03890	Chr1	989198	991021	+	0	0	0	0	0	0	0	0
AT1G03900	Chr1	991106	993127	+	33.9133	36.1188	54.1308	49.9959	35.5656	36.6429	73.5137	78.1332
AT1G03905	Chr1	993400	995990	+	0.395992	1.223	2.3922	2.57541	1.17858	1.15514	5.72948	6.73136
AT1G03910	Chr1	996076	1000630	+	18.598	17.9698	34.5979	35.2948	17.7637	16.6332	43.5277	40.2957
AT1G03920	Chr1	1001116	1004411	+	0.277979	0.545095	1.89577	1.8865	0.393972	0.556035	0.683272	0.436181
AT1G03930	Chr1	1004688	1008371	+	9.36449	9.6784	9.05788	10.4466	9.61832	8.4586	9.19075	9.99765
AT1G03935	Chr1	1008810	1008897	+	1.02108	0.700792	2.70807	2.30985	2.02601	0	0.798579	0.801097
AT1G03940	Chr1	1009228	1011146	-	3.24212	3.8781	11.9971	11.8395	6.20321	7.52277	5.61462	4.76022
AT1G03950	Chr1	1011151	1013366	-	7.55481	6.61539	4.91318	3.14302	5.42745	5.16751	9.10052	9.19735
AT1G03960	Chr1	1013643	1017958	+	3.85119	3.97732	10.0194	10.1433	2.00133	2.20832	6.91321	5.98541
AT1G03970	Chr1	1018058	1019248	+	21.28	22.3588	17.7865	16.8048	10.4407	11.8643	41.5164	43.4079
AT1G03980	Chr1	1019311	1022109	-	0.149805	0.205629	1.98653	1.73677	0.445859	0.157317	0.468643	0.352591
AT1G03982	Chr1	1022251	1023720	-	0	0	0	0	0	0	0	0
AT1G03987	Chr1	11101	11373	+	0	0	0	0.184703	0.324013	0.914596	0	0.256233
AT1G03990	Chr1	1024740	1027617	+	0.521677	0.664929	2.43772	2.76063	0.591486	0.913061	3.78856	4.56061
AT1G03993	Chr1	23312	24100	-	3.38201	3.32698	6.3784	6.43929	5.70394	4.183	5.90725	5.83744
AT1G03997	Chr1	32727	33010	+	0	0	0	0.177524	0	0	0.245499	0.738821
AT1G04000	Chr1	1027853	1029120	-	6.73092	8.51736	5.45462	5.51164	9.25137	10.3082	11.0219	10.1215
AT1G04003	Chr1	43087	43296	-	0	0	0	0	0	0	0	0
AT1G04007	Chr1	72646	73109	-	9.01772	9.34944	21.5417	19.857	19.4156	13.7012	24.0091	21.2247
AT1G04010	Chr1	1030957	1036265	-	1.79732	1.78178	4.00174	3.70818	2.41049	2.35348	3.77447	3.52525
AT1G04013	Chr1	74435	74684	+	28.8978	25.2201	39.4247	31.4752	28.6693	22.729	29.0182	27.9901
AT1G04017	Chr1	90169	90402	-	4.19389	2.09335	14.4934	18.9745	10.2127	6.4061	8.34909	15.5543
AT1G04020	Chr1	1036493	1040263	+	5.2382	5.09715	2.34714	2.92183	9.53927	7.00796	0.477019	0.506671
AT1G04023	Chr1	91356	91686	-	3.49953	4.24935	7.13946	7.45976	1.33533	2.45001	3.15802	2.95678
AT1G04027	Chr1	234006	234160	-	0	0	0.506671	0.324124	0	0.802484	2.68941	2.24824
AT1G04030	Chr1	1040375	1042893	+	5.7977	6.41258	8.59893	9.64679	10.6005	8.65462	4.12211	4.28548
AT1G04033	Chr1	255022	255385	+	0	0	0	0	0	0	0	0
AT1G04037	Chr1	258717	258964	-	1.43861	1.23419	2.54361	1.42378	0.713615	1.25896	1.4064	0.846503
AT1G04040	Chr1	1042362	1043888	-	16.9325	19.2563	29.9384	29.8845	52.9113	36.4221	7.93284	8.21456
AT1G04043	Chr1	267993	268337	-	0	0	0.68489	0.292088	0	0	0.201966	0.202603
AT1G04047	Chr1	270067	270518	+	4.1364	4.32595	7.66186	7.12929	5.08075	4.55067	13.0942	11.8992
AT1G04050	Chr1	1045598	1049865	-	0.840113	0.747429	2.06307	2.11163	0.987813	1.0674	0.876059	0.976469
AT1G04053	Chr1	275473	276320	-	1.53692	1.16031	1.49459	1.12995	1.67724	1.076	2.76463	3.37625
AT1G04057	Chr1	276543	276730	+	0.950098	1.30415	2.51981	1.07464	2.82775	0.33258	0.371531	0.745406
AT1G04063	Chr1	291594	292062	-	0	0	0	0	0	0	0	0
AT1G04067	Chr1	303463	303978	-	3.27738	3.66997	2.13491	1.95104	1.88242	3.74363	2.56321	3.9246
AT1G04070	Chr1	1050505	1051195	-	5.1498	6.98049	9.67449	10.7031	9.57951	10.4556	20.4401	18.7875
AT1G04073	Chr1	304481	304714	+	14.488	14.6535	12.4711	15.0933	12.4821	13.613	11.0327	10.1702
AT1G04077	Chr1	311828	312885	-	10.3374	9.51737	10.1047	10.4091	6.75369	11.0617	12.2257	9.82462
AT1G04080	Chr1	1051312	1056828	+	27.6258	26.8272	59.4343	55.8841	36.6709	36.9233	40.9455	37.3359
AT1G04083	Chr1	314189	314464	+	26.1657	29.0434	25.7021	22.6533	23.7154	23.0678	32.0854	30.9194
AT1G04087	Chr1	402086	402295	+	0	0	0.375761	0	0	0	0	0
AT1G04090	Chr1	1057041	1059455	+	0.168406	0.520114	0.334979	0.380961	0.334148	0.353702	0.954888	0.924868
AT1G04093	Chr1	424666	425165	+	0	0	0	0	0.353232	0.124634	0	0.13967
AT1G04097	Chr1	455880	456199	-	15.8732	19.3036	25.8498	20.6311	12.1561	11.5027	31.1446	30.3689
AT1G04100	Chr1	1059470	1061210	+	1.49415	1.86449	2.22153	2.88069	1.54971	1.80682	3.50569	4.47585
AT1G04103	Chr1	459122	461922	+	0.103056	0.141459	0.0911068	0.0582821	0	0.144298	0.644792	0.404266
AT1G04105	Chr1	1059730	1060349	-	3.31471	3.3366	4.29788	5.87374	3.28849	4.33182	8.29568	8.49522
AT1G04107	Chr1	471127	471499	-	9.55206	9.99758	7.60007	4.4567	18.7161	12.0373	5.41617	6.37001
AT1G04110	Chr1	1061297	1063810	-	5.76202	5.48307	0.687525	0.939611	4.41885	4.18247	1.38234	1.3867
AT1G04117	Chr1	494008	495549	-	2.13294	2.13648	1.68178	2.83635	1.48697	1.53363	4.50852	3.57297
AT1G04120	Chr1	1064264	1071081	-	7.30273	8.01708	13.0797	12.4793	10.742	11.4425	16.207	15.1296
AT1G04123	Chr1	495887	496191	+	0	0	0.516672	0.165261	0.289906	0.613742	2.28541	0
AT1G04127	Chr1	551289	551530	-	0	0	0	0	0.365691	0	0	0
AT1G04130	Chr1	1073274	1075569	+	2.72312	3.28102	10.3785	11.0882	7.68449	8.93912	19.2148	17.8037
AT1G04133	Chr1	558071	558493	-	0.210507	0	0.372199	0.595251	0	0	0.164636	0.165155
AT1G04137	Chr1	559735	560252	+	0	0.117928	0	0	0	0	0	0
AT1G04140	Chr1	1075543	1080631	-	24.4344	25.0279	38.8773	36.8389	23.2816	22.9812	23.6037	23.4996
AT1G04143	Chr1	583471	583861	-	0	0	0	0	0	0	0	0
AT1G04147	Chr1	636337	636615	-	2.23683	2.41244	7.62741	7.40938	4.12126	2.68457	13.7453	11.2816
AT1G04150	Chr1	1081024	1084432	-	0.0260663	0.0178899	0.0921761	0.0589662	0	0.164241	0	0.0613516
AT1G04153	Chr1	637772	638232	+	0	0	0.682905	0.109216	0	0.135201	0.151036	0
AT1G04157	Chr1	742298	742523	-	3.94818	6.23237	9.77313	10.7177	3.91695	8.56875	16.0568	12.3903
AT1G04160	Chr1	1086170	1096511	+	1.81364	1.7262	2.10251	2.52551	2.08786	2.14416	0.896555	0.698028
AT1G04163	Chr1	744724	746148	+	1.18529	1.1132	2.26116	2.68131	1.2378	1.22289	1.12216	0.880982
AT1G04167	Chr1	760884	761100	-	0	0	0	0.232589	0	0	0	0
AT1G04170	Chr1	1096882	1099902	+	36.9187	39.6298	63.545	65.5	56.7643	51.1249	45.0476	42.8664
AT1G04173	Chr1	767037	767386	-	0.870923	2.09207	5.00462	3.44779	0	0.609731	3.74627	3.0748
AT1G04177	Chr1	780107	780410	+	0	0	0	0	0	0	0.229295	0
AT1G04180	Chr1	1104493	1106242	+	0.161615	0.147893	0.381002	0.152332	0.160336	0.188577	0.0842648	0.380388
AT1G04183	Chr1	845677	847684	+	9.118	9.96402	6.33907	5.6322	9.74847	11.3106	5.88489	4.79221
AT1G04187	Chr1	875056	875190	-	2.65176	1.81997	7.61898	5.99871	4.60388	0.464123	3.11088	4.16092
AT1G04190	Chr1	1106354	1108726	-	8.52006	10.3191	12.0736	14.2073	16.1595	15.0438	11.4161	12.0419
AT1G04193	Chr1	875224	875341	-	3.03706	1.0422	2.01369	1.28818	0.75326	0	0.593815	1.19138
AT1G04197	Chr1	875679	875824	-	0.612649	0	0.541614	1.38591	0.607803	2.57348	0.479147	2.88395
AT1G04200	Chr1	1109395	1114156	+	6.43726	7.06885	4.60961	3.80435	6.73759	5.07004	3.62485	2.70196
AT1G04203	Chr1	913390	913596	+	0.862467	1.77579	0.762467	0	1.28347	0.905716	0	0.338327
AT1G04207	Chr1	926989	927201	-	0	0	0	0	0	0	0	0
AT1G04210	Chr1	1114375	1119740	+	10.8609	10.6878	12.9065	12.2846	12.0698	11.8624	12.923	11.4019
AT1G04213	Chr1	937032	937142	-	0	0.554262	0	0.45672	0.801195	0	0	1.26719
AT1G04217	Chr1	1008592	1008736	+	4.31833	3.38716	4.90838	2.0933	0	3.02325	1.9299	3.38797
AT1G04220	Chr1	1119699	1122787	-	1.26037	1.3721	2.49741	2.65452	2.54391	3.40781	3.84091	4.36449
AT1G04223	Chr1	1009073	1009190	+	0.759266	3.64771	7.38355	4.72334	2.25978	1.06312	2.96907	2.97844
AT1G04227	Chr1	1009249	1009357	+	0	3.38716	19.6335	14.8857	1.63206	3.45514	7.07629	3.22664
AT1G04230	Chr1	1125515	1128789	+	6.13262	5.67294	6.2073	6.68516	7.18631	8.74242	6.98587	7.14736
AT1G04233	Chr1	1018123	1018515	-	31.9531	31.8842	23.2397	26.0167	14.164	16.976	60.969	58.85
AT1G04237	Chr1	1043118	1043416	+	16.0975	18.0042	26.8808	28.9971	51.1636	35.6877	6.99426	9.82285
AT1G04240	Chr1	1128149	1129690	-	6.79891	7.84545	5.7464	6.04223	15.0468	14.8028	2.39574	2.52052
AT1G04243	Chr1	1072574	1072781	-	0	0	0	0	0	0	0.335635	0
AT1G04247	Chr1	1120225	1122527	+	1.1577	1.2448	2.11517	2.07329	1.56967	2.62062	3.22935	3.45147
AT1G04250	Chr1	1136078	1138664	+	10.8598	12.7308	20.3342	20.4848	55.8768	59.2175	8.80983	7.14418
AT1G04253	Chr1	1134308	1134998	-	0	0	0	0	0	0	0	0
AT1G04257	Chr1	1178925	1179177	+	0	0	0	0	0	0	0	0.276569
AT1G04260	Chr1	1140278	1141565	-	6.5573	8.14813	7.81069	6.36285	6.98478	7.1519	10.7427	10.5599
AT1G04263	Chr1	1215731	1215832	-	0	0	0	0	0	0	0	0.683289
AT1G04267	Chr1	1216552	1216692	+	1.89009	3.02682	8.35469	6.05721	7.50055	2.20541	7.3911	8.403
AT1G04270	Chr1	1141558	1143131	-	228.774	229.938	191.528	186.696	366.371	340.341	189.385	187.189
AT1G04273	Chr1	1216722	1216866	+	1.2253	0.420475	3.7913	4.5042	1.82341	2.14457	4.31233	7.20987
AT1G04277	Chr1	1216921	1217062	+	0.625592	2.57615	1.65917	1.41519	0	0.875951	1.95708	6.38057
AT1G04280	Chr1	1143436	1147092	-	3.53531	3.45886	1.39646	1.99936	5.33565	3.39663	2.11782	2.41957
AT1G04283	Chr1	1299553	1299797	+	0	0	0	0	0	0	0	0
AT1G04287	Chr1	1333696	1334013	+	0	0	0	0	0	0	0	0
AT1G04290	Chr1	1147297	1148534	-	10.9283	11.5347	9.44165	10.0197	15.6879	16.9827	9.1297	10.3277
AT1G04293	Chr1	1382790	1383060	-	0	0	0	0	0	0	0	0
AT1G04295	Chr1	1147781	1148436	+	21.082	22.4215	18.2108	18.4756	29.6965	32.4483	17.7467	19.444
AT1G04297	Chr1	1385478	1386133	-	1.62501	2.60233	4.07036	4.67163	3.22432	2.65456	2.96545	3.61226
AT1G04300	Chr1	1148564	1154668	-	12.5977	11.9193	16.3542	16.3604	12.8804	12.2429	22.0787	21.3924
AT1G04303	Chr1	1388988	1389226	+	7.80551	7.653	8.21486	6.51638	5.16251	6.76571	10.1744	6.70709
AT1G04307	Chr1	1429442	1429890	-	0	0	0	0	0	0	0.154736	0
AT1G04310	Chr1	1154740	1157814	-	1.83056	1.75416	2.07633	1.44545	3.04965	2.12789	3.10645	2.4117
AT1G04313	Chr1	1444692	1445040	-	0.763617	1.04818	0.900104	2.73509	0.252526	0.356404	0.199073	0.399401
AT1G04317	Chr1	1446155	1447315	+	1.5303	1.41788	2.29988	2.63961	1.06274	0.535681	0.418893	0.120061
AT1G04320	Chr1	1159023	1159094	+	0	0	0	0	0	0	0	0
AT1G04323	Chr1	1446835	1447074	+	3.33128	3.04844	5.2356	5.44258	2.20329	1.03654	0.868454	0.290398
AT1G04327	Chr1	1461934	1462158	+	0	0	0	0	0	0	0	0
AT1G04330	Chr1	1161289	1161983	-	1.15203	0.702811	0.678969	0.506735	1.52389	0.537688	0.30033	0.401703
AT1G04333	Chr1	1462043	1462341	-	0	0	0	0	0	0	0	0
AT1G04337	Chr1	1496735	1497103	+	0	0	0	0	0	0	0	0
AT1G04340	Chr1	1162905	1164862	-	8.42393	11.3295	9.40303	10.3462	13.0002	11.9143	12.2449	14.4197
AT1G04343	Chr1	1508646	1509016	-	20.8317	24.3218	38.1028	34.9372	21.1421	19.9485	14.4196	13.3379
AT1G04347	Chr1	1509751	1510162	+	18.7587	13.7624	16.5837	16.4619	21.605	21.1334	20.5731	29.0962
AT1G04350	Chr1	1164910	1167136	+	16.0813	16.4669	9.88328	9.77549	24.9123	27.9355	12.2744	12.3806
AT1G04353	Chr1	1512618	1514563	+	3.65197	3.94762	5.81136	5.39568	5.07232	5.72069	3.24889	2.79355
AT1G04357	Chr1	1523561	1524070	-	1.21929	0.597734	0.615953	0.985082	1.03684	0.853623	1.63474	2.73315
AT1G04360	Chr1	1167288	1169035	-	0.966141	0.593286	0.179815	0.172544	0.908052	0.533994	0.238614	0.159577
AT1G04363	Chr1	1523594	1523944	+	1.51853	0.694802	0.671231	1.43132	1.75761	1.41749	2.37526	3.77269
AT1G04367	Chr1	1524572	1525243	-	0	0.0907275	0.233732	0.224282	0.131148	0	0	0.207427
AT1G04370	Chr1	1175033	1175769	+	0	0	0.106704	0	0	0	0.0943972	0.18939
AT1G04373	Chr1	1538273	1538485	-	0	0	0	0	0	0	0	0
AT1G04377	Chr1	1542969	1543288	-	0	0	0	0	0	0	0	0
AT1G04380	Chr1	1176544	1178489	-	0	0	0	0.0328791	0.0576777	0.0407019	0	0
AT1G04383	Chr1	1543157	1543395	+	0	0	0	0	0	0	0	0
AT1G04387	Chr1	1543643	1544094	+	0	0	0	0	0	0	0	0
AT1G04390	Chr1	1179310	1183705	-	1.76848	2.14605	3.89725	4.16003	2.39018	2.06351	6.93561	6.25369
AT1G04393	Chr1	1653221	1653625	-	0	0	0	0	0	0	0	0
AT1G04397	Chr1	1661408	1661615	+	0	0	0	0	0	0	0.334021	0
AT1G04400	Chr1	1185512	1188697	-	181.691	190.576	174.751	173.91	67.512	65.3217	165.782	157.889
AT1G04403	Chr1	1693476	1693805	-	0	0	0	0	0	0	0	0
AT1G04407	Chr1	1713479	1713741	-	0	0	0	0.191024	0	0	0	0
AT1G04410	Chr1	1188995	1191459	-	251.438	255.822	174.368	163.293	226.353	205.753	246.423	237.671
AT1G04413	Chr1	1717730	1718090	+	8.36665	9.28889	8.91938	14.4733	6.10329	4.30696	18.0908	17.1825
AT1G04417	Chr1	1719300	1719660	-	0	0	0.435092	0.139167	0	0.344557	1.34719	0.579187
AT1G04420	Chr1	1191519	1193885	+	66.5036	70.7311	95.8202	92.2432	44.2705	47.9253	28.3247	26.9418
AT1G04423	Chr1	1727263	1727416	+	0	0	0	0.326229	0.572282	0.403848	0.90229	0.452568
AT1G04425	Chr1	1194187	1196890	+	0.755616	1.03719	0.697048	0.46449	1.20594	1.08101	0	0.0257749
AT1G04427	Chr1	1729587	1729891	+	0	0.199898	4.89229	5.92987	0.866867	0.20391	5.92257	4.7987
AT1G04430	Chr1	1197956	1201580	+	20.2419	21.1583	15.7935	14.0808	20.3979	18.7693	17.3835	15.5733
AT1G04433	Chr1	1762363	1762694	-	28.6303	26.2607	3.54823	3.9344	41.9421	41.3992	3.97606	3.35882
AT1G04437	Chr1	1764573	1764830	+	5.50909	5.90784	10.9582	9.34683	8.19828	7.47275	12.6565	8.91453
AT1G04440	Chr1	1202160	1206010	+	8.11987	7.55184	14.9686	14.7156	7.41485	7.08972	13.3504	12.0533
AT1G04443	Chr1	1839483	1839730	-	0	0	0	0	0	0	0.281281	0
AT1G04445	Chr1	1206760	1207940	+	0	0	0	0	0	0	0.235314	0.236056
AT1G04447	Chr1	1887404	1887729	+	0	0	0	0	0	0	0	0
AT1G04450	Chr1	1208521	1210027	+	0	0	0	0	0	0	0	0
AT1G04453	Chr1	1953734	1954193	-	0	0	0	0	0	0	0.151365	0
AT1G04455	Chr1	1210269	1210623	+	0	0	0	0.141519	0	0	0	0
AT1G04457	Chr1	1210319	1210550	-	0	0	0	0	0	0	0	0
AT1G04463	Chr1	1966019	1966940	-	9.74185	11.7833	11.9379	10.146	6.31561	6.2125	37.4161	33.9018
AT1G04467	Chr1	1968861	1969333	+	145.861	129.559	199.164	168.599	21.6594	21.741	21.9322	26.1358
AT1G04470	Chr1	1210924	1214842	-	0	0	0.160315	0.21793	0	0.0158695	0	0.035568
AT1G04473	Chr1	1989682	1990159	-	4.09717	4.85706	3.9514	2.94905	3.14095	1.56459	3.05871	4.09114
AT1G04477	Chr1	1991587	1991971	+	6.24615	5.8746	6.54451	7.84988	7.34429	6.64035	8.32269	9.07493
AT1G04480	Chr1	1215925	1217472	+	95.4336	87.7117	177.716	157.922	166.186	158.253	159.553	168.07
AT1G04483	Chr1	2010883	2011110	-	4.30474	2.14868	10.7249	14.8283	5.82367	7.12337	4.59095	5.52651
AT1G04487	Chr1	2035718	2036258	-	38.0013	36.3555	37.0855	35.3535	34.9262	34.8969	55.9671	47.8834
AT1G04490	Chr1	1217690	1220900	-	0.110662	0.132913	0.0244578	0.0625839	0.0548935	0.0193686	0.0649109	0.0434104
AT1G04493	Chr1	2055991	2056305	+	2.26329	2.13585	9.00391	4.47993	1.96471	0.990327	3.09767	1.99764
AT1G04497	Chr1	2056863	2057171	+	0	1.58361	5.3546	5.05654	0.286141	1.21154	2.25573	2.26284
AT1G04500	Chr1	1221411	1224540	-	0.0283815	0.0194789	0.0250908	0.0321017	0	0.0993491	0.155378	0.0445338
AT1G04503	Chr1	2076515	2076999	+	159.131	154.312	28.5578	29.6868	139.663	139.034	74.9311	76.4634
AT1G04507	Chr1	2088988	2089236	-	4.65663	4.42516	9.50009	9.31856	6.04127	6.01863	7.28381	5.90163
AT1G04510	Chr1	1226483	1230948	+	10.2042	10.1433	13.259	12.9142	12.3337	11.4191	10.9675	10.9397
AT1G04513	Chr1	2089765	2090866	+	5.24452	6.97736	7.27564	8.44165	8.16477	7.85174	6.68891	6.3935
AT1G04517	Chr1	2107313	2107397	-	0	0	0	0	0	0	0	0
AT1G04520	Chr1	1231452	1234033	+	5.26399	4.5337	3.77158	3.73584	10.001	11.2004	0.618883	0.647828
AT1G04523	Chr1	2107815	2108064	-	0	0	0	0	0	0	0	0
AT1G04527	Chr1	2111064	2111148	-	0	0	0	0	0	0	0	0
AT1G04530	Chr1	1234176	1236207	-	17.3122	18.1226	10.783	11.5708	46.1042	42.1758	19.2838	17.321
AT1G04533	Chr1	2127414	2127974	-	0	0	1.54263	1.43541	0	0	0.24813	0.248912
AT1G04537	Chr1	2155213	2155623	+	10.6168	16.2088	20.1124	20.2182	8.81315	7.43277	13.3869	11.2193
AT1G04540	Chr1	1236754	1239200	+	0.726066	0.622894	0.64188	0.698052	0.900403	0.965801	1.30605	1.48106
AT1G04543	Chr1	2156201	2156877	+	0	0	0.152493	0.585311	0	0	3.23773	4.05993
AT1G04547	Chr1	2156221	2156307	-	0	0	0	1.16835	1.02478	0	1.61573	3.24165
AT1G04550	Chr1	1240294	1242158	+	7.85932	7.12666	8.12712	7.51568	15.3108	14.8729	10.2445	9.37992
AT1G04555	Chr1	1242506	1244245	+	1.83795	2.06734	2.6178	2.59858	1.77276	1.17951	4.31233	5.08697
AT1G04557	Chr1	2166659	2166865	+	0.431234	0.295965	1.90617	1.95104	0.427823	0	0	0
AT1G04560	Chr1	1244947	1246060	+	0	0	0	0	0	0.111656	0.1871	0
AT1G04563	Chr1	2186933	2187182	+	0	0.734565	0.315398	1.00882	0	0.249769	0.279021	0.559803
AT1G04567	Chr1	2218886	2219282	+	5.38389	5.08074	3.76805	5.45527	4.89619	3.61219	5.61425	5.10396
AT1G04570	Chr1	1246601	1248877	-	1.63857	1.20492	2.27635	2.05193	0.232231	0.273134	3.78352	3.85666
AT1G04573	Chr1	2241511	2241745	-	0	0	0	0	0	0	0	0
AT1G04577	Chr1	2293014	2293252	-	0	0.512343	0.329975	0	0	0.261313	1.7515	0.878514
AT1G04580	Chr1	1252005	1257894	-	0	0.0103513	0.0933342	0.0341183	0	0.010559	0.660556	0.437815
AT1G04583	Chr1	2294889	2295489	+	0	0.20323	0	0.083732	0	0	1.62111	1.74239
AT1G04587	Chr1	2297262	2297553	+	11.2951	12.5709	8.0963	8.80481	13.0229	9.40368	11.9375	14.8492
AT1G04590	Chr1	1258556	1261471	-	3.5948	4.13986	10.0995	9.94102	6.73982	5.75857	7.02864	6.28597
AT1G04593	Chr1	2321382	2321962	+	0	0	0	0	0	0	0.456081	0.152506
AT1G04597	Chr1	2334333	2334600	+	0	0	0	0	0	0	0	0.676655
AT1G04600	Chr1	1261762	1272589	+	0.0574288	0.033784	0.340885	0.37118	0.0244177	0.0631804	0.275903	0.28321
AT1G04603	Chr1	2340559	2341110	+	0	0	0	0	0	0	0	1.03362
AT1G04607	Chr1	2348027	2348448	-	0	0	0	0	0	0	0.165027	0
AT1G04610	Chr1	1279351	1281619	+	0.0391512	0.0806111	0.103835	0	0.0776831	0.082229	0	0
AT1G04613	Chr1	2352131	2352912	-	0	0	0	0	0	0.255411	0	0
AT1G04620	Chr1	1282163	1286620	-	7.8512	8.23312	9.53049	9.50015	3.65732	4.28289	2.82082	2.45451
AT1G04623	Chr1	2394236	2394475	-	0	0	0	0	0	0	0	0
AT1G04625	Chr1	1287831	1289821	-	0.0892357	0.0306222	0.0394445	0.100933	0.0442649	0.0624737	0.104686	0.0700105
AT1G04630	Chr1	1289734	1291113	-	20.4061	18.5557	26.0642	23.5542	22.7354	23.1194	23.3602	26.161
AT1G04635	Chr1	1291300	1292025	+	1.22361	1.09173	5.40868	4.6364	1.45672	1.97029	5.83754	4.03197
AT1G04640	Chr1	1292023	1293399	+	23.7407	24.8834	7.87052	6.93206	21.6969	20.5953	8.62778	8.55376
AT1G04643	Chr1	2538664	2539549	-	0	0.0688914	1.06487	0.737977	0.0995836	0	2.35513	1.89005
AT1G04645	Chr1	1293770	1294264	-	0	0	0	0	0	0	0	0.140799
AT1G04647	Chr1	2620439	2621547	+	6.49419	6.7682	5.1033	3.76341	5.48833	5.164	16.8047	13.0836
AT1G04650	Chr1	1294627	1299024	-	1.03014	1.26152	2.14281	2.41029	0.781521	0.820183	1.67451	1.45793
AT1G04653	Chr1	2629836	2630043	+	0	0	0	0	0	0	0	0
AT1G04657	Chr1	2736598	2736831	-	0.381262	0.785007	0	1.07809	0.378247	0	0.894545	0.299122
AT1G04660	Chr1	1300368	1301774	-	0	0.129998	0.111633	0.21424	0.0626379	0.221011	0.0493791	0.0495348
AT1G04667	Chr1	2825588	2825979	+	0	0	0	0	0	0	0	0
AT1G04670	Chr1	1301829	1302759	+	0	0	0	0	0	0	0.0746255	0.0748608
AT1G04673	Chr1	2861646	2861855	-	0	0	0	0	0	0	0	0
AT1G04677	Chr1	2864583	2865012	-	0	0	0	0.117108	0	0.144971	0	0
AT1G04680	Chr1	1303467	1307974	-	21.6765	19.7189	10.6268	10.3532	17.7905	17.452	1.4333	1.57696
AT1G04683	Chr1	2865518	2865793	-	0	0	0	0	0	0	0	0
AT1G04687	Chr1	2987676	2987996	-	0	0	0	0	0	0	0	0
AT1G04690	Chr1	1313443	1315824	+	38.5619	38.2399	28.7826	27.7138	24.1603	25.4305	38.7633	38.0077
AT1G04693	Chr1	2987676	2988105	+	0	0	0	0	0	0	0	0
AT1G04697	Chr1	3031497	3032140	-	4.42098	4.74097	0.244274	1.64078	3.42657	2.61151	0.648302	0.541955
AT1G04700	Chr1	1316139	1321001	+	0.182673	0.288358	0.516778	0.382244	0.434949	0.332512	0.885777	0.659262
AT1G04703	Chr1	3083820	3084223	+	0	0	0	0	0	0	0	0
AT1G04707	Chr1	3111746	3112620	-	0.914768	1.18589	1.88697	0.689783	0.403348	1.13854	0.794924	0.797431
AT1G04710	Chr1	1321885	1324841	+	7.871	8.63915	12.5357	11.9779	10.3719	10.8737	8.83433	9.07431
AT1G04713	Chr1	3125307	3125610	-	0	0	0.259188	0.165806	0.290863	0.410512	0	0
AT1G04717	Chr1	3131952	3132216	-	0	0	0	0	0	0	0	0
AT1G04720	Chr1	1324923	1325008	+	0	0	0	0	0	0	0.807865	0
AT1G04723	Chr1	3173866	3174423	-	32.6948	30.6486	36.0947	32.651	15.9808	17.0834	13.7206	11.3865
AT1G04730	Chr1	1325099	1331170	-	0.965588	0.953894	0.931234	1.27418	1.29178	1.53638	1.24719	1.21669
AT1G04733	Chr1	3180548	3180737	-	2.35011	2.25811	0.415524	0.265816	1.39891	2.30343	2.9408	2.58131
AT1G04737	Chr1	3202274	3202775	-	10.8161	9.85724	15.362	15.4428	6.3328	7.94475	44.0988	46.1854
AT1G04743	Chr1	3204309	3205339	+	0.184879	0.0634431	0.245164	0.418224	0	0.0647165	0.289184	0.797763
AT1G04747	Chr1	3212812	3213012	+	0	0	0	0	0	0	0	0
AT1G04750	Chr1	1331466	1333652	-	19.2941	22.5811	18.9243	19.503	18.1743	16.2093	33.3245	31.167
AT1G04753	Chr1	3247779	3248059	-	0	0	0	0	0	0	0.49626	0.248912
AT1G04760	Chr1	1334533	1336705	+	6.90887	7.04242	6.9029	5.80306	7.30035	7.75618	5.11561	5.58077
AT1G04763	Chr1	3302153	3302420	-	0	0	0.294135	0	0	0	0	0.261032
AT1G04767	Chr1	3302720	3303761	-	0.170671	0.351406	0.226323	0.289563	0.423302	0.418201	1.13458	1.07121
AT1G04770	Chr1	1336274	1337850	-	32.503	32.2049	35.4574	33.0999	38.3375	39.0429	32.0287	30.8923
AT1G04773	Chr1	3305948	3306689	+	1.67838	1.5633	3.07353	1.83058	4.28169	1.59468	1.59392	1.59895
AT1G04778	Chr1	1339588	1340566	+	0	0.249107	0.721968	0.410535	0.270066	0.19058	0.567733	0.569524
AT1G04780	Chr1	1340553	1343794	-	11.9468	12.6	17.7562	17.6504	9.48732	9.11211	29.0163	27.6675
AT1G04783	Chr1	3361410	3362013	-	0	0	0.130239	0.0833154	0	0	0	0
AT1G04787	Chr1	3406209	3406623	+	0	0	0	0	0	0	0	0
AT1G04790	Chr1	1344989	1348869	+	19.0898	18.176	7.46691	7.72811	27.3183	28.7166	8.19896	8.04524
AT1G04793	Chr1	3422720	3423059	+	0	0	0.231664	0	0	0	0.204945	0
AT1G04797	Chr1	3470451	3470919	-	0	0.390826	0.839039	0.429395	0.75326	0.39867	0.742269	1.3403
AT1G04800	Chr1	1348452	1349479	-	69.0452	73.1864	11.8412	13.5861	121.395	121.36	19.8021	18.4408
AT1G04803	Chr1	3472127	3472559	+	0.205635	0.705658	2.54509	0.465178	0.612024	0.575857	1.60825	0.967992
AT1G04807	Chr1	3514770	3515347	+	0.307917	0.105665	0.136108	0.174139	0.152741	0	0	0.120789
AT1G04810	Chr1	1350080	1355467	+	7.99639	8.72439	16.0042	16.8396	8.48928	8.48395	42.0237	38.1074
AT1G04813	Chr1	3529514	3529760	-	0	0	0	0	0	0	0	0
AT1G04817	Chr1	3575377	3575815	+	0	0	0	0.114701	0	0	0	0
AT1G04820	Chr1	1356084	1358548	-	131.107	130.57	130.784	126.892	140.009	134.073	54.651	51.0346
AT1G04823	Chr1	3611490	3612256	-	2.3164	2.86164	1.84304	1.96503	5.28559	6.56792	0.271746	0.908676
AT1G04827	Chr1	3615292	3616092	+	1.44175	1.67455	1.9609	2.94787	2.53062	2.17402	6.76549	6.96084
AT1G04830	Chr1	1358574	1362020	-	2.91217	3.00688	4.53388	5.14489	3.37492	3.87914	6.28855	6.18706
AT1G04833	Chr1	3681804	3684152	-	13.7279	13.2372	1.60478	1.8821	5.51525	3.65371	4.14078	3.67911
AT1G04837	Chr1	3702554	3703797	-	7.99793	8.0377	6.50242	5.08854	6.7303	9.44887	10.1645	9.91647
AT1G04840	Chr1	1362227	1365028	-	0.507261	0.522217	0.868864	1.25508	0.283078	0.443915	0.520701	0.447722
AT1G04847	Chr1	3840833	3841172	-	0	0	0	0	0	0	0.204342	0.204987
AT1G04850	Chr1	1365107	1368941	-	14.0606	12.0825	24.5329	22.8467	17.8561	16.0874	35.0371	34.9295
AT1G04853	Chr1	3874538	3874896	-	10.1454	7.64234	8.53156	6.01751	2.70041	3.29153	4.2576	3.88275
AT1G04857	Chr1	3891770	3891973	-	0	0	0	0	0	0	0	0
AT1G04860	Chr1	1369036	1373104	-	5.37065	5.61891	6.40779	6.72902	5.848	5.71639	12.3278	11.5788
AT1G04863	Chr1	3937246	3937781	-	0	0	0	0	0	0	0	0
AT1G04867	Chr1	3943179	3943431	+	0	0	0	0	0	0	0	0
AT1G04870	Chr1	1373234	1375822	-	7.75454	7.67704	10.6471	11.5847	14.8758	13.0439	12.0222	12.8946
AT1G04873	Chr1	3951432	3951672	-	32.0687	23.5274	6.19148	4.16923	27.4268	30.4511	7.20709	4.62708
AT1G04877	Chr1	3960944	3961246	+	0	0	1.03675	1.16064	0.581726	1.23154	0.229295	0.230018
AT1G04880	Chr1	1375824	1379229	-	0.104327	0.0895022	0.207518	0.221253	0.38813	0.419973	0.142788	0.368326
AT1G04883	Chr1	3967959	3968239	-	87.8857	106.533	70.9881	75.8058	85.3088	75.0294	35.109	26.5388
AT1G04887	Chr1	3975947	3977256	-	0	0.0465411	0	0.0767011	0	0	0.0530354	0.212811
AT1G04890	Chr1	1380382	1382600	-	0	0	0	0	0	0	0.0626195	0.157042
AT1G04893	Chr1	3991393	3991739	+	14.0803	13.7048	16.5216	20.7038	26.414	20.6114	15.2167	14.863
AT1G04895	Chr1	1383008	1383423	-	0	0	0	0	0	0	0	0
AT1G04897	Chr1	4006868	4007021	-	0	0	0	0	0.572282	0	1.80458	0.452568
AT1G04900	Chr1	1383841	1387896	+	1.59884	1.66853	3.42715	3.71592	1.95558	1.70201	2.8092	2.62904
AT1G04903	Chr1	4007229	4007553	+	0	0.187597	0	0	0	0	1.49641	0.428895
AT1G04907	Chr1	4007237	4007397	-	0	0	0	0	0	0	0	0.432891
AT1G04910	Chr1	1387871	1391382	-	4.5783	5.43373	5.1879	6.45156	4.4668	4.17922	6.36998	6.271
AT1G04913	Chr1	4011060	4011494	-	2.65481	2.10237	2.347	3.0028	3.03902	1.85863	5.27062	4.32592
AT1G04917	Chr1	4013195	4013919	+	2.4506	1.93418	2.27478	1.94027	1.94497	1.88722	1.6291	2.1149
AT1G04920	Chr1	1391434	1395954	-	0.569827	0.755199	1.00752	1.05568	0.526333	0.866651	0.660801	0.678301
AT1G04923	Chr1	4068821	4069414	-	0	0	0.264424	0.0845778	0	0	0	0.117332
AT1G04927	Chr1	4122066	4122475	-	4.55004	4.60984	3.25629	4.28871	4.51405	3.79223	4.57527	2.54983
AT1G04930	Chr1	1396265	1399123	-	0.932152	1.34349	2.60956	2.917	1.5413	1.39221	2.47869	2.53527
AT1G04933	Chr1	4123641	4125091	+	0	0.168074	0.865986	0.657853	0.0607384	0.0857237	0.622462	0.52836
AT1G04937	Chr1	4168884	4169087	-	0	0	0	0	0	0	0	0
AT1G04940	Chr1	1399182	1400831	+	53.139	54.7242	51.4993	46.7072	49.8878	45.834	17.8954	16.7691
AT1G04943	Chr1	4191063	4191269	-	0	0	0	0	0	0	0	0
AT1G04945	Chr1	1399174	1403113	+	22.93	23.8459	23.8791	21.8426	21.9434	20.0626	9.62794	9.12763
AT1G04947	Chr1	4191471	4191781	+	0	0	0	0	0	0	0	0
AT1G04950	Chr1	1403085	1407532	-	3.79462	4.70151	5.87946	6.66392	4.06181	3.77518	6.13854	5.5468
AT1G04953	Chr1	4257863	4258638	+	3.77774	3.37843	5.86981	4.53189	1.70357	1.92348	2.32782	1.88609
AT1G04957	Chr1	4261918	4262360	+	0	0	0	0	0	0	0	0.157326
AT1G04960	Chr1	1407772	1410934	-	3.62302	3.45034	6.18242	6.59161	3.28786	3.79487	11.8613	10.5986
AT1G04963	Chr1	4289280	4289537	+	0	0	0	0	0	0	0	0
AT1G04967	Chr1	4338942	4339324	-	0	0	0	0	0	0	0	0
AT1G04970	Chr1	1411088	1413628	+	6.18797	6.4544	17.246	16.2323	6.69397	6.21681	29.9123	27.7301
AT1G04973	Chr1	4367768	4368494	-	6.10964	10.5668	14.5834	15.2031	6.78867	8.29804	22.1713	23.4875
AT1G04977	Chr1	4368980	4369618	+	20.436	21.6587	15.3627	16.3533	30.7564	30.9503	29.03	25.6313
AT1G04980	Chr1	1413644	1416219	-	2.51743	2.46148	14.9081	13.7885	3.35283	3.18688	17.7736	16.5581
AT1G04983	Chr1	4391438	4391676	+	0	0	0	0	0	0	0	0
AT1G04985	Chr1	1416342	1419028	-	6.3146	7.23821	10.1419	9.1616	8.03581	8.77223	10.3684	11.1015
AT1G04987	Chr1	4457271	4457514	-	0	0	0	0	0	0	0	0
AT1G04990	Chr1	1418612	1421864	-	7.64634	6.89718	6.18036	5.57527	2.41122	2.04568	4.14338	3.98505
AT1G04993	Chr1	4525271	4525361	-	0	0	0	0	0	0	0	0
AT1G04997	Chr1	4526960	4527365	-	0	0	0.193434	0.123742	0	0	0	0
AT1G05000	Chr1	1425539	1428870	+	0.399914	0.384258	0.707089	0.693578	1.1638	0.895931	2.35619	2.86563
AT1G05003	Chr1	4532193	4532451	-	0	0	0	0	0	0	0	0
AT1G05005	Chr1	1429048	1430057	+	0	0	0	0	0	0	0.0687885	0.0690054
AT1G05007	Chr1	4580080	4580365	-	0	0	0	0	0	0	0	0
AT1G05010	Chr1	1431177	1433011	-	51.8481	55.4534	96.4664	96.8097	82.7043	83.8837	95.7903	94.763
AT1G05013	Chr1	4611526	4611774	+	0	0	0	0	0	0	0	0
AT1G05017	Chr1	4693764	4693986	-	27.2105	22.7947	24.0555	22.8566	26.2012	23.2522	67.2857	54.3122
AT1G05020	Chr1	1435155	1437764	-	0.544577	0.373756	0.391166	0.192487	0.371435	0.285943	0.825198	0.774394
AT1G05023	Chr1	4694951	4695231	+	4.12444	2.8307	0	0.358851	2.8328	2.44328	5.45886	4.23151
AT1G05027	Chr1	4697501	4698168	-	0	0	0	0	0	0	0	0
AT1G05030	Chr1	1438048	1441934	-	2.4454	2.98021	2.18206	2.37819	2.24467	2.09602	2.91347	3.13782
AT1G05033	Chr1	4714570	4715064	-	4.31583	5.30701	4.6103	4.27135	5.53052	4.78404	9.00098	10.5813
AT1G05035	Chr1	1444983	1446117	+	0.469608	0.483454	0.553544	0.796745	0.388244	0.438361	0	0
AT1G05037	Chr1	4772747	4772953	-	0	0	0	0	0	0	0	0
AT1G05040	Chr1	1447369	1448464	-	0.081053	0.0556285	0.0716552	0.0458387	0	0	0	0.127181
AT1G05043	Chr1	4800688	4801257	+	6.7133	6.42905	11.4558	13.0675	5.11132	6.12088	15.8733	16.4133
AT1G05047	Chr1	4805676	4806124	+	43.6239	46.1349	38.0399	36.4458	24.1968	32.7621	20.0055	19.7574
AT1G05053	Chr1	4832651	4832859	+	0	0	0	0	0	0	0	0
AT1G05055	Chr1	1448631	1450902	-	3.79265	4.21308	7.2243	7.56241	5.23669	5.31045	8.22585	7.05544
AT1G05057	Chr1	4842275	4842470	+	0	0.312661	0.402739	0	0	0	1.42516	1.78706
AT1G05060	Chr1	1451002	1452873	-	3.93869	4.29909	5.3279	4.77702	3.24844	3.85381	6.19794	6.21749
AT1G05061	Chr1	1453045	1454692	-	0.431234	0.25897	0.857775	0.914549	0	0.113215	0.295106	0.549782
AT1G05063	Chr1	4842276	4842473	+	0	0.309487	0.39865	0	0	0	1.41069	1.76892
AT1G05065	Chr1	1454606	1455323	-	0.989795	1.95304	1.20317	2.09913	1.22746	1.21267	0.677346	0.776551
AT1G05067	Chr1	4902919	4903477	+	0	0	0	0	0	0	0	0
AT1G05070	Chr1	1457007	1458803	-	9.78807	9.22845	9.22131	7.96782	11.182	12.1132	6.18599	5.50738
AT1G05073	Chr1	4902989	4903304	-	0	0	0	0	0	0	0	0
AT1G05077	Chr1	4915883	4916217	-	1.06388	3.46829	0.940528	2.55709	0	2.23446	9.98463	6.26007
AT1G05080	Chr1	1459091	1460580	+	0	0	0.0527074	0.0337176	0	0	0.326399	0.327428
AT1G05083	Chr1	4920783	4921481	+	1.52723	0.873479	0.900104	0.935687	0.88384	1.15831	0.0995363	0.1997
AT1G05085	Chr1	1460988	1461671	+	0	0	0	0	0	0	0	0
AT1G05087	Chr1	1463108	1464174	+	6.82699	6.51401	6.03542	7.76895	5.86442	5.42072	11.2647	9.79786
AT1G05090	Chr1	1464239	1465876	+	4.50136	5.95544	5.99314	6.01153	4.78858	5.46748	7.97409	7.82904
AT1G05093	Chr1	4953017	4953523	+	0.175562	0.240984	0.155206	0.496435	0.174173	0.12291	0	0
AT1G05097	Chr1	4994639	4994875	-	0	0	0	0	0	0	0	0
AT1G05100	Chr1	1469541	1470882	+	0.595758	0.318019	0.234081	0.374361	0.197015	0.648804	28.2151	25.6554
AT1G05103	Chr1	4996758	4997069	+	0.571281	0.196041	0	0.323082	0	0.199976	0.67019	0
AT1G05107	Chr1	4996867	4997188	-	0.830225	0.189934	0	0.313017	0	0	0.649312	0
AT1G05113	Chr1	5036521	5036721	+	0	0	0	0	0	0	0	0
AT1G05117	Chr1	5051298	5051562	+	0	0	0	0	0	0	0	0
AT1G05120	Chr1	1471323	1476290	-	2.30668	2.87172	4.39462	4.25739	2.55454	2.41609	3.80386	3.67556
AT1G05123	Chr1	5102981	5103304	+	26.9528	34.9202	35.9847	27.2194	49.1135	40.8199	17.4229	15.5358
AT1G05127	Chr1	5131512	5131860	+	0	0	0	0	0	0	0	0
AT1G05133	Chr1	5146658	5147267	+	0	0	0.128956	0	0	0	0.114083	0.114442
AT1G05135	Chr1	1477487	1478901	-	22.2242	14.9945	9.71269	7.98857	18.3114	8.35094	1.5221	2.6105
AT1G05136	Chr1	1478923	1479064	+	0	0	0	0	0	0	0	0
AT1G05137	Chr1	5170210	5170308	-	2.71941	0.622131	2.4041	3.07587	1.7986	0.634618	3.54471	0.711178
AT1G05140	Chr1	1482546	1484060	+	33.0709	33.4423	29.1846	29.4471	29.3772	31.6094	31.8261	26.4521
AT1G05143	Chr1	5178738	5179003	-	9.72147	11.0434	13.6323	9.28951	21.9497	20.6526	15.2061	12.8871
AT1G05147	Chr1	5180695	5181248	+	0.642561	0.661507	1.84619	1.90782	2.07181	4.27363	12.5635	12.099
AT1G05150	Chr1	1484067	1487028	-	9.86713	9.24207	7.98067	7.15764	11.1875	10.3934	6.63802	6.65895
AT1G05153	Chr1	5191674	5192678	+	3.10609	3.19767	1.64757	1.22963	1.54076	3.4793	0.242924	0
AT1G05157	Chr1	5280264	5281275	+	0	0.0742617	0	0.0611927	0	0	0.0846241	0
AT1G05160	Chr1	1487378	1491006	-	1.49322	1.57924	2.53196	2.64417	1.48141	1.52525	1.89533	1.93972
AT1G05163	Chr1	5297847	5298572	-	15.0712	8.74588	5.1995	4.85068	5.47023	7.11997	7.37887	10.7667
AT1G05167	Chr1	5355737	5356795	-	0	0	0	0	0	0	0	0
AT1G05170	Chr1	1490974	1494249	-	1.627	2.14024	3.88355	4.50865	3.7663	5.39154	11.1552	10.9138
AT1G05173	Chr1	5356374	5356588	+	0	0	0	0	0	0	0	0
AT1G05177	Chr1	5396178	5396632	-	0	0	0	0	0	0	0	0
AT1G05180	Chr1	1498114	1501954	-	6.4758	7.11118	12.2678	10.8169	5.80507	4.79276	11.8115	11.9939
AT1G05183	Chr1	5402553	5403854	+	3.34579	3.37414	4.10478	2.58726	4.2677	3.63308	2.13609	3.85709
AT1G05187	Chr1	5406134	5407358	-	1.37896	2.19169	2.05318	2.38062	1.87207	1.93081	2.21371	3.41644
AT1G05190	Chr1	1502251	1503854	-	249.943	256.039	219.347	217.306	242.142	222.637	79.5686	74.084
AT1G05193	Chr1	5410578	5410828	-	0	0	0	0	0	0	0	0
AT1G05197	Chr1	5421188	5421432	+	0	0	0	0	0	0	0	0.285637
AT1G05200	Chr1	1504941	1509153	+	9.86811	10.3617	15.6024	15.2518	8.59768	7.95675	7.30549	6.45175
AT1G05203	Chr1	5445341	5445783	-	10.0491	7.31075	8.70627	7.61544	10.169	9.8495	7.23057	7.56874
AT1G05205	Chr1	1509103	1510342	-	9.02669	7.57194	7.79007	7.5764	10.0214	11.1345	10.7576	11.8595
AT1G05207	Chr1	5447212	5447570	+	4878.43	4757.96	1421.29	1259.35	4065.62	4466.22	591.325	612.463
AT1G05210	Chr1	1510404	1511684	+	3.12064	3.37923	3.5558	2.90219	4.19674	3.25285	3.3084	3.75409
AT1G05213	Chr1	5479274	5481731	-	31.5276	29.5291	31.6118	30.2008	61.8391	63.686	47.9011	44.9602
AT1G05217	Chr1	5521653	5521897	-	0	0	0	0	0	0	0	0
AT1G05220	Chr1	1511895	1512843	+	0.187216	0	0.413773	0.158817	0	0.13107	0.0732101	0.293764
AT1G05223	Chr1	5552868	5553112	+	0	0	0	0	0	0	0.284739	0
AT1G05227	Chr1	5628923	5629214	+	0.610544	0.41903	0.539753	0.172643	0.908572	0.42744	0.955001	0.71851
AT1G05230	Chr1	1512896	1518901	-	3.03213	2.77131	3.84433	3.99839	4.13804	4.12132	2.26729	2.06557
AT1G05233	Chr1	5642764	5642986	+	0	0	0	0	0	0	0	0
AT1G05237	Chr1	5646666	5646970	+	0	0	0	0	0	0.280147	0.312957	0.627887
AT1G05240	Chr1	1520278	1523024	+	1.0025	0.643647	0.457425	0.201176	1.37956	0.384883	0.15175	0.228343
AT1G05243	Chr1	5668441	5668940	-	3.91653	0.855275	6.76746	4.32923	1.41293	1.49561	2.64539	2.93307
AT1G05247	Chr1	5686093	5686180	-	2.04216	1.40158	5.41614	2.88731	1.01301	0.714857	7.18721	4.00549
AT1G05250	Chr1	1525601	1527361	-	1.5638	0.934787	0.579752	0.285288	2.15199	0.600382	0.236717	0.356195
AT1G05253	Chr1	5723094	5723467	-	130.512	118.669	48.8469	53.8758	182.406	188.412	55.6928	53.0657
AT1G05257	Chr1	5726556	5726672	+	15.3162	20.4982	39.9441	48.9399	69.1376	88.4635	93.4337	85.3168
AT1G05260	Chr1	1529767	1531485	+	2.01543	1.80885	0.685289	0.759872	1.58934	1.77279	0.282917	0.202721
AT1G05263	Chr1	5733333	5733555	-	0	0	0	0	0	0	0	0
AT1G05267	Chr1	5757508	5758385	+	0.709052	0.208559	2.41781	2.69241	0.401968	0.496406	1.18831	0.635762
AT1G05270	Chr1	1531641	1534768	-	7.9235	7.46518	9.26441	8.09481	10.7347	9.48396	12.1717	11.1851
AT1G05273	Chr1	5758382	5758576	+	0.915816	0.628545	0.404815	0.51793	2.72572	2.24406	2.14875	3.23329
AT1G05277	Chr1	5777100	5777829	+	21.3251	25.6755	30.2717	33.8374	26.2339	21.328	47.9377	41.5878
AT1G05280	Chr1	1534830	1537603	-	0.0640477	0	0.0283108	0.0181107	0.0635411	0	0	0.0251245
AT1G05283	Chr1	5828817	5829036	-	0.405635	0.556793	0.358603	0.458805	1.20728	0.567968	0.317244	0.636488
AT1G05287	Chr1	5837499	5837892	-	1.58229	2.32706	3.79681	3.83505	2.69104	1.74076	4.41962	2.66013
AT1G05290	Chr1	1539152	1540563	-	0	0	0	0	0	0	0	0
AT1G05291	Chr1	1541348	1542433	-	0	0	0	0	0	0	0	0.0641763
AT1G05293	Chr1	5855473	5855752	-	7.32324	6.99284	8.44452	9.36358	12.6353	5.79572	17.6804	15.7377
AT1G05297	Chr1	5857935	5858272	+	7.64448	6.15116	4.42774	2.98155	6.79946	7.3819	1.23697	1.24087
AT1G05300	Chr1	1544927	1547850	-	2.12667	2.75236	5.34483	4.58751	1.38647	0.701899	0.380172	0.333699
AT1G05303	Chr1	5946498	5946760	-	1.35625	0	1.19899	1.91753	1.34552	1.66163	2.38659	1.59608
AT1G05307	Chr1	5962530	5962907	+	0	0	0	0	0	0	0	0
AT1G05310	Chr1	1550503	1552588	-	2.38481	1.54907	1.20474	0.987444	1.09847	1.58016	2.36473	1.70396
AT1G05313	Chr1	5975212	5975632	-	0	0	0	0	0	0	0	0
AT1G05317	Chr1	6103076	6103655	-	9.3429	9.14533	9.20744	8.40207	8.05339	12.8674	30.3061	30.2815
AT1G05320	Chr1	1553568	1557849	+	3.13264	3.33179	2.75108	2.81584	2.88146	2.86126	0.259603	0.488291
AT1G05323	Chr1	6106370	6106595	-	0.393071	0.269774	0.347496	0.222297	0	0	0	0.308387
AT1G05327	Chr1	6106381	6107120	-	0.600231	0.659123	0.530636	0.407345	0.35729	0.588308	0.375548	0.470915
AT1G05330	Chr1	1558058	1558746	+	0	0	0	0	0	0	2.11757	1.51732
AT1G05333	Chr1	6131064	6135346	-	21.3433	24.15	38.9271	38.6037	30.331	29.7501	56.6939	53.5539
AT1G05337	Chr1	6142402	6142831	-	5.59096	5.54262	4.21045	4.68431	6.98478	5.65387	1.78144	2.4369
AT1G05340	Chr1	1558778	1559918	-	0.544995	0.427477	0.963608	0.616432	0.540684	1.14465	32.2721	35.4891
AT1G05343	Chr1	6146600	6146805	+	10.8334	13.9782	20.687	22.0562	8.59819	12.4385	7.456	6.1196
AT1G05347	Chr1	6149305	6150190	-	7.82945	6.33801	3.54956	3.23575	18.6221	12.3682	25.0429	21.8143
AT1G05350	Chr1	1560678	1564410	-	4.14067	4.58941	4.7335	4.73726	4.98145	4.04843	4.69007	4.1821
AT1G05353	Chr1	6151974	6152171	+	2.70561	2.16641	11.5609	15.5563	6.26315	15.1535	186.916	165.217
AT1G05357	Chr1	6165457	6165737	+	0.317265	0	0.560958	0.538277	0.629511	0.444232	0.24813	0
AT1G05360	Chr1	1564491	1567509	+	2.9425	3.29179	4.18814	4.11033	3.56146	3.62567	3.75112	3.41667
AT1G05363	Chr1	6205909	6206146	-	2.62379	3.60154	5.30188	7.20731	2.60304	2.88657	6.15613	7.64591
AT1G05367	Chr1	6208146	6208462	+	0.281121	0	0	0	0	0	0.659586	0
AT1G05370	Chr1	1569147	1572470	-	0.775027	0.807049	0.897802	0.725476	0.927979	0.879377	0.14631	0.0838694
AT1G05373	Chr1	6219399	6219616	+	0	0	0	0	0	0	0	0
AT1G05377	Chr1	6219474	6219731	-	0	0	0	0	0	0	0	0
AT1G05380	Chr1	1576822	1582673	+	4.76656	4.52161	6.85764	7.09118	4.96982	4.81429	7.27768	7.83657
AT1G05383	Chr1	6228598	6229148	+	0	0	0	0	0	0.113077	0	0.126719
AT1G05385	Chr1	1582671	1583761	-	15.5521	16.0386	23.1787	23.3928	12.7633	12.5981	24.8994	25.2335
AT1G05387	Chr1	6269849	6270160	+	0	0	0	0	0	0	0	0
AT1G05390	Chr1	1583772	1583846	-	0	0	0	0	0	0	0	1.85855
AT1G05397	Chr1	6271817	6272423	-	0	0.100609	0.647971	0.497418	0	0.307884	0.229295	0.690054
AT1G05400	Chr1	1584073	1585422	+	0.0658031	0.361297	2.03607	1.41414	0.456978	0.552823	1.54392	2.68457
AT1G05407	Chr1	6449229	6449460	-	0	0	0	0	0	0	0	0
AT1G05410	Chr1	1585371	1587795	-	3.62663	2.81588	6.60658	5.57293	4.86995	5.33445	7.99336	7.70242
AT1G05413	Chr1	6449436	6449682	+	0	0	0	0	0	0	0	0
AT1G05417	Chr1	6465796	6465870	-	9.60369	4.94342	15.9191	8.1469	2.38193	11.7662	7.51096	6.59281
AT1G05420	Chr1	1589973	1591013	+	1.02402	0.644244	0.75441	0.579126	1.10059	0.896146	0.46718	1.47291
AT1G05423	Chr1	6465930	6466012	-	7.5834	5.94818	6.70413	2.45069	4.2991	8.3429	6.77818	7.6495
AT1G05427	Chr1	6466092	6466189	-	1.83163	3.14273	3.23852	1.55379	4.54286	5.77044	4.29751	4.31106
AT1G05430	Chr1	1594053	1595924	-	8.6841	8.63074	13.8861	13.7406	9.9807	9.10297	12.767	13.2168
AT1G05433	Chr1	6466303	6466372	-	2.5749	6.18525	2.27635	4.36863	1.27727	9.01341	7.04833	3.03024
AT1G05440	Chr1	1596007	1597941	-	1.88227	1.95352	0.730549	0.882756	1.63966	1.60704	0	0
AT1G05443	Chr1	6500050	6500382	+	0.267573	0.183641	0	0.151323	0.265456	0.187327	0	0
AT1G05447	Chr1	6508776	6509013	-	0	0	0.331367	0.21198	0	0	0	0
AT1G05450	Chr1	1599876	1601215	+	0	0.0454992	0.175823	0	0.13154	0.0928247	0.051848	0
AT1G05453	Chr1	6525324	6525995	+	8.98917	10.4337	8.53123	9.79365	10.0984	7.40387	14.681	14.4162
AT1G05460	Chr1	1601148	1605035	-	3.56433	3.12058	4.74679	5.12988	2.60677	2.8313	3.41306	3.37005
AT1G05463	Chr1	6608326	6608520	-	10.9334	15.0077	14.0959	10.5631	15.8185	12.4385	10.3324	10.0076
AT1G05467	Chr1	6610071	6610444	+	18.7644	21.1924	18.4786	17.5972	14.3744	13.8021	26.5645	28.6981
AT1G05470	Chr1	1607202	1611841	-	2.10598	2.48343	1.62484	1.90562	2.69713	3.47152	0.943321	1.00638
AT1G05473	Chr1	6620854	6621072	-	0	0	0	0	0	0	0	0
AT1G05477	Chr1	6635120	6635339	-	0	0	0	0	0	0	0	0
AT1G05483	Chr1	6642907	6643373	-	0	0	0	0	0	0	0	0
AT1G05487	Chr1	6642987	6643520	+	0	0.228348	0	0	0	0.116465	0	0
AT1G05490	Chr1	1618504	1623490	-	0.0890657	0.122256	0.551172	0.52385	0.194395	0.187064	0.181109	0.181681
AT1G05493	Chr1	6669408	6669796	-	2.05529	0.783662	1.6151	1.93724	0.906236	0.639512	1.42882	3.04582
AT1G05497	Chr1	6670303	6670781	+	0	0	0	0.209767	0	0	0	0.145502
AT1G05500	Chr1	1624919	1629290	+	6.62395	6.30328	9.5563	10.2386	6.65219	6.44401	8.51769	8.46484
AT1G05503	Chr1	6718602	6719197	+	0.894303	0.30689	1.44945	1.26441	1.0351	1.4609	0.349713	0.584693
AT1G05507	Chr1	6813647	6814006	+	0	0	0	0	0	0	0	0
AT1G05510	Chr1	1629446	1630864	+	0.125207	0.0429661	0.0553447	0.0354047	0.0621082	0.0438284	0.244807	0.147348
AT1G05517	Chr1	6941873	6942156	-	0.312796	0.214679	0.553057	1.06139	0	0.437976	2.93562	0.490813
AT1G05520	Chr1	1630849	1636019	-	4.84456	5.67125	8.47457	8.50112	5.6925	4.89506	6.00579	5.68777
AT1G05523	Chr1	6957968	6959125	+	7.21106	7.79222	17.3616	17.4839	6.24074	8.05603	51.4173	48.5701
AT1G05527	Chr1	6959160	6959606	+	0	0	0	0.56196	0	0	0.621712	0.467755
AT1G05530	Chr1	1636249	1637915	-	0.373029	0.036574	0.047111	0.0301375	0.105737	0	0.0833549	0
AT1G05533	Chr1	6961365	6961575	+	0	0	0	0.2381	0	0	0.658544	0
AT1G05537	Chr1	7046123	7046379	-	0	0	0	0	0	0	0	0
AT1G05540	Chr1	1639223	1640880	+	1.82169	1.83863	2.03677	2.7271	3.13616	5.81414	0.167615	0.126108
AT1G05543	Chr1	7049116	7049940	+	0	0	0	0	0	0	0	0
AT1G05547	Chr1	7050831	7051141	+	0	0	0	0	0	0	0	0
AT1G05550	Chr1	1640959	1643918	-	0	0.0617928	0	0.0169727	0.238193	0.084044	0.164302	0.141275
AT1G05553	Chr1	7093113	7093594	-	1.65873	1.26491	2.60694	1.66769	2.19414	2.45157	3.74769	4.77168
AT1G05557	Chr1	7094008	7094667	-	5.65308	4.4341	2.73679	3.12092	11.7509	10.7423	4.10542	2.85118
AT1G05560	Chr1	1645300	1647436	-	23.7362	22.5103	30.9432	31.902	16.8675	17.8982	40.3789	39.4299
AT1G05562	Chr1	1645300	1647436	+	22.4476	20.7414	29.8407	30.609	16.3313	16.705	38.5257	37.3101
AT1G05563	Chr1	7176122	7176190	-	0	6.18525	5.69087	10.1935	3.8318	4.50671	15.1036	6.06047
AT1G05567	Chr1	7199048	7199428	-	0	0	0	0	0	0	0	0
AT1G05570	Chr1	1647575	1659612	-	3.23221	3.0844	3.95998	3.86455	2.05723	1.75139	2.89725	2.87744
AT1G05575	Chr1	1661550	1662260	-	2.24897	3.00128	0	0.14132	0.371863	0.262416	2.24748	1.27432
AT1G05577	Chr1	1662352	1664399	-	0.043376	0	0.0766934	0	0.215165	0.0607349	0.033924	0
AT1G05580	Chr1	1665356	1668925	-	0	0	0	0.0422178	0	0	0	0.0195225
AT1G05583	Chr1	7223055	7223258	-	0	0	0	0	0	0	0	0
AT1G05587	Chr1	7223476	7223714	-	0	0	0	0	0	0	0	0
AT1G05590	Chr1	1669350	1671903	+	4.20866	5.4428	2.7367	3.58008	5.03806	4.23708	1.52337	1.66461
AT1G05593	Chr1	7223760	7224257	+	0	0	0	0	0	0	0	0
AT1G05597	Chr1	7225309	7225589	-	0	0	0	0	0	0	0	0
AT1G05600	Chr1	1671916	1673924	+	3.09527	2.60992	7.66186	6.85194	2.41276	2.41464	5.39488	5.68942
AT1G05603	Chr1	7225434	7225776	+	0	0	0	0	0	0	0	0
AT1G05607	Chr1	7248291	7248589	+	0	0	0.262656	0	0	0	0	0.233095
AT1G05610	Chr1	1673861	1676078	-	0.240309	0.0549764	0.177038	0.271808	0.278143	0.1402	0.0626477	0
AT1G05613	Chr1	7336674	7336953	-	0	0	0	0	0	0	0	0
AT1G05615	Chr1	1677507	1678271	-	0	0	0	0	0	0	0	0
AT1G05617	Chr1	7344747	7345129	+	0	0	0	0	0	0	0	0
AT1G05620	Chr1	1678881	1681711	+	3.20066	2.90738	2.71859	2.83938	2.02351	1.95519	5.27637	5.21916
AT1G05623	Chr1	7370611	7370904	+	0	0	0	0	0	0	0	0
AT1G05627	Chr1	7400802	7400993	-	0	0	0	0	0	0	0	0
AT1G05630	Chr1	1682224	1687364	+	4.07797	4.58956	3.3149	2.46261	4.47429	3.77438	1.28385	1.26078
AT1G05633	Chr1	7401345	7401550	+	0	0	0	0	0	0	0	0
AT1G05637	Chr1	7423521	7423608	-	0	0	3.56973	1.1418	0	0.706733	0	0.791994
AT1G05640	Chr1	1687436	1689956	-	1.05713	0.60461	0.716495	0.936629	0.734138	1.0608	0.57874	0.331751
AT1G05643	Chr1	7433801	7434106	-	0	0	0	0	0	0	0	0
AT1G05647	Chr1	7460104	7460502	-	0	0	0	0	0	0	0	0
AT1G05650	Chr1	1690002	1692180	-	0	0.0279802	0	0	0.161783	0	0	0
AT1G05653	Chr1	7471090	7471301	+	0	0	0	0	0	0	0	0
AT1G05657	Chr1	7473011	7473359	+	0	0	0	0	0	0	0	0
AT1G05660	Chr1	1694070	1696192	-	0.0418437	0.0287183	0	0	0.0830254	0	0	0
AT1G05663	Chr1	7490992	7491646	+	0	0	0	0	0	0	0	0
AT1G05667	Chr1	7491251	7491465	-	0	0	0	0	0	0	0	0
AT1G05670	Chr1	1697541	1701066	-	1.48645	1.5735	3.98684	3.24859	1.47469	1.53453	3.68465	4.05206
AT1G05673	Chr1	7491379	7491490	-	0	0	0	0	0	0	0	0
AT1G05675	Chr1	1701116	1702750	-	0.869325	0.932246	0	0.092182	1.7249	0.64665	0.637398	0.426272
AT1G05680	Chr1	1703002	1704839	-	0.579983	0.398056	0.299096	0.410004	1.48644	1.89488	10.7352	9.32812
AT1G05683	Chr1	7604410	7604656	+	0	0	0	0	0	0	0	0
AT1G05687	Chr1	7680822	7681664	-	13.1723	15.1157	22.1721	19.8454	12.3363	13.5746	2.88455	1.81886
AT1G05690	Chr1	1706736	1709361	+	0.338287	0.62687	1.31588	1.14789	2.21503	2.53412	3.62462	4.21995
AT1G05693	Chr1	7739696	7740013	-	0	0	0	0	0	0	0	0.219168
AT1G05697	Chr1	7739737	7739936	+	0	0	0	0	0	0	0	0.348477
AT1G05700	Chr1	1709673	1713475	+	0.023359	0.112222	0.0413011	0.0528417	0.231742	0.130828	0.62114	0.56812
AT1G05703	Chr1	7772133	7772583	-	2.7576	2.83891	3.30853	3.89883	4.2991	3.58538	4.00529	3.39978
AT1G05707	Chr1	7781197	7781713	+	1.37461	1.53307	1.06332	0.485872	0.511401	0.601475	0	0
AT1G05710	Chr1	1714818	1717291	+	2.15442	2.48903	2.69822	3.16787	3.7048	2.86578	5.84118	5.69057
AT1G05713	Chr1	7797593	7797803	-	0	0	0	0	0	0	0	0
AT1G05717	Chr1	7814473	7814739	+	0	0.228348	0	0	0	0	0.260211	0
AT1G05720	Chr1	1717389	1718910	-	6.3036	5.72835	7.94629	8.58226	4.34288	3.88193	12.2337	11.3106
AT1G05723	Chr1	7826380	7826622	-	1.82786	1.7563	0.646371	1.86071	1.45072	0.511873	0	0.573625
AT1G05727	Chr1	7829731	7830155	+	0.418043	1.14765	0.92393	0.591049	0.414736	1.02435	3.59642	2.95181
AT1G05730	Chr1	1718555	1720588	+	2.4021	1.88842	5.59854	4.93994	1.3432	1.83459	7.51465	7.70967
AT1G05733	Chr1	7858868	7859505	-	5.29106	6.116	1.47713	2.20486	2.90088	2.63197	0.76228	1.20165
AT1G05737	Chr1	7872850	7873057	+	0	0	0	0	0	0	0.334021	0
AT1G05740	Chr1	1720593	1721310	+	0	0	0.437516	0.209913	0	0	0.580582	1.16483
AT1G05747	Chr1	7931629	7932057	-	0	0	0	0	0	0	0	0
AT1G05750	Chr1	1721509	1724735	+	2.17474	2.70175	5.11068	5.24655	1.61133	1.90798	3.29404	2.91568
AT1G05753	Chr1	7949502	7950050	-	9.70865	8.55119	8.58296	9.7001	7.86602	7.02356	3.29032	2.0312
AT1G05757	Chr1	7952142	7952471	+	4.5763	3.87984	3.56973	4.5672	3.20478	4.71156	10.3162	12.6719
AT1G05760	Chr1	1723734	1724535	-	3.10144	2.73676	5.67952	6.13895	2.19779	3.48961	4.59133	4.86651
AT1G05763	Chr1	8029507	8029779	+	85.5801	89.3317	46.6026	55.0239	66.1793	57.4085	28.7576	32.933
AT1G05767	Chr1	8071789	8075021	+	3.10494	3.31906	5.75706	5.09696	3.8164	3.69346	5.17903	5.04446
AT1G05770	Chr1	1725388	1726322	-	0.0950098	0.782488	0.251981	0.322391	0.56555	0.598645	0.668756	0.521784
AT1G05773	Chr1	8079512	8079996	-	50.1867	47.2666	90.0308	84.8369	103.214	84.6331	162.159	165.114
AT1G05777	Chr1	8080698	8080938	+	51.9735	58.439	91.8946	87.9707	68.0185	91.0953	40.3597	43.9573
AT1G05780	Chr1	1726558	1728521	+	0.7237	1.45903	2.27925	2.40452	1.25646	1.51998	3.71437	3.37122
AT1G05783	Chr1	1728658	1729790	-	0.235218	0	1.94082	2.03972	0.155572	0.164676	1.96226	1.78391
AT1G05785	Chr1	1730242	1732658	+	0.808585	0.857651	0.877294	0.893788	1.02097	0.669014	1.43724	1.3841
AT1G05787	Chr1	8197543	8198109	+	0.156674	0.322587	0	0.177211	4.19674	4.05842	0	0
AT1G05790	Chr1	1732802	1737584	+	3.39884	3.77311	7.02751	6.49129	3.04029	3.09467	5.75217	5.21659
AT1G05793	Chr1	8205161	8205382	-	0	0	0	0	0	0	0	0
AT1G05797	Chr1	8303208	8303426	-	0	0	0	0	0	0	0	0
AT1G05800	Chr1	1741204	1742620	+	0	0	0	0	0	0	0	0.0491852
AT1G05803	Chr1	8303801	8304029	-	0	0	0	0	0	0	0	0
AT1G05805	Chr1	1744444	1747735	+	12.6559	12.0197	4.24637	4.71565	2.97163	2.17258	4.64301	4.7
AT1G05807	Chr1	8304660	8304902	+	0	0	0	0	0	0	0	0
AT1G05810	Chr1	1748259	1749527	+	2.87013	3.84358	6.99318	7.75956	4.65312	3.38163	6.02238	5.98645
AT1G05813	Chr1	8305917	8306116	-	0	0	0	0	0	0	0	0
AT1G05817	Chr1	8319663	8320432	-	0	0	0	0	0	0	0	0
AT1G05820	Chr1	1749478	1754037	+	0.292217	0.361	2.35947	2.31365	0.889046	0.53191	1.05129	1.17687
AT1G05823	Chr1	8363895	8364277	+	0	0	0	0	0	0	0	0
AT1G05827	Chr1	8387406	8387641	-	0	0	0	0	0	0	0	0
AT1G05830	Chr1	1754130	1761910	+	2.94553	3.15775	4.90523	5.1976	4.1455	3.62077	2.28582	2.0691
AT1G05833	Chr1	8420941	8421629	-	26.56	27.697	25.6461	27.1248	19.0589	17.1503	18.4531	17.4997
AT1G05835	Chr1	1762145	1762815	+	14.2982	12.9025	1.63856	2.02155	21.2776	19.7422	2.07083	1.76576
AT1G05837	Chr1	8423069	8424074	+	1.14796	1.51513	0.858722	1.24849	2.10254	2.16376	8.63275	6.23518
AT1G05840	Chr1	1762734	1766284	-	3.40226	3.67427	6.41365	6.42315	4.56665	4.58869	7.31742	7.51714
AT1G05843	Chr1	8486887	8487483	+	0	0.204251	0.263096	0.0841528	0	0.20835	0.465503	0.350228
AT1G05847	Chr1	8487212	8487559	-	0	0.350396	0.225673	0.144366	0.253251	0.357428	0.199645	0.600823
AT1G05850	Chr1	1766503	1768838	-	138.765	144.149	103.177	104.715	133.216	139.64	86.2803	81.6893
AT1G05853	Chr1	8525104	8525205	-	0	0	0	0.492541	0	0	1.36228	2.04987
AT1G05857	Chr1	8539957	8540309	-	0	0	0	0	0	0	0	0
AT1G05860	Chr1	1768986	1771287	+	2.85566	1.98639	5.52672	5.89252	4.21132	3.35008	7.87721	7.59929
AT1G05863	Chr1	8598624	8598991	+	0	0	0	0	0	0	0	0
AT1G05867	Chr1	8610507	8610822	-	2.81121	5.01643	1.9882	1.90782	1.39449	1.37768	3.95751	2.64666
AT1G05870	Chr1	1771385	1773386	-	5.10286	6.60851	10.2385	9.76176	18.0929	20.7516	13.2567	12.2541
AT1G05873	Chr1	8613169	8614054	+	5.01321	5.43628	4.16603	4.64968	5.07303	4.35207	4.54811	4.32647
AT1G05880	Chr1	1775643	1778554	+	0.208408	0.143035	0	0	0.05169	0.0364766	0.0814972	0
AT1G05887	Chr1	8649780	8650021	+	0	0	0	0	0	0	0	0
AT1G05890	Chr1	1779256	1784676	+	13.7024	16.0971	41.2178	40.5979	13.5234	13.7292	32.2887	29.7937
AT1G05893	Chr1	8649816	8650057	-	0	0	0	0	0	0	0	0
AT1G05894	Chr1	1784736	1786327	+	0.167506	0.0383211	0.34553	0.284194	0.110788	0.156361	1.13538	1.48941
AT1G05897	Chr1	8650622	8650900	+	0	0	0.281484	0.180069	0	0	0.249019	0
AT1G05900	Chr1	1786849	1789738	+	5.45171	4.72627	6.49377	5.80931	7.40122	8.87891	11.8487	11.6159
AT1G05903	Chr1	8659678	8660352	+	0	0	0	0	0	0	0	0
AT1G05907	Chr1	8756228	8756304	-	0	0	0	0	0	0	0	0
AT1G05910	Chr1	1790216	1796716	+	5.6157	6.50962	9.34278	10.8281	7.32601	7.63089	11.2047	11.1187
AT1G05913	Chr1	8756253	8756571	-	0	0.191125	0.246188	0.15749	0	0.389922	0.871177	0.436962
AT1G05917	Chr1	8756361	8756460	-	0	0.609689	0.785341	0.502392	0	1.24385	2.77905	1.39391
AT1G05920	Chr1	1796778	1798255	+	0	0	0	0	0	0	0	0.0943743
AT1G05927	Chr1	8835419	8836851	-	45.068	50.7152	44.5556	46.4529	53.3832	49.8235	88.1908	80.3954
AT1G05930	Chr1	1799418	1800934	+	0	0	0	0	0	0	0.508186	0.655443
AT1G05933	Chr1	8838445	8839140	+	5.61595	7.53351	5.64182	4.54751	8.48392	7.86342	10.8806	10.3141
AT1G05937	Chr1	8843774	8844367	+	0	0	0	0	0	0	0	0
AT1G05940	Chr1	1801110	1804001	-	18.3113	16.9977	34.628	32.1352	19.517	18.1997	33.8968	32.2811
AT1G05943	Chr1	8849006	8849507	-	0.707842	0.728712	0.469327	0.700547	0.175561	0.495558	0	0.416507
AT1G05947	Chr1	8852648	8853172	-	0	0	0	0	0	0	0	0
AT1G05950	Chr1	1804401	1807671	-	0.984857	1.02741	2.47269	2.71804	2.97028	3.25442	0.523768	0.401792
AT1G05953	Chr1	8852719	8853072	+	0	0	0	0	0	0	0	0
AT1G05957	Chr1	8876312	8876559	+	0	0	0	0	0	0	0	0
AT1G05960	Chr1	1807960	1815569	-	9.43476	9.29702	18.0473	17.7141	8.25201	8.66835	8.75424	7.21566
AT1G05963	Chr1	8924184	8924455	-	0	0	0	0	0	0	0.255428	0
AT1G05967	Chr1	8941002	8941203	+	0	0	0.777565	0	0	0	0	0
AT1G05970	Chr1	1815825	1817337	-	4.6429	5.87737	10.307	7.87723	4.70853	5.12854	8.87619	8.49944
AT1G05973	Chr1	9020389	9020658	-	9.87046	7.00013	8.72601	9.30356	7.83391	10.1351	5.66104	7.22768
AT1G05977	Chr1	9023037	9023509	+	4.31963	5.28483	3.81878	3.71749	4.28546	5.65387	1.61573	0.294695
AT1G05980	Chr1	1817400	1817472	+	0	0	0	0	0	0	0	0
AT1G05983	Chr1	9032668	9032899	-	0	0	0	0	0	0	0	0.300411
AT1G05987	Chr1	9069770	9070184	+	0.214058	0	0.756955	0	0	0.449585	0.334826	0
AT1G05990	Chr1	1818392	1819185	+	0.112023	0.0768838	0	0	0	0.156854	0	0.0878883
AT1G05993	Chr1	9076304	9076387	-	1.05755	0	0	0	1.04918	0	0	0
AT1G05997	Chr1	9076445	9076639	-	0.911119	0.312661	0.402739	0.772911	0.451956	0	1.42516	1.78706
AT1G06000	Chr1	1820308	1821895	-	32.746	32.2324	15.1922	13.1692	86.3544	87.1558	19.0874	16.7761
AT1G06002	Chr1	1820254	1821888	+	32.7827	31.9769	14.5629	12.8211	85.7583	85.5242	18.4108	16.8907
AT1G06003	Chr1	9158571	9159255	-	1.16716	1.33508	1.60508	1.24681	1.02927	1.72505	3.65131	2.44188
AT1G06007	Chr1	9227341	9227549	-	0	0	0	0	0	0	0	0
AT1G06010	Chr1	1822583	1824237	+	5.4848	4.70543	6.06106	4.81898	6.12159	5.41699	5.66841	5.22524
AT1G06013	Chr1	9240560	9240865	-	0	0	0	0	0	0	0	0
AT1G06017	Chr1	9247263	9247560	-	16.0975	22.7099	22.6642	22.7594	29.8701	25.4614	16.5531	21.9845
AT1G06020	Chr1	1824250	1826164	+	0.254175	0.218057	0.617936	0.251555	0.252164	0.222434	0.397576	0.648098
AT1G06023	Chr1	9257086	9257401	+	0	0	0.248526	0.158985	0	0	0	0.220555
AT1G06027	Chr1	9291723	9292148	+	0	0	0	0	0	0	0.16309	0
AT1G06030	Chr1	1826803	1828280	+	0	0.0501389	2.13127	1.15682	0	0	18.3975	17.3092
AT1G06033	Chr1	9316015	9316162	-	0.600231	1.23586	2.65318	1.01836	1.19097	0.84044	1.87774	3.76732
AT1G06037	Chr1	9325015	9325260	+	0	0	0	0	0	0	0	0.283315
AT1G06040	Chr1	1828340	1829984	-	94.7649	95.2392	76.3353	76.3145	139.631	135.413	85.7856	83.0542
AT1G06043	Chr1	9424691	9424893	-	0	0	0	0	0	0	0	0
AT1G06045	Chr1	1829522	1829866	+	205.949	209.167	174.128	166.335	301.363	288.135	188.133	192.902
AT1G06047	Chr1	9452632	9452832	+	0	0	0	0	0	0	0	0
AT1G06050	Chr1	1830471	1832556	-	2.48835	1.45164	1.70487	1.75908	2.65382	2.17761	5.15721	5.85676
AT1G06053	Chr1	9459098	9459588	-	0	0	0	0	0	0	0	0
AT1G06057	Chr1	9462398	9462810	-	0	0	0	0	0	0	0	0
AT1G06060	Chr1	1832941	1834862	+	10.1002	9.71572	13.2882	10.8844	11.1249	9.13122	12.7508	12.9158
AT1G06063	Chr1	9473380	9473653	-	0	0	0	0	0	0	0	0
AT1G06067	Chr1	9473380	9473720	+	0	0	0	0	0	0	0	0
AT1G06070	Chr1	1834829	1837759	-	7.00738	6.42258	7.76323	9.28033	7.08396	7.26563	12.8339	11.8305
AT1G06073	Chr1	9475461	9475700	-	0	0	0.654451	0.83732	0	0	1.73691	1.45199
AT1G06080	Chr1	1843463	1846312	+	3.72917	4.06764	0.824196	0.753211	2.70869	3.63644	0.156244	0.261227
AT1G06083	Chr1	9483441	9483755	-	7.05033	4.64525	4.48766	5.26315	4.47652	7.70003	26.2466	23.4531
AT1G06087	Chr1	9515628	9515751	+	0	0	1.26668	0	0.710738	1.00311	1.12059	0
AT1G06090	Chr1	1846701	1849694	+	0.921755	0.817136	0.237673	0.282365	0.800156	0.725983	0.390485	0.331453
AT1G06093	Chr1	9572455	9572690	-	0	0	0	0	0	0	0	0
AT1G06097	Chr1	9572455	9572796	+	0	0	0	0	0	0	0	0
AT1G06100	Chr1	1851472	1853020	+	2.22549	2.48203	0.245931	0.157325	3.31183	4.47942	0.0725223	0.145502
AT1G06103	Chr1	9589675	9589915	-	1.10582	0	0	0.208461	0	0.516121	0.288284	1.15677
AT1G06110	Chr1	1853059	1855379	-	10.7761	10.2721	19.0127	19.2466	9.09184	10.3493	14.2266	15.247
AT1G06113	Chr1	9794544	9794764	+	0	0.275877	0	0.227327	0	0	0	0
AT1G06117	Chr1	9799492	9799704	-	0	0	0	0	0	0	0	0
AT1G06120	Chr1	1855910	1857719	+	0.230738	0.158361	0	0	0.0763043	0.0538463	0.0601527	0
AT1G06123	Chr1	9800635	9800844	-	0	0	0.373972	0	0	0	0	0
AT1G06127	Chr1	9848883	9849227	+	0	0	0	0	0	0	0.201381	0
AT1G06130	Chr1	1857757	1860939	-	11.4223	12.6129	19.496	19.6032	12.7906	11.243	28.6131	26.7957
AT1G06133	Chr1	9882237	9882451	+	0	0	0	0	0	0	0.323146	0
AT1G06135	Chr1	1862184	1862743	+	0	0.109068	0	0	0.157659	0	0	0
AT1G06137	Chr1	1863425	1863841	-	0	0	0	0	0	0	0	0
AT1G06140	Chr1	1864774	1867000	+	0.598613	0.794293	1.19953	1.01562	0.356327	0.307331	0.655437	0.532265
AT1G06143	Chr1	1867037	1868906	-	1.18826	1.66368	3.19347	3.38691	1.55609	1.29776	2.63928	2.64761
AT1G06147	Chr1	9938600	9939014	+	0	0.146913	0	0	0	0	0	0
AT1G06148	Chr1	1874885	1877574	-	0.101235	0	0.268493	0.143132	0.100435	0.141749	0.197938	0.198563
AT1G06150	Chr1	1868989	1873731	-	6.70727	6.21964	10.5415	10.0478	8.69485	8.70278	9.27906	9.16799
AT1G06153	Chr1	9967837	9968057	+	5.22554	7.44868	4.61965	5.45584	5.58299	6.47253	1.57186	1.57682
AT1G06157	Chr1	9989550	9989791	-	0	0	0	0	0	0	0	0
AT1G06160	Chr1	1882907	1883993	+	1.55419	2.07721	1.73556	1.48034	0.892676	0.629943	0.319873	0.705939
AT1G06163	Chr1	10012637	10013264	+	0	0	0	0	0	0	0	0
AT1G06170	Chr1	1884981	1886905	-	0.228659	0.196168	0.0505367	0.161645	0.170138	0.44023	0.0447081	0
AT1G06173	Chr1	10094622	10095146	+	0.846039	1.16131	6.43231	4.88038	1.51083	0.59231	0.529344	1.06203
AT1G06177	Chr1	10094805	10095223	-	1.4841	1.60061	9.18418	8.51309	2.73439	1.18745	0.829073	1.66338
AT1G06180	Chr1	1889362	1891277	+	2.06399	2.83313	2.33559	1.68087	6.30681	6.64697	4.26156	3.88636
AT1G06187	Chr1	10119308	10119663	+	0	0	0	0	0	0	0	0
AT1G06190	Chr1	1892231	1894195	-	63.5181	65.7822	100.259	100.93	60.5268	56.6838	48.2053	46.2101
AT1G06197	Chr1	10127673	10128208	-	0	0	0	0.18746	0	0	1.03696	0.130029
AT1G06200	Chr1	1894289	1897028	-	29.0402	30.144	47.4394	45.0368	24.0684	24.3088	42.8849	38.3502
AT1G06203	Chr1	10127745	10128057	+	0	0	0.250908	0.321017	0	0	2.21969	1.33601
AT1G06207	Chr1	10134774	10135098	-	9.29342	12.0062	5.07451	4.48288	11.6605	8.80264	7.90962	7.50566
AT1G06210	Chr1	1897129	1899238	+	9.14139	10.123	13.3369	13.9871	9.9593	10.5225	14.869	14.5199
AT1G06213	Chr1	10135454	10135948	-	1.4357	0.862186	2.53848	2.94331	3.91695	2.13591	3.22819	2.67518
AT1G06217	Chr1	10138284	10138716	+	0	0	0.362744	0.116026	0.203537	0	0	0
AT1G06220	Chr1	1899951	1904898	+	21.6738	21.8264	32.4434	31.6272	26.9227	25.9812	23.703	23.5149
AT1G06225	Chr1	1905918	1906299	+	0	0	0	0	0	0	0	0
AT1G06227	Chr1	10300193	10300717	-	5.41465	4.41298	10.172	10.3349	12.4223	12.6754	13.7629	11.815
AT1G06230	Chr1	1906963	1911057	+	10.9837	11.9511	14.2811	14.9384	13.5546	12.8849	19.569	20.6396
AT1G06233	Chr1	10300351	10300454	+	18.7918	14.656	40.0222	36.2302	43.2183	51.4284	52.7753	35.5179
AT1G06237	Chr1	10300489	10300566	+	10.2501	12.5064	34.2328	35.4251	39.5462	37.475	52.5526	37.5283
AT1G06240	Chr1	1911095	1913296	+	12.2735	11.3551	11.5674	12.3228	11.1036	12.1508	12.3053	9.75651
AT1G06243	Chr1	10300619	10300700	+	19.5002	13.3834	22.0278	27.5703	31.1684	25.7871	35.5854	39.9474
AT1G06247	Chr1	10300749	10300835	+	11.2319	10.5119	25.2753	33.4928	37.4812	22.1606	27.1517	29.6406
AT1G06250	Chr1	1913175	1914896	-	0.839755	1.07035	7.95416	6.00428	1.84475	1.63775	6.56765	6.306
AT1G06253	Chr1	10300882	10301022	+	15.1207	18.1609	95.2434	92.996	70.0051	57.3406	29.5644	37.5663
AT1G06257	Chr1	10301646	10301988	+	0.776975	0.711007	2.51859	1.61117	1.02777	2.35715	0.607665	0.812775
AT1G06260	Chr1	1916430	1917586	+	2.45118	1.62429	5.45479	5.87956	2.09637	1.71606	1.45431	0.928388
AT1G06263	Chr1	10308751	10308841	+	5.85719	6.02989	66.4519	49.135	8.7163	8.88465	11.4521	14.5518
AT1G06265	Chr1	1914943	1917662	-	1.48727	1.51732	4.15769	4.77386	1.4755	1.04123	1.06887	1.0407
AT1G06267	Chr1	10308881	10308958	+	3.4167	5.47156	38.2602	27.0519	3.38967	4.78404	7.12578	7.14825
AT1G06270	Chr1	1917991	1919761	-	1.53825	2.18689	3.39974	3.57298	1.7986	2.15385	2.10534	1.98268
AT1G06273	Chr1	10309011	10309093	+	2.14058	1.46913	21.7625	35.7122	2.12365	1.49862	6.69652	9.23675
AT1G06277	Chr1	10309131	10309221	+	0.976199	2.00996	18.9863	42.5101	4.84239	6.15091	10.6887	6.89296
AT1G06280	Chr1	1920307	1920950	-	0	0	0	0	0	0	0	0
AT1G06283	Chr1	10309265	10309405	+	3.15015	9.08047	44.0014	57.3653	13.751	18.5254	11.8258	6.42582
AT1G06287	Chr1	10328819	10329122	+	1.46109	2.00555	3.35836	3.47047	2.02934	2.25039	2.28541	1.60483
AT1G06290	Chr1	1922208	1926279	+	21.3357	22.1947	20.7948	21.5197	20.6771	18.4183	27.2224	25.3438
AT1G06293	Chr1	10383999	10384276	+	0	0	0	0	0	0	0	0
AT1G06297	Chr1	10489782	10490023	-	0	0	0	0	0	0	0	0
AT1G06303	Chr1	10489782	10490023	+	0	0	0	0	0	0	0	0
AT1G06307	Chr1	10590656	10590901	-	0	0	0	0	0	0	0	0
AT1G06310	Chr1	1926652	1930398	+	0.113502	0	0.234131	0.149776	0	0.0529749	0.0887688	0.0593658
AT1G06313	Chr1	10667624	10668130	-	0	0	0.1549	0	0	0	0	0.137466
AT1G06317	Chr1	10667813	10668057	+	0	0	0	0	0	0	0	0.284471
AT1G06320	Chr1	1930523	1931450	+	0	0	0.235484	0.150642	0	0	0.312487	0
AT1G06323	Chr1	10677329	10677672	-	0	0	0	0	0	0	0	0
AT1G06327	Chr1	10775823	10776028	+	0	0	0	0	0	0	0	0
AT1G06330	Chr1	1931229	1932430	-	0	0	0	0.0517397	0	0.1281	0.143103	0
AT1G06333	Chr1	10775860	10776320	-	0	0	0	0	0	0	0	0
AT1G06337	Chr1	10789698	10790033	+	0.793162	0.36291	2.80479	2.69139	1.04918	0.925484	14.2675	17.009
AT1G06340	Chr1	1933284	1934104	-	0	0	0.28732	0.183802	0	0	0	0
AT1G06343	Chr1	10803628	10803854	-	0	0	0	0	0	0	0	0
AT1G06347	Chr1	10814090	10814377	-	0	0	0	0	0	0	0	0
AT1G06350	Chr1	1935227	1936842	-	1.65039	1.37894	3.48899	3.65228	1.56615	1.20567	0.785678	0.957046
AT1G06353	Chr1	10921835	10922073	-	0.371691	0	0	0	0	0	0	0
AT1G06357	Chr1	10928005	10928931	-	0	0	0	0	0	0	0	0
AT1G06360	Chr1	1938862	1940497	-	39.0643	39.0726	7.64657	9.98369	33.6208	40.7006	1.4971	1.11246
AT1G06363	Chr1	10928659	10928969	+	0	0	0	0	0	0	0	0
AT1G06370	Chr1	1942614	1944992	-	1.12023	0.99949	2.21176	2.1329	1.00023	1.09798	1.05134	1.40621
AT1G06373	Chr1	10954288	10954712	+	0	0	0	0	0	0	0	0
AT1G06377	Chr1	10981462	10981785	+	0	0	0.242389	0	0	0	0	0
AT1G06380	Chr1	1944993	1946304	+	4.1334	5.34815	7.78751	8.39236	7.59638	6.21451	9.59208	8.08063
AT1G06383	Chr1	11013511	11013943	-	0	0	0	0	0	0	0	0
AT1G06387	Chr1	11016492	11016887	+	0	0	0	0	0	0	0	0
AT1G06390	Chr1	1946746	1950861	+	21.4687	23.7885	23.3252	21.5595	27.0217	28.4449	19.1442	19.0472
AT1G06393	Chr1	11032358	11032899	+	0	0	0	0	0	0	0	0
AT1G06397	Chr1	11040576	11040722	-	9.66902	14.1016	37.9314	28.7081	17.986	16.5001	18.9051	20.3871
AT1G06400	Chr1	1950596	1952881	-	18.8557	17.3155	24.065	22.1158	26.0179	24.8212	44.2925	41.2026
AT1G06403	Chr1	11061425	11061701	-	0	0	0	0	0	0	0	0
AT1G06407	Chr1	11102314	11102805	-	0	0	0	0	0	0	0.141212	0
AT1G06410	Chr1	1954674	1958867	+	25.7543	26.1013	21.2211	22.2465	32.4954	29.6242	30.2746	28.9356
AT1G06413	Chr1	11136187	11136398	-	0	0	0	0	0	0	0.327719	0
AT1G06417	Chr1	11139772	11140053	-	0.315015	0	1.67094	1.06892	0	0	0.24637	0
AT1G06420	Chr1	1958878	1960028	+	0.463482	0.795246	0.478033	0.873725	0.38318	0.432644	0.181243	0.848466
AT1G06423	Chr1	11147007	11147253	+	4.67548	3.9494	5.72313	8.5427	3.92488	6.043	4.50049	5.36119
AT1G06427	Chr1	11169645	11170060	+	0	0	0	0	0	0	0	0
AT1G06430	Chr1	1960031	1963190	-	45.3481	45.7329	39.9287	38.8409	74.439	89.3906	121.448	117.906
AT1G06433	Chr1	11197612	11198129	+	0	0	0	0	0	0	0	0
AT1G06437	Chr1	11241229	11241475	+	0	0	0	0	0	0	0	0
AT1G06440	Chr1	1963301	1965210	-	1.44257	1.18169	1.23417	1.47375	0.507829	0.521257	2.07446	2.0445
AT1G06443	Chr1	11300618	11300967	-	0	0	0	0	0	0	0	0
AT1G06447	Chr1	11300693	11301039	+	0	0	0	0	0	0	0	0
AT1G06450	Chr1	1965840	1967220	+	10.364	11.3985	12.2923	10.3755	4.98134	4.91231	26.2298	24.4944
AT1G06453	Chr1	11423317	11423488	-	2.06591	1.77235	16.4374	8.76265	3.58675	5.06218	12.5219	8.91453
AT1G06457	Chr1	11435420	11435574	-	0.573123	0.393348	0	1.2965	1.70577	0.802484	0	0.449648
AT1G06460	Chr1	1967087	1969657	-	188.764	189.276	212.119	205.787	24.3512	26.5531	29.9258	29.6509
AT1G06463	Chr1	11435788	11435982	-	1.36668	1.87597	0.402739	0.257637	3.16369	5.10298	0.712578	3.21671
AT1G06467	Chr1	11436074	11436273	-	0	0.304844	0.39267	0.251196	1.76263	0.621925	0.347382	2.09086
AT1G06470	Chr1	1969658	1974527	+	8.69804	9.29702	15.5682	13.1041	5.48169	5.0912	9.20032	8.36233
AT1G06473	Chr1	11471861	11472651	-	1.34767	1.23325	0.794276	0.889189	1.11418	1.17938	0.878336	0.881105
AT1G06475	Chr1	1973834	1974408	-	1.08334	2.12435	7.11458	4.72634	1.38185	2.27534	2.42078	2.18557
AT1G06480	Chr1	1978084	1978158	+	0	0	0	0	0	0	0	0
AT1G06483	Chr1	11473109	11473355	-	0	0	0.317952	0	0	0	0	0
AT1G06487	Chr1	11478515	11478722	+	0	0	0	0	0.423709	0	0.334021	0.335074
AT1G06490	Chr1	1978378	1989410	+	1.14853	1.10154	1.96563	2.1568	0.905711	1.08242	0.713995	0.577618
AT1G06493	Chr1	11495823	11496108	-	0	0	0	0	0	0	0	0
AT1G06497	Chr1	11497402	11497897	+	0	0	0	0	0	0	0	0
AT1G06500	Chr1	1989479	1990731	+	11.1043	9.59363	10.0477	9.16127	11.146	8.1399	8.58237	9.01941
AT1G06507	Chr1	11498282	11498596	-	0	0	0	0	0	0	0	0.221255
AT1G06510	Chr1	1992229	1993842	+	19.0866	17.2388	26.7844	24.1967	14.9232	16.5416	11.8754	12.1911
AT1G06513	Chr1	11498429	11498712	+	0	0	0	0	0	0	0	0
AT1G06515	Chr1	1990634	1992229	-	10.6657	9.15015	11.7863	10.4764	12.809	10.218	10.6465	9.24868
AT1G06517	Chr1	11499282	11499520	+	0	0	0	0	0	0	0	0
AT1G06520	Chr1	1993903	1996356	-	0.0768129	0.263592	0.20372	0.282365	0.609643	0.510877	0.600747	0.572509
AT1G06523	Chr1	11499384	11499884	+	0	0	0	0	0	0	0	0
AT1G06527	Chr1	11598339	11598719	+	0	0	0	0	0	0	0	0
AT1G06530	Chr1	2001382	2002803	+	29.2571	27.7599	30.0099	31.9961	39.011	37.8582	30.4112	31.8804
AT1G06533	Chr1	11601121	11601335	+	0	0	0	0	0	0	0	0
AT1G06537	Chr1	11672237	11672484	-	0	0	0	0	0.355369	0.501553	0.84044	0.28103
AT1G06540	Chr1	2001406	2003447	-	21.0022	20.4071	22.061	23.5472	28.5413	27.1871	22.0326	23.1116
AT1G06543	Chr1	11678679	11678930	-	0	0	0	0	0	0	1.6542	0.829708
AT1G06547	Chr1	11684910	11684995	+	2.06591	1.41788	0.913187	2.92088	4.09914	3.61584	4.84719	4.05206
AT1G06550	Chr1	2003627	2007213	-	12.3942	12.4709	10.61	10.1811	35.1636	36.279	9.03543	7.83194
AT1G06553	Chr1	11685235	11685377	+	0.621218	0.852711	0.549189	2.10794	4.31413	0.869826	0.971697	0.974761
AT1G06557	Chr1	11686328	11686619	+	0	0	0	0	0	0	0	0
AT1G06560	Chr1	2007615	2012007	+	6.17938	6.04575	26.3847	26.2721	9.26098	8.3762	10.0427	9.18041
AT1G06567	Chr1	11698405	11698858	-	0.19567	0.134293	0	0.442636	0	0	0.306063	0
AT1G06570	Chr1	2011885	2013546	-	21.3786	18.4547	30.1693	28.6116	66.395	75.6257	105.201	93.969
AT1G06573	Chr1	11738297	11739320	-	13.4466	14.2896	4.21814	5.93647	14.2009	9.83905	20.6936	18.8532
AT1G06577	Chr1	11778401	11778713	-	0.283815	0.194789	1.50545	1.9261	0	0	0.443938	0
AT1G06580	Chr1	2013996	2016274	-	0.428962	0.481756	1.06873	0.573406	0.425569	0.627932	1.28095	1.37678
AT1G06583	Chr1	11779272	11779895	-	0.284725	0.0977065	0.880991	0.563581	0	0.199335	0.222681	0
AT1G06587	Chr1	11779272	11779895	+	0.284725	0.195413	0.377568	0.805115	0	0.39867	0.222681	0
AT1G06590	Chr1	2016306	2024750	-	2.03097	2.52048	3.07446	4.15382	3.28457	2.9801	1.52313	1.94265
AT1G06593	Chr1	11781460	11781966	+	0	0	0.309799	0.396365	0.347659	0.245335	0.137034	0
AT1G06597	Chr1	11786292	11786372	+	0	1.5054	23.2694	17.9869	3.26413	3.83905	10.2928	6.02306
AT1G06603	Chr1	11813292	11813592	-	0	0	0	0	0	0	0	0
AT1G06607	Chr1	11830681	11831445	-	0	0	0	0.0656722	0	0	0	0
AT1G06610	Chr1	2025356	2025429	+	0	0	0	0	0	0	0	0
AT1G06613	Chr1	11856586	11856944	+	0.989795	2.20779	2.18758	1.25948	1.22746	1.03943	2.32233	1.74724
AT1G06617	Chr1	11873274	11873481	+	0	0	0	0	0	0	0	0
AT1G06620	Chr1	2025544	2027414	+	1.37035	1.55387	1.26413	1.54997	2.30525	1.33478	4.56652	4.3472
AT1G06623	Chr1	11901409	11901521	+	0	0	0	0	0	0	0	0
AT1G06627	Chr1	11927722	11928217	-	0	0	0	0	0	0	0	0.140515
AT1G06630	Chr1	2027606	2031389	+	5.44714	6.1493	18.5421	17.5909	7.22224	6.41528	15.7267	16.7748
AT1G06633	Chr1	11927899	11928261	+	0	0	0	0	0	0	0	0
AT1G06637	Chr1	11944775	11944983	-	0	0	0	0	0	0	0	0
AT1G06640	Chr1	2031626	2034113	+	23.2342	21.4102	49.3396	44.5192	18.4564	18.8255	27.9875	25.3988
AT1G06643	Chr1	12011152	12011224	-	3918.44	4161.75	5556.55	5443.04	5123.7	4573.28	4110.53	3665.22
AT1G06645	Chr1	2034156	2035825	+	8.41524	8.33797	15.5601	15.417	8.46627	7.63404	14.0899	10.6938
AT1G06647	Chr1	12023526	12023598	-	3918.44	4161.75	5556.55	5443.04	5123.7	4573.28	4110.53	3665.22
AT1G06650	Chr1	2035718	2037367	+	36.2801	35.6072	32.8307	34.3578	31.9871	32.5954	48.9492	49.6796
AT1G06653	Chr1	12035047	12035136	+	0	0	0	0	0	0	0	0
AT1G06657	Chr1	12037164	12037442	+	0	0	0	0	0	0	0	0
AT1G06660	Chr1	2037311	2040420	-	1.80809	1.8614	1.05161	1.69527	1.88819	2.032	0.595405	0.485292
AT1G06663	Chr1	12037270	12037654	-	0	0	0	0	0	0	0	0
AT1G06667	Chr1	12083969	12084055	+	0	0	0	0	0	0.714857	0	0
AT1G06670	Chr1	2040410	2047656	+	8.72996	8.61288	16.4304	17.8103	14.8183	14.5633	12.2284	11.7318
AT1G06673	Chr1	12097190	12097276	-	0	0	0	0	0	0	0	0
AT1G06677	Chr1	12184200	12184399	-	1.33251	0.609689	0	0	0	0	0.347382	0
AT1G06680	Chr1	2047634	2049440	+	4270.74	4061.67	2207.03	2000.12	2983.49	3207.91	781.262	787.285
AT1G06683	Chr1	12195426	12195677	-	1.41007	0.24194	5.60958	7.17703	0.349728	1.97437	2.2056	0.553138
AT1G06687	Chr1	12199359	12199790	+	0.411269	0.423395	0.727167	0.697767	0	0.575857	0.160825	0
AT1G06690	Chr1	2049400	2052171	-	44.2236	45.5275	8.16129	7.94073	46.3417	45.5511	14.0509	15.1361
AT1G06693	Chr1	12200427	12200748	+	0.275882	0.757377	3.17063	2.18431	0.5474	0.579434	0	0
AT1G06697	Chr1	12217892	12218339	-	0	0	0	0	0	0	0	0
AT1G06700	Chr1	2052370	2055549	-	19.2278	19.2448	43.4958	46.3213	22.3485	18.8722	23.6625	23.5523
AT1G06703	Chr1	12232827	12233099	-	0	0	0	0	0	0	0	0
AT1G06707	Chr1	12233006	12233267	+	0	0	0	0	0	0	0	0
AT1G06710	Chr1	2055745	2060430	-	1.19554	1.51619	5.72118	5.23264	1.59864	1.38286	2.88638	2.2022
AT1G06713	Chr1	12297238	12297526	-	0	0	0.271744	0	0	0	0	0
AT1G06717	Chr1	12358198	12358532	+	108.192	115.932	32.8202	41.991	115.492	127.355	49.7741	55.1322
AT1G06720	Chr1	2060444	2067484	-	7.50608	7.90245	27.939	29.55	13.1824	13.3671	12.7858	12.4449
AT1G06723	Chr1	12361353	12361764	+	0	0	0	0	0	0	0	0.169164
AT1G06727	Chr1	12381197	12381407	+	0	0	0.744399	1.1905	0	0	0	0
AT1G06730	Chr1	2067509	2070456	+	5.07115	6.99142	7.31464	7.14468	7.94375	7.66117	6.92328	6.73571
AT1G06733	Chr1	12381940	12382145	+	0	0	0.762467	0.975518	0	0	1.34906	0.338327
AT1G06737	Chr1	12383777	12384245	-	0.189412	0	1.17215	1.39256	0.563741	0.132607	0.740686	0.297209
AT1G06740	Chr1	2070737	2073375	+	1.75475	1.5054	2.74708	2.5223	1.66833	1.66359	3.77402	3.61384
AT1G06743	Chr1	12384322	12385042	+	0	0.0845615	0.871391	0.696799	0.122235	0.0862587	0.0963611	0.19333
AT1G06747	Chr1	12512325	12512685	+	0	0	0	0	0	0	0	0
AT1G06750	Chr1	2072979	2076506	+	0.570756	0.391723	0.504579	0.553346	0.242675	0.342501	0.765228	0.703671
AT1G06753	Chr1	12550564	12550981	-	6.58818	7.29293	7.7031	7.33156	4.6385	5.50508	12.4659	11.0045
AT1G06757	Chr1	12601014	12601361	-	0.510541	0.350396	0.451345	1.01056	0	0	0.798579	1.20165
AT1G06760	Chr1	2076504	2077768	-	133.519	129.092	25.5456	24.1443	117.407	122.507	66.3592	65.7266
AT1G06763	Chr1	12602761	12603485	-	0	0.084095	0.108323	0.138591	0.121561	0	0	0.480658
AT1G06770	Chr1	2078880	2082098	-	2.64441	2.21481	5.42844	6.13415	3.913	3.51441	3.25999	2.88346
AT1G06773	Chr1	12602898	12603142	-	0	0	0.320547	0	0	0	0	0.853414
AT1G06777	Chr1	12643648	12643883	-	0	0	0	0	0	0	0	0
AT1G06780	Chr1	2083311	2087142	+	3.52959	3.26391	5.28816	6.42961	2.69076	3.30341	7.09002	6.82088
AT1G06783	Chr1	12643681	12643998	+	0	0	0	0	0	0	0	0
AT1G06787	Chr1	12687105	12687402	-	10.1354	11.4572	11.5956	11.6326	8.28081	8.55669	15.1542	17.073
AT1G06790	Chr1	2087182	2089787	+	6.94017	8.19269	18.2428	15.5428	10.8328	8.87539	12.0136	9.94612
AT1G06797	Chr1	12767251	12767755	+	0	0	0	0	0	0	0	0
AT1G06800	Chr1	2089417	2091687	-	4.50675	5.93107	6.12007	7.85644	7.5133	6.96088	5.81392	6.08742
AT1G06810	Chr1	2091738	2092540	-	0	0	0	0.081031	0	0.100311	0.78441	0.449648
AT1G06817	Chr1	12887309	12887611	+	0	0	0	0	0	0	0	0
AT1G06820	Chr1	2092946	2096785	-	15.1829	15.3916	19.6412	19.7727	16.3066	15.091	7.02662	6.01058
AT1G06823	Chr1	12887519	12887970	-	0	0	0	0	0	0	0	0
AT1G06827	Chr1	12907870	12908343	+	0	0	0	0	0	0	0	0
AT1G06830	Chr1	2097106	2097656	+	19.5435	21.6162	7.56783	7.30752	18.2673	16.7354	2.65273	1.77407
AT1G06833	Chr1	12922838	12925031	-	0.100264	0.378475	0.79775	0.935606	0.0994712	0.280779	0.156831	0.314652
AT1G06837	Chr1	12923005	12923586	+	0.305797	0.839502	2.02756	1.55646	0.455068	0.428176	0.358742	0.839704
AT1G06840	Chr1	2097747	2103508	-	2.74549	2.53726	5.40703	4.90401	4.23398	4.26289	4.44325	4.43594
AT1G06850	Chr1	2105048	2106750	+	3.54094	3.66666	4.3386	5.41038	3.94435	3.91422	3.2066	2.97302
AT1G06853	Chr1	12939071	12939355	-	0	0	0.829585	0.530696	0	0	0	0
AT1G06857	Chr1	12972058	12972305	+	0	0	0	0	0	0	0	0
AT1G06860	Chr1	2107398	2107469	-	0	0	0	0	0	0	0	0
AT1G06863	Chr1	12972132	12972469	-	0	0	0	0	0	0	0	0
AT1G06867	Chr1	12986720	12987067	-	0.256006	0	0	0	0.253981	0.179229	1.40154	2.61107
AT1G06870	Chr1	2108512	2110987	+	6.88364	6.5176	11.5935	10.116	7.42737	7.4223	15.64	13.8366
AT1G06873	Chr1	12986823	12986909	+	1.03295	0	0	0	1.02478	0.723169	4.84719	11.3458
AT1G06877	Chr1	12987190	12987314	+	0	0	0	0.81031	0	0	5.04264	6.18266
AT1G06880	Chr1	2111148	2111219	-	0	0	0	0	0	0	0	0
AT1G06883	Chr1	12995687	12996714	-	0	0	0	0	0	0.0605575	0	0
AT1G06890	Chr1	2111323	2114687	-	21.4929	20.212	12.2669	11.8533	11.215	11.2089	21.4007	21.6204
AT1G06897	Chr1	13042973	13043378	-	0	0	0	0	0	0	0	0
AT1G06900	Chr1	2114765	2120746	-	9.56675	9.61858	16.4537	18.0158	13.0903	12.2645	10.5138	10.4689
AT1G06903	Chr1	13050667	13050865	-	0	0	0	0	0	0	0	0
AT1G06907	Chr1	13107634	13108237	-	0	0	0	0	0	0	0	0
AT1G06910	Chr1	2120991	2123802	+	1.40471	1.92817	3.17911	2.73281	2.56423	2.5176	3.38373	3.1299
AT1G06913	Chr1	13154301	13154648	-	0	0	0	0	0	0	0	0
AT1G06917	Chr1	13167733	13168083	+	0	0	0	0	0	0	0	0
AT1G06920	Chr1	2124676	2125903	-	0	0	0	0	0	0	0	0.0568015
AT1G06923	Chr1	2126670	2127571	+	0	0	0.0961249	0.184477	0.107872	0	0	0.0853065
AT1G06925	Chr1	2127704	2128612	-	0	0	1.99971	1.86071	0	0	0.32165	0.322664
AT1G06927	Chr1	13250536	13250971	+	0	0	0	0	0	0	0	0
AT1G06930	Chr1	2128843	2129884	+	0.170671	0.0585676	0	0.0482605	0.0846604	0	0	0
AT1G06933	Chr1	13314707	13314966	+	0	0	0	0	0	0	0	0
AT1G06937	Chr1	13320657	13320876	+	0.405635	0	0	0	0	0	0	0
AT1G06943	Chr1	13434824	13435128	+	0	0	0	0	0	0	0	0
AT1G06947	Chr1	13470980	13471203	+	0	0	0	0	0	0	0	0.312536
AT1G06950	Chr1	2130053	2135704	-	78.4301	82.7624	70.1352	70.475	87.7217	76.2541	35.2934	36.701
AT1G06953	Chr1	13471047	13471268	-	0	0	0	0	0	0	0	0.315364
AT1G06957	Chr1	13477922	13478205	+	0	0	0	0	0	0	0	0
AT1G06960	Chr1	2135810	2137839	+	8.10501	7.60045	6.88149	6.35365	10.0312	9.26989	6.08781	7.05139
AT1G06963	Chr1	13501086	13502284	+	0	0	0	0	0.106697	0.150587	0	0
AT1G06967	Chr1	13635673	13636084	+	0	0	0	0	0	0	0	0
AT1G06970	Chr1	2137871	2140976	+	0.0307917	0.0211331	0.571652	0.644316	0.0610963	0.0215572	1.25226	1.18374
AT1G06973	Chr1	13657062	13657391	-	0	0	0	0	0	0	0	0
AT1G06977	Chr1	13701971	13702750	+	13.0001	14.3226	12.5009	12.9629	13.463	11.8158	4.90526	4.56286
AT1G06980	Chr1	2142939	2143978	-	0.854996	1.40833	2.64552	2.65944	0.848234	1.55631	0.267474	0.134159
AT1G06983	Chr1	13838401	13839088	-	0	0	0	0.337176	0	0	0	0
AT1G06987	Chr1	13857781	13858129	+	0	0	0	0	0	0	0	0
AT1G06990	Chr1	2148342	2150153	+	0	0	0	0	0	0	0	0
AT1G06993	Chr1	13872214	13872517	+	0	0	0	0.165806	0.290863	0.410512	0	0.230018
AT1G06997	Chr1	13987861	13988497	-	0	0	0	0	0	0	0	0
AT1G07000	Chr1	2150158	2152542	-	7.25973	7.6345	0.966148	1.01538	3.13649	1.42092	7.84509	8.32916
AT1G07003	Chr1	14041693	14042043	+	0	0	0	0	0	0	0	0
AT1G07007	Chr1	14113268	14113654	-	0	0	0	0	0	0	0	0
AT1G07010	Chr1	2152798	2155270	+	21.3596	22.0646	41.8816	43.6728	67.7015	72.6602	65.7926	59.0392
AT1G07013	Chr1	14155106	14155970	-	0	0	0	0.175662	0	0	0	0
AT1G07017	Chr1	14196021	14196686	+	0	0	0	0	0	0	0	0
AT1G07020	Chr1	2155213	2156154	-	6.72493	10.7942	12.2739	12.3298	6.56413	4.93592	9.33138	7.74394
AT1G07023	Chr1	14283371	14283752	-	0	0	0	0	0	0	0.364705	0.365855
AT1G07025	Chr1	2157658	2158159	-	0	0	0	0	0	0	0.277351	0.417338
AT1G07027	Chr1	14285892	14286204	-	0	0	0.755135	1.44921	0	0	0.668042	0.670149
AT1G07030	Chr1	2158413	2160819	-	11.8406	12.6185	21.1984	20.4254	13.872	14.1214	26.106	23.014
AT1G07040	Chr1	2160919	2163388	-	12.6691	12.0975	21.6478	19.8238	4.96795	3.96153	15.2738	15.9899
AT1G07050	Chr1	2163575	2165262	-	46.2353	45.3523	48.8656	53.2359	1.13386	1.8185	0.243777	0.326061
AT1G07051	Chr1	2165517	2165747	+	0.384563	0	0.339974	0.217486	0	0	0	0
AT1G07060	Chr1	2166348	2168398	-	0.363578	0.166354	1.49997	1.5764	0.120234	0.0848466	0.0947836	0
AT1G07070	Chr1	2168561	2169958	+	20.3903	17.9163	23.5373	21.8144	36.8503	34.5514	9.2432	10.6989
AT1G07080	Chr1	2169977	2172195	+	44.3081	44.9166	54.5179	50.157	39.2016	41.4956	76.8046	73.6846
AT1G07090	Chr1	2173952	2175039	-	8.76095	7.82315	19.5711	18.8064	12.2431	10.3544	13.5564	14.9295
AT1G07100	Chr1	2177885	2177959	+	0	0.823904	0	0	0	0	0	0.94183
AT1G07110	Chr1	2178022	2184194	-	50.9307	51.4158	33.9028	35.1801	47.6207	49.4374	34.0282	33.8856
AT1G07117	Chr1	15884800	15885226	-	0	0	0	0	0	0	0	0
AT1G07119	Chr1	2184318	2187942	+	6.33624	4.87055	10.8671	10.5352	4.52601	5.8555	14.0737	11.0359
AT1G07120	Chr1	2184759	2186628	-	1.98734	1.31849	4.09947	4.00865	1.5773	2.087	3.21218	3.53415
AT1G07123	Chr1	15942120	15942438	+	0	0	0	0	0	0	0	0
AT1G07127	Chr1	15943616	15943866	+	0	0	0	0	0	0	0	0
AT1G07128	Chr1	2187566	2188735	-	5.24342	4.22453	9.06938	8.8531	4.52343	4.09651	15.4524	14.428
AT1G07130	Chr1	2187776	2188734	+	5.65645	4.58221	9.01748	7.70894	4.32378	4.08991	16.7526	15.787
AT1G07133	Chr1	15943877	15944260	-	0	0	0	0	0	0	0	0
AT1G07135	Chr1	2189877	2190785	-	117.304	88.096	5.88141	5.31163	7.86195	2.53428	3.06063	4.06813
AT1G07137	Chr1	16116572	16117042	+	0	0	0	0	0	0	0	0
AT1G07140	Chr1	2191679	2193837	-	67.5046	63.9047	89.2056	83.2128	71.7958	72.4075	105.819	109.968
AT1G07143	Chr1	16131687	16132319	+	0.281121	0	0.497051	0.0794924	0.139449	0	0.989378	1.32333
AT1G07147	Chr1	16232415	16232774	+	0	0	0	0	0	0	0	0
AT1G07150	Chr1	2193941	2195997	-	3.46443	3.83273	0.91425	0.584857	3.18053	2.57024	9.17994	7.66731
AT1G07157	Chr1	16401079	16401325	+	0	0	0	0	0	0	0	0
AT1G07160	Chr1	2197854	2199774	-	0	0	0	0.0652881	0.171796	0.161644	0.361151	0.317003
AT1G07163	Chr1	16408889	16409128	-	0	0	0	0.210206	0	0	0	0.291613
AT1G07167	Chr1	16416062	16416772	+	0.250237	0.772845	1.21673	1.48595	2.48258	2.01469	1.07639	1.27611
AT1G07170	Chr1	2199997	2201273	+	9.52534	8.59817	19.2216	15.0483	7.39565	8.4808	22.2681	20.6325
AT1G07173	Chr1	16417285	16417518	+	4.19389	1.30834	2.69645	2.37181	3.40422	6.13918	2.38545	1.79473
AT1G07175	Chr1	2202278	2203367	+	0.145154	0	0	0	0	0.101622	0	0
AT1G07177	Chr1	16424306	16424565	+	0	0	0	0	0	0	0	0
AT1G07180	Chr1	2204104	2207100	+	16.7102	17.8212	6.80701	5.30418	83.0931	95.9411	25.7533	26.8628
AT1G07183	Chr1	16466014	16466322	+	0	0	0	0	0	0	0	0
AT1G07187	Chr1	16471282	16471984	-	2.15125	2.25811	1.34246	1.43132	1.12989	1.77187	1.48454	1.88634
AT1G07190	Chr1	2208013	2208178	+	0	0	0	0	0	0	1.68428	1.26719
AT1G07193	Chr1	16474043	16474314	+	0	0	0	0	0	0	0	0
AT1G07197	Chr1	16560777	16560999	-	0	0	0	0	0	0	0	0
AT1G07200	Chr1	2208477	2212719	-	7.06179	8.42659	6.59771	6.4898	12.0215	12.725	15.1568	13.4417
AT1G07203	Chr1	16637613	16643479	-	0.401093	0.319324	3.61679	3.05772	0.604839	0.449287	2.58482	1.88808
AT1G07210	Chr1	2215216	2216983	+	17.7078	13.6218	30.1352	27.4146	17.2749	17.9759	27.6982	24.8333
AT1G07220	Chr1	2216925	2219650	-	5.53498	4.96039	6.30861	6.23463	6.35345	6.59715	9.83831	9.61811
AT1G07230	Chr1	2220181	2223019	-	11.094	11.8285	20.1945	22.3414	7.22922	8.54073	14.7917	12.269
AT1G07233	Chr1	16645544	16646094	+	0	0	0	0	0	0	0	0
AT1G07237	Chr1	16755832	16756033	+	0	0	0	0	0	0	0	0
AT1G07240	Chr1	2223625	2225525	+	8.69639	9.94755	13.2681	13.3531	5.61258	5.23727	7.423	6.49268
AT1G07243	Chr1	16766259	16766439	-	0	0.673689	0	0	0.486914	0	0.767694	0
AT1G07247	Chr1	16811345	16811570	+	0	0	0	0	0	0	0	0
AT1G07250	Chr1	2225759	2227609	+	23.6731	26.8922	13.5843	12.4104	18.198	21.9523	20.9931	18.2715
AT1G07253	Chr1	16811377	16811941	-	0	0	0	0	0	0	0	0
AT1G07257	Chr1	16812746	16812945	+	0	0	0	0	0	0	0	0
AT1G07260	Chr1	2227594	2229358	-	1.35971	1.27883	1.86986	1.68034	1.5488	0.987183	1.69358	1.73844
AT1G07263	Chr1	16817048	16817319	-	0	0	0	0	0	0	0	0
AT1G07267	Chr1	16817810	16818215	-	0	0	0	0.124047	0	0	0	0
AT1G07270	Chr1	2229444	2233018	-	0.409793	0.468751	0.483039	0.360507	1.12931	0.892563	0.142443	0.0714459
AT1G07273	Chr1	16992570	16992952	+	0	0	0	0	0	0	0	0
AT1G07277	Chr1	16992748	16992952	-	0	0	0	0	0	0	0	0
AT1G07280	Chr1	2238017	2241472	+	56.6345	59.3777	52.9959	53.1944	21.0654	19.0648	12.98	11.9239
AT1G07283	Chr1	16993891	16994046	+	0	0	1.00685	0	0	0	0	0
AT1G07287	Chr1	17012776	17013060	-	0	0	0	0	0	0	0	0
AT1G07290	Chr1	2242012	2244993	-	0.186921	0.449008	1.07411	1.08354	0.185442	0.654314	0.730945	1.06321
AT1G07293	Chr1	17091839	17092083	+	0	0	0	0	0	0	0	0
AT1G07297	Chr1	17093278	17093561	+	0	0	0	0	0	0	0	0
AT1G07300	Chr1	2245693	2247241	-	2.54516	1.80315	5.29851	5.80397	3.50245	3.0464	3.40319	3.09185
AT1G07303	Chr1	17095508	17095713	+	0	0	0	0	0	0	0	0
AT1G07310	Chr1	2247112	2248962	-	19.1113	17.8293	18.2539	17.1356	10.0994	10.9593	28.0159	25.2411
AT1G07313	Chr1	17159423	17159705	-	0	0	1.39245	1.42523	0.937569	0.661623	0.73911	0
AT1G07317	Chr1	17278482	17278760	+	0	0	0	0	0	0	0	0
AT1G07320	Chr1	2248967	2250530	+	381.131	403.336	300.232	308.445	392.285	382.273	74.446	76.8526
AT1G07323	Chr1	17295588	17296008	-	15.8632	17.2745	14.7719	17.1053	10.7017	6.95964	14.5569	13.2753
AT1G07327	Chr1	17312833	17313396	+	0	0	0	0	0	0	0	0
AT1G07330	Chr1	2250920	2254037	+	0.2645	0.103733	0.467664	0.29917	0.0374868	0.079361	3.36891	3.34989
AT1G07333	Chr1	17313890	17314237	-	0	0	0	0	0	0	0	0
AT1G07337	Chr1	17314501	17315181	+	0	0	0	0	0	0	0	0
AT1G07340	Chr1	2254822	2256851	+	0	0	0.0465801	0	0	0.0737752	0.0824156	0.0413377
AT1G07343	Chr1	17314926	17315181	-	0	0	0	0	0	0	0	0
AT1G07347	Chr1	17341893	17342152	-	0	0	0.30322	0	0	0	0	0.269094
AT1G07350	Chr1	2257384	2260188	-	13.4409	11.938	141.741	131.586	52.722	49.7382	183.916	175.501
AT1G07353	Chr1	17348023	17348580	+	0	0	0	0	0	0	0	0
AT1G07357	Chr1	17386795	17387009	+	0	0	0.730549	1.86937	0	0	0.646292	0
AT1G07360	Chr1	2260317	2262924	-	24.3207	23.4625	22.5802	22.9791	22.6264	25.5403	47.7817	43.4878
AT1G07367	Chr1	17388989	17389501	+	0	0.12073	13.8407	12.4354	0.523553	0.123154	0	0
AT1G07370	Chr1	2263037	2264554	+	14.8581	16.6181	17.0968	18.6285	24.9576	24.7669	9.46846	8.88154
AT1G07373	Chr1	17392374	17393027	-	0	0	12.8685	12.079	0.404892	0.285724	0.106396	0
AT1G07380	Chr1	2264634	2269122	-	2.31339	2.49152	7.14232	6.38054	2.93065	2.5166	4.73196	5.19365
AT1G07383	Chr1	17441718	17442063	-	0	0	0	0	0	0	0	0
AT1G07390	Chr1	2269622	2274902	+	0.81574	0.951764	2.40386	2.79876	1.61858	1.42774	1.36103	1.17332
AT1G07393	Chr1	17483905	17483958	-	0	0	1.48177	0	0	0	0	0
AT1G07397	Chr1	17498909	17499157	+	0	0	0	0	0.355369	0	0	0
AT1G07400	Chr1	2274926	2275784	+	0.931826	0.99483	130.799	123.022	6.57391	6.81363	2017.97	2088.43
AT1G07407	Chr1	17499023	17499297	-	0	0	0	0	0.643295	0	0	0
AT1G07410	Chr1	2276030	2277525	+	1.23811	1.06218	1.36819	1.4004	1.07477	0.866795	17.0665	20.3987
AT1G07413	Chr1	17580477	17580759	+	0	0	0	0	0	0	0	0
AT1G07417	Chr1	17588215	17588464	+	0	0	0.315398	0	0	0	0	0
AT1G07420	Chr1	2277555	2280503	+	18.2042	16.7711	23.5361	22.1362	4.66419	4.01859	11.501	9.65014
AT1G07423	Chr1	17588366	17588727	-	0.246078	0	0.435092	0.278334	0	0	0	0
AT1G07430	Chr1	2280746	2282829	-	0.885545	1.21554	9.1884	9.46268	0.138717	2.28409	9.33156	10.2386
AT1G07433	Chr1	17589274	17589478	-	0	0.298867	0	1.23135	0	0	0	0
AT1G07437	Chr1	17589274	17589514	+	0	0.254037	0	0.41866	0	0	0	0
AT1G07440	Chr1	2286185	2287792	-	37.8563	40.0593	56.8005	50.8363	24.0155	28.9317	13.3291	13.1345
AT1G07443	Chr1	17595491	17595903	+	0	0	0	0	0	0	0	0
AT1G07447	Chr1	17604718	17605177	+	0	0	0	0	0	0	0	0
AT1G07450	Chr1	2287926	2289337	-	3.46225	3.43927	1.04712	1.08208	4.42917	6.12357	1.3539	2.43041
AT1G07453	Chr1	17670444	17670828	-	0	0	0	0	0	0	0	0
AT1G07457	Chr1	17695289	17696076	+	0	0.23241	0	0.191509	0	0	0.26484	0.265675
AT1G07460	Chr1	2289959	2291102	+	0	0	0	0	0	0	0.0771103	0.386767
AT1G07463	Chr1	17695420	17695850	-	0	0.425364	0	0.233671	0	0	0	0.486247
AT1G07467	Chr1	17762830	17763371	+	0	0	0	0	0	0	0	0
AT1G07470	Chr1	2291369	2294559	+	19.97	20.9429	12.5509	13.3594	18.877	19.7135	22.6213	17.4701
AT1G07473	Chr1	2294566	2295490	-	0	0.0659836	0	0	0	0	1.57901	0.980564
AT1G07476	Chr1	2295553	2296498	+	0.118921	0.0816183	0	0.201764	0.589903	0.0832564	1.11609	1.77271
AT1G07477	Chr1	17769036	17769838	-	6.86748	5.32147	1.76261	1.81663	8.68128	15.1216	6.41054	5.47483
AT1G07480	Chr1	2296023	2299545	-	14.9794	15.2869	10.594	9.6255	15.1624	15.6241	17.3521	14.7839
AT1G07483	Chr1	17837968	17838580	-	0	0.275877	0	0	0	0	0	0
AT1G07485	Chr1	2301375	2302122	+	1.87867	2.21035	1.54221	2.80793	4.127	4.88521	0.629695	0.631681
AT1G07487	Chr1	17910854	17910957	+	0	0	3.81233	1.46328	0	0	0	0.676655
AT1G07490	Chr1	2301380	2302022	-	1.66045	2.27921	1.3456	2.89541	4.11829	5.13427	0.865749	0.542799
AT1G07493	Chr1	17961498	17961773	-	0	0	0.571157	0	0	0	0	0
AT1G07497	Chr1	17964762	17964990	-	0	0	0	0	0	0	0	0
AT1G07500	Chr1	2304766	2305032	-	0.333963	0.458413	19.1907	20.0201	6.29511	5.37755	195.631	197.034
AT1G07503	Chr1	18031954	18032157	-	0	0	0	0	0	0	0	0
AT1G07507	Chr1	18079156	18079355	+	0	0	0	0	0	0	0	0
AT1G07510	Chr1	2304435	2312400	+	5.5695	5.51126	8.36215	9.07523	7.02164	6.89999	20.8481	19.4815
AT1G07513	Chr1	18112453	18112822	-	2.88111	2.47171	6.15537	6.11017	7.38399	7.56396	5.82099	3.95569
AT1G07517	Chr1	18115790	18117009	+	2.33008	2.04895	2.70363	3.00612	1.58926	1.83519	3.35992	1.99946
AT1G07520	Chr1	2309534	2312386	-	4.63586	4.16068	5.18423	4.92981	2.39787	1.94178	6.25969	5.75096
AT1G07523	Chr1	18127990	18128288	-	0	0	0	0	0	0	0	0
AT1G07527	Chr1	18131460	18131679	-	0	0	0	0	0	0	0	0
AT1G07530	Chr1	2313581	2316508	-	9.08459	8.67285	8.33695	7.69766	9.63646	9.52915	23.1096	19.6065
AT1G07533	Chr1	18190470	18190734	+	0	0	0	0	0	0	0	0
AT1G07537	Chr1	18222202	18222355	-	0	0	0	0	0	0	0	0
AT1G07540	Chr1	2318143	2321665	-	0	0.0254674	0	0.0839419	0	0	0.0870631	0.0873377
AT1G07543	Chr1	18265144	18265340	-	2.70561	1.54743	2.3919	2.04017	1.3421	1.26279	4.23206	3.18406
AT1G07547	Chr1	18268864	18269455	+	0.600231	0.926892	1.45925	2.03672	0.297741	1.1556	1.52566	2.35458
AT1G07550	Chr1	2322543	2326571	-	0	0	0	0	0	0	0	0.0247235
AT1G07553	Chr1	18272729	18273116	-	0	0	0	0	0	0	0	0
AT1G07557	Chr1	18272804	18273078	+	0.646066	0	0	0	0	0	0	0
AT1G07560	Chr1	2327315	2331149	+	0.199403	0.0228092	0	0.0375901	0	0.0698008	0.259919	0.0260739
AT1G07563	Chr1	18333188	18333582	-	1.34938	0.926109	4.57287	4.83314	2.00806	1.88939	4.39724	2.64666
AT1G07567	Chr1	18333956	18334248	+	6.97333	12.0689	23.8551	22.4619	15.0395	15.7073	20.3924	19.5052
AT1G07570	Chr1	2331136	2333768	-	3.56139	4.92295	3.5919	4.62394	12.3912	10.8512	5.29605	5.39146
AT1G07573	Chr1	18363686	18363934	-	0	0	0	0	0	0	0	0
AT1G07577	Chr1	18388240	18388693	-	0	0	0	0	0	0	0	0
AT1G07580	Chr1	2334822	2334895	+	0	0	0	0	0	0	0	0
AT1G07583	Chr1	18398887	18399128	-	0	0	0	0	0	0	0	0
AT1G07587	Chr1	18400187	18400807	-	2.2888	2.94536	3.66745	1.77981	0.425756	0.100149	1.90193	0.897848
AT1G07590	Chr1	2336477	2339392	-	51.3739	48.7599	84.1134	78.9384	100.324	97.7459	172.291	186.067
AT1G07593	Chr1	18428009	18428097	-	0	0.685043	0	0.564485	0	0	0.780633	0.783095
AT1G07597	Chr1	18434871	18435183	-	0	0	0	0	0	0	0	0
AT1G07600	Chr1	2338904	2339322	-	862.592	823.963	1394.83	1307.68	1710.9	1667.93	2384.35	2635.3
AT1G07603	Chr1	18517832	18518432	-	129.186	138.372	132.502	128.148	156.76	149.324	48.7837	46.3863
AT1G07607	Chr1	18520004	18520625	+	37.9902	37.6399	16.1614	16.7195	55.2593	60.2928	24.0151	24.0909
AT1G07610	Chr1	2341447	2342149	+	4.61876	7.6079	3.5388	3.13451	14.8159	13.4733	8.7899	10.0255
AT1G07613	Chr1	18549959	18550037	+	1.12448	0	0.994102	0	1.11559	0	0	0
AT1G07615	Chr1	2342198	2344315	-	4.29586	3.96753	12.0497	10.3778	4.68281	4.52984	11.1577	12.1499
AT1G07617	Chr1	18634833	18635372	+	0	0	0	0.0930356	0	0	0	0
AT1G07620	Chr1	2344390	2346890	-	0.380718	0.493557	0.149589	0.0956937	1.51083	1.09577	0.727847	1.02884
AT1G07623	Chr1	18640823	18641312	-	0	0	0	0	0	0	0	0
AT1G07627	Chr1	18641824	18642378	-	0	0	0	0	0	0	0	0
AT1G07630	Chr1	2348915	2351800	+	5.55002	6.6427	4.5475	3.98086	5.50612	4.52525	8.86651	8.25725
AT1G07633	Chr1	18686855	18686967	-	2.35843	0.539547	0	0	0	0	0	0
AT1G07637	Chr1	18686899	18687147	-	5.70822	6.12137	4.10017	3.83351	5.66307	5.24515	4.46434	2.51911
AT1G07640	Chr1	2353031	2356414	-	7.21007	7.52575	12.6419	12.4876	7.86835	8.03434	7.61256	7.33016
AT1G07645	Chr1	2367437	2368437	-	0	0	0	0.0743183	0	0	0.102776	0.2062
AT1G07647	Chr1	18725436	18725629	-	0	1.25709	0.404815	0.51793	0.454286	0.32058	3.58126	3.59255
AT1G07650	Chr1	2359111	2366737	-	6.71065	6.40593	5.77797	5.67416	7.35152	6.0754	2.73529	2.38378
AT1G07653	Chr1	18727554	18727852	+	8.61602	6.32119	11.5569	7.72911	10.0216	6.65606	10.4563	16.0836
AT1G07657	Chr1	18755730	18756042	+	0	0	0	0	0	0	0.221969	0.222669
AT1G07660	Chr1	2368833	2369736	+	12.1809	14.2711	11.2036	8.97626	18.6761	19.8982	16.1662	12.7421
AT1G07663	Chr1	18772426	18772858	-	11.2838	8.30754	10.8823	7.88976	9.3627	8.90517	11.7131	8.69181
AT1G07667	Chr1	18781828	18782688	-	1.34128	2.19516	1.82425	2.15894	1.74011	1.22796	1.1297	1.05231
AT1G07670	Chr1	2370020	2374608	-	12.8164	12.976	25.8176	24.3865	14.3165	12.6029	43.3845	39.5683
AT1G07673	Chr1	18794134	18794586	-	0	0	0	0	0	0	0	0
AT1G07680	Chr1	2376012	2377187	+	0	0	0	0	0	0	0	0
AT1G07683	Chr1	18813670	18814352	+	0	0	0	0	0.258072	0	0	0
AT1G07690	Chr1	2377976	2379208	+	0	0.103513	0	0	0	0	0	0
AT1G07693	Chr1	18866518	18866799	-	232.481	238.47	157.068	150.005	188.139	186.357	87.215	70.4369
AT1G07697	Chr1	18867704	18868090	+	0.459091	0.945254	2.43516	2.85598	0.45546	0.482113	1.25668	1.26064
AT1G07700	Chr1	2379595	2381391	+	24.8914	24.7047	27.5396	24.9089	32.6057	34.2268	36.8365	33.4445
AT1G07702	Chr1	2382251	2382332	-	36.1917	35.377	33.9345	35.9737	23.9369	20.7308	16.2969	7.74394
AT1G07703	Chr1	18879513	18879861	+	4.07262	1.74696	8.32596	5.75807	4.29294	2.67303	5.17589	4.19371
AT1G07705	Chr1	2381555	2386158	+	8.24621	9.33125	9.12767	9.36565	6.35547	6.22641	6.52923	5.32006
AT1G07707	Chr1	18884313	18884810	-	0	0	0	0	0	0.124885	0	0
AT1G07710	Chr1	2386164	2388351	-	0.243381	0.300668	0.430324	0.192698	0.289747	0.17039	2.01767	1.90946
AT1G07717	Chr1	18956276	18956543	-	0	0	0	0	0	0	0	0
AT1G07720	Chr1	2390531	2392629	-	14.0999	14.334	7.06211	6.06898	21.3884	22.4378	17.4632	16.5366
AT1G07723	Chr1	18956707	18956926	+	0	0	0	0	0	0	0	0
AT1G07725	Chr1	2394801	2397273	-	3.80923	3.87221	5.94089	5.30438	3.95736	5.03176	9.5277	9.52956
AT1G07727	Chr1	19026915	19027001	-	0	0	0	0	0	0	0	0
AT1G07728	Chr1	2394985	2397400	+	3.56808	3.96361	5.88599	5.32556	3.90479	4.996	9.52243	9.3793
AT1G07730	Chr1	2397527	2398697	-	1.82224	2.29285	6.77944	5.58213	0.903913	2.39202	3.56289	3.33585
AT1G07733	Chr1	19051674	19051923	-	9.23875	6.82851	2.51309	2.21052	4.23031	5.72171	4.44649	8.64224
AT1G07737	Chr1	19052139	19052359	+	1607.05	1596.23	662.387	593.55	1411.3	1616.72	369.702	364.245
AT1G07740	Chr1	2397442	2400509	-	2.23923	2.5461	5.40697	4.971	1.09418	1.66128	3.3196	2.91053
AT1G07743	Chr1	19052719	19053732	-	0.963684	1.50318	1.3941	1.68455	1.30372	1.47201	1.50738	0.893531
AT1G07745	Chr1	2400589	2402943	-	2.75619	3.44375	5.12315	4.91601	4.69754	3.61182	3.26102	3.32675
AT1G07747	Chr1	2403558	2403846	+	0	0	0	0	0	0	0	0
AT1G07750	Chr1	2403992	2406050	-	6.58451	6.66177	7.67777	6.48455	9.06656	9.17986	9.50028	7.70435
AT1G07753	Chr1	19117681	19118571	+	3.29015	4.92678	5.11221	4.11612	3.65978	4.25785	8.81125	6.49239
AT1G07757	Chr1	19129915	19130105	+	13.4879	4.14971	16.4469	9.7322	10.1513	8.79161	9.09376	10.9469
AT1G07760	Chr1	2406834	2406906	-	0	0	0	0	0	0	0	0
AT1G07763	Chr1	19171732	19171969	-	0	0	0	0	0	0	0	0
AT1G07767	Chr1	19232479	19232749	+	0	0	0	0	0	0	0	0
AT1G07770	Chr1	2407411	2409792	-	85.9858	86.4187	101.671	85.3428	148.379	131.458	93.9381	94.3186
AT1G07773	Chr1	19303125	19303442	-	0	0	0	0	0	0	0	0
AT1G07777	Chr1	19354522	19354862	+	0	0	0	0	0	0	0	0
AT1G07780	Chr1	2409865	2412778	-	9.05564	9.37983	12.6715	13.5731	17.3066	15.7134	3.69324	3.61771
AT1G07783	Chr1	19373687	19374403	-	0	0	0	0	0	0	0	0
AT1G07787	Chr1	19428079	19428381	-	0	0	0	0	0	0	0	0
AT1G07790	Chr1	2412938	2413791	+	32.1802	35.595	14.3626	13.7819	49.5933	49.0687	43.1682	42.0787
AT1G07793	Chr1	19430505	19431011	+	0	0	0	0.0990911	0	0	0	0.274933
AT1G07795	Chr1	2414143	2414968	+	0	0	0.0951928	0.060896	0	0	0.168428	0.0844793
AT1G07800	Chr1	2415041	2415971	+	0	0	0	0	0	0	0.0747058	0.0749413
AT1G07803	Chr1	19490000	19490349	+	25.3812	23.5166	17.5019	13.3493	23.9214	26.4762	21.0414	17.1252
AT1G07807	Chr1	19563480	19563814	+	60.9906	73.1626	8.90834	7.64836	54.1943	64.049	13.6879	13.9391
AT1G07810	Chr1	2416178	2420830	+	10.9039	10.7171	20.2454	18.6234	10.7213	10.0311	31.2055	28.4841
AT1G07813	Chr1	19569158	19569547	-	1.59446	1.87597	1.20822	1.03055	0.903913	1.11628	1.24701	1.42965
AT1G07820	Chr1	2421089	2422067	-	59.4044	54.4855	20.4767	15.6163	62.8094	63.9731	47.028	42.5442
AT1G07823	Chr1	19587618	19588925	-	0.33958	0.419511	2.40165	2.03569	0.53903	0.380382	2.17778	2.29121
AT1G07827	Chr1	19596399	19596477	+	0	0	0	0	0	0	0	0
AT1G07830	Chr1	2422126	2423804	+	9.73743	8.87417	28.5065	28.9338	14.7282	12.7961	11.1736	12.1482
AT1G07833	Chr1	19600227	19600468	-	0	0	0	0	0	0	0	0
AT1G07837	Chr1	19612687	19612960	-	0	0	0	0	0	0	0	0
AT1G07840	Chr1	2424045	2426729	+	5.97366	8.19972	13.7988	13.695	13.191	10.7027	12.559	14.6648
AT1G07843	Chr1	19699159	19699527	-	0	0	0	0	0	0	0	0.188877
AT1G07847	Chr1	19708995	19709194	-	11.5484	13.1083	4.31937	10.0478	10.5758	12.1275	7.29502	3.1363
AT1G07850	Chr1	2426705	2429226	+	0	0	0.57852	0.485738	0.0405762	0.0572675	1.53539	1.66858
AT1G07853	Chr1	19787023	19787317	+	1.8068	1.44672	0.266217	0.851512	0	0	0.706539	0.708767
AT1G07857	Chr1	19796560	19796765	-	0	0	0	0	0	0	0	0
AT1G07860	Chr1	2428911	2429432	-	0	0	0.536679	0.11444	0	0.141669	0.949563	2.85767
AT1G07863	Chr1	19796662	19796898	+	0	0	0	0	0	0	0	0
AT1G07867	Chr1	19806917	19807114	-	12.5624	11.0852	11.8991	10.1493	8.90217	8.7949	14.0356	11.9679
AT1G07870	Chr1	2428773	2432092	-	2.29912	3.22302	4.19483	3.65175	2.66918	3.52744	12.4721	13.4325
AT1G07873	Chr1	19820005	19820433	+	0	0	0	0	0	0	0.204342	0
AT1G07877	Chr1	19925023	19925617	-	7.32807	9.34035	4.49522	5.07467	4.00598	5.44446	9.35708	9.03459
AT1G07880	Chr1	2433896	2435859	-	2.27502	2.30492	2.96897	3.98238	2.04207	2.50287	1.10145	1.82738
AT1G07883	Chr1	19960486	19960539	-	3.35223	0	4.44532	0.947909	0	3.52033	18.3522	28.9302
AT1G07885	Chr1	2435858	2436862	-	0.530881	0.121452	2.81596	2.90226	0.702243	1.11501	1.24559	1.66603
AT1G07887	Chr1	19963067	19964106	+	16.7579	17.252	14.5881	14.0225	0.0848234	0.179574	2.60787	1.9453
AT1G07890	Chr1	2437281	2439666	+	500.689	481.222	265.841	247.24	985.129	1003.9	630.32	654.094
AT1G07893	Chr1	19967683	19969122	+	23.3352	23.8537	14.4079	13.8603	30.8675	30.3399	16.319	14.2878
AT1G07897	Chr1	19981416	19981566	+	18.3591	11.3809	5.2356	6.0287	21.7391	18.2431	6.02128	6.04027
AT1G07900	Chr1	2442570	2443747	+	0.359168	0.49301	2.3285	2.84373	1.30653	2.76598	2.62175	2.9118
AT1G07901	Chr1	2443971	2444124	-	4.06431	1.59396	1.53988	5.91049	1.72807	4.87785	1.81638	2.73315
AT1G07902	Chr1	2443918	2445141	+	3.15278	2.54567	8.85353	6.60766	2.20789	2.33709	3.77116	5.52907
AT1G07903	Chr1	19981637	19981753	+	2.29743	1.57678	0.677018	1.29929	6.07803	3.21686	1.19787	1.80247
AT1G07907	Chr1	19982614	19982927	-	0	0	0	0	0	0	0	0
AT1G07910	Chr1	2445437	2454646	+	5.13936	4.70833	14.9256	14.6641	3.06845	4.07019	8.85733	9.1042
AT1G07913	Chr1	20007960	20008160	+	0	0	0	0	0	0	0	0
AT1G07917	Chr1	20010405	20011085	-	0.370142	0	0	0	0	0	0	0
AT1G07920	Chr1	2454771	2457322	+	585.215	608.146	621.383	592.92	941.698	812.386	702.392	657.53
AT1G07923	Chr1	20018634	20019087	-	0	0	0	0	0	0	0	0
AT1G07927	Chr1	20018743	20018943	+	0	0	0	0	0	0	0	0
AT1G07930	Chr1	2458184	2460818	+	374.754	388.604	512.876	488.042	601.751	525.123	514.433	489.671
AT1G07933	Chr1	20052416	20053150	-	0	0	0	0.0684458	0	0	0	0
AT1G07937	Chr1	20093470	20093718	+	0	0.491684	0	0	0	0	0.280147	0
AT1G07940	Chr1	2462949	2465546	-	552.59	580.052	594.798	560.886	883.582	770.73	671.969	623.637
AT1G07943	Chr1	20217732	20218222	+	3.79942	3.60101	5.91805	4.29745	0.897469	1.77331	8.48998	8.37481
AT1G07947	Chr1	20226800	20227156	-	0	0	0	0	0	0	0	0
AT1G07950	Chr1	2465729	2467166	-	8.85288	7.68222	19.2512	19.2785	11.2057	10.0448	15.9963	17.2442
AT1G07957	Chr1	20260311	20260399	+	0.998136	0	0.882405	3.38691	0	2.09638	7.80633	4.69857
AT1G07960	Chr1	2467145	2469317	+	10.4634	9.98195	15.0778	17.7524	9.65398	10.9148	27.2504	22.0825
AT1G07963	Chr1	20275815	20276000	+	22.4473	29.8289	43.9115	39.165	25.5866	28.0869	45.944	37.8454
AT1G07967	Chr1	20295409	20295718	+	6.59092	4.13015	6.84006	4.86186	4.54872	4.41366	7.61999	5.6206
AT1G07970	Chr1	2469218	2472807	-	5.40297	5.4599	9.84606	9.65417	6.18236	5.59269	6.481	5.56523
AT1G07973	Chr1	20321400	20321958	+	0	0	0	0	0	0	0	0
AT1G07977	Chr1	20412149	20412498	+	0	0	0	0	0	0	0	0
AT1G07980	Chr1	2473165	2475129	-	7.94089	7.89488	22.7007	22.6223	10.8968	12.054	22.6364	24.6292
AT1G07983	Chr1	20415048	20415288	+	49.7619	50.5966	46.2732	35.6469	98.0051	78.9665	42.0894	36.4383
AT1G07985	Chr1	2475226	2476168	+	0.0943037	0	0.583587	0.799987	0.187116	0.72624	1.18007	0.88784
AT1G07987	Chr1	20420189	20420555	+	6.53548	4.31932	5.9917	5.88634	5.52323	5.42278	8.5189	9.49529
AT1G07990	Chr1	2476953	2483197	+	10.098	10.492	11.6549	10.7236	10.7138	10.0741	15.2247	15.1847
AT1G07993	Chr1	20440202	20440728	-	182.725	179.205	103.123	105.15	120.073	124.031	59.5888	56.735
AT1G07997	Chr1	20443101	20443350	+	0	0	0	0	0	0	0.277905	0
AT1G08000	Chr1	2483240	2485727	-	4.1069	4.47309	3.70965	4.5695	4.34014	4.09408	2.96758	3.50228
AT1G08003	Chr1	20452085	20452307	-	45.413	42.1041	61.6299	65.5588	20.946	23.4268	76.3305	65.0074
AT1G08005	Chr1	2485281	2485725	+	0.800307	0.411952	0.176879	0.113151	0.396989	0.280147	0.312957	0.156972
AT1G08007	Chr1	20484709	20485136	+	0	0	0	0	0	0	0	0
AT1G08010	Chr1	2485848	2488086	-	9.96215	8.49599	11.9338	10.4346	10.4682	8.95539	10.4191	11.8857
AT1G08013	Chr1	20493114	20493596	-	0	0	0	0	0	0	0	0
AT1G08017	Chr1	20495302	20495681	-	0	0	0	0	0	0	0	0
AT1G08023	Chr1	20495410	20495794	+	0	0	0	0	0	0	0	0
AT1G08027	Chr1	20496761	20497289	+	0	0	0	0	0	0	0	0
AT1G08030	Chr1	2489409	2493328	-	4.63367	5.20946	9.71435	10.3823	5.47265	5.22133	9.42228	7.37463
AT1G08033	Chr1	20582297	20582565	-	0.330238	0	0.875845	1.30734	0	0.231199	0.516553	2.33182
AT1G08035	Chr1	2494402	2495314	+	0.647479	0.355504	0.114481	0.14647	0	0.181319	0.81022	0.203194
AT1G08037	Chr1	20588319	20589101	-	8.16865	6.85218	9.9296	9.36772	8.89194	11.4377	16.0603	15.3989
AT1G08040	Chr1	2495309	2498765	-	8.11491	9.25783	11.4499	11.7012	6.45125	7.9763	7.06112	6.87257
AT1G08043	Chr1	20617324	20618242	-	6.37982	6.03718	6.92194	5.46672	9.87763	9.54205	7.71119	5.83955
AT1G08047	Chr1	20619552	20619882	+	3.75733	2.94714	1.8981	2.88382	4.52639	3.00629	5.87715	2.94784
AT1G08050	Chr1	2498794	2501582	-	1.28435	1.61604	1.13543	1.61411	1.87589	1.37373	4.79917	4.08656
AT1G08053	Chr1	20622538	20622720	-	0	0	0	0	0	0	0	0
AT1G08057	Chr1	20745122	20745420	-	0	0	0	0	0	0	0	0
AT1G08060	Chr1	2501704	2511085	-	3.42292	3.29261	3.28814	3.2314	2.95465	3.07566	3.05645	3.28812
AT1G08063	Chr1	20798579	20798939	+	0	0	0	0	0	0	0	0
AT1G08065	Chr1	2511647	2513455	-	0	0	0	0	0	0	0	0
AT1G08070	Chr1	2514150	2516621	-	0.647112	0.863582	1.68446	1.46387	0.320997	0.377535	1.1809	1.18463
AT1G08073	Chr1	20884658	20885140	+	14.7137	16.4098	15.6093	14.4581	12.4077	12.3612	10.5006	9.5236
AT1G08077	Chr1	20926165	20926447	+	0	0	0	0	0	0	0	0
AT1G08080	Chr1	2516991	2518612	-	0	0	0.679949	0.271857	0	0.0673079	0	0
AT1G08087	Chr1	20948161	20948970	+	0.877374	0.978513	0.969556	0.49619	1.30565	1.38206	0.771959	0.516263
AT1G08090	Chr1	2524023	2526323	+	0.673305	0.808682	1.30208	0.951951	1.58645	0.677607	0.164558	0
AT1G08093	Chr1	21051658	21051894	-	0	0	0	0.21198	0	0	0	0.588147
AT1G08097	Chr1	21051658	21051961	+	0	0	0	0.165261	0	0.204581	0	0.458523
AT1G08100	Chr1	2527170	2529121	-	0	0	0	0	0.051569	0	0	0
AT1G08103	Chr1	21052299	21053179	-	0.201667	0.138408	0	0	0.100036	0	0.315443	0.237328
AT1G08105	Chr1	2531695	2534787	-	0	0	0	0.0162481	0	0.020114	0	0
AT1G08107	Chr1	21052348	21052423	-	0	0.802222	0	0	1.15962	0	0.914163	0
AT1G08110	Chr1	2535251	2537933	+	61.2235	62.499	108.25	105.667	55.8903	60.1515	81.4805	84.2938
AT1G08113	Chr1	21052483	21052568	-	2.06591	0.70894	0	0	1.02478	0	0.807865	0.810412
AT1G08115	Chr1	2538074	2538239	-	0	0	0	0	0	0	0.421069	1.26719
AT1G08117	Chr1	21052627	21052716	-	1.97409	0	0	0	0	0	0.771959	0.774394
AT1G08120	Chr1	2538615	2539662	+	0.0848463	0.058232	0.900104	0.671775	0.252526	0	1.99073	1.53104
AT1G08123	Chr1	21052867	21052954	-	0	0.692828	0	0	0	0	1.57901	1.58399
AT1G08125	Chr1	2539614	2542363	-	10.464	9.39142	16.2373	18.0017	9.07449	8.45286	13.6778	11.7116
AT1G08127	Chr1	21060492	21060730	+	0	0	0	0	0	0	0	0
AT1G08130	Chr1	2542663	2547947	-	8.61246	9.58588	12.8324	12.1858	12.7685	12.7592	4.44003	3.87197
AT1G08133	Chr1	21262039	21262658	+	0	0	0	0	0	0	0	0
AT1G08135	Chr1	2548496	2551545	-	0	0	0	0	0	0	0.0249466	0
AT1G08137	Chr1	21262310	21262658	-	0	0	0	0	0	0	0	0
AT1G08140	Chr1	2551935	2555230	-	0	0	0	0	0	0	0	0
AT1G08143	Chr1	21267220	21267468	+	0	0	0	0	0	0	0	0
AT1G08147	Chr1	21268098	21268415	-	0	0	0	0	0	0	0	0
AT1G08150	Chr1	2556191	2559229	-	0.0322564	0	0.0855491	0.0364845	0.0320013	0	0.0504549	0.025307
AT1G08153	Chr1	21319146	21319483	+	0	0	0	0	0	0	0	0
AT1G08157	Chr1	21360151	21360252	+	0	0	0	0	0	0	0	0
AT1G08160	Chr1	2559413	2560433	-	8.44795	7.17281	6.23653	6.94483	9.93639	7.9265	3.13325	1.77655
AT1G08163	Chr1	21360151	21360252	-	0	0	0	0	0	0	0	0
AT1G08165	Chr1	2561449	2562317	-	0.572385	0.942818	0.202407	0.129482	0.567857	0.64116	0	0
AT1G08170	Chr1	2562769	2563707	-	0	0	0	0	0	0.0663033	0.222206	0.0743022
AT1G08173	Chr1	21376426	21376914	-	0	0.124936	0	0	0.180597	0.254887	0	0
AT1G08177	Chr1	21407277	21407478	-	0	0	0	0	0	0	0	0
AT1G08180	Chr1	2564361	2565319	-	1.85457	2.67296	1.31163	1.99279	2.29988	3.50563	1.01531	0.582008
AT1G08183	Chr1	21421707	21422013	-	0	0	0	0	0	0	0	0
AT1G08187	Chr1	21469351	21469975	-	0	0.163455	0.631641	0.13469	0	0	0.186264	0
AT1G08190	Chr1	2567420	2573449	+	23.0698	22.6116	26.0577	26.1082	29.8751	32.606	24.2499	23.7457
AT1G08193	Chr1	21475232	21475620	-	0	0	0	0	0	0	0	0
AT1G08197	Chr1	21530888	21531589	-	0	0	0.268034	0.34293	0.30079	0.106131	0.237121	0
AT1G08200	Chr1	2573818	2576845	-	84.0219	82.5359	42.3727	41.7209	87.6063	96.4894	51.2981	53.0456
AT1G08207	Chr1	21581194	21581677	+	0	0	0	0	0	0	0	0
AT1G08210	Chr1	2576984	2580755	-	6.53421	6.76245	25.9946	29.3869	6.94556	6.38989	14.5604	15.5421
AT1G08213	Chr1	21616454	21616961	+	0.876076	0.841779	2.94309	2.2791	1.04298	0.981342	2.74068	1.2372
AT1G08217	Chr1	21616594	21617074	-	0.740284	0.889129	2.29058	1.67464	0.918036	1.03654	2.31588	1.01639
AT1G08220	Chr1	2581022	2583391	-	3.31686	2.91978	8.92433	7.09547	5.93743	4.39184	6.37243	6.33595
AT1G08223	Chr1	21619121	21619580	-	0	0	0	0	0	0	0	0
AT1G08227	Chr1	21619121	21619649	+	0	0	0	0	0	0	0	0
AT1G08230	Chr1	2583594	2586970	-	3.56175	4.24194	14.7251	13.9224	5.92393	8.76416	23.5138	22.9305
AT1G08237	Chr1	21645642	21646023	+	0	0	0.206126	0	0	0	0	0
AT1G08240	Chr1	2588525	2588597	+	0	0	0	0	0	0	0	0
AT1G08247	Chr1	21710980	21711282	+	0	0	0	0	0	0	0	0
AT1G08250	Chr1	2588776	2590610	-	5.81248	5.95061	4.75315	4.13638	11.8213	14.1747	15.8348	14.3647
AT1G08253	Chr1	21859041	21859314	-	0	0	0	0	0	0	0	0
AT1G08257	Chr1	21901450	21901698	-	0	0.245842	0	0	0	0	0	0
AT1G08260	Chr1	2588854	2606893	+	3.66689	3.73235	3.21426	3.11652	6.16591	6.06261	4.29366	4.16092
AT1G08263	Chr1	22007825	22008112	+	0	0	0	0	0	0	0	0
AT1G08267	Chr1	22026927	22027169	-	26.6868	40.6459	56.8806	54.5809	27.5638	23.2902	12.5801	8.31756
AT1G08270	Chr1	2606269	2607508	-	7.33097	5.47536	11.8182	10.6088	10.9095	8.60431	12.816	12.8564
AT1G08273	Chr1	22029795	22030290	+	1.25371	1.7209	2.05835	2.12706	1.42148	2.38238	5.88308	2.52927
AT1G08277	Chr1	22075614	22075886	-	0	0	0	0	0	0	0	0
AT1G08280	Chr1	2607877	2609972	+	1.95053	1.92074	3.41127	3.33329	2.73439	2.82019	2.32141	1.63011
AT1G08283	Chr1	22076533	22077069	-	0.165427	0.340608	0.584984	0.280666	0.984709	0.463259	0.129379	0.259573
AT1G08287	Chr1	22084264	22084684	-	0.211007	0.289638	0	0	0.837354	0.443177	0.165027	0
AT1G08290	Chr1	2609996	2613378	-	0.796929	0.675644	1.28473	1.35208	0.558088	0.722024	1.50318	1.25047
AT1G08293	Chr1	22087975	22088247	-	0.650799	0.223329	1.72602	2.7604	1.61413	0.683434	0.254492	0
AT1G08297	Chr1	22128871	22129202	+	0	0	0	0	0	0	0	0
AT1G08300	Chr1	2614774	2618824	+	0.753167	1.30589	13.5271	13.3613	2.39894	2.16467	5.70444	6.09563
AT1G08303	Chr1	22150128	22150267	+	0	0	0	0	0	0	0	0
AT1G08307	Chr1	22173808	22174055	+	0	0	0	0	0	0.501553	0	0
AT1G08310	Chr1	2618647	2620453	+	0.482139	0.57908	0.372957	0.749839	1.73393	1.51895	1.0841	1.04023
AT1G08313	Chr1	22244179	22244407	+	0	0	0	0	0	0	0	0
AT1G08315	Chr1	2620335	2621546	-	6.08855	6.19254	4.34499	3.44331	4.8032	4.98157	15.5476	11.5104
AT1G08317	Chr1	22263727	22264034	-	31.1496	29.8906	44.3667	49.4236	26.8973	24.4328	70.8298	63.1332
AT1G08320	Chr1	2621860	2628595	-	0.367463	0.567445	0.893356	0.441606	0.546834	0.25726	0.143695	0.252259
AT1G08323	Chr1	22278282	22278558	-	2.88631	1.54073	3.96923	4.71559	1.59082	0.673565	0.250817	0.503216
AT1G08327	Chr1	22313324	22313412	-	0	0	0	0	0	0	0	0
AT1G08333	Chr1	22346819	22347047	-	0.387922	0.798719	1.71472	1.31631	1.53941	0.543166	0.60678	0.913041
AT1G08337	Chr1	22372462	22372579	+	0	0	0	0	0	0	0	0
AT1G08340	Chr1	2630891	2632872	+	1.15512	0.906039	1.70198	1.55539	1.14598	1.2323	1.89285	2.54615
AT1G08343	Chr1	22372670	22372791	+	0	0	0	0	0	0	0	0
AT1G08347	Chr1	22394549	22394635	-	0	0	0	0	0	0	0	0
AT1G08350	Chr1	2632810	2635867	-	3.13107	2.28668	6.63618	7.49161	2.15052	2.19205	2.98249	2.36202
AT1G08353	Chr1	22428241	22428328	+	0	0	0	0	0	0	0	0
AT1G08357	Chr1	22522489	22522726	-	0	0.256172	0	0	0	0	0	0
AT1G08360	Chr1	2635939	2638005	+	128.93	137.262	156.219	143.747	236.605	219.859	146.338	142.091
AT1G08363	Chr1	22581099	22581303	-	0	0	0	0	0	0	0	0
AT1G08367	Chr1	22606786	22606961	+	0	0	0	0	0	0	0	0
AT1G08370	Chr1	2638037	2640664	+	11.5309	13.521	19.7021	20.353	15.7488	16.1816	22.3635	21.8255
AT1G08377	Chr1	22612258	22612475	+	0	0	0	0	0	0	0	0
AT1G08380	Chr1	2640803	2641935	-	3183.28	3070.55	905.012	818.488	1934.59	2112.27	289.273	301.503
AT1G08383	Chr1	22620085	22620308	+	0.396581	0	0	0	0	0	0	0
AT1G08387	Chr1	22662953	22664540	+	0.727231	0.691083	0.791275	0.790919	0.554984	0.509133	0.52501	0.526666
AT1G08390	Chr1	2642072	2643286	+	7.76105	7.53916	9.50009	5.94227	5.6859	9.11154	2.80147	3.93442
AT1G08393	Chr1	22728734	22729040	-	0	0.198596	0.767434	1.14552	0.287073	0.810326	0.452615	0.454042
AT1G08397	Chr1	22740621	22740824	-	0	0	0	0	0	0	0	0
AT1G08400	Chr1	2643019	2646049	-	2.26309	1.8376	2.56426	3.02841	2.1187	2.00837	3.88888	3.82612
AT1G08403	Chr1	22741575	22741817	+	0.365573	0	0	0	0	0.511873	0	0
AT1G08410	Chr1	2646144	2649441	+	6.97507	7.7186	9.007	9.2855	10.1855	9.51955	17.438	17.5545
AT1G08413	Chr1	22741682	22741923	-	0	0	0	0	0	0.256994	0	0
AT1G08417	Chr1	22743172	22743473	-	0	0	0	0	0	0	0	0
AT1G08420	Chr1	2649459	2657121	+	13.7267	13.656	16.7481	17.0811	17.1623	14.6728	22.8935	22.2862
AT1G08427	Chr1	22771937	22772132	-	12.2374	12.1316	10.4178	12.3035	10.7916	9.83657	13.8244	16.0015
AT1G08430	Chr1	2658602	2661311	+	0.0906008	0.186544	0.240288	0.230573	0.0449421	0.317147	0.141716	0.142163
AT1G08433	Chr1	22833811	22834063	-	0	0	0	0	0	0	0	0
AT1G08437	Chr1	22834539	22834810	-	0	0	0.577456	0	0	0	0	0.256233
AT1G08440	Chr1	2662967	2665585	+	0.147483	0.134962	0.173844	0.22242	0.195089	0.0688351	0.269139	0.0385697
AT1G08443	Chr1	22867316	22867542	+	0	0	0	0	0	0	0.306063	0
AT1G08447	Chr1	22914366	22915033	+	0	0	0	0	0	0	0	0
AT1G08450	Chr1	2667798	2671958	-	19.197	20.7634	24.2653	23.082	22.6468	16.482	52.0535	49.3262
AT1G08453	Chr1	22918356	22918593	-	0	0	0.329975	0.422178	0	0	0	0
AT1G08457	Chr1	22947414	22947892	-	0	0	0	0	0.183991	0	0	0
AT1G08460	Chr1	2672198	2674722	+	11.7064	11.4828	27.8418	24.4019	10.1749	10.6616	35.3661	36.1278
AT1G08463	Chr1	22947519	22947749	+	0	0	0	0.217486	0.381522	0	0	0
AT1G08465	Chr1	2675813	2679825	+	6.78847	8.46651	6.58215	8.17367	8.47279	10.0673	6.50806	7.50214
AT1G08470	Chr1	2682058	2684172	-	8.99085	9.93509	4.14916	4.86083	9.03193	9.97614	3.13992	3.32728
AT1G08473	Chr1	22955428	22955843	+	0	0	0	0	0	0	0	0.167537
AT1G08477	Chr1	22975698	22976480	+	97.9104	95.4634	154.862	147.766	605.89	622.164	425.288	428.498
AT1G08480	Chr1	2684176	2685703	+	43.9235	46.3363	49.3019	49.4577	45.7304	44.7786	57.897	55.7564
AT1G08483	Chr1	22988981	22989333	+	0	0	0	0	0	0	0	0
AT1G08487	Chr1	23003505	23003715	+	0	0	0	0	0	0	0	0
AT1G08490	Chr1	2685659	2688659	-	27.6633	26.8744	36.8559	32.7216	31.1166	31.4372	36.2999	36.4526
AT1G08493	Chr1	23006714	23006913	+	0	0	0	0	0	0.310963	0	0
AT1G08497	Chr1	23023932	23024190	-	0	0	0	0	0	0	0	0
AT1G08500	Chr1	2688880	2690251	+	1.31248	0.995604	0.977096	0.546928	0	0.241806	0.810377	0.596151
AT1G08503	Chr1	23030492	23030788	+	0	0	0	0	0	0.209402	0	0
AT1G08507	Chr1	23032347	23033036	-	0.128745	0.441803	0	0	0	0	0.10069	0
AT1G08510	Chr1	2691062	2694548	-	34.3286	37.8165	26.2481	25.7137	34.1357	34.1351	26.6621	25.4399
AT1G08513	Chr1	23034689	23035382	+	1.15203	1.14207	23.6508	24.3233	1.3969	1.34422	2.70297	3.71575
AT1G08517	Chr1	23068047	23068355	+	0	0	0	0	0	0	0	0
AT1G08520	Chr1	2696381	2701023	+	102.615	106.99	67.8667	66.5674	107.572	101.254	35.9079	35.4938
AT1G08523	Chr1	23077196	23077602	+	0	0	0	0	0	0	0	0
AT1G08530	Chr1	2700981	2703163	+	7.57391	7.04421	3.69204	3.56278	6.32019	5.69892	5.4806	5.05361
AT1G08533	Chr1	23173397	23173692	-	0	0	1.32659	0.848635	0	0.21011	0.704152	0
AT1G08537	Chr1	23177935	23178262	+	4.33337	6.31994	11.0139	15.9295	4.2991	2.84417	5.93091	7.43701
AT1G08540	Chr1	2703295	2706861	+	69.758	68.9433	45.3804	46.733	66.9266	64.7422	24.4473	24.7965
AT1G08543	Chr1	23179399	23180069	-	13.1067	15.5375	6.90538	7.93645	17.7314	16.4982	9.31874	10.2829
AT1G08547	Chr1	23181614	23181888	+	9.36796	11.9721	12.851	10.5959	6.73004	11.3077	15.4111	15.9666
AT1G08550	Chr1	2706868	2709989	+	76.0271	77.7227	27.7219	28.0716	17.865	18.0953	19.0309	18.8169
AT1G08553	Chr1	23219062	23219394	-	0.266769	0.18309	0.235838	0	0	0.186764	0.625913	0.209296
AT1G08557	Chr1	23228101	23228396	-	0.300115	0.411952	1.85722	1.35782	0.297741	0.63033	4.45963	6.1219
AT1G08560	Chr1	2709525	2711001	-	27.2399	28.7249	7.42277	7.10453	27.0244	25.936	17.344	18.2033
AT1G08563	Chr1	23253055	23253292	-	0	0.256172	0	0.633267	0.3703	0.261313	0.583835	0.292838
AT1G08567	Chr1	23254364	23254715	+	3.28081	2.4249	1.11554	0.713625	3.25486	3.00362	0	1.18799
AT1G08570	Chr1	2712694	2714834	+	26.4326	24.7575	11.1341	11.5486	62.1137	77.1057	51.56	49.5269
AT1G08573	Chr1	23262295	23263025	+	0	0.166809	0.107434	0	0.120563	0	0.190086	0
AT1G08577	Chr1	23271551	23271797	-	0.359652	1.23419	0.635903	1.22039	1.07042	0.251792	1.4064	1.97517
AT1G08580	Chr1	2714994	2716533	-	19.5331	22.7474	23.698	23.915	37.5203	33.2421	21.4523	20.6233
AT1G08583	Chr1	23314785	23315064	-	0	0.217746	0.560958	0	0	0	0.24813	0
AT1G08587	Chr1	23365725	23365931	-	0	0	0	0	0	0	0	0
AT1G08590	Chr1	2718538	2722281	+	1.5664	1.20537	1.8254	1.79857	1.29501	1.49541	2.67288	2.32753
AT1G08592	Chr1	2718616	2721911	-	1.88722	1.46177	2.19276	2.1041	1.49783	1.83086	3.09955	2.79205
AT1G08593	Chr1	23408313	23408816	+	0	0	0	0	0	0	0.2757	0
AT1G08597	Chr1	23412989	23413437	-	8.30965	8.82623	4.72254	6.4897	7.85136	5.95608	6.65364	6.67462
AT1G08600	Chr1	2723677	2733614	+	4.59965	5.09659	10.8762	12.2751	5.44293	5.74204	8.20598	8.26084
AT1G08603	Chr1	23415640	23415850	-	0	0	0	0	0	0	0	0
AT1G08607	Chr1	23497779	23498382	+	0	0	0	0	0	0	0.115027	0
AT1G08610	Chr1	2733596	2735820	-	3.52352	3.61318	7.25606	6.35316	4.03028	3.04723	4.6685	4.84583
AT1G08613	Chr1	23514852	23515148	+	0	0	0.264424	0	0	0	0	0
AT1G08620	Chr1	2736656	2743882	+	5.61987	5.38609	4.02784	4.72199	5.75463	5.25531	6.78124	6.29873
AT1G08623	Chr1	23640070	23640340	+	0	0	0	0	0	0	0	0
AT1G08627	Chr1	23640141	23640372	-	0	0	0	0	0	0	0	0
AT1G08630	Chr1	2743761	2747968	-	0.142515	0.260829	0.293978	0.134329	0.377033	1.09752	5.79589	4.36062
AT1G08633	Chr1	23663842	23664432	+	21.7952	22.1799	18.6037	17.7665	19.0877	19.7837	10.6977	9.31631
AT1G08637	Chr1	23691269	23691585	-	0	0	0	0	0	0	0	0
AT1G08640	Chr1	2748361	2751621	-	48.2689	50.1357	54.6738	54.078	54.8884	50.0105	32.8212	29.5012
AT1G08643	Chr1	23701178	23701305	+	0	0.476319	0	0.784988	0.688527	0	1.62835	1.08899
AT1G08645	Chr1	2751813	2752596	-	96.0817	94.3667	35.6973	33.1415	31.2261	53.0594	69.4764	64.4967
AT1G08647	Chr1	23742766	23743010	-	25.8493	28.4855	61.1536	59.9164	32.8687	34.1549	48.1209	46.5588
AT1G08650	Chr1	2752124	2753810	+	46.236	46.8743	16.2359	15.5961	14.9602	26.783	34.0498	30.5666
AT1G08653	Chr1	23807641	23807853	+	0.419029	0	0	0	0	0	0	0
AT1G08657	Chr1	23825650	23826228	+	27.6646	28.3748	29.8919	26.4234	30.8003	28.1911	38.224	42.9266
AT1G08660	Chr1	2756904	2759890	-	9.75302	11.5739	19.7928	19.2099	8.53193	8.7453	7.32714	8.40567
AT1G08663	Chr1	23843990	23844302	-	1.1389	0.781652	3.27225	2.89842	0.282473	0.39867	0.668042	0.446766
AT1G08667	Chr1	23854908	23855122	+	30.7183	30.4844	16.8812	15.9639	22.2388	18.5996	32.7902	32.2423
AT1G08670	Chr1	2760183	2761600	-	0.0906471	0	0	0	0	0	0	0
AT1G08673	Chr1	23895660	23896007	-	0	0	0	0	0	0	0	0
AT1G08677	Chr1	23950794	23951107	-	0	0	0	0	0	0	0	0
AT1G08680	Chr1	2762584	2768968	+	9.42716	10.0916	14.0229	15.321	10.0868	10.4292	13.2863	13.1768
AT1G08683	Chr1	23950794	23951000	+	0	0	0	0	0	0	0	0
AT1G08687	Chr1	23963486	23964373	-	0.155849	0	0	0	0	0	0	0
AT1G08695	Chr1	2768965	2769509	-	0	0	0	0	0	0	0	0
AT1G08697	Chr1	23964148	23964419	-	0.327801	0	0	0	0	0	0	0
AT1G08700	Chr1	2769615	2771478	-	11.8546	12.083	38.2636	40.9673	13.1622	12.6433	35.7442	33.0074
AT1G08703	Chr1	23966435	23966762	-	0	0	0	0.153637	0	0	0.212466	0
AT1G08707	Chr1	23974108	23974425	+	0.280234	0.384662	18.3329	20.4443	1.39009	1.56953	23.451	18.6881
AT1G08710	Chr1	2771620	2773532	+	2.94641	4.60047	10.8098	11.4559	5.11543	6.34302	13.7109	14.1009
AT1G08713	Chr1	23977276	23977664	+	0.457908	0.157136	8.70352	9.84067	0.227143	0.64116	6.2672	5.74808
AT1G08717	Chr1	24009579	24009844	-	0	0	0	0	0	0	0	0
AT1G08720	Chr1	2773941	2779309	+	6.19968	7.09163	8.93723	9.30239	5.67965	4.80961	10.855	10.9769
AT1G08723	Chr1	24019473	24019880	-	8.07583	10.6358	21.8043	23.5766	10.1773	9.32124	25.2641	25.0013
AT1G08727	Chr1	24051980	24052458	-	9.66396	9.82134	13.4724	12.7175	20.8344	22.8993	28.3429	28.4322
AT1G08730	Chr1	2779438	2788478	+	0.243689	0.270172	0.298294	0.307436	0.148776	0.118112	0.26389	0.338256
AT1G08733	Chr1	24135163	24135659	+	5.73123	9.21908	7.2834	7.59665	15.4585	20.9398	12.4665	13.2084
AT1G08735	Chr1	2790290	2793642	+	0.0265018	0	0	0	0	0.0185539	0.0414537	0.0415844
AT1G08737	Chr1	24194483	24194587	+	0	0	3.02054	1.44921	0	0.598005	0	2.01045
AT1G08740	Chr1	2795643	2800082	-	0	0	0.154747	0	0	0.122547	0.0912661	0.137331
AT1G08743	Chr1	24222947	24223188	+	0	0	0	0.416923	0	0	0	0
AT1G08747	Chr1	24229258	24230570	-	240.243	243.684	177.566	163.356	203.7	203.593	115.794	110.899
AT1G08750	Chr1	2801042	2804712	+	4.40452	4.98586	5.51205	4.91717	4.82368	4.56532	7.24737	6.28291
AT1G08753	Chr1	24297810	24298563	+	11.1043	12.9382	5.93571	3.79715	7.68588	7.41248	2.42359	1.82343
AT1G08757	Chr1	24339371	24340155	+	0	0.155533	0	0	0.224825	0.158654	0	0
AT1G08760	Chr1	2805044	2808624	+	3.89704	3.58021	5.96805	6.07382	4.53596	4.66175	7.34361	7.58344
AT1G08763	Chr1	24345647	24345922	+	0.646066	0	0	0	0	0	0	0
AT1G08765	Chr1	77537	80346	+	0.147893	0.406008	0.566561	0.752752	0.19563	0.517696	0	0.0386767
AT1G08767	Chr1	24376615	24376891	+	0	0	0	0	0	0	0	0
AT1G08770	Chr1	2808760	2809776	+	7.69429	7.86114	15.7687	16.7134	6.50577	7.34557	20.7882	20.5794
AT1G08773	Chr1	24447827	24448072	+	0	0	0	0	0	0	0	0
AT1G08775	Chr1	254830	257583	+	0	0	0	0.0678908	0	0	0	0.094183
AT1G08777	Chr1	24472728	24472973	-	0	0	0	0.410116	0	0	0	0
AT1G08780	Chr1	2809778	2811314	-	12.8834	14.0633	16.9217	16.3763	13.3901	18.3829	11.2275	13.3808
AT1G08783	Chr1	24543740	24544015	-	0	0	0	0	0	0	0	0
AT1G08785	Chr1	424479	425190	-	0	0.140158	0	0	0.405202	0.142971	0	0.160219
AT1G08787	Chr1	24544546	24544783	-	0	0	0	0	0	0	0	0
AT1G08790	Chr1	2811989	2812783	+	0	0	0	0	0	0	0.097992	0
AT1G08793	Chr1	24553909	24554050	+	0.625592	1.28807	2.21223	1.41519	3.10322	0.437976	2.93562	0.981626
AT1G08795	Chr1	447092	448258	+	0	0	0	0	0	0	0	0.259573
AT1G08797	Chr1	24555535	24555859	-	198.506	228.069	31.2682	27.1354	134.101	142.237	20.8	19.1447
AT1G08800	Chr1	2812818	2818072	-	1.95842	2.09681	1.64478	1.40661	2.13723	2.16632	7.22946	6.96033
AT1G08803	Chr1	24558112	24558313	+	2.65176	2.42662	5.47003	2.49946	4.82312	1.54708	272.029	312.763
AT1G08805	Chr1	551002	551637	-	0	0	0	0	0.229509	0	0	0
AT1G08807	Chr1	24576762	24577006	-	0	0	0	0	0	0	0	0
AT1G08810	Chr1	2819065	2820479	-	5.00889	4.60047	8.46553	9.99785	8.40391	7.58068	3.57175	3.12069
AT1G08813	Chr1	24605427	24605568	-	0	0	0	0	0	0	0	0
AT1G08815	Chr1	641542	642318	+	0.572385	1.02139	2.7325	0.647412	0.227143	0.32058	2.77547	1.9759
AT1G08817	Chr1	24675159	24675407	-	0	0	0	0	0	0	0	0
AT1G08820	Chr1	2821354	2825482	-	11.5443	10.7655	14.0959	11.7693	11.6071	10.5466	16.2354	15.5962
AT1G08823	Chr1	24712212	24712411	-	0	0	0	0	0	0	0	0
AT1G08825	Chr1	889095	890028	-	3.2233	1.50431	7.06693	6.3437	2.17451	2.25662	3.52928	1.92194
AT1G08827	Chr1	24712285	24712791	+	0	0	0	0	0	0	0	0
AT1G08830	Chr1	2827060	2829316	+	24.727	27.7258	68.5486	60.3676	83.2858	34.4802	128.05	127.416
AT1G08833	Chr1	24721321	24721664	+	0	0	0	0	0	0	0	0.203194
AT1G08835	Chr1	1195528	1196658	-	0.942537	1.02423	1.18044	0.577462	2.18186	1.81464	0	0
AT1G08840	Chr1	2829105	2838856	-	2.28877	2.36359	4.4439	4.18559	4.15935	2.99507	3.7808	4.41365
AT1G08843	Chr1	24745574	24745816	-	0	0	0	0	0	0	0	0
AT1G08845	Chr1	2838789	2841135	+	4.10541	4.13653	7.10436	5.63153	4.59289	3.73033	6.42161	5.27684
AT1G08847	Chr1	24912512	24912978	+	0.696738	0.717281	4.31167	5.51646	5.1842	3.1706	2.99702	3.00647
AT1G08853	Chr1	24945530	24945946	+	0	0	0	0	0	0	0	0
AT1G08855	Chr1	1249571	1251698	-	0	0	0	0.141652	0.0414152	0	0	0.0982549
AT1G08857	Chr1	24948393	24953989	-	6.41232	6.06468	3.8714	4.55514	6.98225	5.03672	4.8927	4.23326
AT1G08860	Chr1	2841969	2846351	+	0.165196	0.113378	0	0.0700686	0.122917	0.0289133	0.129198	0.0972042
AT1G08863	Chr1	24964333	24964616	+	0	0	0	0	0	0	0.245499	0.492547
AT1G08865	Chr1	1480118	1480941	-	0	0.147983	0	0	0.320867	0.0754764	0	0
AT1G08867	Chr1	24969874	24970121	-	0	0	0	0	0	0	0	0
AT1G08870	Chr1	2846536	2846609	-	0	0	0	0	0	0	0	0
AT1G08875	Chr1	2106794	2107782	-	0	0	0	0.0667187	0	0	0	0.092557
AT1G08877	Chr1	25017842	25018141	-	0	0	0	0	0	0	0	0
AT1G08880	Chr1	2846894	2848101	-	58.9543	58.7578	44.5003	45.5933	61.3644	57.0615	87.1131	79.8686
AT1G08883	Chr1	25022639	25022892	+	0	0	0	0	0	0.24582	0	0
AT1G08885	Chr1	4135434	4135989	-	0	0	0	0	0	0	0	0
AT1G08887	Chr1	25027119	25027356	+	0	0	0	0	0	0	0	0.588147
AT1G08890	Chr1	2848149	2852271	+	4.64554	5.75853	4.02309	4.28937	0.376228	0.365058	5.70937	4.38851
AT1G08893	Chr1	25032594	25033049	-	0	0	0	0	0	0	0	0
AT1G08895	Chr1	4583699	4585626	+	0	0	0	0	0.0457113	0.0322575	0.0360355	0
AT1G08897	Chr1	25032738	25033011	+	0.650799	0	0	0	0	0	0	0
AT1G08900	Chr1	2852363	2855942	+	9.44186	9.04852	8.5507	8.13986	3.94107	3.66787	6.75402	7.85937
AT1G08903	Chr1	25119573	25119825	-	0.352516	0	0	0	0	0	0	0
AT1G08905	Chr1	4648903	4649416	+	0	0	0	0	0	0	0	0
AT1G08907	Chr1	25139089	25139294	+	0	0	0	0	0	0	0.338909	0
AT1G08910	Chr1	2856162	2861171	+	5.64947	5.47022	20.5177	22.2614	7.0287	6.79863	14.1389	14.3272
AT1G08913	Chr1	25145045	25145524	+	0	0	0	0	0	0	0.145045	0
AT1G08915	Chr1	5339715	5339923	-	0	0	0	0	0	0	0	0
AT1G08917	Chr1	25173825	25174363	+	0	0	0.345205	0.220832	0	0	0.152695	0.45953
AT1G08920	Chr1	2867203	2870746	+	8.61791	7.88622	7.54173	6.76912	3.02264	3.07763	17.5648	17.5178
AT1G08923	Chr1	25174145	25174394	+	0	0	0.315398	0	0	0	0	0.279901
AT1G08925	Chr1	6619133	6619998	-	0	0	0	0	0	0	0.160453	0
AT1G08927	Chr1	25219563	25219811	+	0	0	0	0	0	0	0	0
AT1G08930	Chr1	2873300	2877271	+	30.3242	35.5187	10.2847	11.1992	24.6955	12.3367	32.3799	31.1398
AT1G08933	Chr1	25219756	25219955	-	0	0	0	0	0	0	0	0
AT1G08935	Chr1	6700455	6700687	+	0	0	0	0	0	0	0	0
AT1G08937	Chr1	25262574	25262707	+	2.6717	0.458413	0.590482	0.377738	0.662643	2.80568	3.13427	5.76428
AT1G08940	Chr1	2877430	2879170	+	2.34371	2.12742	2.07196	2.1806	1.95014	1.64082	18.3891	20.1672
AT1G08943	Chr1	25279058	25279878	-	0.139896	0.096014	0	0	0.277579	0.097941	0.437646	0.109757
AT1G08945	Chr1	7274575	7275118	+	0	0	0	0	0	0	0	0
AT1G08947	Chr1	25338081	25338393	-	0	0	0	0.322046	0.282473	0.199335	0	0
AT1G08950	Chr1	2879303	2879375	+	0	0	0	0	0	0	0	0
AT1G08953	Chr1	25386024	25386266	-	0	0	0	0	0.36418	0	0.287092	0
AT1G08955	Chr1	7765704	7766680	+	0.727403	0.561637	0.241149	0.154266	0.541237	0.445596	0	0
AT1G08957	Chr1	25424497	25425271	-	0	0	0	0	0	0	0	0
AT1G08960	Chr1	2879506	2882235	+	4.01579	3.89755	4.26738	4.35865	3.09869	3.74859	5.58349	4.93278
AT1G08963	Chr1	25480035	25480432	+	2.68516	3.07148	0.593456	1.13892	4.88386	3.44644	2.10004	1.58
AT1G08965	Chr1	8154901	8155477	+	0	0	0.408323	0.0870697	0	0	0	0.120789
AT1G08967	Chr1	25536812	25537319	-	0	0	0	0	0	0	0	0
AT1G08970	Chr1	2882491	2884343	+	23.6784	20.8941	21.5025	21.0431	23.9705	24.6966	19.1485	19.0825
AT1G08973	Chr1	25596554	25598436	-	3.51123	2.16885	6.51864	6.95009	4.52849	3.44148	26.9118	28.374
AT1G08975	Chr1	8910498	8910943	-	0	0	0	0.112644	0	0	0.155777	0.156268
AT1G08977	Chr1	25612601	25612884	-	0	0	0	0	0	0	0	0
AT1G08980	Chr1	2884351	2886622	+	70.4235	67.6355	69.4974	66.6236	10.9254	9.33086	24.4249	23.8373
AT1G08983	Chr1	25617343	25617843	-	0	0	0	0	0	0	0	0
AT1G08985	Chr1	2887245	2887707	+	0	0.131967	0	0	0	0	0	0
AT1G08987	Chr1	25647323	25647397	+	0	0	0	2.03672	0	0.84044	0.93887	0
AT1G08990	Chr1	2888427	2890966	+	0.277731	0.245074	0.280604	0.201944	0.236172	0.194438	0.0930902	0.15564
AT1G08993	Chr1	25740062	25740330	-	0	0	0	0	0	0	0	0
AT1G08995	Chr1	9032460	9032768	-	0	0	0	0	0	0	0	0.225552
AT1G08997	Chr1	25751563	25751883	-	0	0	0	0	0	0	0	0
AT1G09000	Chr1	2891019	2895183	+	2.09844	1.33353	2.92012	2.81304	1.50356	1.74117	1.06372	0.914638
AT1G09003	Chr1	25772220	25772476	+	0.694017	2.14344	1.22709	1.56998	2.75411	3.88703	0.542784	0
AT1G09005	Chr1	9829709	9831595	-	0	0	0	0.133119	0	0	0.736368	0.590952
AT1G09007	Chr1	25787192	25787612	-	0	0	0	0	0	0	0	0
AT1G09010	Chr1	2895166	2899447	-	20.8344	20.9352	18.317	17.9344	15.4737	14.6466	15.1916	15.1944
AT1G09013	Chr1	25848544	25848804	+	0	0	0	0	0	0	0	0
AT1G09015	Chr1	9831134	9832813	+	0.0528775	0.072582	0.0934929	0.239234	0.0524592	0.0740387	0.454905	0.414854
AT1G09017	Chr1	25893344	25893650	+	0	0	0	0	0	0	0	0
AT1G09020	Chr1	2899776	2904863	-	19.5742	20.0778	16.0731	15.6556	20.1636	19.4805	16.6777	17.9913
AT1G09023	Chr1	25921325	25926268	+	2.55147	2.18274	4.46361	3.74965	1.99651	1.63532	2.83864	2.72072
AT1G09025	Chr1	9935447	9936392	+	0	0	0	0.053107	0	0	0	0
AT1G09027	Chr1	25926968	25927101	-	3.97765	4.54992	7.0329	8.99807	7.23467	2.32062	4.66632	3.64081
AT1G09030	Chr1	2908611	2909033	-	0	0	0	0	0	0	0	0
AT1G09033	Chr1	25954832	25955117	-	0	0	0	0	0	0	0	0
AT1G09035	Chr1	9937898	9938674	-	0	0	0.202147	0	0	0	0.0894162	0
AT1G09037	Chr1	25954908	25955369	+	0	0	0	0	0	0	0	0
AT1G09040	Chr1	2911250	2915407	+	1.24962	0.952936	1.35023	1.30349	1.04689	0.894297	0.977317	1.39434
AT1G09043	Chr1	25996143	25996344	+	0	0	0	0	0	0	0	0
AT1G09045	Chr1	10106600	10109324	-	0.228198	0.425104	0.489937	0.589965	0.226393	0.502105	1.01984	0.664984
AT1G09047	Chr1	25996565	25997012	-	0	0	0	0	0	0	0	0
AT1G09050	Chr1	2916968	2921112	+	1.27064	1.32706	1.66055	1.14038	1.20578	0.88957	1.03696	1.19193
AT1G09053	Chr1	26041040	26042687	+	3.28816	3.47759	1.71555	1.85958	2.19259	4.00025	6.15507	5.28637
AT1G09055	Chr1	10127582	10128851	-	0	0	0	0.0791169	0	0	0.656469	0.109757
AT1G09057	Chr1	26111318	26111523	+	0	0	0	0	0	0	0	0
AT1G09060	Chr1	2921064	2925827	-	10.951	12.3112	14.774	15.096	14.8253	14.0158	11.7318	12.9994
AT1G09063	Chr1	26133255	26133540	-	0	0	0	0	0	0	0	0.24369
AT1G09065	Chr1	10213788	10214350	-	0	0	0	0	0	0	0	0
AT1G09067	Chr1	26148056	26148297	+	2.2025	0.755812	0.649042	3.114	1.09254	1.02798	3.44511	3.74397
AT1G09070	Chr1	2927502	2929108	+	221.809	210.088	80.6857	77.1419	89.3936	78.8831	280.804	280.995
AT1G09073	Chr1	26183486	26183685	-	0	0	0	0	0	0	0	0
AT1G09075	Chr1	10502335	10503024	-	0	0	0.113817	0.0728104	0.127727	0.180268	0.503452	0.202016
AT1G09077	Chr1	26186391	26186597	-	0	0	0	0.485403	0	0	0	0
AT1G09080	Chr1	2929217	2931851	-	0.167928	0.0864398	0.0742288	0.0237425	0.1666	0.176349	0.591009	0.526998
AT1G09083	Chr1	26190297	26190435	+	3.83457	5.2635	9.03989	8.67439	10.7787	8.05371	8.49711	7.52109
AT1G09085	Chr1	10677515	10678260	+	0	0	0	0	0.236277	0	0	0.0934255
AT1G09087	Chr1	26190603	26190686	+	2.1151	6.53238	11.2192	10.7655	5.24592	7.40387	13.2336	8.29708
AT1G09090	Chr1	2932739	2936587	+	0.098668	0.0451454	0	0.0744009	0.0652584	0.0690772	0.20578	0.258036
AT1G09093	Chr1	26201057	26201659	-	0	0	0.130239	0.166631	0	0	0.230436	0
AT1G09095	Chr1	11032549	11033245	+	0	0	0	0	0	0.0892289	0	0
AT1G09097	Chr1	26207814	26208031	-	0	0	0	0	0	0.285287	0.318699	0.319704
AT1G09100	Chr1	2936528	2939364	-	3.84715	4.76069	12.7283	10.8126	10.4092	8.69226	37.8838	40.5642
AT1G09103	Chr1	26209717	26210002	+	0.621218	0.639534	1.64757	3.68889	0	0	0.242924	0
AT1G09105	Chr1	11373744	11374613	+	0	0	0.090269	0	0	0	0	0.0801097
AT1G09107	Chr1	26271541	26271863	+	0	0	0	0	0	0	0	0
AT1G09110	Chr1	2939417	2939489	+	0	0	1.09075	2.79107	0	0	5.7897	5.80795
AT1G09113	Chr1	26271806	26272268	-	0	0	0.16962	0	0	0	0	0
AT1G09115	Chr1	11581937	11583799	-	0	0.0654524	0.126464	0.0269668	0	0.033383	0	0
AT1G09117	Chr1	26281566	26281768	+	0	0	0	0	0	0	0	0
AT1G09123	Chr1	26308149	26308428	+	0	0	0	0	0	0	0	0
AT1G09125	Chr1	11671499	11671675	-	0	0	0	0	0	0	0	0.39376
AT1G09127	Chr1	26355788	26356180	+	0.226041	0.155137	0	0.127835	0	0.158251	0.353569	1.24139
AT1G09130	Chr1	2939568	2942346	-	127.362	128.211	85.6933	86.2185	116.251	108.708	74.6583	71.717
AT1G09133	Chr1	26382598	26382800	+	0	0	0	0	0	0.306367	0	0
AT1G09135	Chr1	12003122	12003822	+	0.126725	0	0	0	0	0.177439	0.0991103	0.397692
AT1G09137	Chr1	26425753	26426000	-	0	0	0	0	0	0	0	0
AT1G09140	Chr1	2942538	2945977	-	26.7043	26.1229	206.854	197.057	45.6754	44.4909	294.296	281.434
AT1G09143	Chr1	26433397	26433498	+	86.2214	74.7167	83.9237	86.6872	95.9078	67.6801	36.1005	23.2318
AT1G09145	Chr1	12026267	12026860	+	0	0	0	0.0845778	0	0	0	0
AT1G09147	Chr1	26445045	26445388	+	0	0	0	0	0	0	0	0
AT1G09150	Chr1	2946030	2949160	+	18.7482	17.3407	40.2058	39.7192	19.1811	16.5607	24.7434	22.1784
AT1G09153	Chr1	26445196	26445799	-	0	0	0	0	0	0	0	0
AT1G09155	Chr1	2949621	2950990	-	0.506796	0.0993788	1.60012	1.22834	0.287307	0.15206	0.226492	0.340809
AT1G09157	Chr1	2951635	2952491	-	0.103778	0.0712253	1.28444	1.17381	0	0.217964	3.00307	1.95408
AT1G09160	Chr1	2952597	2955746	-	9.4686	10.0964	15.5559	15.3062	12.2965	13.5139	16.9082	16.1645
AT1G09163	Chr1	26488134	26488334	+	0	0	0.390717	0.999785	0.438465	0	0.345653	0.693487
AT1G09165	Chr1	12055742	12056191	-	0.197409	0.135486	0.17452	0.223285	0	0	0.154392	0
AT1G09167	Chr1	26506106	26506405	+	3.25725	3.04844	0.785341	1.00478	2.35017	2.4877	1.38953	1.62623
AT1G09170	Chr1	2956261	2962547	-	0.444727	0.324302	0.147436	0.0628776	0.303331	0.272433	0	0.0872283
AT1G09173	Chr1	26542322	26542676	-	0	0	0	0	0	0	0	0
AT1G09176	Chr1	2964015	2964728	+	0	0	0	0	0	0.0872266	0.389769	0.195499
AT1G09177	Chr1	26542394	26542643	+	0	0	0	0	0	0	0	0
AT1G09180	Chr1	2965023	2965973	+	1.08481	1.57179	1.49183	1.22701	2.03288	2.53158	4.05357	4.63375
AT1G09183	Chr1	26544624	26544853	-	0	0	0	0	0	0	0	0
AT1G09185	Chr1	12380916	12385837	-	0.0360968	0.049548	0.510583	0.500146	0.0716225	0.0379069	0.239963	0.11328
AT1G09187	Chr1	26569597	26569973	-	0	0	0	0	0	0	0	0
AT1G09190	Chr1	2966120	2967734	-	2.69695	3.022	6.22823	6.34994	0.928275	1.42573	3.65892	3.49773
AT1G09193	Chr1	26687058	26688032	-	155.437	160.583	85.8639	90.276	101.509	122.982	36.199	36.742
AT1G09195	Chr1	2967940	2971569	-	2.33008	2.02754	1.3978	1.506	1.44478	1.36911	1.20404	1.50163
AT1G09197	Chr1	26697372	26697741	+	0	0	0	0	0	0	0	0
AT1G09200	Chr1	2971571	2972335	-	97.2059	88.341	8.63464	6.9046	122.046	113.07	44.4685	41.051
AT1G09203	Chr1	26761616	26762056	-	0.402876	0.138251	0.712327	0.911369	0.199845	0	0.157543	0.948237
AT1G09205	Chr1	12921893	12922567	-	0	0	0	0	0	0.116465	0	0
AT1G09207	Chr1	26772596	26772882	-	0	0	0	0	0	0	0	0.242841
AT1G09210	Chr1	2972638	2977003	-	44.639	46.3707	83.4224	86.1667	57.8601	51.8224	97.1911	89.9613
AT1G09213	Chr1	26772633	26772936	+	0	0	0.258336	0	0	0	0	0.229261
AT1G09215	Chr1	13105923	13106231	+	0	0	0	0	0	0	0	0
AT1G09217	Chr1	26794196	26794615	+	0	0	0	0	0	0	0	0
AT1G09220	Chr1	2977792	2979467	-	0.689459	0.509591	0.984606	1.13976	0.526158	0.334169	0.705133	0.291265
AT1G09223	Chr1	26861970	26862190	+	16.0786	18.2079	73.2037	72.9719	22.332	24.2016	18.8624	24.283
AT1G09225	Chr1	13218462	13219423	+	0	0	0	0	0	0	0	0
AT1G09227	Chr1	26873395	26873939	+	0	0	0	0	0	0	0	0
AT1G09230	Chr1	2979511	2982714	-	4.75996	5.81199	8.51397	7.16809	8.56605	7.8661	10.086	7.90316
AT1G09233	Chr1	26878908	26879175	+	2.32029	1.36497	4.10253	4.87395	0.986546	0.232062	2.5924	3.38075
AT1G09235	Chr1	13281163	13282043	-	0	0.277131	0.356973	0.17127	0	0.494713	0.0789504	0.316797
AT1G09237	Chr1	26895256	26895299	+	0	0	0	0	0	0	0	0
AT1G09240	Chr1	2984829	2986232	+	2.2161	3.51994	1.51135	1.61138	10.8044	6.4276	1.58464	1.73866
AT1G09243	Chr1	26904262	26904745	+	0	0	0	0	0	0	0	0
AT1G09245	Chr1	2986874	2987394	-	0	0	0	0	0	0	0	0
AT1G09247	Chr1	26920412	26920722	-	8.28357	10.3902	5.55546	5.65393	12.4688	10.1988	19.2121	14.1184
AT1G09250	Chr1	2989141	2990428	+	9.11119	9.4272	7.07844	5.34792	12.0522	12.5158	5.61425	5.5778
AT1G09253	Chr1	26932071	26932468	-	76.558	75.6749	125.694	121.306	77.5026	97.6642	113.641	112.423
AT1G09255	Chr1	13857788	13858899	+	0	0.143119	0	0	0	0	0	0
AT1G09257	Chr1	26933746	26934488	+	1.07605	1.23087	3.06526	3.58368	0.593079	1.17186	3.5533	3.2831
AT1G09260	Chr1	2993381	2993821	+	0	0	0	0	0	0	0	0
AT1G09263	Chr1	26979604	26979847	+	0	0	0	2.05898	0	0	0	0.285637
AT1G09265	Chr1	14076696	14076891	+	0	0	0	0	0	0	0	0
AT1G09267	Chr1	27029396	27029650	-	0	0.717281	0.92393	0.591049	0.345614	0	1.08983	0.546631
AT1G09270	Chr1	2994331	2998223	+	17.6772	18.8414	17.356	17.7369	24.124	22.9551	24.4011	22.3371
AT1G09273	Chr1	27042717	27043027	+	0	0	0	0	0	0	0	0
AT1G09277	Chr1	27073231	27073605	+	0	0	0	0	0	0	0	0
AT1G09280	Chr1	2998100	3001363	-	6.19668	6.67429	10.1167	10.5901	5.9233	7.37824	7.99473	8.69419
AT1G09283	Chr1	27073270	27073710	-	0	0	0	0	0	0	0	0
AT1G09287	Chr1	27080516	27081003	+	32.7667	37.231	31.8642	31.6054	22.5747	20.0087	73.8898	77.9789
AT1G09290	Chr1	3001439	3003763	-	4.51812	4.83373	3.4656	2.96851	6.26215	6.60534	3.42965	4.37877
AT1G09293	Chr1	27090633	27090946	+	0	0	0	0.159997	0	0	0	0
AT1G09297	Chr1	27119300	27119698	+	0.667926	1.06963	0.787309	0.251826	5.08026	4.20852	2.61189	4.71623
AT1G09300	Chr1	3003495	3008382	+	3.78114	4.28345	4.83287	4.58594	4.92632	6.37872	7.41081	7.57715
AT1G09303	Chr1	27122779	27123030	+	0	0	0	0	0	0	0	0
AT1G09307	Chr1	27276711	27277044	-	0	0	0.235132	0	0	0	0	0
AT1G09310	Chr1	3008910	3009899	+	411.026	430.358	363.369	382.509	424.172	471.38	56.129	54.8261
AT1G09313	Chr1	27305686	27306119	-	0	0	0	0	0	0	0	0
AT1G09317	Chr1	27314141	27314463	-	0.550056	0.188758	2.4314	4.04402	0.545706	0.57764	1.07549	1.07888
AT1G09320	Chr1	3009890	3012408	-	4.07805	3.63563	7.06175	7.94127	3.33673	2.61956	11.6397	10.9507
AT1G09323	Chr1	27329573	27329779	+	3.86235	4.71257	8.72601	8.97995	8.51512	6.91028	12.4185	13.131
AT1G09327	Chr1	27338062	27338830	-	2.07934	1.66495	1.83825	1.17595	1.60447	0.970495	1.89727	1.54073
AT1G09330	Chr1	3012739	3015256	-	12.7553	13.1055	14.012	13.3601	13.5529	11.7305	23.0801	20.5474
AT1G09333	Chr1	27348657	27348792	+	28.7405	43.0368	97.0127	97.1537	56.3782	69.9666	53.6398	49.7093
AT1G09337	Chr1	27363312	27363767	+	0	0	0	0	0	0	0	0
AT1G09340	Chr1	3015237	3018543	+	567.667	575.077	225.597	227.148	585.351	629.451	79.5126	77.0514
AT1G09343	Chr1	27437638	27437847	-	0	0	0	0	0	0	1.32336	0
AT1G09350	Chr1	3019639	3021444	+	4.73223	4.35786	0.688431	0.575905	0.53485	1.04842	0.562182	0.234981
AT1G09353	Chr1	27440983	27441587	-	0	0	0	0	0	0	0	0
AT1G09357	Chr1	27443939	27444523	-	0.151853	0	0	0	0.150652	0	0	0
AT1G09360	Chr1	3021802	3022369	+	0	0	0	0	0	0	0	0
AT1G09363	Chr1	27474040	27474583	-	61.5634	68.702	55.0027	55.2262	34.9934	31.7822	78.0332	77.7668
AT1G09367	Chr1	27491349	27491577	-	0	0.26624	0.342944	2.41324	0.769707	0	1.82034	0.608694
AT1G09370	Chr1	3024877	3025540	+	0	0.0919591	0	0	0	0.0938047	0	0
AT1G09373	Chr1	27534533	27534770	-	0	0	0	0	0	0	0	0
AT1G09377	Chr1	27578093	27578402	+	0	0	0	0	0	0	0	0
AT1G09380	Chr1	3026062	3029550	-	0	0.11146	0.0957149	0.06123	0	0.0378992	1.10078	1.65638
AT1G09383	Chr1	27611616	27611914	-	10.9929	9.58373	24.427	19.4908	16.5062	10.1921	29.51	26.5728
AT1G09387	Chr1	27641613	27642031	+	0	0	0	0	0	0	0	0
AT1G09390	Chr1	3031046	3033583	+	8.53946	8.46564	1.93976	2.81715	4.88312	5.43873	1.76242	1.6284
AT1G09393	Chr1	27656280	27656751	+	0	0	0	0	0	0	0	0
AT1G09397	Chr1	27656350	27656751	-	0	0	0	0	0	0	0	0
AT1G09400	Chr1	3033512	3035397	-	0.300623	0.309487	0.265767	0.59505	0.298245	0.263082	0.587786	0.707568
AT1G09407	Chr1	27720250	27720699	-	0	0	0	0.111643	0	0	0	0.154879
AT1G09410	Chr1	3035400	3037688	+	0.582392	0.666181	0.858108	0.614815	0.500747	0.217456	0.485849	0.517842
AT1G09415	Chr1	3037754	3038409	-	5.56061	7.26041	7.55366	6.8264	6.05483	3.98792	13.471	13.3007
AT1G09417	Chr1	27761944	27762257	-	0	0	0	0	0	0	0	0
AT1G09420	Chr1	3038462	3041874	-	2.54987	2.73795	5.89006	6.11709	5.63062	4.52048	3.89196	3.29117
AT1G09421	Chr1	3038631	3039327	+	3.7421	5.3599	12.6575	11.0416	10.8147	8.42902	8.14375	6.25472
AT1G09423	Chr1	27901762	27901963	+	0.879546	0.603652	3.49904	2.7358	1.30888	0.307884	0.687885	1.72513
AT1G09427	Chr1	27909763	27910188	+	0.208531	1.00184	0.921761	1.41519	1.65505	1.60591	1.30472	1.47244
AT1G09430	Chr1	3041996	3045542	+	18.8722	20.508	15.7306	16.416	21.8434	20.1017	48.8127	46.3931
AT1G09433	Chr1	27935393	27935622	-	5.79353	6.89213	0.682905	0.873725	3.44862	6.48966	14.1973	12.424
AT1G09437	Chr1	27954364	27954691	-	0	0.557642	0	0	1.07477	0.568834	3.60091	2.54983
AT1G09440	Chr1	3045259	3048007	-	3.84771	4.02718	4.54962	3.53606	4.38987	4.57942	1.69271	2.1886
AT1G09443	Chr1	27958293	27958634	+	22.3384	20.6795	16.9928	14.6898	14.1732	19.6397	11.9857	10.597
AT1G09447	Chr1	27966970	27967336	-	6.29343	4.15319	8.55957	6.16012	4.32252	3.05031	9.84406	10.8246
AT1G09450	Chr1	3048966	3053164	+	1.36978	1.57607	1.17534	0.888585	2.19829	2.28462	0.157543	0.126432
AT1G09453	Chr1	27967724	27968658	+	1.42515	0.652073	1.09192	1.12837	0.659808	0.665161	0.520144	0.819946
AT1G09455	Chr1	15926190	15926609	+	1.4841	2.32817	3.56121	3.71698	0.841351	0.890585	2.32141	2.16239
[truncated: 67,088 more rows]

## Sheet: DEG calling
DEG calling: WT heat vs. WT mock
gene	baseMean	log2FoldChange	lfcSE	stat	pvalue	padj
AT1G01010	66.9067	1.05287	0.373925	2.81573	0.00486665	0.0154152
AT1G01020	137.992	1.23751	0.264634	4.67631	2.92085e-06	1.58121e-05
AT1G01030	26.0832	0.303252	0.562556	0.539062	0.589844	0.816823
AT1G01040	696.169	0.887022	0.121768	7.28451	3.22853e-13	3.23606e-12
AT1G01046	21.063	2.01425	0.676651	2.9768	0.00291274	0.00971648
AT1G01050	687.158	-0.815222	0.116459	-7.00007	2.55837e-12	2.39075e-11
AT1G01060	21.5536	1.54374	0.638238	2.41876	0.0155736	0.0433957
AT1G01070	75.0865	0.00318547	0.324912	0.00980412	0.992178	0.994697
AT1G01080	1122.17	-0.885507	0.0928924	-9.53261	1.53372e-21	2.43153e-20
AT1G01090	2083.61	-1.20342	0.0724595	-16.6082	6.08154e-62	2.82908e-60
AT1G01100	2375.73	-0.306683	0.0817151	-3.75307	0.000174681	0.000735068
AT1G01110	51.3761	-0.316328	0.397566	-0.79566	0.426229	0.661498
AT1G01120	310.572	-3.01027	0.188562	-15.9644	2.26288e-57	9.72724e-56
AT1G01130	13.7135	-1.51762	0.783424	-1.93716	0.0527255	0.125616
AT1G01140	456.997	0.217934	0.138042	1.57875	0.114392	0.241328
AT1G01150	0.357975	-2.13054	4.96621	-0.429008	0.667917	0.859354
AT1G01160	497.122	0.837493	0.133423	6.27696	3.45253e-10	2.78292e-09
AT1G01170	569.903	0.00733904	0.124102	0.059137	0.952843	0.970791
AT1G01180	53.0761	-0.760837	0.390326	-1.94923	0.0512675	0.1226
AT1G01183	1.90128	2.33214	2.30007	1.01394	0.31061	0.527777
AT1G01190	20.4616	-3.9269	0.823078	-4.771	1.83317e-06	1.01687e-05
AT1G01200	9.88427	-2.25436	0.99401	-2.26794	0.0233326	0.0619123
AT1G01210	228.841	1.6171	0.201598	8.02142	1.04525e-15	1.22357e-14
AT1G01220	602.999	0.623697	0.122803	5.07884	3.79743e-07	2.26758e-06
AT1G01225	28.9269	-0.667978	0.536999	-1.24391	0.213533	0.397139
AT1G01230	134.918	-1.91435	0.25708	-7.44653	9.58267e-14	9.93339e-13
AT1G01240	124.43	-1.30511	0.272545	-4.7886	1.67953e-06	9.36536e-06
AT1G01250	25.0933	-1.05101	0.574893	-1.82819	0.0675218	0.15491
AT1G01260	121.235	-1.08414	0.272392	-3.98005	6.89007e-05	0.000309047
AT1G01270	0	NA	NA	NA	NA	NA
AT1G01280	0.169629	0.882112	4.98189	0.177064	0.859458	0.911077
AT1G01290	118.909	0.0470408	0.260722	0.180425	0.856819	0.911077
AT1G01300	944.888	-0.0203282	0.0986097	-0.206148	0.836675	0.911077
AT1G01305	0	NA	NA	NA	NA	NA
AT1G01310	5.15006	4.10036	1.77853	2.30548	0.0211396	0.0567629
AT1G01320	7843.28	-0.28821	0.0507299	-5.68126	1.33704e-08	9.31758e-08
AT1G01335	0.169629	0.882112	4.98189	0.177064	0.859458	0.911077
AT1G01340	31.0482	-1.05141	0.509192	-2.06487	0.0389357	0.0969794
AT1G01350	202.237	1.0523	0.210485	4.9994	5.75079e-07	3.36419e-06
AT1G01355	0.864792	2.99308	3.16206	0.946561	0.343863	0.567998
AT1G01360	85.8861	-0.865324	0.310096	-2.7905	0.00526264	0.0165277
AT1G01370	46.2576	-0.672367	0.421985	-1.59334	0.111083	0.235238
AT1G01380	2.89161	1.29894	1.70806	0.760478	0.446969	0.677435
AT1G01390	75.4395	-4.07111	0.444044	-9.16827	4.80679e-20	7.13746e-19
AT1G01400	0	NA	NA	NA	NA	NA
AT1G01410	0	NA	NA	NA	NA	NA
AT1G01420	92.5133	-0.825466	0.300326	-2.74856	0.00598571	0.018565
AT1G01430	463.956	0.0616744	0.143589	0.429521	0.667544	0.859354
AT1G01440	215.217	-0.444268	0.194233	-2.28729	0.0221787	0.0591692
AT1G01448	259.04	1.62919	0.193329	8.42703	3.54553e-17	4.51265e-16
AT1G01450	165.698	1.70344	0.238985	7.1278	1.01984e-12	9.82488e-12
AT1G01453	1.22277	1.44069	2.66303	0.540995	0.588511	0.816823
AT1G01460	0	NA	NA	NA	NA	NA
AT1G01470	837.257	-1.3122	0.105724	-12.4116	2.26008e-35	5.88575e-34
AT1G01480	3.73768	-3.99514	1.90992	-2.09178	0.0364583	0.0913649
AT1G01490	170.305	-0.53674	0.22724	-2.362	0.0181766	0.049653
AT1G01500	250.689	-0.950968	0.187078	-5.08327	3.70995e-07	2.21807e-06
AT1G01510	575.531	-0.0109033	0.12885	-0.0846202	0.932563	0.956828
AT1G01520	16.2069	3.31224	0.902302	3.67088	0.000241717	0.000991121
AT1G01530	0	NA	NA	NA	NA	NA
AT1G01540	906.711	-0.384956	0.101012	-3.81098	0.000138419	0.000592234
AT1G01550	787.645	-1.46996	0.114308	-12.8596	7.59697e-38	2.13211e-36
AT1G01560	18.7478	-6.48585	1.49548	-4.33697	1.44461e-05	7.15542e-05
AT1G01570	54.8424	1.99028	0.421762	4.71898	2.37035e-06	1.29684e-05
AT1G01580	65.5406	3.30412	0.447036	7.39119	1.45523e-13	1.49074e-12
AT1G01590	2.85921	3.03556	2.03331	1.49292	0.135459	0.276929
AT1G01600	87.8505	-1.76829	0.316521	-5.58665	2.31496e-08	1.57511e-07
AT1G01610	925.921	0.366418	0.100456	3.64755	0.000264749	0.00107827
AT1G01620	2791.08	-0.514852	0.0647666	-7.94935	1.87492e-15	2.16639e-14
AT1G01630	440.881	-0.229079	0.139168	-1.64606	0.0997506	0.214979
AT1G01640	29.6185	1.14672	0.539371	2.12604	0.0335003	0.0848856
AT1G01650	226.521	-0.473706	0.190445	-2.48737	0.0128692	0.0366664
AT1G01660	17.4733	2.5046	0.773801	3.23674	0.00120902	0.00436964
AT1G01670	22.9456	1.11896	0.658309	1.69975	0.0891776	0.195961
AT1G01680	4.19212	-1.83386	1.45242	-1.26262	0.206725	0.387769
AT1G01690	102.497	0.657239	0.285432	2.30261	0.0213005	0.0571227
AT1G01695	5.27604	0.166327	1.23091	0.135126	0.892513	0.935654
AT1G01700	15.194	0.495971	0.737041	0.672922	0.500997	0.730532
AT1G01710	353.227	-0.0690752	0.154482	-0.44714	0.654774	0.859354
AT1G01715	52.2307	2.05332	0.435847	4.7111	2.46383e-06	1.3456e-05
AT1G01720	489.29	0.476307	0.135502	3.51513	0.000439541	0.00172539
AT1G01725	56.3424	0.45048	0.377916	1.19201	0.233257	0.425824
AT1G01730	225.767	-0.106693	0.196544	-0.542847	0.587235	0.816823
AT1G01740	100.22	0.821539	0.291772	2.81569	0.00486725	0.0154157
AT1G01750	15.3791	0.456721	0.731708	0.624184	0.532507	0.765143
AT1G01760	52.756	0.769957	0.395833	1.94515	0.0517564	0.123644
AT1G01770	1108.97	2.20479	0.10322	21.3602	3.13507e-101	2.65496e-99
AT1G01780	229.784	1.64217	0.200253	8.20045	2.39496e-16	2.92661e-15
AT1G01790	1824.05	-1.94497	0.0791282	-24.58	2.06602e-133	2.57775e-131
AT1G01800	552.994	-0.518406	0.12631	-4.10422	4.05673e-05	0.0001882
AT1G01810	10.0294	1.50732	0.932366	1.61667	0.10595	0.226003
AT1G01820	540.148	0.11414	0.127931	0.892197	0.372287	0.603708
AT1G01830	153.425	-0.729204	0.235126	-3.10134	0.0019265	0.00668654
AT1G01840	67.5525	-0.307563	0.342453	-0.898116	0.369123	0.599563
AT1G01860	238.975	-0.23929	0.187809	-1.27411	0.202624	0.381361
AT1G01870	0	NA	NA	NA	NA	NA
AT1G01880	37.4572	0.244538	0.467501	0.523075	0.600922	0.822619
AT1G01890	0	NA	NA	NA	NA	NA
AT1G01900	238.707	-0.244992	0.184871	-1.32521	0.185102	0.355819
AT1G01910	607.594	-0.816319	0.120986	-6.74721	1.50719e-11	1.34095e-10
AT1G01920	296.405	1.72866	0.182994	9.44653	3.50253e-21	5.4661e-20
AT1G01930	250.613	0.830189	0.186711	4.44639	8.73239e-06	4.464e-05
AT1G01940	577.822	3.28845	0.155322	21.1718	1.73724e-99	1.4354e-97
AT1G01950	248.812	0.162095	0.186393	0.869643	0.384496	0.617824
AT1G01960	1368.33	-0.253327	0.0863485	-2.93378	0.00334863	0.0110158
AT1G01970	429.792	-0.770803	0.141536	-5.44599	5.15186e-08	3.3768e-07
AT1G01980	0.357975	-2.13054	4.96621	-0.429008	0.667917	0.859354
AT1G01990	342.909	1.18163	0.166306	7.10515	1.20191e-12	1.15168e-11
AT1G02000	125.15	-0.510993	0.264389	-1.93273	0.0532694	0.126768
AT1G02010	124.538	0.126882	0.255447	0.496704	0.619398	0.840781
AT1G02020	336.235	0.318091	0.160673	1.97974	0.0477333	0.115347
AT1G02030	3.15815	-0.832132	1.65091	-0.504043	0.614231	0.835818
AT1G02040	0.432396	1.9929	4.1951	0.475055	0.634747	0.843523
AT1G02050	158.213	2.08039	0.255898	8.12976	4.30132e-16	5.17239e-15
AT1G02060	209.235	1.90851	0.215622	8.85119	8.65901e-19	1.21108e-17
AT1G02065	32.6115	-0.914311	0.508261	-1.7989	0.0720346	0.163758
AT1G02067	8.40666	-1.07666	0.989534	-1.08805	0.276575	0.483636
AT1G02070	1.06142	-1.06231	2.91906	-0.363921	0.715917	0.878714
AT1G02080	1562.19	0.28296	0.0805863	3.51126	0.000445981	0.00174825
AT1G02090	807.417	1.72726	0.112078	15.4112	1.37566e-53	5.41948e-52
AT1G02100	508.087	1.73788	0.139319	12.474	1.03441e-35	2.71465e-34
AT1G02110	552.374	0.458341	0.126069	3.63562	0.000277308	0.00112497
AT1G02120	678.966	0.0236034	0.114426	0.206277	0.836574	0.911077
AT1G02130	312.794	-0.158474	0.164024	-0.966161	0.333963	0.557739
AT1G02136	0.262767	1.20223	4.96343	0.242217	0.808612	0.911077
AT1G02140	1407.56	0.813307	0.0845173	9.62296	6.39612e-22	1.03284e-20
AT1G02145	193.776	0.0722181	0.206062	0.350467	0.725988	0.879131
AT1G02150	2469.66	-0.534604	0.069527	-7.68916	1.48109e-14	1.61881e-13
AT1G02160	158.398	-0.625024	0.241434	-2.5888	0.00963116	0.0283984
AT1G02170	410.022	-0.0633394	0.143287	-0.442045	0.658457	0.859354
AT1G02180	60.8009	0.155065	0.36613	0.423524	0.671913	0.862405
AT1G02190	13.0191	0.0181757	0.809931	0.022441	0.982096	0.988149
AT1G02205	822.454	0.0975752	0.104662	0.932289	0.351187	0.576496
AT1G02210	0	NA	NA	NA	NA	NA
AT1G02220	74.7066	2.26138	0.381847	5.92221	3.17649e-09	2.35063e-08
AT1G02228	0	NA	NA	NA	NA	NA
AT1G02230	26.8887	3.64334	0.745507	4.88706	1.02351e-06	5.82203e-06
AT1G02250	0	NA	NA	NA	NA	NA
AT1G02260	131.159	-0.833171	0.25145	-3.31347	0.000921468	0.00341916
AT1G02270	408.651	-0.252029	0.154113	-1.63536	0.101975	0.21898
AT1G02280	1076.86	0.251467	0.096045	2.61822	0.00883892	0.0262884
AT1G02290	140.789	1.15975	0.249367	4.65076	3.30719e-06	1.78183e-05
AT1G02300	582.496	2.14311	0.135294	15.8405	1.6361e-56	6.85084e-55
AT1G02305	791.967	0.298716	0.107703	2.77351	0.00554545	0.0173262
AT1G02310	2.03806	-0.253147	1.95993	-0.129161	0.89723	0.939003
AT1G02320	0.503487	-0.20198	4.05371	-0.049826	0.960261	0.972938
AT1G02330	255.348	0.187914	0.17931	1.04799	0.294645	0.508015
AT1G02335	107.109	-1.29307	0.281684	-4.5905	4.42179e-06	2.34551e-05
AT1G02340	14.3546	0.700174	0.763136	0.917495	0.358883	0.58669
AT1G02350	19.9815	0.00195497	0.642538	0.00304257	0.997572	0.998484
AT1G02360	16.3468	-6.28462	1.51317	-4.15329	3.27727e-05	0.00015406
AT1G02370	123.872	0.744383	0.264616	2.81307	0.00490709	0.0155317
AT1G02380	22.5747	-0.437702	0.687465	-0.636689	0.524327	0.755661
AT1G02390	33.0547	-1.16618	0.497497	-2.3441	0.0190732	0.051829
AT1G02400	12.5231	-1.53038	0.825376	-1.85416	0.0637161	0.14768
AT1G02405	0.790371	0.406033	3.1639	0.128333	0.897885	0.939003
AT1G02410	194.862	-0.121305	0.203958	-0.594756	0.552006	0.782606
AT1G02420	53.8992	0.028533	0.392149	0.0727605	0.941997	0.962865
AT1G02430	25.9863	-0.156207	0.555384	-0.28126	0.778511	0.911077
AT1G02440	1.25309	0.606558	2.53731	0.239055	0.811063	0.911077
AT1G02450	13.9355	-1.36176	0.768125	-1.77284	0.0762556	0.171528
AT1G02460	31.4144	-0.365099	0.504889	-0.723127	0.469602	0.703543
AT1G02470	13.2138	1.17031	0.794604	1.47283	0.140798	0.286138
AT1G02475	625.627	-0.486333	0.12387	-3.92614	8.63198e-05	0.000381933
AT1G02480	0	NA	NA	NA	NA	NA
AT1G02490	0.744206	-1.07836	3.45318	-0.312281	0.754827	0.897583
AT1G02500	3229.1	0.393477	0.0625739	6.28821	3.21156e-10	2.59299e-09
AT1G02510	0	NA	NA	NA	NA	NA
AT1G02520	23.4673	1.25858	0.603603	2.08511	0.0370597	0.0927422
AT1G02530	11.6762	1.30786	0.870007	1.50328	0.132768	0.273005
AT1G02540	0	NA	NA	NA	NA	NA
AT1G02550	0	NA	NA	NA	NA	NA
AT1G02560	4110.91	-0.345466	0.0572249	-6.03698	1.57022e-09	1.19424e-08
AT1G02570	0.262767	1.20223	4.96343	0.242217	0.808612	0.911077
AT1G02575	0.24072	-1.84041	4.9833	-0.369315	0.711893	0.877661
AT1G02580	0	NA	NA	NA	NA	NA
AT1G02590	0	NA	NA	NA	NA	NA
AT1G02600	0	NA	NA	NA	NA	NA
AT1G02610	12.681	-2.00312	0.850813	-2.35436	0.0185548	0.0505984
AT1G02620	6.74826	1.04678	1.1364	0.921136	0.35698	0.584169
AT1G02630	2.75275	-5.13364	2.16477	-2.37145	0.0177187	0.0485757
AT1G02640	258.534	0.585406	0.17974	3.25697	0.00112609	0.00410223
AT1G02650	9.16463	-0.663686	0.924347	-0.718005	0.472754	0.70652
AT1G02660	299.792	-3.06037	0.192521	-15.8963	6.71954e-57	2.84525e-55
AT1G02670	36.7849	0.510608	0.492376	1.03703	0.299722	0.515017
AT1G02680	119.712	0.242572	0.276914	0.875982	0.38104	0.613257
AT1G02681	2.06884	4.25919	2.32432	1.83245	0.0668843	0.153707
AT1G02690	287.502	0.249029	0.195704	1.27248	0.203203	0.382281
AT1G02700	44.8899	2.6217	0.491756	5.3313	9.75102e-08	6.208e-07
AT1G02705	54.4829	0.973578	0.411321	2.36696	0.017935	0.0490698
AT1G02710	73.2537	0.815265	0.355277	2.29473	0.0217485	0.0580993
AT1G02720	180.91	0.110504	0.21383	0.516785	0.605306	0.826355
AT1G02730	758.632	-2.33155	0.116692	-19.9803	8.16509e-89	5.81296e-87
AT1G02740	94.3671	0.363395	0.297313	1.22226	0.221608	0.408835
AT1G02750	115.885	0.0961682	0.266262	0.361179	0.717965	0.879131
AT1G02760	0	NA	NA	NA	NA	NA
AT1G02770	12.0878	1.78986	0.889637	2.0119	0.0442302	0.108146
AT1G02780	7652.34	-0.28864	0.0514134	-5.6141	1.97587e-08	1.35143e-07
AT1G02790	0	NA	NA	NA	NA	NA
AT1G02800	117.966	0.516395	0.267849	1.92793	0.0538639	0.127935
AT1G02810	13.1484	-1.15423	0.783101	-1.47392	0.140504	0.28566
AT1G02813	0	NA	NA	NA	NA	NA
AT1G02816	78.5664	-0.336737	0.329283	-1.02264	0.30648	0.524101
AT1G02820	80.9226	-2.32652	0.340979	-6.82307	8.91179e-12	8.04882e-11
AT1G02830	1.6198	3.93041	2.57378	1.5271	0.126737	0.262683
AT1G02840	2389.89	1.44217	0.0759974	18.9766	2.66381e-80	1.62699e-78
AT1G02850	236.953	3.88204	0.263342	14.7414	3.49448e-49	1.24783e-47
AT1G02860	94.5314	1.13293	0.305844	3.70427	0.000211998	0.000880534
AT1G02870	253.691	0.208695	0.181579	1.14934	0.250417	0.448617
AT1G02880	124.47	-0.0953952	0.260095	-0.366771	0.71379	0.878714
AT1G02890	1297.48	0.680784	0.0871459	7.81201	5.62841e-15	6.31852e-14
AT1G02900	27.6218	-2.05838	0.575697	-3.57546	0.000349613	0.00139316
AT1G02910	837.628	-0.591197	0.111175	-5.31773	1.05068e-07	6.66667e-07
AT1G02920	78.9328	-3.35697	0.394005	-8.52012	1.59383e-17	2.07455e-16
AT1G02930	146.573	-3.47096	0.289988	-11.9693	5.14349e-33	1.24319e-31
AT1G02940	6.70749	-1.751	1.13841	-1.53811	0.124022	0.257751
AT1G02950	44.0666	-1.01546	0.453554	-2.23891	0.0251621	0.0661566
AT1G02952	38.5918	-1.03363	0.500444	-2.06543	0.0388821	0.0968602
AT1G02960	190.2	1.02058	0.212268	4.80799	1.52453e-06	8.54174e-06
AT1G02965	0.820698	-0.49761	3.24656	-0.153273	0.878183	0.924576
AT1G02970	49.7979	-0.591251	0.410206	-1.44135	0.149485	0.300288
AT1G02980	21.8459	5.19346	1.16048	4.47527	7.63131e-06	3.92357e-05
AT1G02990	217.083	-0.0180256	0.213095	-0.0845893	0.932588	0.956828
AT1G03000	504.975	0.459362	0.133917	3.4302	0.000603136	0.00230938
AT1G03010	2.10501	-1.93682	2.05326	-0.94329	0.345533	0.569775
AT1G03020	7.99262	0.306009	0.992494	0.308323	0.757837	0.900468
AT1G03030	146.867	0.00597022	0.234936	0.0254121	0.979726	0.986641
AT1G03040	522.906	0.46548	0.132354	3.51692	0.000436588	0.00171499
AT1G03050	3.61673	0.555508	1.53188	0.362632	0.71688	0.879131
AT1G03055	60.61	-0.482986	0.373412	-1.29344	0.195859	0.370823
AT1G03060	603.643	-0.555211	0.121283	-4.57781	4.69869e-06	2.48515e-05
AT1G03070	40.2954	3.31203	0.571355	5.79681	6.75895e-09	4.84541e-08
AT1G03080	730.072	0.304191	0.114983	2.64554	0.00815602	0.024502
AT1G03090	462.902	0.316697	0.136029	2.32815	0.0199041	0.0538026
AT1G03100	72.6618	0.708912	0.342405	2.07039	0.0384159	0.0958182
AT1G03103	0	NA	NA	NA	NA	NA
AT1G03106	0	NA	NA	NA	NA	NA
AT1G03110	155.323	0.0786095	0.229222	0.342941	0.731643	0.879131
AT1G03120	7.40184	-0.935202	1.09171	-0.856637	0.391645	0.623333
AT1G03130	9574.48	-2.21329	0.0494676	-44.7422	0	0
AT1G03140	647.183	0.261274	0.116414	2.24436	0.0248091	0.0653246
AT1G03150	170.617	0.673446	0.225329	2.98872	0.00280147	0.00938124
AT1G03160	892.72	-1.37971	0.102715	-13.4324	3.90593e-41	1.18961e-39
AT1G03165	8.89728	0.833177	0.982177	0.848296	0.396273	0.628982
AT1G03170	10.392	0.430353	0.875783	0.491392	0.623149	0.843514
AT1G03180	85.6186	2.19825	0.340874	6.44886	1.12695e-10	9.42842e-10
AT1G03190	139.437	0.539665	0.263441	2.04853	0.0405085	0.100279
AT1G03200	20.8497	0.290971	0.629533	0.462202	0.643937	0.851768
AT1G03210	85.0155	-1.11122	0.317692	-3.4978	0.000469108	0.00183214
AT1G03220	1127.2	-1.58148	0.0937261	-16.8735	7.05261e-64	3.41167e-62
AT1G03230	477.495	-0.9929	0.143618	-6.91348	4.72901e-12	4.34034e-11
AT1G03240	0.262767	1.20223	4.96343	0.242217	0.808612	0.911077
AT1G03250	242.362	-0.713152	0.186503	-3.8238	0.000131409	0.000564873
AT1G03260	88.7089	0.0236775	0.299302	0.0791093	0.936946	0.959464
AT1G03270	62.4207	0.227993	0.36233	0.62924	0.529192	0.761121
AT1G03280	338.26	0.373876	0.174778	2.13915	0.0324238	0.0826016
AT1G03290	246.924	0.00418762	0.183273	0.0228491	0.981771	0.988143
AT1G03300	78.902	0.468332	0.323472	1.44783	0.147665	0.297423
AT1G03310	1317.81	-0.0835754	0.0893098	-0.935791	0.349381	0.57428
AT1G03320	4.0782	-0.734416	1.38483	-0.530329	0.595884	0.817204
AT1G03325	0.48144	-2.67006	4.38623	-0.608738	0.542698	0.772498
AT1G03330	185.584	-0.165107	0.216949	-0.76104	0.446633	0.677018
AT1G03340	46.3199	-0.388273	0.413031	-0.940057	0.347188	0.571922
AT1G03350	333.645	-0.822528	0.159058	-5.17125	2.32538e-07	1.42361e-06
AT1G03360	344.654	1.71062	0.173208	9.87611	5.28431e-23	8.86609e-22
AT1G03365	228.095	0.475862	0.197306	2.4118	0.015874	0.0441205
AT1G03370	268.899	-1.21211	0.179889	-6.73808	1.60494e-11	1.42601e-10
AT1G03380	399.297	-0.356498	0.146004	-2.44169	0.0146186	0.041058
AT1G03390	0.262767	1.20223	4.96343	0.242217	0.808612	0.911077
AT1G03395	0.262767	1.20223	4.96343	0.242217	0.808612	0.911077
AT1G03400	209.526	-2.05352	0.210705	-9.74593	1.92013e-22	3.15155e-21
AT1G03410	272.256	-0.791337	0.175088	-4.51965	6.19421e-06	3.22473e-05
AT1G03420	199.193	-1.20911	0.209968	-5.75855	8.48417e-09	6.02119e-08
AT1G03430	135.972	-0.408806	0.24343	-1.67936	0.0930819	0.203317
AT1G03440	310.65	-0.0575872	0.163235	-0.352788	0.724247	0.879131
AT1G03445	29.3488	4.63182	0.867176	5.34127	9.22996e-08	5.89063e-07
AT1G03457	81.1272	0.134606	0.3151	0.427186	0.669244	0.860507
AT1G03470	98.4172	1.24699	0.295778	4.21598	2.48701e-05	0.000119258
AT1G03475	4363.57	0.0313442	0.0575862	0.544301	0.586234	0.816823
AT1G03490	0.24072	-1.84041	4.9833	-0.369315	0.711893	0.877661
AT1G03495	124.981	1.33094	0.264304	5.03563	4.7627e-07	2.80841e-06
AT1G03502	2.33035	0.589151	1.83569	0.320943	0.748253	0.894024
AT1G03506	1.03442	3.25918	2.94994	1.10483	0.269234	0.473529
AT1G03510	43.7928	1.01069	0.447632	2.25786	0.0239547	0.0633548
AT1G03515	0	NA	NA	NA	NA	NA
AT1G03520	106.829	0.306011	0.28467	1.07497	0.282388	0.491926
AT1G03530	364.801	0.973166	0.155701	6.25022	4.09865e-10	3.27343e-09
AT1G03540	56.8978	0.641458	0.378254	1.69584	0.0899165	0.197369
AT1G03545	54.8996	0.0776846	0.382277	0.203216	0.838966	0.911077
AT1G03550	68.2659	-0.0738711	0.343659	-0.214955	0.829803	0.911077
AT1G03560	101.34	-0.240589	0.28176	-0.853882	0.393171	0.624975
AT1G03570	0	NA	NA	NA	NA	NA
AT1G03580	4.2175	-0.415906	1.37104	-0.30335	0.761623	0.903987
AT1G03590	168.842	0.0437962	0.225152	0.194519	0.84577	0.911077
AT1G03600	6181.2	-1.19421	0.0531886	-22.4524	1.21313e-111	1.17704e-109
AT1G03610	329.819	-1.16262	0.161315	-7.20712	5.71461e-13	5.60874e-12
AT1G03620	23.8257	0.968159	0.590146	1.64054	0.100892	0.217123
AT1G03630	4326.48	-0.128785	0.0579673	-2.22169	0.0263044	0.0687608
AT1G03640	0	NA	NA	NA	NA	NA
AT1G03650	52.8681	0.364097	0.404571	0.899958	0.368143	0.598342
AT1G03660	8.28022	-3.65964	1.23284	-2.96846	0.00299296	0.00995767
AT1G03670	0	NA	NA	NA	NA	NA
AT1G03680	4149.12	-1.70382	0.0602386	-28.2845	5.35507e-176	9.47149e-174
AT1G03687	231.03	0.689816	0.191331	3.60535	0.000311728	0.00125441
AT1G03700	1.32085	-4.10806	2.75042	-1.49361	0.135276	0.276688
AT1G03710	6.63595	0.185556	1.0874	0.170642	0.864506	0.914707
AT1G03720	0.357975	-2.13054	4.96621	-0.429008	0.667917	0.859354
AT1G03730	93.1198	-1.29159	0.322931	-3.99957	6.34572e-05	0.000286447
AT1G03740	316.539	-1.04673	0.166353	-6.29224	3.1292e-10	2.5283e-09
AT1G03743	0.169629	0.882112	4.98189	0.177064	0.859458	0.911077
AT1G03746	0	NA	NA	NA	NA	NA
AT1G03750	109.751	1.34783	0.281933	4.78068	1.74701e-06	9.71616e-06
AT1G03760	191.256	2.01699	0.228588	8.82368	1.10756e-18	1.54273e-17
AT1G03770	76.7326	1.46596	0.350054	4.1878	2.81667e-05	0.000133797
AT1G03780	205.576	-2.3684	0.217345	-10.8969	1.19196e-27	2.42381e-26
AT1G03790	1.19865	1.73329	2.71279	0.638934	0.522866	0.754034
AT1G03800	8.21832	1.25587	1.05756	1.18751	0.235026	0.428431
AT1G03810	0	NA	NA	NA	NA	NA
AT1G03820	108.074	0.0768262	0.276987	0.277364	0.781501	0.911077
AT1G03830	286.435	1.14822	0.187011	6.13981	8.26188e-10	6.42466e-09
AT1G03840	6.47631	-1.01911	1.10573	-0.921666	0.356703	0.583885
AT1G03850	23.6646	-0.947281	0.613805	-1.54329	0.12276	0.255582
AT1G03860	1970.67	1.91087	0.0779582	24.5115	1.11354e-132	1.37508e-130
AT1G03870	370.606	-0.233935	0.150886	-1.55041	0.121044	0.252599
AT1G03880	0.262767	1.20223	4.96343	0.242217	0.808612	0.911077
AT1G03890	0	NA	NA	NA	NA	NA
AT1G03900	779.566	0.321693	0.109545	2.93664	0.00331789	0.0109231
AT1G03905	31.1251	1.32772	0.56567	2.34717	0.0189166	0.0514321
AT1G03910	976.815	0.690469	0.0992207	6.95892	3.42896e-12	3.17546e-11
AT1G03920	35.7585	1.91543	0.522147	3.66837	0.000244104	0.00100018
AT1G03930	342.355	-0.207009	0.160772	-1.2876	0.197886	0.373979
AT1G03935	2.06551	1.31342	1.98444	0.661859	0.508062	0.737801
AT1G03940	208.089	1.4877	0.210192	7.07779	1.46467e-12	1.39402e-11
AT1G03950	85.537	-1.07908	0.328838	-3.28148	0.00103262	0.00379224
AT1G03960	239.765	1.11803	0.190234	5.87714	4.17418e-09	3.04775e-08
AT1G03970	333.243	-0.585073	0.158505	-3.6912	0.000223203	0.000921774
AT1G03980	16.5166	3.11334	0.862129	3.61122	0.000304755	0.00122854
AT1G03982	0	NA	NA	NA	NA	NA
AT1G03987	0.169629	0.882112	4.98189	0.177064	0.859458	0.911077
AT1G03990	52.9365	1.87439	0.422097	4.44066	8.96816e-06	4.57694e-05
AT1G03993	55.0398	0.689279	0.384031	1.79485	0.0726774	0.164999
AT1G03997	0.169629	0.882112	4.98189	0.177064	0.859458	0.911077
AT1G04000	123.675	-0.727305	0.261267	-2.78376	0.0053733	0.0168518
AT1G04003	0	NA	NA	NA	NA	NA
AT1G04007	98.3295	0.922435	0.291673	3.16256	0.00156386	0.00552854
AT1G04010	107.26	0.859288	0.278804	3.08205	0.00205581	0.00708765
AT1G04013	113.098	0.140218	0.275323	0.509284	0.610553	0.831914
AT1G04017	32.0898	2.21863	0.573118	3.87116	0.000108318	0.000472251
AT1G04020	145.965	-1.20589	0.244504	-4.93199	8.13959e-07	4.68251e-06
AT1G04023	26.3851	0.661296	0.553373	1.19503	0.232076	0.424033
AT1G04027	0.432396	1.9929	4.1951	0.475055	0.634747	0.843523
AT1G04030	203.985	0.333941	0.204073	1.63638	0.101759	0.218615
AT1G04033	0	NA	NA	NA	NA	NA
AT1G04037	5.92504	0.30846	1.15479	0.267114	0.789382	0.911077
AT1G04040	375.034	0.474464	0.152429	3.11268	0.00185394	0.00645657
AT1G04043	1.12756	3.36891	2.87189	1.17307	0.24077	0.435837
AT1G04047	37.6385	0.555407	0.461805	1.20269	0.229098	0.419788
AT1G04050	58.1535	1.15586	0.382214	3.02411	0.00249363	0.00843858
AT1G04053	11.3233	-0.288247	0.833967	-0.345633	0.729619	0.879131
AT1G04057	3.93395	0.384475	1.41925	0.270901	0.786467	0.911077
AT1G04063	0	NA	NA	NA	NA	NA
AT1G04067	21.3352	-1.01957	0.612038	-1.66586	0.0957415	0.208015
AT1G04070	80.6065	0.494416	0.324477	1.52373	0.127575	0.264118
AT1G04073	48.6798	-0.318386	0.405343	-0.785473	0.432176	0.664716
AT1G04077	156.635	-0.194937	0.22814	-0.854461	0.39285	0.624686
AT1G04080	1668.63	0.83594	0.081379	10.2722	9.40529e-25	1.70434e-23
AT1G04083	105.213	-0.445835	0.277699	-1.60546	0.108392	0.230271
AT1G04087	0.262767	1.20223	4.96343	0.242217	0.808612	0.911077
AT1G04090	10.8438	-0.21472	0.884945	-0.242637	0.808287	0.911077
AT1G04093	0	NA	NA	NA	NA	NA
AT1G04097	94.5292	0.141296	0.299548	0.471696	0.637144	0.845549
AT1G04100	39.9488	0.358305	0.454351	0.788609	0.430341	0.663878
AT1G04103	1.27181	-0.991182	2.41345	-0.410692	0.681299	0.870994
AT1G04105	24.4189	0.377936	0.575871	0.656286	0.51164	0.7421
AT1G04107	44.0603	-0.969993	0.445575	-2.17695	0.0294845	0.0759628
AT1G04110	126.506	-3.00609	0.295625	-10.1686	2.73833e-24	4.87727e-23
AT1G04117	49.673	-0.145417	0.421376	-0.3451	0.730019	0.879131
AT1G04120	826.028	0.487853	0.106899	4.56367	5.02666e-06	2.64857e-05
AT1G04123	0.695163	2.66659	3.46864	0.768769	0.442031	0.671419
AT1G04127	0	NA	NA	NA	NA	NA
AT1G04130	141.062	1.58411	0.255632	6.19685	5.76058e-10	4.53988e-09
AT1G04133	1.73165	2.15513	2.3647	0.911374	0.362098	0.590593
AT1G04137	0.24072	-1.84041	4.9833	-0.369315	0.711893	0.877661
AT1G04140	1410.79	0.365905	0.0844184	4.33443	1.46141e-05	7.23336e-05
AT1G04143	0	NA	NA	NA	NA	NA
AT1G04147	19.2032	1.44281	0.670355	2.1523	0.0313734	0.0802387
AT1G04150	2.32828	1.54476	1.90771	0.809748	0.418085	0.65274
AT1G04153	1.2207	3.47199	2.8418	1.22176	0.221799	0.408835
AT1G04157	24.616	0.747276	0.581467	1.28516	0.198738	0.375316
AT1G04160	154.129	0.149043	0.23527	0.633498	0.526409	0.757888
AT1G04163	36.7255	0.86732	0.47506	1.82571	0.0678946	0.155597
AT1G04167	0.169629	0.882112	4.98189	0.177064	0.859458	0.911077
AT1G04170	1374.56	0.506029	0.0862464	5.86725	4.43083e-09	3.22751e-08
AT1G04173	8.19177	1.21445	1.02714	1.18236	0.237064	0.431313
AT1G04177	0	NA	NA	NA	NA	NA
AT1G04180	4.98708	0.511851	1.27555	0.401279	0.688215	0.877622
AT1G04183	233.434	-0.926646	0.191016	-4.85113	1.22758e-06	6.94213e-06
AT1G04187	8.52481	1.37416	1.0034	1.3695	0.170844	0.332972
AT1G04190	231.762	0.233552	0.198241	1.17812	0.238748	0.433935
AT1G04193	3.21053	-0.540913	1.56768	-0.345041	0.730064	0.879131
AT1G04197	1.29926	1.601	2.62117	0.610795	0.541335	0.772498
AT1G04200	226.646	-0.94017	0.19729	-4.76542	1.88464e-06	1.04235e-05
AT1G04203	2.6858	-2.19991	1.90901	-1.15238	0.249163	0.446744
AT1G04207	0	NA	NA	NA	NA	NA
AT1G04210	685.234	-0.0219677	0.113966	-0.192757	0.847149	0.911077
AT1G04213	0.410349	-0.482564	4.36826	-0.11047	0.912036	0.944915
AT1G04217	7.81426	-0.412448	1.02019	-0.404287	0.686002	0.875425
AT1G04220	56.8542	0.721341	0.378941	1.90357	0.056966	0.13423
AT1G04223	6.79937	1.13873	1.14453	0.994927	0.319772	0.538995
AT1G04227	13.9672	2.94846	0.953264	3.09301	0.00198136	0.00685114
AT1G04230	180.813	-0.113412	0.213824	-0.530396	0.595837	0.817204
AT1G04233	164.738	-0.614853	0.223693	-2.74865	0.00598411	0.0185618
AT1G04237	96.4924	0.464885	0.290974	1.59768	0.110113	0.233446
AT1G04240	116.524	-0.560758	0.264354	-2.12124	0.0339013	0.08578
AT1G04243	0	NA	NA	NA	NA	NA
AT1G04247	54.4594	0.552394	0.384507	1.43663	0.150823	0.302367
AT1G04250	304.526	0.539404	0.169267	3.18671	0.00143903	0.00512834
AT1G04253	0	NA	NA	NA	NA	NA
AT1G04257	0	NA	NA	NA	NA	NA
AT1G04260	136.695	-0.313422	0.252451	-1.24152	0.214415	0.398235
AT1G04263	0	NA	NA	NA	NA	NA
AT1G04267	9.58416	1.27191	0.944152	1.34715	0.177932	0.344203
AT1G04270	2862.17	-0.525535	0.0641811	-8.18832	2.64896e-16	3.22655e-15
AT1G04273	5.00122	2.16238	1.39636	1.54858	0.121482	0.253418
AT1G04277	3.26911	-0.348968	1.55429	-0.224519	0.822354	0.911077
AT1G04280	92.8874	-1.26928	0.309978	-4.09475	4.22615e-05	0.000195659
AT1G04283	0	NA	NA	NA	NA	NA
AT1G04287	0	NA	NA	NA	NA	NA
AT1G04290	166.316	-0.451866	0.220917	-2.04541	0.0408146	0.100912
AT1G04293	0	NA	NA	NA	NA	NA
AT1G04295	163.83	-0.492997	0.222059	-2.22012	0.0264109	0.0689913
AT1G04297	30.3173	0.787184	0.528347	1.4899	0.13625	0.278328
AT1G04300	766.309	0.171908	0.109493	1.57005	0.116404	0.244807
AT1G04303	26.5667	-0.324861	0.545875	-0.59512	0.551763	0.78245
AT1G04307	0	NA	NA	NA	NA	NA
AT1G04310	67.2066	-0.284798	0.355733	-0.800594	0.423367	0.659113
AT1G04313	6.79227	0.777466	1.12424	0.69155	0.48922	0.723361
AT1G04317	32.9404	0.506791	0.494477	1.0249	0.305409	0.522524
AT1G04320	0	NA	NA	NA	NA	NA
AT1G04323	14.725	0.502452	0.733771	0.684753	0.4935	0.725663
AT1G04327	0	NA	NA	NA	NA	NA
AT1G04330	7.91154	-0.892777	1.00699	-0.886583	0.375304	0.607393
AT1G04333	0	NA	NA	NA	NA	NA
AT1G04337	0	NA	NA	NA	NA	NA
AT1G04340	151.455	-0.250964	0.242047	-1.03684	0.299812	0.515118
AT1G04343	157.833	0.439103	0.230493	1.90506	0.0567726	0.133857
AT1G04347	99.2914	-0.213994	0.295231	-0.724835	0.468553	0.702298
AT1G04350	404.715	-0.974516	0.145078	-6.7172	1.85254e-11	1.64024e-10
AT1G04353	132.26	0.30893	0.248075	1.24531	0.213018	0.396312
AT1G04357	6.45678	-0.386863	1.11429	-0.347182	0.728454	0.879131
AT1G04360	12.9626	-2.38496	0.857018	-2.78285	0.00538833	0.0168928
AT1G04363	5.59532	-0.266205	1.20407	-0.221087	0.825025	0.911077
AT1G04367	1.27514	1.87445	2.60922	0.718394	0.472514	0.706225
AT1G04370	0.262767	1.20223	4.96343	0.242217	0.808612	0.911077
AT1G04373	0	NA	NA	NA	NA	NA
AT1G04377	0	NA	NA	NA	NA	NA
AT1G04380	0.169629	0.882112	4.98189	0.177064	0.859458	0.911077
AT1G04383	0	NA	NA	NA	NA	NA
AT1G04387	0	NA	NA	NA	NA	NA
AT1G04390	147.948	0.789595	0.24103	3.27592	0.00105317	0.00386186
AT1G04393	0	NA	NA	NA	NA	NA
AT1G04397	0	NA	NA	NA	NA	NA
AT1G04400	2111.91	-0.341896	0.0714344	-4.78616	1.70004e-06	9.47353e-06
AT1G04403	0	NA	NA	NA	NA	NA
AT1G04407	0.169629	0.882112	4.98189	0.177064	0.859458	0.911077
AT1G04410	7784.55	-0.835309	0.0514029	-16.2502	2.2257e-59	9.90596e-58
AT1G04413	53.8256	0.172844	0.406003	0.42572	0.670312	0.861015
AT1G04417	0.695163	2.66659	3.46864	0.768769	0.442031	0.671419
AT1G04420	2791.43	0.205971	0.0660445	3.11866	0.00181675	0.00634462
AT1G04423	0.169629	0.882112	4.98189	0.177064	0.859458	0.911077
AT1G04425	29.8537	-0.899993	0.531148	-1.69443	0.0901837	0.197826
AT1G04427	11.3399	5.27018	1.57412	3.34801	0.000813944	0.00304749
AT1G04430	962.413	-0.722375	0.101808	-7.09544	1.28942e-12	1.23206e-11
AT1G04433	81.0781	-3.10928	0.368308	-8.44208	3.11748e-17	3.98594e-16
AT1G04437	29.3474	0.576352	0.524107	1.09968	0.27147	0.476599
AT1G04440	625.043	0.677881	0.121361	5.58568	2.32793e-08	1.58267e-07
AT1G04443	0	NA	NA	NA	NA	NA
AT1G04445	0	NA	NA	NA	NA	NA
AT1G04447	0	NA	NA	NA	NA	NA
AT1G04450	0	NA	NA	NA	NA	NA
AT1G04453	0	NA	NA	NA	NA	NA
AT1G04455	0.169629	0.882112	4.98189	0.177064	0.859458	0.911077
AT1G04457	0	NA	NA	NA	NA	NA
AT1G04463	147.342	-0.221094	0.240673	-0.918648	0.35828	0.585986
AT1G04467	1102.1	0.169211	0.10812	1.56503	0.117576	0.246589
AT1G04470	4.98583	5.53479	1.85905	2.97722	0.00290874	0.00970476
AT1G04473	28.0788	-0.640396	0.5357	-1.19544	0.231916	0.423923
AT1G04477	37.1582	0.0114893	0.463144	0.0248073	0.980209	0.986994
AT1G04480	2877.28	0.626937	0.0768112	8.16205	3.29374e-16	3.98192e-15
AT1G04483	25.3744	1.78769	0.621564	2.87611	0.00402606	0.0129988
AT1G04487	291.669	-0.284251	0.168953	-1.68243	0.0924861	0.20225
AT1G04490	4.05822	-1.67918	1.43469	-1.17042	0.241833	0.437505
AT1G04493	19.7209	1.3539	0.687644	1.9689	0.0489646	0.117845
AT1G04497	12.7024	2.34708	0.951017	2.46797	0.0135883	0.0384859
AT1G04500	1.20072	0.0366199	2.45588	0.0149111	0.988103	0.992018
AT1G04503	700.007	-2.67031	0.125183	-21.3313	5.81858e-101	4.89092e-99
AT1G04507	24.6726	0.807088	0.573708	1.40679	0.159489	0.316286
AT1G04510	755.356	0.116541	0.108669	1.07244	0.283521	0.493445
AT1G04513	111.783	0.113001	0.278438	0.40584	0.68486	0.874264
AT1G04517	0	NA	NA	NA	NA	NA
AT1G04520	166.14	-0.626399	0.225116	-2.78256	0.00539311	0.0169046
AT1G04523	0	NA	NA	NA	NA	NA
AT1G04527	0	NA	NA	NA	NA	NA
AT1G04530	439.851	-0.908435	0.140923	-6.44631	1.14609e-10	9.58387e-10
AT1G04533	5.6045	5.69636	1.81443	3.13948	0.0016925	0.00594618
AT1G04537	99.3586	0.328396	0.299933	1.0949	0.273562	0.479429
AT1G04540	24.2002	-0.24692	0.570381	-0.432904	0.665085	0.859354
AT1G04543	1.28054	3.58894	2.77003	1.29563	0.195103	0.369785
AT1G04547	0.339259	1.68539	4.91756	0.34273	0.731802	0.879131
AT1G04550	209.583	-0.184113	0.199795	-0.921508	0.356785	0.583991
AT1G04555	57.5967	0.167186	0.371596	0.449914	0.652773	0.859354
AT1G04557	3.26956	2.18933	1.70528	1.28385	0.199195	0.376096
AT1G04560	0	NA	NA	NA	NA	NA
AT1G04563	1.83307	0.563969	2.15585	0.261599	0.79363	0.911077
AT1G04567	28.8218	-0.410554	0.530634	-0.773704	0.439106	0.671419
AT1G04570	58.9855	0.368084	0.377272	0.975648	0.329239	0.551585
AT1G04573	0	NA	NA	NA	NA	NA
AT1G04577	0.744206	-1.07836	3.45318	-0.312281	0.754827	0.897583
AT1G04580	2.7586	3.12612	2.07964	1.50321	0.132786	0.273008
AT1G04583	0.651069	-1.32179	3.61882	-0.365255	0.714921	0.878714
AT1G04587	44.2224	-0.742726	0.424603	-1.74922	0.0802524	0.179335
AT1G04590	286.317	1.12073	0.176582	6.34683	2.19798e-10	1.79815e-09
AT1G04593	0	NA	NA	NA	NA	NA
AT1G04597	0	NA	NA	NA	NA	NA
AT1G04600	29.8705	2.7637	0.616794	4.48075	7.43804e-06	3.83029e-05
AT1G04603	0	NA	NA	NA	NA	NA
AT1G04607	0	NA	NA	NA	NA	NA
AT1G04610	1.86843	-0.558018	2.17398	-0.25668	0.797426	0.911077
AT1G04613	0	NA	NA	NA	NA	NA
AT1G04620	571.11	-0.00490586	0.12292	-0.0399109	0.968164	0.9788
AT1G04623	0	NA	NA	NA	NA	NA
AT1G04625	1.89795	0.0542259	2.01418	0.026922	0.978522	0.985779
AT1G04630	444.678	0.102283	0.14319	0.714315	0.475032	0.709051
AT1G04635	31.2126	1.87459	0.54634	3.43118	0.000600956	0.00230181
AT1G04640	335.511	-1.97114	0.167512	-11.7671	5.76447e-32	1.35471e-30
AT1G04643	5.5991	4.21663	1.75352	2.40466	0.0161874	0.0448815
AT1G04645	0	NA	NA	NA	NA	NA
AT1G04647	91.6029	-0.842339	0.305411	-2.75806	0.00581462	0.0180806
AT1G04650	107.486	0.740047	0.281836	2.62581	0.00864439	0.025764
AT1G04653	0	NA	NA	NA	NA	NA
AT1G04657	1.92828	-0.302634	2.10532	-0.143748	0.8857	0.930292
AT1G04660	2.26547	1.01205	1.95749	0.517011	0.605148	0.826206
AT1G04667	0	NA	NA	NA	NA	NA
AT1G04670	0	NA	NA	NA	NA	NA
AT1G04673	0	NA	NA	NA	NA	NA
AT1G04677	0.169629	0.882112	4.98189	0.177064	0.859458	0.911077
AT1G04680	1062.62	-1.22612	0.100183	-12.2388	1.92778e-34	4.92591e-33
AT1G04683	0	NA	NA	NA	NA	NA
AT1G04687	0	NA	NA	NA	NA	NA
AT1G04690	1182.07	-0.690427	0.0901719	-7.65678	1.90656e-14	2.07449e-13
AT1G04693	0	NA	NA	NA	NA	NA
AT1G04697	27.5789	-2.43194	0.651105	-3.73509	0.000187644	0.000786014
AT1G04700	23.8011	0.658318	0.594814	1.10676	0.268396	0.473529
AT1G04703	0	NA	NA	NA	NA	NA
AT1G04707	14.8677	0.00676069	0.772948	0.00874663	0.993021	0.995278
AT1G04710	438.266	0.319489	0.140705	2.27063	0.0231696	0.0615327
AT1G04713	0.432396	1.9929	4.1951	0.475055	0.634747	0.843523
AT1G04717	0	NA	NA	NA	NA	NA
AT1G04720	0	NA	NA	NA	NA	NA
AT1G04723	269.46	-0.129748	0.177364	-0.731533	0.464453	0.697491
AT1G04730	91.5368	-0.0337337	0.306935	-0.109905	0.912485	0.945218
AT1G04733	3.90731	-3.04532	1.63359	-1.86419	0.0622954	0.144748
AT1G04737	93.2088	0.333313	0.294698	1.13103	0.258041	0.459412
AT1G04743	3.102	1.24101	1.64823	0.752937	0.451487	0.683095
AT1G04747	0	NA	NA	NA	NA	NA
AT1G04750	647.514	-0.372829	0.121836	-3.06009	0.00221268	0.00757847
AT1G04753	0	NA	NA	NA	NA	NA
AT1G04760	213.684	-0.388604	0.19964	-1.94653	0.0515917	0.123294
AT1G04763	0.262767	1.20223	4.96343	0.242217	0.808612	0.911077
AT1G04767	3.96634	-0.275111	1.39333	-0.197449	0.843476	0.911077
AT1G04770	770.406	-0.164916	0.10876	-1.51632	0.129437	0.26711
AT1G04773	21.7855	0.33578	0.618599	0.542807	0.587263	0.816823
AT1G04778	4.68481	1.81423	1.45278	1.2488	0.211738	0.394759
AT1G04780	703.175	0.28054	0.1124	2.49591	0.0125635	0.0358887
AT1G04783	0.432396	1.9929	4.1951	0.475055	0.634747	0.843523
AT1G04787	0	NA	NA	NA	NA	NA
AT1G04790	775.293	-1.53748	0.112105	-13.7147	8.29104e-43	2.624e-41
AT1G04793	0.262767	1.20223	4.96343	0.242217	0.808612	0.911077
AT1G04797	2.71451	1.33657	1.82351	0.732963	0.463581	0.696612
AT1G04800	670.956	-2.71992	0.130151	-20.8982	5.56093e-97	4.43295e-95
AT1G04803	5.91883	1.39021	1.30163	1.06805	0.285496	0.496271
AT1G04807	1.55869	-0.616372	2.19637	-0.280632	0.778993	0.911077
AT1G04810	954.081	0.726361	0.10187	7.13028	1.00167e-12	9.65806e-12
AT1G04813	0	NA	NA	NA	NA	NA
AT1G04817	0.169629	0.882112	4.98189	0.177064	0.859458	0.911077
AT1G04820	4707.84	-0.269326	0.0555699	-4.84662	1.2558e-06	7.09345e-06
AT1G04823	25.6441	-0.692282	0.556437	-1.24413	0.21345	0.397015
AT1G04827	23.1774	0.418065	0.596095	0.70134	0.483091	0.716607
AT1G04830	193.543	0.46669	0.209425	2.22844	0.0258513	0.0677746
AT1G04833	280.252	-3.18138	0.203692	-15.6186	5.44236e-55	2.22136e-53
AT1G04837	128.009	-0.725617	0.257981	-2.81268	0.00491311	0.0155435
AT1G04840	31.5247	0.809555	0.518561	1.56116	0.118487	0.248085
AT1G04847	0	NA	NA	NA	NA	NA
AT1G04850	1010.87	0.614288	0.10688	5.74748	9.05857e-09	6.41276e-08
AT1G04853	43.0513	-0.543189	0.444123	-1.22306	0.221307	0.408532
AT1G04857	0	NA	NA	NA	NA	NA
AT1G04860	358.018	0.0119184	0.153353	0.0777183	0.938052	0.960336
AT1G04863	0	NA	NA	NA	NA	NA
AT1G04867	0	NA	NA	NA	NA	NA
AT1G04870	352.877	0.284117	0.156341	1.81729	0.069173	0.158062
AT1G04873	61.9159	-2.69632	0.417071	-6.46488	1.0138e-10	8.50486e-10
AT1G04877	2.23847	4.37582	2.26971	1.92792	0.0538655	0.127935
AT1G04880	7.54484	0.909269	1.03435	0.879077	0.37936	0.611902
AT1G04883	356.376	-0.653348	0.160817	-4.06268	4.85135e-05	0.000222661
AT1G04887	0.579978	0.337436	3.77704	0.0893387	0.928813	0.954647
AT1G04890	0	NA	NA	NA	NA	NA
AT1G04893	81.9037	0.185259	0.318527	0.581613	0.560827	0.791503
AT1G04895	0	NA	NA	NA	NA	NA
AT1G04897	0	NA	NA	NA	NA	NA
AT1G04900	150.251	0.883385	0.237425	3.72069	0.000198677	0.000828852
AT1G04903	0.24072	-1.84041	4.9833	-0.369315	0.711893	0.877661
AT1G04907	0	NA	NA	NA	NA	NA
AT1G04910	277.603	-0.0262332	0.186347	-0.140776	0.888047	0.931985
AT1G04913	16.0908	-0.0585294	0.701854	-0.0833926	0.933539	0.957622
AT1G04917	22.9638	-0.302105	0.588359	-0.51347	0.607623	0.828785
AT1G04920	55.2168	0.384031	0.385327	0.996636	0.318941	0.537899
AT1G04923	0.695163	2.66659	3.46864	0.768769	0.442031	0.671419
AT1G04927	25.3838	-0.513725	0.560207	-0.917027	0.359128	0.587009
AT1G04930	79.0259	1.02153	0.335344	3.04622	0.00231738	0.00789642
AT1G04933	8.3901	2.782	1.18511	2.34746	0.018902	0.0513991
AT1G04937	0	NA	NA	NA	NA	NA
AT1G04940	1254.35	-0.385537	0.0904704	-4.26147	2.03089e-05	9.85525e-05
AT1G04943	0	NA	NA	NA	NA	NA
AT1G04945	1340.38	-0.282955	0.0877541	-3.22441	0.00126231	0.00454773
AT1G04947	0	NA	NA	NA	NA	NA
AT1G04950	338.165	0.313266	0.168311	1.86123	0.0627113	0.145565
AT1G04953	49.2786	0.288449	0.408685	0.705796	0.480315	0.713509
AT1G04957	0	NA	NA	NA	NA	NA
AT1G04960	225.093	0.611051	0.194017	3.14948	0.00163564	0.00576309
AT1G04963	0	NA	NA	NA	NA	NA
AT1G04967	0	NA	NA	NA	NA	NA
AT1G04970	414.005	1.15548	0.147771	7.81937	5.30871e-15	5.96948e-14
AT1G04973	121.021	0.574486	0.287076	2.00116	0.0453747	0.110529
AT1G04977	175.394	-0.653118	0.215896	-3.02515	0.00248514	0.00841152
AT1G04980	299.588	2.28118	0.187284	12.1803	3.95698e-34	9.97587e-33
AT1G04983	0	NA	NA	NA	NA	NA
AT1G04985	319.461	0.25623	0.165831	1.54513	0.122315	0.254827
AT1G04987	0	NA	NA	NA	NA	NA
AT1G04990	317.322	-0.554653	0.166601	-3.32923	0.000870854	0.0032491
AT1G04993	0	NA	NA	NA	NA	NA
AT1G04997	0.432396	1.9929	4.1951	0.475055	0.634747	0.843523
AT1G05000	26.1107	0.592148	0.553809	1.06923	0.284966	0.495554
AT1G05003	0	NA	NA	NA	NA	NA
AT1G05005	0	NA	NA	NA	NA	NA
AT1G05007	0	NA	NA	NA	NA	NA
AT1G05010	1977.24	0.60098	0.0745261	8.06401	7.38289e-16	8.73878e-15
AT1G05013	0	NA	NA	NA	NA	NA
AT1G05017	79.3227	-0.334728	0.32028	-1.04511	0.295972	0.509652
AT1G05020	14.6914	-0.924204	0.761613	-1.21348	0.224945	0.413396
AT1G05023	8.12229	-4.29481	1.39765	-3.07288	0.00212003	0.00728612
AT1G05027	0	NA	NA	NA	NA	NA
AT1G05030	143.631	-0.498501	0.242061	-2.0594	0.0394557	0.098066
AT1G05033	33.687	-0.371355	0.484994	-0.76569	0.443861	0.673597
AT1G05035	9.46979	0.269288	0.912117	0.295234	0.767815	0.909112
AT1G05037	0	NA	NA	NA	NA	NA
AT1G05040	1.03109	-0.473026	2.64299	-0.178974	0.857958	0.911077
AT1G05043	76.7509	0.660448	0.328214	2.01225	0.0441938	0.108078
AT1G05047	272.508	-0.518541	0.174014	-2.97989	0.00288355	0.00962763
AT1G05053	0	NA	NA	NA	NA	NA
AT1G05055	185.448	0.636631	0.212686	2.99328	0.00275992	0.0092558
AT1G05057	0.503487	-0.20198	4.05371	-0.049826	0.960261	0.972938
AT1G05060	125.052	0.0416036	0.254962	0.163176	0.87038	0.919326
AT1G05061	14.3675	1.14212	0.769936	1.4834	0.137969	0.281348
AT1G05063	0.503487	-0.20198	4.05371	-0.049826	0.960261	0.972938
AT1G05065	16.3797	-0.0795243	0.722931	-0.110003	0.912407	0.945177
AT1G05067	0	NA	NA	NA	NA	NA
AT1G05070	240.143	-0.396087	0.18889	-2.09692	0.0360009	0.0903923
AT1G05073	0	NA	NA	NA	NA	NA
AT1G05077	9.94034	-0.608279	0.960408	-0.633354	0.526502	0.757984
AT1G05080	0.432396	1.9929	4.1951	0.475055	0.634747	0.843523
AT1G05083	11.0102	-0.614987	0.854796	-0.719455	0.471861	0.705869
AT1G05085	0	NA	NA	NA	NA	NA
AT1G05087	106.332	-0.185464	0.282644	-0.656173	0.511713	0.742164
AT1G05090	134.32	-0.0553852	0.25247	-0.219373	0.826359	0.911077
AT1G05093	1.95033	0.425479	1.98643	0.214193	0.830397	0.911077
AT1G05097	0	NA	NA	NA	NA	NA
AT1G05100	7.65417	-0.793156	1.03031	-0.769824	0.441404	0.671419
AT1G05103	1.29593	-1.359	2.54261	-0.53449	0.593002	0.816823
AT1G05107	1.6539	-1.79918	2.33115	-0.771798	0.440234	0.671419
AT1G05113	0	NA	NA	NA	NA	NA
AT1G05117	0	NA	NA	NA	NA	NA
AT1G05120	246.97	0.485637	0.189281	2.56569	0.010297	0.0301236
AT1G05123	148.189	-0.232405	0.250752	-0.926832	0.354014	0.580266
AT1G05127	0	NA	NA	NA	NA	NA
AT1G05133	0.262767	1.20223	4.96343	0.242217	0.808612	0.911077
AT1G05135	294.644	-1.32112	0.208018	-6.35098	2.13953e-10	1.75202e-09
AT1G05136	0	NA	NA	NA	NA	NA
AT1G05137	3.12072	0.529935	1.61215	0.328713	0.742372	0.88831
AT1G05140	700.504	-0.427909	0.112033	-3.8195	0.000133721	0.000573654
AT1G05143	42.3349	-0.122467	0.443243	-0.276299	0.782319	0.911077
AT1G05147	9.8544	1.27935	0.922807	1.38636	0.165636	0.325473
AT1G05150	376.533	-0.584988	0.153001	-3.82343	0.000131611	0.000565456
AT1G05153	9.95455	-1.3957	0.905243	-1.5418	0.123123	0.256056
AT1G05157	0.410349	-0.482564	4.36826	-0.11047	0.912036	0.944915
AT1G05160	107.607	0.50596	0.274957	1.84014	0.0657471	0.151701
AT1G05163	93.5526	-1.48513	0.336421	-4.41449	1.01247e-05	5.13633e-05
AT1G05167	0	NA	NA	NA	NA	NA
AT1G05170	141.6	0.902815	0.253526	3.56104	0.000369394	0.00146648
AT1G05173	0	NA	NA	NA	NA	NA
AT1G05177	0	NA	NA	NA	NA	NA
AT1G05180	506.019	0.511639	0.136066	3.76022	0.000169767	0.000716253
AT1G05183	64.1059	-0.270017	0.370777	-0.728245	0.466463	0.699757
AT1G05187	35.6402	0.0568224	0.483522	0.117518	0.90645	0.944291
AT1G05190	5591.11	-0.459584	0.0522816	-8.79055	1.48834e-18	2.06296e-17
AT1G05193	0	NA	NA	NA	NA	NA
AT1G05197	0	NA	NA	NA	NA	NA
AT1G05200	776.779	0.360633	0.107701	3.34847	0.000812588	0.00304342
AT1G05203	54.8976	-0.330946	0.39028	-0.847971	0.396454	0.629032
AT1G05205	146.217	-0.353181	0.239678	-1.47356	0.140599	0.285785
AT1G05207	16987.7	-2.09489	0.0554157	-37.8031	0	0
AT1G05210	60.993	-0.266313	0.363589	-0.732458	0.463889	0.696891
AT1G05213	1109.03	-0.228315	0.0950141	-2.40295	0.0162632	0.0450512
AT1G05217	0	NA	NA	NA	NA	NA
AT1G05220	2.53867	1.4507	1.93942	0.748007	0.454456	0.686076
AT1G05223	0	NA	NA	NA	NA	NA
AT1G05227	1.89255	-0.821056	2.01524	-0.407423	0.683697	0.873338
AT1G05230	297.438	0.193029	0.169495	1.13885	0.254767	0.454823
AT1G05233	0	NA	NA	NA	NA	NA
AT1G05237	0	NA	NA	NA	NA	NA
AT1G05240	24.1483	-1.60404	0.629209	-2.5493	0.0107938	0.0313906
AT1G05243	28.1535	1.0058	0.644242	1.56121	0.118474	0.248085
AT1G05247	3.62214	1.02222	1.50215	0.680504	0.496185	0.725663
AT1G05250	22.7089	-1.80898	0.649547	-2.78499	0.00535289	0.0167987
AT1G05253	499.746	-1.51742	0.140051	-10.8348	2.35512e-27	4.724e-26
AT1G05257	51.2189	1.05844	0.412137	2.56817	0.0102238	0.0299431
AT1G05260	34.5896	-1.64072	0.495207	-3.3132	0.000922347	0.00342092
AT1G05263	0	NA	NA	NA	NA	NA
AT1G05267	18.2953	2.31103	0.767441	3.01134	0.00260093	0.00876763
AT1G05270	374.525	-0.0753091	0.154402	-0.487747	0.625729	0.843523
AT1G05273	1.79941	-0.964148	2.04596	-0.471245	0.637466	0.845643
AT1G05277	293.672	0.1997	0.175758	1.13622	0.255864	0.456348
AT1G05280	1.14835	-0.672398	2.69669	-0.249342	0.803097	0.911077
AT1G05283	1.44144	-0.480093	2.24861	-0.213506	0.830932	0.911077
AT1G05287	16.1981	0.703244	0.708158	0.993061	0.32068	0.540124
AT1G05290	0	NA	NA	NA	NA	NA
AT1G05291	0	NA	NA	NA	NA	NA
AT1G05293	32.6402	0.0747959	0.491831	0.152077	0.879127	0.92517
AT1G05297	26.9509	-1.15845	0.558715	-2.07342	0.0381336	0.0951769
AT1G05300	154.415	0.764747	0.241504	3.1666	0.00154231	0.00546259
AT1G05303	4.17926	1.05423	1.53382	0.687325	0.491878	0.725663
AT1G05307	0	NA	NA	NA	NA	NA
AT1G05310	48.1681	-1.08947	0.429657	-2.53568	0.011223	0.0324939
AT1G05313	0	NA	NA	NA	NA	NA
AT1G05317	77.1013	-0.319422	0.321321	-0.994092	0.320178	0.539519
AT1G05320	190.509	-0.462384	0.206473	-2.23944	0.0251276	0.0660761
AT1G05323	1.03109	-0.473026	2.64299	-0.178974	0.857958	0.911077
AT1G05327	6.04724	-0.686787	1.13118	-0.607144	0.543756	0.773485
AT1G05330	0	NA	NA	NA	NA	NA
AT1G05333	204.179	0.518154	0.202409	2.55994	0.0104689	0.0305425
AT1G05337	31.8822	-0.564561	0.497452	-1.13491	0.256414	0.456947
AT1G05340	10.4851	0.448198	0.877181	0.510952	0.609384	0.830556
AT1G05343	49.7192	0.530908	0.405853	1.30813	0.190829	0.363842
AT1G05347	70.2478	-1.30812	0.348766	-3.75071	0.000176331	0.000741645
AT1G05350	248.762	-0.131694	0.182265	-0.722538	0.469964	0.703992
AT1G05353	21.8005	2.25474	0.680237	3.31463	0.000917641	0.00340719
AT1G05357	1.3924	1.71965	2.53865	0.67739	0.498159	0.727487
AT1G05360	159.239	0.162048	0.226249	0.716239	0.473844	0.707801
AT1G05363	15.8476	0.75754	0.720821	1.05094	0.293286	0.506134
AT1G05367	0.357975	-2.13054	4.96621	-0.429008	0.667917	0.859354
AT1G05370	39.1003	-0.21909	0.451333	-0.485428	0.627373	0.843523
AT1G05373	0	NA	NA	NA	NA	NA
AT1G05377	0	NA	NA	NA	NA	NA
AT1G05380	491.264	0.343738	0.133858	2.56794	0.0102305	0.0299544
AT1G05383	0	NA	NA	NA	NA	NA
AT1G05385	308.242	0.313287	0.164323	1.90653	0.0565818	0.1335
AT1G05387	0	NA	NA	NA	NA	NA
AT1G05390	0	NA	NA	NA	NA	NA
AT1G05397	2.57233	3.03015	2.09702	1.44498	0.148465	0.298379
AT1G05400	17.9265	2.66165	0.808554	3.29186	0.00099528	0.00366459
AT1G05407	0	NA	NA	NA	NA	NA
AT1G05410	161.635	0.677245	0.239392	2.82902	0.00466912	0.01487
AT1G05413	0	NA	NA	NA	NA	NA
AT1G05417	10.2852	0.48314	0.909917	0.530971	0.595439	0.816823
AT1G05420	11.6068	-0.567522	0.831425	-0.68259	0.494866	0.725663
AT1G05423	6.94947	-0.849836	1.09039	-0.779389	0.435751	0.668627
AT1G05427	3.4795	-0.348567	1.49179	-0.233657	0.815252	0.911077
AT1G05430	303.126	0.428087	0.166051	2.57804	0.00993629	0.0292169
AT1G05433	3.9443	-0.639117	1.41589	-0.451388	0.65171	0.859339
AT1G05440	40.0988	-1.48495	0.457064	-3.24888	0.00115862	0.00420852
AT1G05443	0.768324	-1.56354	3.19055	-0.490055	0.624095	0.843514
AT1G05447	0.432396	1.9929	4.1951	0.475055	0.634747	0.843523
AT1G05450	1.02902	1.44437	3.06959	0.470541	0.637969	0.846049
AT1G05453	93.4285	-0.328633	0.295812	-1.11095	0.266589	0.471688
AT1G05460	232.84	0.324575	0.193058	1.68124	0.0927173	0.202662
AT1G05463	36.2976	-0.340632	0.476614	-0.714692	0.474799	0.708766
AT1G05467	104.918	-0.39919	0.276852	-1.44189	0.149334	0.300037
AT1G05470	139.954	-0.621859	0.246452	-2.52325	0.0116277	0.0335229
AT1G05473	0	NA	NA	NA	NA	NA
AT1G05477	0	NA	NA	NA	NA	NA
AT1G05483	0	NA	NA	NA	NA	NA
AT1G05487	0.48144	-2.67006	4.38623	-0.608738	0.542698	0.772498
AT1G05490	22.2146	2.07923	0.657271	3.16343	0.00155919	0.00551532
AT1G05493	9.07195	0.115963	0.957337	0.121131	0.903587	0.942209
AT1G05497	0.339259	1.68539	4.91756	0.34273	0.731802	0.879131
AT1G05500	516.437	0.372743	0.132154	2.82052	0.00479463	0.0152198
AT1G05503	8.30488	0.97194	1.01928	0.953555	0.340309	0.566081
AT1G05507	0	NA	NA	NA	NA	NA
AT1G05510	1.38907	-1.13292	2.35243	-0.481594	0.630095	0.843523
AT1G05517	2.142	1.4096	1.96901	0.715892	0.474058	0.708001
AT1G05520	511.785	0.439664	0.134122	3.27809	0.00104514	0.00383488
AT1G05523	204.905	0.966648	0.204116	4.73578	2.18217e-06	1.19832e-05
AT1G05527	0.848146	3.00369	3.47664	0.863965	0.387607	0.620826
AT1G05530	3.17894	-2.65826	1.83701	-1.44705	0.147882	0.297824
AT1G05533	0.169629	0.882112	4.98189	0.177064	0.859458	0.911077
AT1G05537	0	NA	NA	NA	NA	NA
AT1G05540	50.7727	0.144714	0.402876	0.359202	0.719444	0.879131
AT1G05543	0	NA	NA	NA	NA	NA
AT1G05547	0	NA	NA	NA	NA	NA
AT1G05550	0.891789	-1.8975	3.20563	-0.591927	0.553899	0.784234
AT1G05553	12.5473	0.296082	0.802705	0.368855	0.712236	0.877765
AT1G05557	39.5879	-1.01692	0.45703	-2.22507	0.0260768	0.0682289
AT1G05560	845.768	0.199073	0.105494	1.88706	0.0591526	0.138421
AT1G05562	802.534	0.242295	0.109085	2.22116	0.0263404	0.0688338
AT1G05563	5.37368	1.05082	1.34434	0.78166	0.434414	0.666981
AT1G05567	0	NA	NA	NA	NA	NA
AT1G05570	619.967	0.0634895	0.119626	0.530731	0.595605	0.816972
AT1G05575	15.208	-5.21894	1.23817	-4.21505	2.49728e-05	0.00011968
AT1G05577	0.883508	0.636759	3.25296	0.195748	0.844808	0.911077
AT1G05580	0.508888	2.26771	4.26449	0.531767	0.594888	0.816823
AT1G05583	0	NA	NA	NA	NA	NA
AT1G05587	0	NA	NA	NA	NA	NA
AT1G05590	152.458	-0.851837	0.248886	-3.4226	0.000620263	0.00237042
AT1G05593	0	NA	NA	NA	NA	NA
AT1G05597	0	NA	NA	NA	NA	NA
AT1G05600	143.741	1.10603	0.248888	4.44387	8.83542e-06	4.51327e-05
AT1G05603	0	NA	NA	NA	NA	NA
AT1G05607	0.262767	1.20223	4.96343	0.242217	0.808612	0.911077
AT1G05610	5.97867	0.420518	1.19913	0.350687	0.725823	0.879131
AT1G05613	0	NA	NA	NA	NA	NA
AT1G05615	0	NA	NA	NA	NA	NA
AT1G05617	0	NA	NA	NA	NA	NA
AT1G05620	121.902	-0.377251	0.258066	-1.46184	0.143785	0.29111
AT1G05623	0	NA	NA	NA	NA	NA
AT1G05627	0	NA	NA	NA	NA	NA
AT1G05630	277.408	-0.846043	0.189502	-4.46457	8.02286e-06	4.1174e-05
AT1G05633	0	NA	NA	NA	NA	NA
AT1G05637	1.39033	3.66701	2.67756	1.36954	0.170832	0.332967
AT1G05640	30.7734	-0.226858	0.530646	-0.427513	0.669006	0.860349
AT1G05643	0	NA	NA	NA	NA	NA
AT1G05647	0	NA	NA	NA	NA	NA
AT1G05650	0.24072	-1.84041	4.9833	-0.369315	0.711893	0.877661
AT1G05653	0	NA	NA	NA	NA	NA
AT1G05657	0	NA	NA	NA	NA	NA
AT1G05660	0.598695	-2.93726	3.70998	-0.791718	0.428525	0.661498
AT1G05663	0	NA	NA	NA	NA	NA
AT1G05667	0	NA	NA	NA	NA	NA
AT1G05670	128.737	0.986991	0.261885	3.7688	0.000164036	0.000694058
AT1G05673	0	NA	NA	NA	NA	NA
AT1G05675	12.2545	-4.31442	1.14122	-3.78055	0.000156484	0.000664752
AT1G05680	11.5681	-0.684084	0.832021	-0.822195	0.410966	0.644232
AT1G05683	0	NA	NA	NA	NA	NA
AT1G05687	214.082	0.316125	0.199623	1.58362	0.113281	0.239266
AT1G05690	31.8187	1.07479	0.527492	2.03755	0.041595	0.102528
AT1G05693	0	NA	NA	NA	NA	NA
AT1G05697	0	NA	NA	NA	NA	NA
AT1G05700	3.24706	-0.795604	1.57769	-0.504283	0.614063	0.835656
AT1G05703	20.9964	0.124443	0.612439	0.203192	0.838985	0.911077
AT1G05707	8.68067	-1.19891	0.976824	-1.22736	0.219687	0.406008
AT1G05710	94.5885	0.0923768	0.295344	0.312777	0.75445	0.897583
AT1G05713	0	NA	NA	NA	NA	NA
AT1G05717	0.24072	-1.84041	4.9833	-0.369315	0.711893	0.877661
AT1G05720	157.654	0.218455	0.229442	0.952113	0.34104	0.567102
AT1G05723	5.52711	-0.715157	1.20778	-0.592124	0.553767	0.784234
AT1G05727	4.80369	-0.341376	1.28747	-0.265153	0.790892	0.911077
AT1G05730	106.881	1.05801	0.288714	3.66456	0.000247767	0.00101405
AT1G05733	36.9119	-1.85458	0.491742	-3.77144	0.000162306	0.000687164
AT1G05737	0	NA	NA	NA	NA	NA
AT1G05740	1.55995	3.83921	2.55869	1.50046	0.133495	0.274001
AT1G05747	0	NA	NA	NA	NA	NA
AT1G05750	175.049	0.832596	0.223279	3.72894	0.000192287	0.000804192
AT1G05753	73.7606	-0.234948	0.331406	-0.708942	0.47836	0.712516
AT1G05757	20.1711	-0.285593	0.627101	-0.455419	0.648808	0.85661
AT1G05760	50.5533	0.779897	0.403768	1.93155	0.0534151	0.127079
AT1G05763	283.723	-1.02237	0.177189	-5.76996	7.92916e-09	5.645e-08
AT1G05767	200.732	0.504119	0.205335	2.45511	0.0140843	0.0397251
AT1G05770	5.05269	-0.882791	1.3246	-0.666461	0.505117	0.734772
AT1G05773	473.62	0.597998	0.137259	4.3567	1.32036e-05	6.58512e-05
AT1G05777	251.765	0.452211	0.183114	2.46956	0.0135278	0.0383433
AT1G05780	47.9643	0.830689	0.438984	1.8923	0.058451	0.136978
AT1G05783	16.2343	4.05565	1.0511	3.85848	0.000114096	0.00049541
AT1G05785	30.4487	-0.159034	0.507123	-0.3136	0.753825	0.897334
AT1G05787	1.41939	-1.58015	2.43675	-0.648464	0.516685	0.747151
AT1G05790	354.058	0.662035	0.157634	4.19982	2.6713e-05	0.000127283
AT1G05793	0	NA	NA	NA	NA	NA
AT1G05797	0	NA	NA	NA	NA	NA
AT1G05800	0	NA	NA	NA	NA	NA
AT1G05803	0	NA	NA	NA	NA	NA
AT1G05805	423.305	-1.69995	0.149586	-11.3644	6.29104e-30	1.38277e-28
AT1G05807	0	NA	NA	NA	NA	NA
AT1G05810	96.8745	0.880772	0.300299	2.93298	0.00335721	0.0110419
AT1G05813	0	NA	NA	NA	NA	NA
AT1G05817	0	NA	NA	NA	NA	NA
AT1G05820	83.4903	2.57716	0.359501	7.16874	7.56938e-13	7.36318e-12
AT1G05823	0	NA	NA	NA	NA	NA
AT1G05827	0	NA	NA	NA	NA	NA
AT1G05830	453.624	0.480561	0.139248	3.45112	0.000558275	0.00214974
AT1G05833	271.313	-0.284975	0.174617	-1.632	0.102679	0.220298
AT1G05835	81.1022	-3.1179	0.370065	-8.42528	3.59898e-17	4.57744e-16
AT1G05837	17.8028	-0.574931	0.672725	-0.85463	0.392756	0.624595
AT1G05840	253.413	0.610299	0.182069	3.35202	0.000802229	0.00300827
AT1G05843	1.1766	0.407053	2.62338	0.155163	0.876692	0.923918
AT1G05847	0.913836	-0.249431	2.91672	-0.0855177	0.93185	0.956409
AT1G05850	4268.1	-0.691001	0.0570724	-12.1074	9.64576e-34	2.39971e-32
AT1G05853	0.169629	0.882112	4.98189	0.177064	0.859458	0.911077
AT1G05857	0	NA	NA	NA	NA	NA
AT1G05860	132.912	1.00909	0.266949	3.78009	0.000156769	0.000665716
AT1G05863	0	NA	NA	NA	NA	NA
AT1G05867	13.9761	-1.26856	0.773513	-1.64	0.101005	0.217292
AT1G05870	227.971	0.5154	0.198951	2.59058	0.00958132	0.0282662
AT1G05873	63.1752	-0.488704	0.355415	-1.37502	0.169124	0.330777
AT1G05880	2.39478	-4.93741	2.24729	-2.19705	0.0280168	0.0725943
AT1G05887	0	NA	NA	NA	NA	NA
AT1G05890	982.821	1.20436	0.10459	11.5151	1.10777e-30	2.49626e-29
AT1G05893	0	NA	NA	NA	NA	NA
AT1G05894	4.68067	1.43226	1.38027	1.03767	0.299425	0.514662
AT1G05897	0.432396	1.9929	4.1951	0.475055	0.634747	0.843523
AT1G05900	126.892	0.0282209	0.255994	0.11024	0.912219	0.945057
AT1G05903	0	NA	NA	NA	NA	NA
AT1G05907	0	NA	NA	NA	NA	NA
AT1G05910	466.696	0.48779	0.145914	3.343	0.000828776	0.0030996
AT1G05913	0.673116	0.612603	3.33438	0.183723	0.854231	0.911077
AT1G05917	0.673116	0.612603	3.33438	0.183723	0.854231	0.911077
AT1G05920	0	NA	NA	NA	NA	NA
AT1G05927	985.574	-0.321257	0.100765	-3.18817	0.00143175	0.00510614
AT1G05930	0	NA	NA	NA	NA	NA
AT1G05933	60.2778	-0.631582	0.373302	-1.69188	0.0906684	0.198723
AT1G05937	0	NA	NA	NA	NA	NA
AT1G05940	738.93	0.673567	0.11456	5.87959	4.11293e-09	3.00562e-08
AT1G05943	4.85192	-0.52456	1.25844	-0.416835	0.676799	0.866808
AT1G05947	0	NA	NA	NA	NA	NA
AT1G05950	57.4479	1.12237	0.38372	2.92498	0.00344473	0.0113013
AT1G05953	0	NA	NA	NA	NA	NA
AT1G05957	0	NA	NA	NA	NA	NA
AT1G05960	728.614	0.687039	0.111718	6.14978	7.75897e-10	6.04327e-09
AT1G05963	0	NA	NA	NA	NA	NA
AT1G05967	0.525534	2.24995	4.23769	0.530938	0.595461	0.816823
AT1G05970	88.6812	0.526082	0.314668	1.67186	0.0945517	0.205839
AT1G05973	34.566	-0.136266	0.485627	-0.280599	0.779018	0.911077
AT1G05977	30.0836	-0.602979	0.513342	-1.17462	0.240149	0.435837
AT1G05980	0	NA	NA	NA	NA	NA
AT1G05983	0	NA	NA	NA	NA	NA
AT1G05987	1.40904	1.68027	2.76656	0.607351	0.543618	0.773431
AT1G05990	0.598695	-2.93726	3.70998	-0.791718	0.428525	0.661498
AT1G05993	0.357975	-2.13054	4.96621	-0.429008	0.667917	0.859354
AT1G05997	1.72832	-0.241342	2.09268	-0.115327	0.908186	0.944915
AT1G06000	562.614	-1.44936	0.130827	-11.0784	1.59677e-28	3.32667e-27
AT1G06002	572.509	-1.49421	0.129427	-11.5447	7.8472e-31	1.7813e-29
AT1G06003	13.395	-0.072222	0.764782	-0.0944348	0.924764	0.954066
AT1G06007	0	NA	NA	NA	NA	NA
AT1G06010	70.0484	-0.155696	0.34396	-0.452658	0.650795	0.858533
AT1G06013	0	NA	NA	NA	NA	NA
AT1G06017	91.5484	-0.0294602	0.305189	-0.0965311	0.923099	0.95287
AT1G06020	6.71334	0.611908	1.11264	0.54996	0.582347	0.814705
AT1G06023	0.432396	1.9929	4.1951	0.475055	0.634747	0.843523
AT1G06027	0	NA	NA	NA	NA	NA
AT1G06030	13.6616	5.52783	1.5524	3.56083	0.000369682	0.00146745
AT1G06033	2.90286	0.692292	1.664	0.41604	0.67738	0.867324
AT1G06037	0	NA	NA	NA	NA	NA
AT1G06040	1770.48	-0.562083	0.0761473	-7.38152	1.56492e-13	1.60022e-12
AT1G06043	0	NA	NA	NA	NA	NA
AT1G06045	747.596	-0.534339	0.109251	-4.89094	1.00354e-06	5.71704e-06
AT1G06047	0	NA	NA	NA	NA	NA
AT1G06050	39.1307	-0.415593	0.471044	-0.88228	0.377626	0.610192
AT1G06053	0	NA	NA	NA	NA	NA
AT1G06057	0	NA	NA	NA	NA	NA
AT1G06060	179.024	0.0346823	0.219203	0.15822	0.874284	0.922272
AT1G06063	0	NA	NA	NA	NA	NA
AT1G06067	0	NA	NA	NA	NA	NA
AT1G06070	222.143	0.106801	0.200001	0.534003	0.593339	0.816823
AT1G06073	1.20405	3.4837	2.79128	1.24806	0.212008	0.394759
AT1G06080	48.542	-2.56035	0.446148	-5.73879	9.53571e-09	6.73369e-08
AT1G06083	25.0542	-0.489104	0.572452	-0.854402	0.392883	0.624708
AT1G06087	0.525534	2.24995	4.23769	0.530938	0.595461	0.816823
AT1G06090	20.0983	-1.97254	0.660568	-2.98612	0.00282543	0.00945495
AT1G06093	0	NA	NA	NA	NA	NA
AT1G06097	0	NA	NA	NA	NA	NA
AT1G06100	19.2767	-3.8426	0.832238	-4.61719	3.8897e-06	2.0782e-05
AT1G06103	1.24355	-2.3661	2.88171	-0.821075	0.411603	0.644993
AT1G06110	410.068	0.618561	0.145619	4.24781	2.15868e-05	0.00010447
AT1G06113	0.410349	-0.482564	4.36826	-0.11047	0.912036	0.944915
AT1G06117	0	NA	NA	NA	NA	NA
AT1G06120	1.79608	-4.52237	2.45787	-1.83996	0.0657747	0.151701
AT1G06123	0.262767	1.20223	4.96343	0.242217	0.808612	0.911077
AT1G06127	0	NA	NA	NA	NA	NA
AT1G06130	357.007	0.452601	0.154848	2.92288	0.00346806	0.0113679
AT1G06133	0	NA	NA	NA	NA	NA
AT1G06135	0.24072	-1.84041	4.9833	-0.369315	0.711893	0.877661
AT1G06137	0	NA	NA	NA	NA	NA
AT1G06140	28.9179	0.406523	0.529182	0.768211	0.442362	0.671712
AT1G06143	62.5696	0.947357	0.370671	2.55579	0.0105946	0.0308694
AT1G06147	0.24072	-1.84041	4.9833	-0.369315	0.711893	0.877661
AT1G06148	3.1407	1.88841	1.7884	1.05592	0.291004	0.502886
AT1G06150	359.929	0.426801	0.155132	2.75121	0.0059376	0.0184377
AT1G06153	18.6402	-0.579627	0.654735	-0.885285	0.376003	0.608177
AT1G06157	0	NA	NA	NA	NA	NA
AT1G06160	27.4427	-0.437044	0.539934	-0.80944	0.418262	0.652956
AT1G06163	0	NA	NA	NA	NA	NA
AT1G06170	3.74641	-1.18648	1.46932	-0.807508	0.419374	0.654421
AT1G06173	24.1471	2.22035	0.64447	3.44523	0.000570578	0.00219362
AT1G06177	30.073	2.26764	0.575003	3.9437	8.02327e-05	0.000356953
AT1G06180	35.5006	-0.555372	0.484024	-1.14741	0.251214	0.449754
AT1G06187	0	NA	NA	NA	NA	NA
AT1G06190	1857.02	0.390913	0.0751329	5.20296	1.9614e-07	1.21346e-06
AT1G06197	0.339259	1.68539	4.91756	0.34273	0.731802	0.879131
AT1G06200	538.627	0.394886	0.127389	3.09983	0.00193632	0.00671332
AT1G06203	0.602025	2.48375	3.65221	0.680068	0.496461	0.725663
AT1G06207	38.0146	-1.41545	0.47071	-3.00706	0.00263791	0.00887904
AT1G06210	267.15	0.256423	0.177455	1.445	0.148457	0.298379
AT1G06213	13.6724	1.03769	0.78593	1.32034	0.186723	0.358262
AT1G06217	0.695163	2.66659	3.46864	0.768769	0.442031	0.671419
AT1G06220	1340.38	0.311616	0.0852688	3.65451	0.000257671	0.00105083
AT1G06225	0	NA	NA	NA	NA	NA
AT1G06227	56.7906	0.825142	0.383357	2.15241	0.0313651	0.0802234
AT1G06230	628.94	0.102336	0.119652	0.855286	0.392393	0.624193
AT1G06233	40.5423	0.951542	0.455867	2.08733	0.0368588	0.0923005
AT1G06237	25.337	1.35886	0.582341	2.33344	0.019625	0.0531455
AT1G06240	286.871	-0.225215	0.172101	-1.30862	0.190662	0.363563
AT1G06243	24.4535	0.369337	0.580413	0.636335	0.524558	0.755858
AT1G06247	24.7445	1.2008	0.588973	2.0388	0.0414702	0.102276
AT1G06250	80.7098	2.59964	0.376049	6.91302	4.74438e-12	4.35327e-11
AT1G06253	107.908	2.24127	0.305653	7.33275	2.25482e-13	2.28571e-12
AT1G06257	6.79316	1.21764	1.11274	1.09427	0.273837	0.479812
AT1G06260	57.1678	1.25236	0.397716	3.14889	0.00163892	0.00577224
AT1G06263	39.6444	3.02657	0.557558	5.42826	5.69074e-08	3.71139e-07
AT1G06265	92.8505	1.32923	0.308208	4.31278	1.61218e-05	7.9276e-05
AT1G06267	19.8685	2.58863	0.741516	3.491	0.000481224	0.0018745
AT1G06270	61.8861	0.646159	0.369853	1.74707	0.080625	0.180092
AT1G06273	17.2492	3.79654	0.957759	3.96398	7.37113e-05	0.000329624
AT1G06277	19.9225	4.06854	0.95785	4.24758	2.16095e-05	0.000104535
AT1G06280	0	NA	NA	NA	NA	NA
AT1G06283	54.9139	2.7431	0.477145	5.74899	8.97805e-09	6.35708e-08
AT1G06287	11.1753	0.719681	0.848069	0.848611	0.396098	0.628761
AT1G06290	795.61	-0.286678	0.106481	-2.69229	0.00709641	0.0216151
AT1G06293	0	NA	NA	NA	NA	NA
AT1G06297	0	NA	NA	NA	NA	NA
AT1G06303	0	NA	NA	NA	NA	NA
AT1G06307	0	NA	NA	NA	NA	NA
AT1G06310	4.1007	1.61189	1.56377	1.03077	0.302648	0.518994
AT1G06313	0.262767	1.20223	4.96343	0.242217	0.808612	0.911077
AT1G06317	0	NA	NA	NA	NA	NA
AT1G06320	0.864792	2.99308	3.16206	0.946561	0.343863	0.567998
AT1G06323	0	NA	NA	NA	NA	NA
AT1G06327	0	NA	NA	NA	NA	NA
AT1G06330	0.169629	0.882112	4.98189	0.177064	0.859458	0.911077
AT1G06333	0	NA	NA	NA	NA	NA
AT1G06337	7.76189	2.05337	1.11123	1.84785	0.0646245	0.149474
AT1G06340	1.29719	3.5781	2.71954	1.3157	0.188275	0.359778
AT1G06343	0	NA	NA	NA	NA	NA
AT1G06347	0	NA	NA	NA	NA	NA
AT1G06350	44.6924	1.00157	0.433308	2.31144	0.0208086	0.0559492
AT1G06353	0.357975	-2.13054	4.96621	-0.429008	0.667917	0.859354
AT1G06357	0	NA	NA	NA	NA	NA
AT1G06360	464.837	-2.37609	0.155813	-15.2497	1.65513e-52	6.3582e-51
AT1G06363	0	NA	NA	NA	NA	NA
AT1G06370	54.8652	0.793542	0.387239	2.04923	0.0404394	0.100137
AT1G06373	0	NA	NA	NA	NA	NA
AT1G06377	0.262767	1.20223	4.96343	0.242217	0.808612	0.911077
AT1G06380	120.828	0.51787	0.266243	1.9451	0.0517625	0.123649
AT1G06383	0	NA	NA	NA	NA	NA
AT1G06387	0	NA	NA	NA	NA	NA
AT1G06390	586.684	-0.263733	0.124475	-2.11877	0.0341102	0.0862315
AT1G06393	0	NA	NA	NA	NA	NA
AT1G06397	46.8174	1.21537	0.438765	2.76997	0.00560613	0.017498
AT1G06400	400.784	0.106242	0.148599	0.714957	0.474636	0.708615
AT1G06403	0	NA	NA	NA	NA	NA
AT1G06407	0	NA	NA	NA	NA	NA
AT1G06410	1200.4	-0.49921	0.0900699	-5.54247	2.98235e-08	1.99523e-07
AT1G06413	0	NA	NA	NA	NA	NA
AT1G06417	2.95235	3.08207	2.02046	1.52543	0.127152	0.263387
AT1G06420	10.9906	-0.136762	0.863376	-0.158403	0.874139	0.922148
AT1G06423	20.3594	0.500618	0.636129	0.786975	0.431296	0.664125
AT1G06427	0	NA	NA	NA	NA	NA
AT1G06430	1528.03	-0.456847	0.0806518	-5.66444	1.47509e-08	1.02292e-07
AT1G06433	0	NA	NA	NA	NA	NA
AT1G06437	0	NA	NA	NA	NA	NA
AT1G06440	37.3861	-0.18683	0.464127	-0.402541	0.687286	0.876767
AT1G06443	0	NA	NA	NA	NA	NA
AT1G06447	0	NA	NA	NA	NA	NA
AT1G06450	224.842	-0.196602	0.195809	-1.00405	0.315353	0.533533
AT1G06453	17.184	2.46507	0.797976	3.08915	0.00200733	0.00693177
AT1G06457	1.27721	0.260992	2.5452	0.102543	0.918326	0.949606
AT1G06460	3847.44	-0.102523	0.05861	-1.74925	0.0802482	0.179335
AT1G06463	2.95064	-2.58649	1.78151	-1.45185	0.146544	0.29548
AT1G06467	0.673116	0.612603	3.33438	0.183723	0.854231	0.911077
AT1G06470	418.885	0.418508	0.150083	2.78851	0.00529506	0.0166249
AT1G06473	12.6242	-0.854051	0.790196	-1.08081	0.279782	0.488314
AT1G06475	30.1441	1.59348	0.567489	2.80796	0.00498569	0.0157497
AT1G06480	0	NA	NA	NA	NA	NA
AT1G06483	0.262767	1.20223	4.96343	0.242217	0.808612	0.911077
AT1G06487	0	NA	NA	NA	NA	NA
AT1G06490	137.772	0.632599	0.246169	2.56977	0.0101765	0.0298199
AT1G06493	0	NA	NA	NA	NA	NA
AT1G06497	0	NA	NA	NA	NA	NA
AT1G06500	100.08	-0.353085	0.286015	-1.2345	0.217017	0.402012
AT1G06507	0	NA	NA	NA	NA	NA
AT1G06510	395.998	0.242953	0.151124	1.60764	0.107915	0.229444
AT1G06513	0	NA	NA	NA	NA	NA
AT1G06515	97.4284	-0.0775323	0.290514	-0.26688	0.789562	0.911077
AT1G06517	0	NA	NA	NA	NA	NA
AT1G06520	6.90493	0.241365	1.09673	0.220077	0.825811	0.911077
AT1G06523	0	NA	NA	NA	NA	NA
AT1G06527	0	NA	NA	NA	NA	NA
AT1G06530	619.475	-0.121197	0.121396	-0.998366	0.318102	0.536953
AT1G06533	0	NA	NA	NA	NA	NA
AT1G06537	0	NA	NA	NA	NA	NA
AT1G06540	615.707	-0.103458	0.12096	-0.855309	0.39238	0.624193
AT1G06543	0	NA	NA	NA	NA	NA
AT1G06547	2.3083	-0.0515917	1.8249	-0.028271	0.977446	0.985134
AT1G06550	267.789	-0.506098	0.175225	-2.88828	0.00387356	0.012547
AT1G06553	2.11996	0.631623	1.93005	0.327257	0.743474	0.889408
AT1G06557	0	NA	NA	NA	NA	NA
AT1G06560	457.61	1.86248	0.146778	12.6891	6.80053e-37	1.85196e-35
AT1G06567	1.27721	0.260992	2.5452	0.102543	0.918326	0.949606
AT1G06570	477.079	0.318415	0.140693	2.2632	0.0236236	0.062562
AT1G06573	148.236	-1.67722	0.253264	-6.62241	3.5339e-11	3.0669e-10
AT1G06577	4.21085	2.63334	1.58592	1.66045	0.0968241	0.20967
AT1G06580	20.8268	0.579877	0.642794	0.90212	0.366993	0.596788
AT1G06583	3.98344	1.71988	1.50791	1.14057	0.25405	0.453924
AT1G06587	3.68198	1.09689	1.49818	0.732149	0.464078	0.697143
AT1G06590	135.535	0.423448	0.263101	1.60945	0.107518	0.228759
AT1G06593	1.20405	3.4837	2.79128	1.24806	0.212008	0.394759
AT1G06597	11.7071	4.32628	1.28589	3.36441	0.000767066	0.00288693
AT1G06603	0	NA	NA	NA	NA	NA
AT1G06607	0.169629	0.882112	4.98189	0.177064	0.859458	0.911077
AT1G06610	0	NA	NA	NA	NA	NA
AT1G06613	8.71559	-0.183368	0.970675	-0.188907	0.850166	0.911077
AT1G06617	0	NA	NA	NA	NA	NA
AT1G06620	31.4901	-0.296597	0.502353	-0.590415	0.554912	0.785374
AT1G06623	0	NA	NA	NA	NA	NA
AT1G06627	0	NA	NA	NA	NA	NA
AT1G06630	292.573	1.38629	0.17699	7.8326	4.77889e-15	5.40054e-14
AT1G06633	0	NA	NA	NA	NA	NA
AT1G06637	0	NA	NA	NA	NA	NA
AT1G06640	1079.42	0.82611	0.101206	8.16265	3.27762e-16	3.96385e-15
AT1G06643	5050.97	0.197158	0.055116	3.57714	0.000347368	0.00138504
AT1G06645	256.251	0.641047	0.18091	3.54345	0.000394922	0.00156198
AT1G06647	5050.97	0.197158	0.055116	3.57714	0.000347368	0.00138504
AT1G06650	744.351	-0.341301	0.110371	-3.09232	0.00198598	0.00686361
AT1G06653	0	NA	NA	NA	NA	NA
AT1G06657	0	NA	NA	NA	NA	NA
AT1G06660	44.5799	-0.643984	0.438092	-1.46998	0.141568	0.287445
AT1G06663	0	NA	NA	NA	NA	NA
AT1G06667	0	NA	NA	NA	NA	NA
AT1G06670	960.174	0.738104	0.102528	7.19906	6.06304e-13	5.94118e-12
AT1G06673	0	NA	NA	NA	NA	NA
AT1G06677	1.55536	-4.30632	2.58988	-1.66275	0.096363	0.208872
AT1G06680	64015.9	-1.23378	0.0515547	-23.9314	1.44227e-126	1.62718e-124
AT1G06683	12.5091	2.82886	0.981824	2.88123	0.00396122	0.012804
AT1G06687	3.50695	0.523119	1.48138	0.35313	0.723991	0.879131
AT1G06690	662.211	-2.72726	0.127894	-21.3244	6.74612e-101	5.64265e-99
AT1G06693	7.11163	2.05793	1.16522	1.76612	0.0773749	0.173678
AT1G06697	0	NA	NA	NA	NA	NA
AT1G06700	858.426	0.978998	0.106838	9.16341	5.02835e-20	7.45993e-19
AT1G06703	0	NA	NA	NA	NA	NA
AT1G06707	0	NA	NA	NA	NA	NA
AT1G06710	162.745	1.7526	0.243129	7.20854	5.65553e-13	5.55236e-12
AT1G06713	0.262767	1.20223	4.96343	0.242217	0.808612	0.911077
AT1G06717	383.676	-1.81619	0.164258	-11.0569	2.02958e-28	4.21801e-27
AT1G06720	931.448	1.65266	0.106528	15.5139	2.79385e-54	1.1228e-52
AT1G06723	0	NA	NA	NA	NA	NA
AT1G06727	1.37368	3.67786	2.66733	1.37886	0.167939	0.328853
AT1G06730	192.983	0.00527303	0.218022	0.0241858	0.980704	0.987246
AT1G06733	1.20405	3.4837	2.79128	1.24806	0.212008	0.394759
AT1G06737	4.40252	3.75464	1.83208	2.04939	0.0404242	0.100121
AT1G06740	74.6559	0.449905	0.331423	1.3575	0.174624	0.338791
AT1G06743	4.03915	3.72784	1.873	1.99031	0.0465572	0.112939
AT1G06747	0	NA	NA	NA	NA	NA
AT1G06750	16.1316	-0.0929371	0.702529	-0.132289	0.894755	0.937577
AT1G06753	44.254	-0.136187	0.421998	-0.322718	0.746909	0.892825
AT1G06757	2.91033	0.56157	1.64184	0.342036	0.732323	0.879508
AT1G06760	1407.87	-2.65151	0.0930095	-28.508	9.32467e-179	1.71166e-176
AT1G06763	0.842745	1.10801	3.04226	0.364205	0.715705	0.878714
AT1G06770	115.502	1.0168	0.275993	3.68413	0.000229485	0.000945436
AT1G06773	0.262767	1.20223	4.96343	0.242217	0.808612	0.911077
AT1G06777	0	NA	NA	NA	NA	NA
AT1G06780	159.032	0.549871	0.235272	2.33717	0.0194304	0.052669
AT1G06783	0	NA	NA	NA	NA	NA
AT1G06787	48.9176	-0.144519	0.401798	-0.35968	0.719086	0.879131
AT1G06790	166.878	0.90092	0.230846	3.90269	9.51301e-05	0.000418137
AT1G06797	0	NA	NA	NA	NA	NA
AT1G06800	169.369	0.175009	0.237803	0.735942	0.461766	0.694684
AT1G06810	0.169629	0.882112	4.98189	0.177064	0.859458	0.911077
AT1G06817	0	NA	NA	NA	NA	NA
AT1G06820	649.054	0.12022	0.116039	1.03603	0.300188	0.51566
AT1G06823	0	NA	NA	NA	NA	NA
AT1G06827	0	NA	NA	NA	NA	NA
AT1G06830	117.752	-1.71874	0.271526	-6.32991	2.45299e-10	1.99858e-09
AT1G06833	13.6914	1.5547	0.83177	1.86915	0.0616017	0.143293
AT1G06837	9.63654	1.34491	0.95866	1.4029	0.160646	0.317875
AT1G06840	182.128	0.719151	0.216392	3.32338	0.000889348	0.00331301
AT1G06850	87.9879	0.196625	0.307535	0.639359	0.522589	0.753954
AT1G06853	1.29719	3.5781	2.71954	1.3157	0.188275	0.359778
AT1G06857	0	NA	NA	NA	NA	NA
AT1G06860	0	NA	NA	NA	NA	NA
AT1G06863	0	NA	NA	NA	NA	NA
AT1G06867	0.357975	-2.13054	4.96621	-0.429008	0.667917	0.859354
AT1G06870	223.509	0.447527	0.196222	2.28072	0.022565	0.0601006
AT1G06873	0.357975	-2.13054	4.96621	-0.429008	0.667917	0.859354
AT1G06877	0.339259	1.68539	4.91756	0.34273	0.731802	0.879131
AT1G06880	0	NA	NA	NA	NA	NA
AT1G06883	0	NA	NA	NA	NA	NA
AT1G06890	453.131	-1.0362	0.139821	-7.41096	1.2539e-13	1.28878e-12
AT1G06897	0	NA	NA	NA	NA	NA
AT1G06900	687.863	0.601892	0.11759	5.11857	3.07855e-07	1.85791e-06
AT1G06903	0	NA	NA	NA	NA	NA
AT1G06907	0	NA	NA	NA	NA	NA
AT1G06910	52.3906	0.563377	0.399749	1.40933	0.158738	0.315165
AT1G06913	0	NA	NA	NA	NA	NA
AT1G06917	0	NA	NA	NA	NA	NA
AT1G06920	0	NA	NA	NA	NA	NA
AT1G06923	0.771655	2.84904	3.31423	0.859637	0.389989	0.621159
AT1G06925	5.6045	5.69636	1.81443	3.13948	0.0016925	0.00594618
AT1G06927	0	NA	NA	NA	NA	NA
AT1G06930	1.1263	-2.21751	2.77917	-0.797905	0.424926	0.660505
AT1G06933	0	NA	NA	NA	NA	NA
AT1G06937	0.357975	-2.13054	4.96621	-0.429008	0.667917	0.859354
AT1G06943	0	NA	NA	NA	NA	NA
AT1G06947	0	NA	NA	NA	NA	NA
AT1G06950	3838.21	-0.444142	0.0590652	-7.51953	5.49721e-14	5.79869e-13
AT1G06953	0	NA	NA	NA	NA	NA
AT1G06957	0	NA	NA	NA	NA	NA
AT1G06960	118.611	-0.494463	0.26119	-1.89311	0.0583426	0.136874
AT1G06963	0	NA	NA	NA	NA	NA
AT1G06967	0	NA	NA	NA	NA	NA
AT1G06970	12.3931	4.34874	1.24983	3.47945	0.000502437	0.00195109
AT1G06973	0	NA	NA	NA	NA	NA
AT1G06977	151.539	-0.349001	0.231208	-1.50947	0.131179	0.270146
AT1G06980	27.8835	0.961095	0.552507	1.73952	0.0819438	0.182486
AT1G06983	0.508888	2.26771	4.26449	0.531767	0.594888	0.816823
AT1G06987	0	NA	NA	NA	NA	NA
AT1G06990	0	NA	NA	NA	NA	NA
AT1G06993	0.169629	0.882112	4.98189	0.177064	0.859458	0.911077
AT1G06997	0	NA	NA	NA	NA	NA
AT1G07000	150.349	-3.15197	0.272084	-11.5846	4.93446e-31	1.1307e-29
AT1G07003	0	NA	NA	NA	NA	NA
AT1G07007	0	NA	NA	NA	NA	NA
AT1G07010	747.383	0.732478	0.111286	6.58197	4.64255e-11	3.99332e-10
AT1G07013	0.169629	0.882112	4.98189	0.177064	0.859458	0.911077
AT1G07017	0	NA	NA	NA	NA	NA
AT1G07020	124.828	0.229976	0.27617	0.832734	0.404995	0.636841
AT1G07023	0	NA	NA	NA	NA	NA
AT1G07025	0	NA	NA	NA	NA	NA
AT1G07027	2.31496	4.43383	2.25812	1.9635	0.0495878	0.119134
AT1G07030	354.479	0.517488	0.154944	3.33985	0.000838242	0.00313259
AT1G07040	422.534	0.496666	0.144787	3.43031	0.000602881	0.00230867
AT1G07050	605.873	-0.085617	0.122652	-0.698051	0.485146	0.718933
AT1G07051	0.790371	0.406033	3.1639	0.128333	0.897885	0.939003
AT1G07060	9.13557	2.34842	1.05568	2.22455	0.0261114	0.0683088
AT1G07070	208.834	-0.00102119	0.20153	-0.00506722	0.995957	0.997499
AT1G07080	865.459	-0.0188926	0.104065	-0.181546	0.855939	0.911077
AT1G07090	184.048	0.968657	0.216843	4.4671	7.92882e-06	4.07098e-05
AT1G07100	0.24072	-1.84041	4.9833	-0.369315	0.711893	0.877661
AT1G07110	1786.23	-0.812006	0.077053	-10.5383	5.75396e-26	1.09345e-24
AT1G07117	0	NA	NA	NA	NA	NA
AT1G07119	81.8029	0.69752	0.322692	2.16157	0.0306516	0.0786058
AT1G07120	54.2641	1.06695	0.403812	2.64221	0.00823674	0.0247139
AT1G07123	0	NA	NA	NA	NA	NA
AT1G07127	0	NA	NA	NA	NA	NA
AT1G07128	114.616	0.68296	0.273126	2.50053	0.0124007	0.0354862
AT1G07130	93.0081	0.464926	0.302571	1.53659	0.124395	0.258447
AT1G07133	0	NA	NA	NA	NA	NA
AT1G07135	779.189	-4.45057	0.267264	-16.6524	2.90888e-62	1.3644e-60
AT1G07137	0	NA	NA	NA	NA	NA
AT1G07140	1673.31	0.145049	0.0821165	1.76638	0.0773313	0.173603
AT1G07143	1.93665	0.830913	2.19369	0.378774	0.704856	0.877661
AT1G07147	0	NA	NA	NA	NA	NA
AT1G07150	58.63	-2.56685	0.414421	-6.19383	5.87177e-10	4.62322e-09
AT1G07157	0	NA	NA	NA	NA	NA
AT1G07160	0.339259	1.68539	4.91756	0.34273	0.731802	0.879131
AT1G07163	0.169629	0.882112	4.98189	0.177064	0.859458	0.911077
AT1G07167	9.33508	1.11422	0.966336	1.15304	0.248896	0.446335
AT1G07170	160.837	0.669574	0.237934	2.81411	0.0048912	0.0154872
AT1G07173	9.10938	-0.338385	0.969079	-0.349182	0.726953	0.879131
AT1G07175	0.357975	-2.13054	4.96621	-0.429008	0.667917	0.859354
AT1G07177	0	NA	NA	NA	NA	NA
AT1G07180	386.915	-1.77305	0.162551	-10.9077	1.05927e-27	2.16047e-26
AT1G07183	0	NA	NA	NA	NA	NA
AT1G07187	18.8901	-0.91265	0.647629	-1.40922	0.158771	0.315212
AT1G07190	0	NA	NA	NA	NA	NA
AT1G07193	0	NA	NA	NA	NA	NA
AT1G07197	0	NA	NA	NA	NA	NA
AT1G07200	234.052	-0.494569	0.191007	-2.58927	0.00961799	0.028367
AT1G07203	140.101	2.98131	0.298659	9.98232	1.82153e-23	3.12411e-22
AT1G07210	383.512	0.637122	0.165739	3.84414	0.000120976	0.00052314
AT1G07220	163.221	0.0145184	0.224502	0.0646694	0.948437	0.96773
AT1G07230	508.67	0.646701	0.135042	4.78889	1.67702e-06	9.35293e-06
AT1G07233	0	NA	NA	NA	NA	NA
AT1G07237	0	NA	NA	NA	NA	NA
AT1G07240	311.217	0.263494	0.165753	1.58967	0.111908	0.236631
AT1G07243	0.48144	-2.67006	4.38623	-0.608738	0.542698	0.772498
AT1G07247	0	NA	NA	NA	NA	NA
AT1G07250	534.515	-1.21309	0.133223	-9.10571	8.57006e-20	1.26206e-18
AT1G07253	0	NA	NA	NA	NA	NA
AT1G07257	0	NA	NA	NA	NA	NA
AT1G07260	39.6163	0.180502	0.447685	0.40319	0.686809	0.876224
AT1G07263	0	NA	NA	NA	NA	NA
AT1G07267	0.169629	0.882112	4.98189	0.177064	0.859458	0.911077
AT1G07270	12.3606	-0.321702	0.795955	-0.404171	0.686087	0.875501
AT1G07273	0	NA	NA	NA	NA	NA
AT1G07277	0	NA	NA	NA	NA	NA
AT1G07280	1978.47	-0.374713	0.0732392	-5.11629	3.11611e-07	1.87991e-06
AT1G07283	0.525534	2.24995	4.23769	0.530938	0.595461	0.816823
AT1G07287	0	NA	NA	NA	NA	NA
AT1G07290	18.5887	1.47403	0.700991	2.10279	0.0354846	0.0893335
AT1G07293	0	NA	NA	NA	NA	NA
AT1G07297	0	NA	NA	NA	NA	NA
AT1G07300	59.1859	1.12583	0.386436	2.91336	0.00357561	0.0116821
AT1G07303	0	NA	NA	NA	NA	NA
AT1G07310	492.729	-0.308414	0.134127	-2.29942	0.0214813	0.0575348
AT1G07313	2.67087	4.62892	2.15612	2.14687	0.0318037	0.0811743
AT1G07317	0	NA	NA	NA	NA	NA
AT1G07320	7306.11	-0.612481	0.0515031	-11.8921	1.30061e-32	3.10382e-31
AT1G07323	100.509	-0.298387	0.284605	-1.04843	0.294442	0.507716
AT1G07327	0	NA	NA	NA	NA	NA
AT1G07330	9.52225	0.837116	0.953701	0.877755	0.380077	0.612723
AT1G07333	0	NA	NA	NA	NA	NA
AT1G07337	0	NA	NA	NA	NA	NA
AT1G07340	0.262767	1.20223	4.96343	0.242217	0.808612	0.911077
AT1G07343	0	NA	NA	NA	NA	NA
AT1G07347	0.262767	1.20223	4.96343	0.242217	0.808612	0.911077
AT1G07350	1604.21	3.19104	0.100403	31.7824	1.1348e-221	2.69488e-219
AT1G07353	0	NA	NA	NA	NA	NA
AT1G07357	1.88257	4.13983	2.41648	1.71317	0.0866812	0.191355
AT1G07360	625.334	-0.313068	0.118854	-2.63407	0.00843687	0.0252296
AT1G07367	44.8306	7.26217	1.42744	5.08756	3.62698e-07	2.16961e-06
AT1G07370	277.514	-0.063537	0.175315	-0.362417	0.71704	0.879131
AT1G07373	54.7478	8.98466	1.48461	6.05185	1.43193e-09	1.09248e-08
AT1G07380	161.242	1.24008	0.234076	5.29777	1.17225e-07	7.40349e-07
AT1G07383	0	NA	NA	NA	NA	NA
AT1G07390	80.1652	1.30857	0.332139	3.93981	8.15453e-05	0.000362413
AT1G07393	0.262767	1.20223	4.96343	0.242217	0.808612	0.911077
AT1G07397	0	NA	NA	NA	NA	NA
AT1G07400	738.477	6.78788	0.318335	21.3231	6.93852e-101	5.78931e-99
AT1G07407	0	NA	NA	NA	NA	NA
AT1G07410	21.2255	0.0279272	0.608539	0.0458922	0.963396	0.975293
AT1G07413	0	NA	NA	NA	NA	NA
AT1G07417	0.262767	1.20223	4.96343	0.242217	0.808612	0.911077
AT1G07420	476.229	0.13952	0.136841	1.01957	0.30793	0.524897
AT1G07423	1.22277	1.44069	2.66303	0.540995	0.588511	0.816823
AT1G07430	135.443	2.88059	0.296132	9.7274	2.30412e-22	3.77816e-21
AT1G07433	1.08887	1.63717	2.97751	0.549845	0.582425	0.814705
AT1G07437	0.579978	0.337436	3.77704	0.0893387	0.928813	0.954647
AT1G07440	792.096	0.214943	0.110441	1.94623	0.0516272	0.12337
AT1G07443	0	NA	NA	NA	NA	NA
AT1G07447	0	NA	NA	NA	NA	NA
AT1G07450	33.8208	-1.94	0.507669	-3.82138	0.000132707	0.000569735
AT1G07453	0	NA	NA	NA	NA	NA
AT1G07457	1.23105	-0.497919	2.72005	-0.183055	0.854755	0.911077
AT1G07460	0	NA	NA	NA	NA	NA
AT1G07463	1.06142	-1.06231	2.91906	-0.363921	0.715917	0.878714
AT1G07467	0	NA	NA	NA	NA	NA
AT1G07470	377.394	-0.903221	0.150897	-5.98567	2.15497e-09	1.61761e-08
AT1G07473	0.24072	-1.84041	4.9833	-0.369315	0.711893	0.877661
AT1G07476	1.10758	-0.146429	2.6897	-0.0544406	0.956584	0.972938
AT1G07477	48.6939	-2.0062	0.432803	-4.63536	3.56321e-06	1.9134e-05
AT1G07480	386.009	-0.832963	0.149501	-5.57161	2.52393e-08	1.70839e-07
AT1G07483	0.24072	-1.84041	4.9833	-0.369315	0.711893	0.877661
AT1G07485	20.4812	-0.139094	0.637675	-0.218127	0.82733	0.911077
AT1G07487	1.82272	4.06035	2.43967	1.6643	0.096052	0.208437
AT1G07490	19.2397	-0.121892	0.670832	-0.181702	0.855816	0.911077
AT1G07493	0.525534	2.24995	4.23769	0.530938	0.595461	0.816823
AT1G07497	0	NA	NA	NA	NA	NA
AT1G07500	35.9	5.34865	0.939013	5.69603	1.22628e-08	8.57739e-08
AT1G07503	0	NA	NA	NA	NA	NA
AT1G07507	0	NA	NA	NA	NA	NA
AT1G07510	690.463	0.411072	0.116457	3.52981	0.000415859	0.00163792
AT1G07513	23.16	0.957653	0.596649	1.60505	0.108482	0.230435
AT1G07517	44.7438	0.145726	0.422868	0.344613	0.730385	0.879131
AT1G07520	154.921	-0.0429173	0.230305	-0.18635	0.85217	0.911077
AT1G07523	0	NA	NA	NA	NA	NA
AT1G07527	0	NA	NA	NA	NA	NA
AT1G07530	352.504	-0.395182	0.155599	-2.53976	0.011093	0.0321511
AT1G07533	0	NA	NA	NA	NA	NA
AT1G07537	0	NA	NA	NA	NA	NA
AT1G07540	0.919237	1.32026	3.16059	0.417726	0.676148	0.866268
AT1G07543	6.28508	-0.174373	1.11563	-0.156299	0.875797	0.92341
AT1G07547	10.5599	0.940125	0.886253	1.06079	0.288787	0.499792
AT1G07550	0	NA	NA	NA	NA	NA
AT1G07553	0	NA	NA	NA	NA	NA
AT1G07557	0.715949	-3.16476	3.75476	-0.842866	0.399303	0.630284
AT1G07560	2.72783	-2.63273	1.99855	-1.31732	0.187733	0.359674
AT1G07563	16.0817	1.82699	0.756808	2.41407	0.0157752	0.0438823
AT1G07567	67.8028	1.01184	0.368659	2.74465	0.00605753	0.0187535
AT1G07570	108.773	-0.29165	0.289384	-1.00783	0.313536	0.531253
AT1G07573	0	NA	NA	NA	NA	NA
AT1G07577	0	NA	NA	NA	NA	NA
AT1G07580	0	NA	NA	NA	NA	NA
AT1G07583	0	NA	NA	NA	NA	NA
AT1G07587	24.3013	-0.2228	0.600347	-0.371119	0.710549	0.877661
AT1G07590	2280.64	0.456941	0.0738772	6.18513	6.20501e-10	4.87092e-09
AT1G07593	0.410349	-0.482564	4.36826	-0.11047	0.912036	0.944915
AT1G07597	0	NA	NA	NA	NA	NA
AT1G07600	2181.98	0.433577	0.0745468	5.81617	6.02118e-09	4.33298e-08
AT1G07603	1167.7	-0.286773	0.0908538	-3.15642	0.00159719	0.00563698
AT1G07607	256.405	-1.44545	0.183452	-7.87921	3.29463e-15	3.75696e-14
AT1G07610	41.0097	-1.13718	0.46216	-2.46057	0.0138716	0.0392163
AT1G07613	0.620741	-0.457411	3.76543	-0.121477	0.903314	0.941953
AT1G07615	181.457	1.19419	0.22322	5.34982	8.80411e-08	5.63261e-07
AT1G07617	0.169629	0.882112	4.98189	0.177064	0.859458	0.911077
AT1G07620	9.04359	-2.11789	0.993036	-2.13274	0.032946	0.0836872
AT1G07623	0	NA	NA	NA	NA	NA
AT1G07627	0	NA	NA	NA	NA	NA
AT1G07630	202.777	-0.772263	0.207513	-3.72152	0.000198026	0.000826543
AT1G07633	1.31464	-4.05262	2.77806	-1.4588	0.144621	0.292107
AT1G07637	18.3845	-0.827632	0.655153	-1.26327	0.206494	0.387442
AT1G07640	423.531	0.52215	0.142147	3.6733	0.000239441	0.000983095
AT1G07645	0.169629	0.882112	4.98189	0.177064	0.859458	0.911077
AT1G07647	1.5649	-0.732317	2.30768	-0.317339	0.750986	0.896286
AT1G07650	369.113	-0.441173	0.15126	-2.91664	0.00353818	0.0115755
AT1G07653	37.2083	0.118542	0.479632	0.247151	0.804791	0.911077
AT1G07657	0	NA	NA	NA	NA	NA
AT1G07660	125.068	-0.650513	0.261699	-2.48573	0.0129285	0.0368227
AT1G07663	61.1919	-0.311603	0.377962	-0.82443	0.409695	0.642685
AT1G07667	23.6476	-0.0833687	0.588091	-0.141762	0.887268	0.93137
AT1G07670	986.455	0.712822	0.09863	7.22723	4.92938e-13	4.86054e-12
AT1G07673	0	NA	NA	NA	NA	NA
AT1G07680	0	NA	NA	NA	NA	NA
AT1G07683	0	NA	NA	NA	NA	NA
AT1G07690	0.24072	-1.84041	4.9833	-0.369315	0.711893	0.877661
AT1G07693	820.728	-0.865714	0.105367	-8.21621	2.10044e-16	2.5769e-15
AT1G07697	9.04531	1.63316	0.994169	1.64273	0.100438	0.216296
AT1G07700	445.919	-0.168915	0.139839	-1.20793	0.227074	0.416732
AT1G07702	42.1623	-0.276484	0.432071	-0.639905	0.522234	0.753572
AT1G07703	24.6423	1.05416	0.619023	1.70294	0.0885793	0.194831
AT1G07705	344.735	-0.175427	0.157515	-1.11371	0.265402	0.469955
AT1G07707	0	NA	NA	NA	NA	NA
AT1G07710	7.77142	-0.088576	1.01943	-0.0868875	0.930761	0.95597
AT1G07717	0	NA	NA	NA	NA	NA
AT1G07720	290.806	-1.36932	0.175024	-7.82362	5.13258e-15	5.77718e-14
AT1G07723	0	NA	NA	NA	NA	NA
AT1G07725	169.149	0.29931	0.221028	1.35417	0.175681	0.340465
AT1G07727	0	NA	NA	NA	NA	NA
AT1G07728	163.502	0.320608	0.225188	1.42373	0.154524	0.308346
AT1G07730	67.7743	1.32381	0.363019	3.64668	0.000265655	0.00108144
AT1G07733	20.0156	-2.01445	0.668627	-3.01281	0.0025884	0.00872883
AT1G07737	3756.69	-1.60111	0.0659408	-24.2811	3.10776e-130	3.69009e-128
AT1G07740	143.403	0.862696	0.243381	3.54463	0.000393171	0.0015556
AT1G07743	20.4529	0.0658814	0.628862	0.104763	0.916564	0.948402
AT1G07745	73.4634	0.439388	0.334064	1.31528	0.188416	0.360019
AT1G07747	0	NA	NA	NA	NA	NA
AT1G07750	157.157	-0.156546	0.230101	-0.680337	0.496291	0.725663
AT1G07753	56.7684	-0.0989897	0.38852	-0.254787	0.798888	0.911077
AT1G07757	30.2976	0.338916	0.600258	0.564617	0.572334	0.804
AT1G07760	0	NA	NA	NA	NA	NA
AT1G07763	0	NA	NA	NA	NA	NA
AT1G07767	0	NA	NA	NA	NA	NA
AT1G07770	2175.41	-0.133103	0.0843507	-1.57797	0.114573	0.241648
AT1G07773	0	NA	NA	NA	NA	NA
AT1G07777	0	NA	NA	NA	NA	NA
AT1G07780	258.641	0.264865	0.179738	1.47362	0.140584	0.28577
AT1G07783	0	NA	NA	NA	NA	NA
AT1G07787	0	NA	NA	NA	NA	NA
AT1G07790	311.178	-1.5185	0.168995	-8.98546	2.5765e-19	3.709e-18
AT1G07793	0.169629	0.882112	4.98189	0.177064	0.859458	0.911077
AT1G07795	0.432396	1.9929	4.1951	0.475055	0.634747	0.843523
AT1G07800	0	NA	NA	NA	NA	NA
AT1G07803	104.566	-0.921614	0.286797	-3.21347	0.0013114	0.00470958
AT1G07807	197.74	-3.28167	0.246926	-13.2901	2.64247e-40	7.84403e-39
AT1G07810	793.32	0.598353	0.109516	5.46362	4.6651e-08	3.0696e-07
AT1G07813	8.3281	-0.891178	0.970425	-0.918337	0.358442	0.586171
AT1G07820	563.077	-1.91737	0.145212	-13.2039	8.32938e-40	2.44475e-38
AT1G07823	23.4574	2.28272	0.653383	3.4937	0.000476382	0.00185628
AT1G07827	0	NA	NA	NA	NA	NA
AT1G07830	297.56	1.38544	0.175637	7.88807	3.06884e-15	3.51246e-14
AT1G07833	0	NA	NA	NA	NA	NA
AT1G07837	0	NA	NA	NA	NA	NA
AT1G07840	205.868	0.698018	0.212429	3.28589	0.00101661	0.00373626
AT1G07843	0	NA	NA	NA	NA	NA
AT1G07847	29.3339	-0.991526	0.558731	-1.7746	0.0759635	0.170996
AT1G07850	7.76648	6.16504	1.71853	3.58739	0.000334004	0.00133724
AT1G07853	4.9438	-1.71615	1.31679	-1.30328	0.192478	0.366265
AT1G07857	0	NA	NA	NA	NA	NA
AT1G07860	0.95793	3.12453	3.08436	1.01302	0.31105	0.527777
AT1G07863	0	NA	NA	NA	NA	NA
AT1G07867	33.3574	-0.349897	0.487906	-0.717139	0.473289	0.707194
AT1G07870	87.8134	0.244562	0.313113	0.781065	0.434764	0.667428
AT1G07873	0	NA	NA	NA	NA	NA
AT1G07877	58.5581	-1.0464	0.377079	-2.77501	0.00552006	0.0172532
AT1G07880	68.3029	0.365708	0.352025	1.03887	0.298865	0.513803
AT1G07883	1.67388	0.473643	2.30566	0.205426	0.837239	0.911077
AT1G07885	10.9637	2.99694	1.05647	2.83675	0.00455754	0.0145381
AT1G07887	240.841	-0.497944	0.184266	-2.70231	0.00688599	0.0210554
AT1G07890	7165.18	-1.18455	0.0560055	-21.1507	2.71954e-99	2.24157e-97
AT1G07893	407.553	-0.987715	0.14484	-6.81934	9.14591e-12	8.25149e-11
AT1G07897	23.5184	-1.62739	0.613553	-2.6524	0.00799222	0.0240589
AT1G07900	15.4235	2.33934	0.809236	2.89081	0.00384255	0.0124548
AT1G07901	7.31033	0.218729	1.11008	0.197039	0.843797	0.911077
AT1G07902	35.776	1.19608	0.495199	2.41535	0.0157199	0.0437461
AT1G07903	2.56774	-1.17103	1.74441	-0.671301	0.502029	0.731194
AT1G07907	0	NA	NA	NA	NA	NA
AT1G07910	530.03	1.34531	0.134311	10.0163	1.29207e-23	2.23522e-22
AT1G07913	0	NA	NA	NA	NA	NA
AT1G07917	0.357975	-2.13054	4.96621	-0.429008	0.667917	0.859354
AT1G07920	16425.4	-0.222361	0.0445704	-4.98899	6.06954e-07	3.54047e-06
AT1G07923	0	NA	NA	NA	NA	NA
AT1G07927	0	NA	NA	NA	NA	NA
AT1G07930	12137.4	0.143304	0.0465971	3.0754	0.00210223	0.00723374
AT1G07933	0.169629	0.882112	4.98189	0.177064	0.859458	0.911077
AT1G07937	0.48144	-2.67006	4.38623	-0.608738	0.542698	0.772498
AT1G07940	16003.7	-0.218542	0.0463523	-4.71479	2.41956e-06	1.32206e-05
AT1G07943	31.3451	0.209239	0.509192	0.410924	0.681128	0.870994
AT1G07947	0	NA	NA	NA	NA	NA
AT1G07950	170.681	0.981243	0.225646	4.34859	1.37016e-05	6.81449e-05
AT1G07957	1.63852	2.06364	2.44	0.845756	0.397689	0.630284
AT1G07960	162.977	0.444657	0.229408	1.93828	0.0525893	0.125351
AT1G07963	90.6543	0.407985	0.305707	1.33456	0.18202	0.350897
AT1G07967	25.4721	-0.11824	0.574817	-0.205699	0.837026	0.911077
AT1G07970	291.771	0.597196	0.169731	3.51849	0.000434011	0.00170506
AT1G07973	0	NA	NA	NA	NA	NA
AT1G07977	0	NA	NA	NA	NA	NA
AT1G07980	257.962	1.27162	0.185095	6.87011	6.41512e-12	5.84521e-11
AT1G07983	162.79	-0.550351	0.231956	-2.37265	0.0176609	0.0484408
AT1G07985	4.74178	3.8764	1.80547	2.14703	0.0317906	0.0811743
AT1G07987	30.5756	-0.103152	0.518102	-0.199096	0.842188	0.911077
AT1G07990	498.233	-0.130107	0.132206	-0.984121	0.325056	0.546032
AT1G07993	1129.86	-1.04206	0.0927862	-11.2307	2.88139e-29	6.17344e-28
AT1G07997	0	NA	NA	NA	NA	NA
AT1G08000	123.482	-0.291594	0.261063	-1.11695	0.264016	0.467988
AT1G08003	173.226	0.298495	0.218726	1.3647	0.172348	0.335402
AT1G08005	2.58645	-2.33022	1.86837	-1.2472	0.212326	0.395132
AT1G08007	0	NA	NA	NA	NA	NA
AT1G08010	224.316	0.0313895	0.198738	0.157944	0.874501	0.92233
AT1G08013	0	NA	NA	NA	NA	NA
AT1G08017	0	NA	NA	NA	NA	NA
AT1G08023	0	NA	NA	NA	NA	NA
AT1G08027	0	NA	NA	NA	NA	NA
AT1G08030	214.986	0.781171	0.199957	3.90668	9.35716e-05	0.000411819
AT1G08033	2.33368	2.69543	2.15618	1.2501	0.211264	0.394714
AT1G08035	3.35478	-2.1563	1.62126	-1.33001	0.183515	0.353307
AT1G08037	97.7373	0.11952	0.290129	0.411955	0.680373	0.870419
AT1G08040	243.109	0.164605	0.185723	0.886292	0.37546	0.607589
AT1G08043	83.7789	-0.25721	0.314029	-0.819065	0.412749	0.64652
AT1G08047	14.1883	-0.706964	0.753512	-0.938226	0.348128	0.573109
AT1G08050	51.8045	-0.315686	0.404313	-0.780796	0.434922	0.66764
AT1G08053	0	NA	NA	NA	NA	NA
AT1G08057	0	NA	NA	NA	NA	NA
AT1G08060	321.068	-0.288206	0.161068	-1.78934	0.0735608	0.166759
AT1G08063	0	NA	NA	NA	NA	NA
AT1G08065	0	NA	NA	NA	NA	NA
AT1G08070	41.0087	0.796449	0.451189	1.76522	0.0775265	0.173951
AT1G08073	108.736	-0.302408	0.272076	-1.11148	0.266361	0.471382
AT1G08077	0	NA	NA	NA	NA	NA
AT1G08080	2.95028	4.75586	2.11901	2.24438	0.0248079	0.0653246
AT1G08087	9.97786	-0.620112	0.899062	-0.689733	0.490362	0.724513
AT1G08090	28.4498	0.340863	0.53551	0.636521	0.524437	0.755754
AT1G08093	0.169629	0.882112	4.98189	0.177064	0.859458	0.911077
AT1G08097	0.169629	0.882112	4.98189	0.177064	0.859458	0.911077
AT1G08100	0	NA	NA	NA	NA	NA
AT1G08103	1.19739	-3.93738	2.82935	-1.39162	0.164036	0.322823
AT1G08105	0.169629	0.882112	4.98189	0.177064	0.859458	0.911077
AT1G08107	0.24072	-1.84041	4.9833	-0.369315	0.711893	0.877661
AT1G08110	1256.09	0.542555	0.0878651	6.17486	6.62226e-10	5.18647e-09
AT1G08113	0.956669	-3.59974	3.09957	-1.16137	0.245492	0.441302
AT1G08115	0	NA	NA	NA	NA	NA
AT1G08117	0.715949	-3.16476	3.75476	-0.842866	0.399303	0.630284
AT1G08120	6.12671	3.23924	1.44022	2.24912	0.0245049	0.0646139
AT1G08123	0.24072	-1.84041	4.9833	-0.369315	0.711893	0.877661
AT1G08125	235.948	0.547722	0.192675	2.84272	0.00447302	0.0143018
AT1G08127	0	NA	NA	NA	NA	NA
AT1G08130	431.368	0.207834	0.142116	1.46243	0.143623	0.290852
AT1G08133	0	NA	NA	NA	NA	NA
AT1G08135	0	NA	NA	NA	NA	NA
AT1G08137	0	NA	NA	NA	NA	NA
AT1G08140	0	NA	NA	NA	NA	NA
AT1G08143	0	NA	NA	NA	NA	NA
AT1G08147	0	NA	NA	NA	NA	NA
AT1G08150	1.48553	1.82709	2.49734	0.731614	0.464404	0.697448
AT1G08153	0	NA	NA	NA	NA	NA
AT1G08157	0	NA	NA	NA	NA	NA
AT1G08160	108.812	-0.48153	0.276654	-1.74055	0.0817622	0.182129
AT1G08163	0	NA	NA	NA	NA	NA
AT1G08165	5.5433	-2.48311	1.30267	-1.90617	0.0566282	0.133572
AT1G08170	0	NA	NA	NA	NA	NA
AT1G08173	0.24072	-1.84041	4.9833	-0.369315	0.711893	0.877661
AT1G08177	0	NA	NA	NA	NA	NA
AT1G08180	27.9199	-0.691373	0.548956	-1.25943	0.207874	0.389602
AT1G08183	0	NA	NA	NA	NA	NA
AT1G08187	1.19865	1.73329	2.71279	0.638934	0.522866	0.754034
AT1G08190	1244.73	-0.0539569	0.088073	-0.612638	0.540116	0.772498
AT1G08193	0	NA	NA	NA	NA	NA
AT1G08197	1.20405	3.4837	2.79128	1.24806	0.212008	0.394759
AT1G08200	1748.34	-1.23251	0.0781327	-15.7745	4.659e-56	1.93417e-54
AT1G08207	0	NA	NA	NA	NA	NA
AT1G08210	409.799	1.81396	0.158636	11.4347	2.8035e-30	6.21436e-29
AT1G08213	12.369	1.35273	0.832226	1.62544	0.104069	0.222816
AT1G08217	9.50974	1.01827	0.93159	1.09304	0.274376	0.480657
AT1G08220	96.9721	1.11443	0.304003	3.66585	0.000246518	0.00100922
AT1G08223	0	NA	NA	NA	NA	NA
AT1G08227	0	NA	NA	NA	NA	NA
AT1G08230	216.033	1.61941	0.208495	7.76712	8.02925e-15	8.91063e-14
AT1G08237	0.262767	1.20223	4.96343	0.242217	0.808612	0.911077
AT1G08240	0	NA	NA	NA	NA	NA
AT1G08247	0	NA	NA	NA	NA	NA
AT1G08250	140.827	-0.657134	0.241463	-2.72146	0.00649936	0.0199812
AT1G08253	0	NA	NA	NA	NA	NA
AT1G08257	0.24072	-1.84041	4.9833	-0.369315	0.711893	0.877661
AT1G08260	435.575	-0.472786	0.139166	-3.39729	0.00068057	0.00257998
AT1G08263	0	NA	NA	NA	NA	NA
AT1G08267	156.158	0.466219	0.247417	1.88435	0.0595183	0.139181
AT1G08270	52.1271	0.570661	0.400846	1.42364	0.15455	0.308365
AT1G08273	12.8541	0.236238	0.78269	0.301828	0.762783	0.904897
AT1G08277	0	NA	NA	NA	NA	NA
AT1G08280	79.8446	0.554973	0.318381	1.74311	0.0813149	0.181371
AT1G08283	2.64009	0.473767	1.71891	0.27562	0.78284	0.911077
AT1G08287	0.839414	-3.44066	3.23729	-1.06282	0.287863	0.498625
AT1G08290	27.9375	0.603508	0.537632	1.12253	0.261637	0.464659
AT1G08293	5.07771	2.19623	1.39609	1.57313	0.115689	0.243519
AT1G08297	0	NA	NA	NA	NA	NA
AT1G08300	220.883	3.41517	0.256496	13.3147	1.90158e-40	5.66951e-39
AT1G08303	0	NA	NA	NA	NA	NA
AT1G08307	0	NA	NA	NA	NA	NA
AT1G08310	11.8051	-0.143818	0.831097	-0.173046	0.862615	0.913112
AT1G08313	0	NA	NA	NA	NA	NA
AT1G08315	91.005	-0.914996	0.302806	-3.02173	0.00251337	0.00849439
AT1G08317	172.129	0.379159	0.220504	1.71951	0.0855212	0.189138
AT1G08320	15.8613	0.228998	0.734865	0.311619	0.75533	0.898086
AT1G08323	12.9959	0.758903	0.802187	0.946043	0.344127	0.568173
AT1G08327	0	NA	NA	NA	NA	NA
AT1G08333	3.41174	1.06419	1.54189	0.690184	0.490078	0.724251
AT1G08337	0	NA	NA	NA	NA	NA
AT1G08340	30.973	0.420826	0.511026	0.823492	0.410228	0.643348
AT1G08343	0	NA	NA	NA	NA	NA
AT1G08347	0	NA	NA	NA	NA	NA
AT1G08350	153.017	1.15425	0.250674	4.60459	4.13286e-06	2.20154e-05
AT1G08353	0	NA	NA	NA	NA	NA
AT1G08357	0.24072	-1.84041	4.9833	-0.369315	0.711893	0.877661
AT1G08360	2297.19	-0.0774578	0.0730857	-1.05982	0.289226	0.500449
AT1G08363	0	NA	NA	NA	NA	NA
AT1G08367	0	NA	NA	NA	NA	NA
AT1G08370	402.857	0.426623	0.149363	2.85628	0.00428641	0.0137497
AT1G08377	0	NA	NA	NA	NA	NA
AT1G08380	25178.2	-2.10783	0.0521125	-40.4478	0	0
AT1G08383	0.357975	-2.13054	4.96621	-0.429008	0.667917	0.859354
AT1G08387	17.4316	-0.0863327	0.668659	-0.129113	0.897268	0.939003
AT1G08390	83.991	-0.249195	0.330621	-0.753718	0.451019	0.682507
AT1G08393	2.21643	2.80869	2.19031	1.28232	0.19973	0.376875
AT1G08397	0	NA	NA	NA	NA	NA
AT1G08400	98.0462	0.214887	0.294987	0.728464	0.466329	0.69969
AT1G08403	0.357975	-2.13054	4.96621	-0.429008	0.667917	0.859354
AT1G08410	272.2	0.0678845	0.175138	0.387606	0.698308	0.877661
AT1G08413	0	NA	NA	NA	NA	NA
AT1G08417	0	NA	NA	NA	NA	NA
AT1G08420	914.731	0.0598289	0.100133	0.597496	0.550177	0.780656
AT1G08427	34.0275	-0.33939	0.482147	-0.703914	0.481486	0.714695
AT1G08430	5.26353	0.48918	1.22522	0.399259	0.689703	0.877661
AT1G08433	0	NA	NA	NA	NA	NA
AT1G08437	0.525534	2.24995	4.23769	0.530938	0.595461	0.816823
AT1G08440	4.4449	0.255765	1.31442	0.194584	0.845719	0.911077
AT1G08443	0	NA	NA	NA	NA	NA
AT1G08447	0	NA	NA	NA	NA	NA
AT1G08450	514.315	-0.00554046	0.13008	-0.0425929	0.966026	0.977133
AT1G08453	0.602025	2.48375	3.65221	0.680068	0.496461	0.725663
AT1G08457	0	NA	NA	NA	NA	NA
AT1G08460	459.718	0.922946	0.143295	6.4409	1.1877e-10	9.92201e-10
AT1G08463	0.169629	0.882112	4.98189	0.177064	0.859458	0.911077
AT1G08465	134.362	-0.291832	0.256138	-1.13936	0.254555	0.454515
AT1G08470	166.136	-1.31042	0.228812	-5.72709	1.02168e-08	7.19374e-08
AT1G08473	0	NA	NA	NA	NA	NA
AT1G08477	1400.42	0.399504	0.0852393	4.68685	2.77443e-06	1.50627e-05
AT1G08480	622.706	-0.117636	0.118281	-0.994547	0.319957	0.5392
AT1G08483	0	NA	NA	NA	NA	NA
AT1G08487	0	NA	NA	NA	NA	NA
AT1G08490	823.316	0.102319	0.109506	0.934367	0.350114	0.575179
AT1G08493	0	NA	NA	NA	NA	NA
AT1G08497	0	NA	NA	NA	NA	NA
AT1G08500	18.4357	-0.865327	0.674933	-1.28209	0.19981	0.376922
AT1G08503	0	NA	NA	NA	NA	NA
AT1G08507	1.56157	-4.35287	2.6053	-1.67077	0.0947669	0.206109
AT1G08510	1035.98	-0.722536	0.0969907	-7.44954	9.36659e-14	9.72641e-13
AT1G08513	118.265	4.14325	0.389307	10.6426	1.88739e-26	3.6688e-25
AT1G08517	0	NA	NA	NA	NA	NA
AT1G08520	3403.56	-0.888362	0.0609763	-14.569	4.4253e-48	1.54927e-46
AT1G08523	0	NA	NA	NA	NA	NA
AT1G08530	103.808	-1.25684	0.28314	-4.43893	9.04076e-06	4.61122e-05
AT1G08533	2.16198	4.31509	2.29758	1.8781	0.0603672	0.140846
AT1G08537	43.6408	1.08679	0.456587	2.38025	0.0173008	0.0475686
AT1G08540	1768.16	-0.835324	0.0775475	-10.7718	4.67929e-27	9.30896e-26
AT1G08543	110.087	-1.19125	0.278386	-4.27914	1.87616e-05	9.1449e-05
AT1G08547	45.0431	-0.125831	0.424365	-0.296515	0.766837	0.908196
AT1G08550	1832.96	-1.70824	0.0774077	-22.0681	6.40487e-108	5.86261e-106
AT1G08553	0.861461	-1.34469	3.07657	-0.437075	0.662057	0.859354
AT1G08557	4.03582	1.89988	1.49911	1.26734	0.205034	0.385236
AT1G08560	376.999	-2.19583	0.159404	-13.7753	3.5901e-43	1.14261e-41
AT1G08563	0.749608	0.911969	3.40975	0.267459	0.789116	0.911077
AT1G08567	10.1857	-1.91095	0.927563	-2.06018	0.0393813	0.0979027
AT1G08570	480.794	-1.41689	0.13836	-10.2406	1.30419e-24	2.35455e-23
AT1G08573	0.744206	-1.07836	3.45318	-0.312281	0.754827	0.897583
AT1G08577	3.10488	-0.0379913	1.59288	-0.0238507	0.980972	0.987456
AT1G08580	280.922	-0.0790043	0.174152	-0.453651	0.65008	0.857822
AT1G08583	0.766253	0.856086	3.41602	0.250609	0.802116	0.911077
AT1G08587	0	NA	NA	NA	NA	NA
AT1G08590	87.0306	0.149378	0.310552	0.481007	0.630511	0.843523
AT1G08592	91.6585	0.120861	0.302844	0.399086	0.68983	0.877661
AT1G08593	0	NA	NA	NA	NA	NA
AT1G08597	47.6149	-0.844268	0.416899	-2.02512	0.0428554	0.105161
AT1G08600	560.222	1.0089	0.133607	7.55123	4.31163e-14	4.57988e-13
AT1G08603	0	NA	NA	NA	NA	NA
AT1G08607	0	NA	NA	NA	NA	NA
AT1G08610	158.997	0.680013	0.230663	2.94809	0.00319746	0.0105656
AT1G08613	0.262767	1.20223	4.96343	0.242217	0.808612	0.911077
AT1G08620	324.568	-0.569345	0.166435	-3.42082	0.000624335	0.0023849
AT1G08623	0	NA	NA	NA	NA	NA
AT1G08627	0	NA	NA	NA	NA	NA
AT1G08630	5.6872	-0.209705	1.187	-0.176668	0.859769	0.911321
AT1G08633	175.901	-0.522444	0.214489	-2.43576	0.0148606	0.0416309
AT1G08637	0	NA	NA	NA	NA	NA
AT1G08640	1249.91	-0.103235	0.0873089	-1.18241	0.237042	0.431295
AT1G08643	0.579978	0.337436	3.77704	0.0893387	0.928813	0.954647
AT1G08645	425.183	-1.71824	0.146981	-11.6902	1.43079e-31	3.3348e-30
AT1G08647	152.146	0.905111	0.235385	3.84524	0.000120436	0.000521006
AT1G08650	724.254	-1.79717	0.11492	-15.6385	3.98257e-55	1.63338e-53
AT1G08653	0.357975	-2.13054	4.96621	-0.429008	0.667917	0.859354
AT1G08657	238.565	-0.244629	0.187234	-1.30654	0.19137	0.364607
AT1G08660	399.539	0.617696	0.15073	4.09803	4.16689e-05	0.000193047
AT1G08663	8.86407	1.45577	0.987521	1.47416	0.140438	0.285553
AT1G08667	75.8692	-1.14669	0.327951	-3.49652	0.000471362	0.00183946
AT1G08670	0.357975	-2.13054	4.96621	-0.429008	0.667917	0.859354
AT1G08673	0	NA	NA	NA	NA	NA
AT1G08677	0	NA	NA	NA	NA	NA
AT1G08680	487.267	0.342861	0.135894	2.52301	0.0116356	0.03354
AT1G08683	0	NA	NA	NA	NA	NA
AT1G08687	0.357975	-2.13054	4.96621	-0.429008	0.667917	0.859354
AT1G08695	0	NA	NA	NA	NA	NA
AT1G08697	0.357975	-2.13054	4.96621	-0.429008	0.667917	0.859354
AT1G08700	637.177	1.48196	0.124657	11.8883	1.36164e-32	3.24719e-31
AT1G08703	0.169629	0.882112	4.98189	0.177064	0.859458	0.911077
AT1G08707	42.1663	5.58667	0.924967	6.03986	1.54252e-09	1.17476e-08
AT1G08710	126.492	1.29645	0.276789	4.68391	2.81452e-06	1.52632e-05
AT1G08713	25.1475	4.78786	0.975393	4.90864	9.17087e-07	5.2474e-06
AT1G08717	0	NA	NA	NA	NA	NA
AT1G08720	363.57	0.207551	0.15483	1.34051	0.180078	0.347636
AT1G08723	92.428	1.0223	0.307102	3.32887	0.000871978	0.00325258
AT1G08727	79.2221	0.17798	0.317268	0.560976	0.574814	0.806697
AT1G08730	19.3578	-0.0109749	0.635233	-0.017277	0.986216	0.991064
AT1G08733	54.3186	-0.264698	0.397516	-0.665881	0.505487	0.735146
AT1G08735	0.357975	-2.13054	4.96621	-0.429008	0.667917	0.859354
AT1G08737	1.55995	3.83921	2.55869	1.50046	0.133495	0.274001
AT1G08740	1.5766	3.83834	2.82781	1.35736	0.174668	0.338791
AT1G08743	0.339259	1.68539	4.91756	0.34273	0.731802	0.879131
AT1G08747	978.139	-0.75523	0.0990245	-7.6267	2.40839e-14	2.60218e-13
AT1G08750	112.561	-0.103176	0.268815	-0.383817	0.701114	0.877661
AT1G08753	44.2078	-1.58054	0.448002	-3.52797	0.000418754	0.00164894
AT1G08757	0.48144	-2.67006	4.38623	-0.608738	0.542698	0.772498
AT1G08760	203.564	0.445528	0.202631	2.19872	0.0278978	0.0723578
AT1G08763	0.715949	-3.16476	3.75476	-0.842866	0.399303	0.630284
AT1G08765	11.9585	0.97401	0.854458	1.13992	0.254321	0.454241
AT1G08767	0	NA	NA	NA	NA	NA
AT1G08770	173.975	0.817444	0.220027	3.7152	0.000203045	0.000845933
AT1G08773	0	NA	NA	NA	NA	NA
AT1G08775	0.169629	0.882112	4.98189	0.177064	0.859458	0.911077
AT1G08777	0.339259	1.68539	4.91756	0.34273	0.731802	0.879131
AT1G08780	158.812	0.0551444	0.225845	0.244169	0.8071	0.911077
AT1G08783	0	NA	NA	NA	NA	NA
AT1G08785	0.24072	-1.84041	4.9833	-0.369315	0.711893	0.877661
AT1G08787	0	NA	NA	NA	NA	NA
AT1G08790	0	NA	NA	NA	NA	NA
AT1G08793	2.80972	0.630719	1.66753	0.378236	0.705255	0.877661
AT1G08795	0	NA	NA	NA	NA	NA
AT1G08797	614.508	-3.12867	0.14381	-21.7555	6.12352e-105	5.38727e-103
AT1G08800	119.856	-0.665441	0.261815	-2.54164	0.0110332	0.032012
AT1G08803	9.44863	0.380668	0.935649	0.406849	0.684119	0.873767
AT1G08805	0	NA	NA	NA	NA	NA
AT1G08807	0	NA	NA	NA	NA	NA
AT1G08810	121.118	0.705254	0.266288	2.64847	0.0080858	0.0243061
AT1G08813	0	NA	NA	NA	NA	NA
AT1G08815	13.7102	0.784747	0.865152	0.907062	0.364374	0.593555
AT1G08817	0	NA	NA	NA	NA	NA
AT1G08820	301.89	-0.0370292	0.173163	-0.21384	0.830672	0.911077
AT1G08823	0	NA	NA	NA	NA	NA
AT1G08825	44.0909	1.28983	0.471039	2.73826	0.00617644	0.0190886
AT1G08827	0	NA	NA	NA	NA	NA
AT1G08830	560.723	1.0434	0.133253	7.83022	4.8701e-15	5.49996e-14
AT1G08833	0	NA	NA	NA	NA	NA
AT1G08835	15.5416	-0.440284	0.731493	-0.601898	0.547242	0.777109
AT1G08840	197.501	0.642171	0.205461	3.12551	0.00177494	0.00620946
AT1G08843	0	NA	NA	NA	NA	NA
AT1G08845	76.9468	0.373477	0.328678	1.1363	0.255831	0.456314
AT1G08847	9.86646	2.55636	1.03302	2.47465	0.0133367	0.0378585
AT1G08853	0	NA	NA	NA	NA	NA
AT1G08855	1.01778	3.26632	3.24759	1.00577	0.314528	0.532402
AT1G08857	88.742	-0.802845	0.304309	-2.63826	0.00833325	0.0249725
AT1G08860	2.90367	-2.09577	1.78866	-1.17169	0.24132	0.436716
AT1G08863	0	NA	NA	NA	NA	NA
AT1G08865	0.48144	-2.67006	4.38623	-0.608738	0.542698	0.772498
AT1G08867	0	NA	NA	NA	NA	NA
AT1G08870	0	NA	NA	NA	NA	NA
AT1G08875	0.169629	0.882112	4.98189	0.177064	0.859458	0.911077
AT1G08877	0	NA	NA	NA	NA	NA
AT1G08880	851.951	-0.63072	0.103415	-6.09892	1.06788e-09	8.23624e-09
AT1G08883	0	NA	NA	NA	NA	NA
AT1G08885	0	NA	NA	NA	NA	NA
AT1G08887	0	NA	NA	NA	NA	NA
AT1G08890	130.055	-0.572885	0.254094	-2.25462	0.0241574	0.0637985
AT1G08893	0	NA	NA	NA	NA	NA
AT1G08895	0	NA	NA	NA	NA	NA
AT1G08897	0.715949	-3.16476	3.75476	-0.842866	0.399303	0.630284
AT1G08900	200.385	-0.394503	0.201932	-1.95364	0.0507439	0.121516
AT1G08903	0.357975	-2.13054	4.96621	-0.429008	0.667917	0.859354
AT1G08905	0	NA	NA	NA	NA	NA
AT1G08907	0	NA	NA	NA	NA	NA
AT1G08910	547.408	1.702	0.13635	12.4825	9.29906e-36	2.44417e-34
AT1G08913	0	NA	NA	NA	NA	NA
AT1G08915	0	NA	NA	NA	NA	NA
AT1G08917	0.864792	2.99308	3.16206	0.946561	0.343863	0.567998
AT1G08920	232.579	-0.453739	0.191101	-2.37434	0.0175804	0.0482628
AT1G08923	0.262767	1.20223	4.96343	0.242217	0.808612	0.911077
AT1G08925	0	NA	NA	NA	NA	NA
AT1G08927	0	NA	NA	NA	NA	NA
AT1G08930	695.086	-1.85961	0.125261	-14.8459	7.39446e-50	2.68565e-48
AT1G08933	0	NA	NA	NA	NA	NA
AT1G08935	0	NA	NA	NA	NA	NA
AT1G08937	2.10501	-1.93682	2.05326	-0.94329	0.345533	0.569775
AT1G08940	37.7636	-0.312843	0.457096	-0.684415	0.493713	0.725663
AT1G08943	0.598695	-2.93726	3.70998	-0.791718	0.428525	0.661498
AT1G08945	0	NA	NA	NA	NA	NA
AT1G08947	0.339259	1.68539	4.91756	0.34273	0.731802	0.879131
AT1G08950	0	NA	NA	NA	NA	NA
AT1G08953	0	NA	NA	NA	NA	NA
AT1G08955	6.32746	-1.97647	1.17216	-1.68618	0.0917614	0.200794
AT1G08957	0	NA	NA	NA	NA	NA
AT1G08960	132.639	-0.119615	0.245986	-0.486267	0.626778	0.843523
AT1G08963	11.4251	-1.93866	0.878612	-2.2065	0.0273491	0.0710812
AT1G08965	0.95793	3.12453	3.08436	1.01302	0.31105	0.527777
AT1G08967	0	NA	NA	NA	NA	NA
AT1G08970	353.961	-0.31046	0.157789	-1.96756	0.0491182	0.118147
AT1G08973	17.2014	1.02485	0.701309	1.46135	0.143921	0.291333
AT1G08975	0.169629	0.882112	4.98189	0.177064	0.859458	0.911077
AT1G08977	0	NA	NA	NA	NA	NA
AT1G08980	1586.07	-0.267034	0.0814695	-3.27772	0.00104648	0.00383857
AT1G08983	0	NA	NA	NA	NA	NA
AT1G08985	0.24072	-1.84041	4.9833	-0.369315	0.711893	0.877661
AT1G08987	0.508888	2.26771	4.26449	0.531767	0.594888	0.816823
AT1G08990	8.3011	-0.372137	0.96833	-0.384308	0.70075	0.877661
AT1G08993	0	NA	NA	NA	NA	NA
AT1G08995	0	NA	NA	NA	NA	NA
AT1G08997	0	NA	NA	NA	NA	NA
AT1G09000	75.4143	0.509546	0.345948	1.4729	0.140779	0.286115
AT1G09003	5.29053	-0.287838	1.23159	-0.233713	0.815208	0.911077
AT1G09005	0.848146	3.00369	3.47664	0.863965	0.387607	0.620826
AT1G09007	0	NA	NA	NA	NA	NA
AT1G09010	890.46	-0.451423	0.100837	-4.47675	7.57887e-06	3.89897e-05
AT1G09013	0	NA	NA	NA	NA	NA
AT1G09015	2.72198	1.17327	1.73995	0.674309	0.500115	0.729653
AT1G09017	0	NA	NA	NA	NA	NA
AT1G09020	658.531	-0.569407	0.115278	-4.93944	7.83471e-07	4.51254e-06
AT1G09023	229.87	0.549119	0.200074	2.74458	0.00605882	0.0187558
AT1G09025	0.169629	0.882112	4.98189	0.177064	0.859458	0.911077
AT1G09027	11.7794	0.667624	0.825605	0.808648	0.418717	0.653607
AT1G09030	0	NA	NA	NA	NA	NA
AT1G09033	0	NA	NA	NA	NA	NA
AT1G09035	0.525534	2.24995	4.23769	0.530938	0.595461	0.816823
AT1G09037	0	NA	NA	NA	NA	NA
AT1G09040	56.6763	0.0308373	0.38048	0.0810484	0.935403	0.958347
AT1G09043	0	NA	NA	NA	NA	NA
AT1G09045	16.9747	0.462521	0.698347	0.662309	0.507774	0.737625
AT1G09047	0	NA	NA	NA	NA	NA
AT1G09050	63.5683	-0.153182	0.365842	-0.41871	0.675428	0.865803
AT1G09053	64.2711	-1.16319	0.356501	-3.2628	0.00110318	0.00402696
AT1G09055	0.339259	1.68539	4.91756	0.34273	0.731802	0.879131
AT1G09057	0	NA	NA	NA	NA	NA
AT1G09060	601.629	0.111828	0.122748	0.911042	0.362273	0.59081
AT1G09063	0	NA	NA	NA	NA	NA
AT1G09065	0	NA	NA	NA	NA	NA
AT1G09067	5.93998	0.176465	1.23381	0.143024	0.886271	0.930613
AT1G09070	3619.49	-1.70003	0.0653509	-26.0138	3.45258e-149	4.90569e-147
AT1G09073	0	NA	NA	NA	NA	NA
AT1G09075	0.432396	1.9929	4.1951	0.475055	0.634747	0.843523
AT1G09077	0.339259	1.68539	4.91756	0.34273	0.731802	0.879131
AT1G09080	2.84922	-1.67595	1.72237	-0.973049	0.330529	0.553227
AT1G09083	13.3119	0.70041	0.777915	0.900369	0.367924	0.598022
AT1G09085	0	NA	NA	NA	NA	NA
AT1G09087	9.08896	1.05222	0.974543	1.07971	0.280273	0.488945
AT1G09090	2.23388	-1.0818	1.97269	-0.548391	0.583423	0.815246
AT1G09093	0.602025	2.48375	3.65221	0.680068	0.496461	0.725663
AT1G09095	0	NA	NA	NA	NA	NA
AT1G09097	0	NA	NA	NA	NA	NA
AT1G09100	172.814	1.19118	0.23161	5.14305	2.7032e-07	1.6413e-06
AT1G09103	6.57692	1.85562	1.19407	1.55403	0.120177	0.251067
AT1G09105	0.262767	1.20223	4.96343	0.242217	0.808612	0.911077
AT1G09107	0	NA	NA	NA	NA	NA
AT1G09110	0.941284	3.14006	3.07925	1.01975	0.307849	0.52489
AT1G09113	0.262767	1.20223	4.96343	0.242217	0.808612	0.911077
AT1G09115	1.43937	0.856311	2.43618	0.351498	0.725215	0.879131
AT1G09117	0	NA	NA	NA	NA	NA
AT1G09123	0	NA	NA	NA	NA	NA
AT1G09125	0	NA	NA	NA	NA	NA
AT1G09127	0.768324	-1.56354	3.19055	-0.490055	0.624095	0.843514
AT1G09130	2312.85	-0.818188	0.0692452	-11.8158	3.2342e-32	7.64301e-31
AT1G09133	0	NA	NA	NA	NA	NA
AT1G09135	0.357975	-2.13054	4.96621	-0.429008	0.667917	0.859354
AT1G09137	0	NA	NA	NA	NA	NA
AT1G09140	2060.63	2.68971	0.0830236	32.3969	3.03534e-230	7.92901e-228
AT1G09143	124.026	-0.155797	0.257345	-0.605401	0.544913	0.774546
AT1G09145	0.169629	0.882112	4.98189	0.177064	0.859458	0.911077
AT1G09147	0	NA	NA	NA	NA	NA
AT1G09150	500.543	0.904208	0.134971	6.69929	2.09431e-11	1.84681e-10
AT1G09153	0	NA	NA	NA	NA	NA
AT1G09155	14.6453	2.05473	0.85553	2.4017	0.016319	0.0451762
AT1G09157	7.67001	3.60165	1.36693	2.63485	0.00841752	0.0251762
AT1G09160	397.3	0.408757	0.146366	2.7927	0.00522701	0.0164219
AT1G09163	0.941284	3.14006	3.07925	1.01975	0.307849	0.52489
AT1G09165	1.20072	0.0366199	2.45588	0.0149111	0.988103	0.992018
AT1G09167	9.3546	-2.04323	0.966876	-2.11322	0.0345816	0.0873063
AT1G09170	12.075	-2.1696	0.881939	-2.46004	0.0138923	0.0392683
AT1G09173	0	NA	NA	NA	NA	NA
AT1G09176	0	NA	NA	NA	NA	NA
AT1G09177	0	NA	NA	NA	NA	NA
AT1G09180	14.5275	-0.232693	0.737952	-0.315323	0.752516	0.896544
AT1G09183	0	NA	NA	NA	NA	NA
AT1G09185	18.3992	3.28729	0.838263	3.92155	8.79815e-05	0.000388678
AT1G09187	0	NA	NA	NA	NA	NA
AT1G09190	105.037	0.886855	0.28205	3.14432	0.00166474	0.00585713
AT1G09193	1806.17	-1.08798	0.0777301	-13.9969	1.62724e-44	5.31342e-43
AT1G09195	57.9791	-0.823985	0.374014	-2.20308	0.0275889	0.0716222
AT1G09197	0	NA	NA	NA	NA	NA
AT1G09200	605.627	-3.84518	0.159251	-24.1453	8.3589e-129	9.62237e-127
AT1G09203	3.36477	1.40297	1.59456	0.879845	0.378943	0.611617
AT1G09205	0	NA	NA	NA	NA	NA
AT1G09207	0	NA	NA	NA	NA	NA
AT1G09210	2053.58	0.651538	0.0736965	8.84084	9.50023e-19	1.3271e-17
AT1G09213	0.262767	1.20223	4.96343	0.242217	0.808612	0.911077
AT1G09215	0	NA	NA	NA	NA	NA
AT1G09217	0	NA	NA	NA	NA	NA
AT1G09220	19.9878	0.59713	0.638149	0.935723	0.349416	0.574282
AT1G09223	138.787	1.83888	0.26023	7.06636	1.59047e-12	1.51079e-11
AT1G09225	0	NA	NA	NA	NA	NA
AT1G09227	0	NA	NA	NA	NA	NA
AT1G09230	152.182	0.310108	0.239011	1.29747	0.194471	0.369291
AT1G09233	12.0392	1.06976	0.837892	1.27673	0.201697	0.380038
AT1G09235	2.52283	0.587434	1.85667	0.31639	0.751706	0.896505
AT1G09237	0	NA	NA	NA	NA	NA
AT1G09240	46.7554	-1.13064	0.432301	-2.61541	0.00891209	0.0264851
AT1G09243	0	NA	NA	NA	NA	NA
AT1G09245	0	NA	NA	NA	NA	NA
AT1G09247	34.8573	-0.987344	0.481995	-2.04845	0.0405159	0.10029
AT1G09250	148.876	-0.836865	0.243299	-3.43966	0.000582454	0.00223473
AT1G09253	572.097	0.45159	0.123923	3.64411	0.000268323	0.00109126
AT1G09255	0.24072	-1.84041	4.9833	-0.369315	0.711893	0.877661
AT1G09257	23.4432	1.2794	0.603414	2.12026	0.0339839	0.0859507
AT1G09260	0	NA	NA	NA	NA	NA
AT1G09263	1.69629	3.98095	4.8122	0.827262	0.408089	0.640609
AT1G09265	0	NA	NA	NA	NA	NA
AT1G09267	2.01935	0.737461	2.04449	0.360706	0.718319	0.879131
AT1G09270	574.874	-0.304408	0.123071	-2.47344	0.013382	0.0379711
AT1G09273	0	NA	NA	NA	NA	NA
AT1G09277	0	NA	NA	NA	NA	NA
AT1G09280	237.504	0.438896	0.187549	2.34017	0.0192748	0.0523309
AT1G09283	0	NA	NA	NA	NA	NA
AT1G09287	240.274	-0.391289	0.186218	-2.10123	0.0356204	0.0895704
AT1G09290	78.7625	-0.794879	0.321088	-2.47558	0.013302	0.0377694
AT1G09293	0.169629	0.882112	4.98189	0.177064	0.859458	0.911077
AT1G09297	4.14929	-1.05574	1.40264	-0.752683	0.451641	0.683198
AT1G09300	124.417	-0.0282343	0.25502	-0.110714	0.911843	0.944915
AT1G09303	0	NA	NA	NA	NA	NA
AT1G09307	0.262767	1.20223	4.96343	0.242217	0.808612	0.911077
AT1G09310	5798.29	-0.419704	0.0554326	-7.57144	3.69121e-14	3.93686e-13
AT1G09313	0	NA	NA	NA	NA	NA
AT1G09317	7.9947	2.98338	1.22945	2.4266	0.0152409	0.0425525
AT1G09320	171.636	0.722432	0.225006	3.21073	0.001324	0.00475083
AT1G09323	19.3932	0.792382	0.646824	1.22504	0.220562	0.407362
AT1G09327	19.2818	-0.572586	0.650295	-0.880502	0.378588	0.611252
AT1G09330	229.675	-0.166771	0.188405	-0.885172	0.376064	0.608247
AT1G09333	127.617	1.17198	0.271269	4.32035	1.55784e-05	7.67817e-05
AT1G09337	0	NA	NA	NA	NA	NA
AT1G09340	11405.8	-1.58224	0.0457327	-34.5974	2.76029e-262	9.18987e-260
AT1G09343	0	NA	NA	NA	NA	NA
AT1G09350	60.096	-3.10699	0.427033	-7.27578	3.44429e-13	3.43811e-12
AT1G09353	0	NA	NA	NA	NA	NA
AT1G09357	0.357975	-2.13054	4.96621	-0.429008	0.667917	0.859354
AT1G09360	0	NA	NA	NA	NA	NA
AT1G09363	484.07	-0.489744	0.134555	-3.63974	0.000272918	0.00110835
AT1G09367	2.36941	2.93797	2.21848	1.32432	0.185398	0.356247
AT1G09370	0.24072	-1.84041	4.9833	-0.369315	0.711893	0.877661
AT1G09373	0	NA	NA	NA	NA	NA
AT1G09377	0	NA	NA	NA	NA	NA
AT1G09380	1.58695	0.163325	2.26756	0.0720266	0.942581	0.963288
AT1G09383	68.6732	0.846831	0.353506	2.39552	0.0165969	0.0458708
AT1G09387	0	NA	NA	NA	NA	NA
AT1G09390	125.589	-2.05921	0.278539	-7.39291	1.4365e-13	1.472e-12
AT1G09393	0	NA	NA	NA	NA	NA
AT1G09397	0	NA	NA	NA	NA	NA
AT1G09400	6.30209	0.277738	1.12817	0.246185	0.805539	0.911077
AT1G09407	0.169629	0.882112	4.98189	0.177064	0.859458	0.911077
AT1G09410	22.7064	-0.0253486	0.593983	-0.0426757	0.96596	0.977133
AT1G09415	65.1044	-0.0930289	0.354464	-0.26245	0.792975	0.911077
AT1G09417	0	NA	NA	NA	NA	NA
AT1G09420	132.725	0.935392	0.251837	3.71427	0.000203794	0.00084874
AT1G09421	63.267	1.11401	0.373362	2.98372	0.00284766	0.00951808
AT1G09423	5.42821	1.84297	1.29271	1.42566	0.153968	0.307419
AT1G09427	5.3924	0.665217	1.25431	0.530344	0.595873	0.817204
AT1G09430	524.064	-0.539228	0.129532	-4.16288	3.14263e-05	0.000148141
AT1G09433	12.8324	-3.25164	0.932142	-3.48835	0.000486003	0.0018916
AT1G09437	0.722159	-3.25427	3.71241	-0.876592	0.380708	0.612782
AT1G09440	108.174	-0.219301	0.27898	-0.786081	0.43182	0.664289
AT1G09443	95.117	-0.691859	0.293227	-2.35947	0.0183013	0.0499633
AT1G09447	33.4693	0.251736	0.505286	0.498206	0.618339	0.839728
AT1G09450	41.179	-0.776595	0.445317	-1.74392	0.0811737	0.181139
AT1G09453	14.755	-0.124499	0.753802	-0.165161	0.868817	0.918132
[truncated: 67,089 more rows]
