# Supplementary material for: The plant nuclear lamina disassembles to regulate genome folding in stress conditions
Source: Nat Plants. 2023 Jul 3;9(7):1081–93. doi: 10.1038/s41477-023-01457-2 (PMC10356608; doi:10.1038/s41477-023-01457-2)
Supplement: Supplementary file 6 — Overview of Hi-C datasets and AB compartment annotation. [file 41477_2023_1457_MOESM6_ESM.xlsx]

## Sheet: HiC data summary
	Raw reads	Uniquely mapped and PCR-duplicate free	valid Hi-C contact
WT mock, rep1	116155322	67270407	46667223
WT heat, rep1	115153450	64739132	42758951
c14 mock, rep1	121046449	70773936	51242479
c14 heat, rep1	111127663	61707671	41179385
WT mock, rep2	111819813	58205461	40035572
WT heat, rep2	104608468	53190157	34994680
c14 mock, rep2	105808876	55567724	38208836
c14 heat, rep2	113875016	55552825	36901764

## Sheet: A B compartment
The last four columns describe individual sample's eigen vectors obtained from PCA analysis. Chromatin regions with a positive and negative values are annotated as compartment A and B, respectively. Pericentromeric regions were excluded from the PCA analysis, thus, regions there are NA.
chr	bin	from	to	WT_mock	WT_heat	c1c4_mock	c1c4_heat
1	1	1	20000	0.0327489829376926	0.0230121667536516	0.0111572517303205	0.00368769298511855
1	2	20001	40000	0.0386931570246024	0.0277596795696867	0.0174245420130027	0.0101148962724725
1	3	40001	60000	0.0422903303503047	0.0291748866147313	0.023044477534557	0.01306281734715
1	4	60001	80000	0.0440869032371312	0.0286300215038876	0.0276697474003643	0.0135963557997533
1	5	80001	100000	0.0446292760074135	0.0274973178522576	0.0309530407158054	0.012780411220885
1	6	100001	120000	0.0444143031230111	0.0268990837793314	0.0326852033382583	0.011562597911126
1	7	120001	140000	0.0437406556038944	0.0269579254221502	0.0332097081330893	0.0104213890109719
1	8	140001	160000	0.0428574586095614	0.0275465234221433	0.0330081847176619	0.00971797237089669
1	9	160001	180000	0.0420138372995104	0.0285375584207398	0.0325622627093396	0.00981353584137452
1	10	180001	200000	0.0414589168332393	0.0298037110593689	0.0323535717254858	0.0110692672728795
1	11	200001	220000	0.0413916444339078	0.0312255367455723	0.0327749383818926	0.0136674372089016
1	12	220001	240000	0.0418102555793209	0.0327150899513425	0.0338639772880671	0.0170746469649948
1	13	240001	260000	0.042662807810945	0.0341922999147844	0.035569500051945	0.0205785805497292
1	14	260001	280000	0.0438973586702464	0.0355770958740029	0.037840318281462	0.0234669219716744
1	15	280001	300000	0.0454619656986916	0.0367894070671031	0.0406252435845539	0.0250273552394007
1	16	300001	320000	0.0472019063483297	0.0377256630530705	0.0437346993197235	0.0247901737185567
1	17	320001	340000	0.0485513377135405	0.0381882946744122	0.0464255558477427	0.0232561082031073
1	18	340001	360000	0.0488416367992866	0.0379562330945159	0.0478162952799505	0.0211684988440965
1	19	360001	380000	0.0474041806105305	0.0368084094767692	0.047025399727686	0.0192706857925679
1	20	380001	400000	0.0438251042765298	0.0346290995529803	0.0434751138912181	0.0181098050410059
1	21	400001	420000	0.0387095754237225	0.0317239573286393	0.037802732826536	0.0174481759476563
1	22	420001	440000	0.0329175198028419	0.0285039813776567	0.0309493141785588	0.0168519137122056
1	23	440001	460000	0.027308863164621	0.0253801702739429	0.0238559155922055	0.01588713353434
1	24	460001	480000	0.0227435312597929	0.0227635225914085	0.0174635947123954	0.014119950613746
1	25	480001	500000	0.0198836429237049	0.0209716059651061	0.0125455520396706	0.0113304792470929
1	26	500001	520000	0.0186000893301596	0.0199482642746561	0.00920355949706606	0.00815483011898245
1	27	520001	540000	0.0185659547375738	0.0195439104608214	0.00737153186323967	0.00544311301099957
1	28	540001	560000	0.0194543234043644	0.0196089574643646	0.00698338391684946	0.00404543770472901
1	29	560001	580000	0.020938279588948	0.0199938182260483	0.00797303043655339	0.0048119139817556
1	30	580001	600000	0.0226856094900698	0.0205613691451469	0.0101955596405298	0.00821364187331116
1	31	600001	620000	0.0243429070677882	0.0212243404549822	0.0131907535050383	0.0132056824092156
1	32	620001	640000	0.0255514682224901	0.0219079258473876	0.016419567445859	0.0183640868689359
1	33	640001	660000	0.0259525888545622	0.0225373190141967	0.0193429568787718	0.022264906531939
1	34	660001	680000	0.0253707316216046	0.0230718578903421	0.0215729765297227	0.0238685588129683
1	35	680001	700000	0.0243630262100698	0.0236074573831546	0.0233260783653217	0.0236729256678727
1	36	700001	720000	0.0236697690636238	0.024274176643064	0.0249698136623444	0.0225602551877778
1	37	720001	740000	0.0240312566259322	0.0252020748205002	0.0268717336975669	0.0214127954638088
1	38	740001	760000	0.026187785340661	0.0265212110658933	0.029399389747765	0.0211127945870913
1	39	760001	780000	0.0305317142530481	0.0282759060519436	0.0327098199117869	0.0222611040147894
1	40	780001	800000	0.0360636528146208	0.030167526540433	0.0361180095767708	0.0243329886682221
1	41	800001	820000	0.0414362730784785	0.0318117008154142	0.0387284309519273	0.0265223168347472
1	42	820001	840000	0.0453022470977206	0.0328240571609396	0.0396455562464668	0.0280229568017225
1	43	840001	860000	0.0463142469254466	0.0328202238610617	0.0379738576695999	0.0280287768565056
1	44	860001	880000	0.0436282540991577	0.0316034324257057	0.0332559278786589	0.0260488360015776
1	45	880001	900000	0.0384134880939632	0.0297273272682881	0.0267868413234631	0.0228529560999115
1	46	900001	920000	0.0323424778693741	0.0279331560280981	0.0202997929019533	0.0195261497296038
1	47	920001	940000	0.0270877523849012	0.0269621663444249	0.0155279775120706	0.0171534294687508
1	48	940001	960000	0.0243218406000558	0.0275556058565578	0.014204590051756	0.0168198078954488
1	49	960001	980000	0.0251799558183514	0.0301348441810275	0.0173872318316407	0.019207670147229
1	50	980001	1000000	0.0286480487193118	0.03384173884333	0.0234311298131166	0.023388891599362
1	51	1000001	1020000	0.0331747543264637	0.0374982693462029	0.0300159173702659	0.0280327201865533
1	52	1020001	1040000	0.0372087076633335	0.0399264151923839	0.0348212278771709	0.0318084038435083
1	53	1040001	1060000	0.0395199358552509	0.0402603123421626	0.0361035374045209	0.0336638106483862
1	54	1060001	1080000	0.0401640344347586	0.0388827225860373	0.0344266928094338	0.0336612892531611
1	55	1080001	1100000	0.0395179910362022	0.0364885641720583	0.0309313836456348	0.0321418084532609
1	56	1100001	1120000	0.0379587932939276	0.033772755348276	0.0267582994668489	0.0294463370441134
1	57	1120001	1140000	0.0358634288422805	0.0314302143627408	0.0230481298268013	0.0259158438211466
1	58	1140001	1160000	0.0335574025071498	0.0299924832371265	0.0206980199413056	0.0219539107526661
1	59	1160001	1180000	0.0311602878805965	0.0293375990876003	0.01963093767453	0.0182145724984896
1	60	1180001	1200000	0.0287401757462248	0.0291802228039531	0.0195263065527309	0.0154144768913123
1	61	1200001	1220000	0.0263651568876387	0.0292350152759757	0.0200635501021651	0.0142702717638299
1	62	1220001	1240000	0.0241033220884424	0.0292166373934588	0.0209220918490893	0.0154986049487376
1	63	1240001	1260000	0.0221193400319288	0.0290049136220187	0.0219136711656051	0.0194715034459154
1	64	1260001	1280000	0.020964191000146	0.0291403227305735	0.0233792908071953	0.0251825109239816
1	65	1280001	1300000	0.0212854331748306	0.0303285070638669	0.0257922693751876	0.0312805502187386
1	66	1300001	1320000	0.0237306247377197	0.0332751089666425	0.0296259254709099	0.0364145441659893
1	67	1320001	1340000	0.0285887863654254	0.0383125414887574	0.0350626054788174	0.0395297601244825
1	68	1340001	1360000	0.0347147887140618	0.0442803005005224	0.0411207669158751	0.040756843544753
1	69	1360001	1380000	0.0406049649346183	0.0496446525773621	0.0465278950821754	0.0405227844002817
1	70	1380001	1400000	0.0447556481780846	0.0528718642947007	0.0500114752778105	0.0392545726645497
1	71	1400001	1420000	0.0456631715954501	0.0524282022279627	0.050298992802873	0.0373791983110379
1	72	1420001	1440000	0.0423323369932301	0.047380347064161	0.0465657347100315	0.035272744351127
1	73	1440001	1460000	0.0358018208000424	0.0391966359366632	0.0397781950622602	0.0331076659477957
1	74	1460001	1480000	0.0276187681000307	0.0299458200904253	0.0313506696751094	0.0310055113019221
1	75	1480001	1500000	0.0193303239773389	0.0216966507704038	0.0226974543641299	0.0290878286143847
1	76	1500001	1520000	0.0124836335161103	0.0165178792215543	0.0152328449448717	0.0274761660860615
1	77	1520001	1540000	0.00825246253061921	0.0158193810074249	0.0100868825960621	0.0262710351462523
1	78	1540001	1560000	0.00631705975566105	0.018375528965929	0.00725258994913341	0.0254888001379418
1	79	1560001	1580000	0.0059842946561618	0.0223018202535716	0.00643873499869459	0.0251247886325362
1	80	1580001	1600000	0.00656103669704736	0.0257137520268579	0.00735408573935456	0.0251743282014418
1	81	1600001	1620000	0.00750690112673882	0.0271895362678265	0.00968870169831618	0.0256264372500523
1	82	1620001	1640000	0.00889248632763811	0.0271582442606508	0.0130578085331583	0.026444897519712
1	83	1640001	1660000	0.0109411364656423	0.0265116621150377	0.0170579234340534	0.0275871815857527
1	84	1660001	1680000	0.0138761957066485	0.0261415759406941	0.0212855635911745	0.0290107620235063
1	85	1680001	1700000	0.0179210082165538	0.0269397718473271	0.0253372461946941	0.0306731114083047
1	86	1700001	1720000	0.0231149212461632	0.0294848468412798	0.0288413526078087	0.0325040778899667
1	87	1720001	1740000	0.0287612943859127	0.0331026415154399	0.0315537208858094	0.0343230119162586
1	88	1740001	1760000	0.0339794903111467	0.0368058073593313	0.0332620532570109	0.0359216395094338
1	89	1760001	1780000	0.0378888716972091	0.0396069958624781	0.0337540519497279	0.0370916866917456
1	90	1780001	1800000	0.0396088012194439	0.040518858514404	0.0328174191922754	0.0376248794854474
1	91	1800001	1820000	0.0386137179033873	0.0389354602704195	0.0304394678752537	0.0374131366517381
1	92	1820001	1840000	0.0357983661753425	0.03577651994898	0.0274059535384068	0.0367491479075997
1	93	1840001	1860000	0.0324125668118052	0.0323431698343277	0.0247022423837642	0.0360257957089599
1	94	1860001	1880000	0.0297061405892706	0.0299365422107043	0.0233137006133554	0.0356359625117461
1	95	1880001	1900000	0.0289289082842341	0.029857769362352	0.0242256944292101	0.0359725307718861
1	96	1900001	1920000	0.0309344179594144	0.0329379603891867	0.0280713445504186	0.0373192809567599
1	97	1920001	1940000	0.0349911268224223	0.0381281316538206	0.0340747897643139	0.0395235855795582
1	98	1940001	1960000	0.0399712193670916	0.0439092763345399	0.0411079233752897	0.042323715164924
1	99	1960001	1980000	0.0447468800872566	0.048762387609631	0.0480426386877398	0.0454579402375005
1	100	1980001	2000000	0.0484030766717152	0.0515145771023497	0.0539127736721548	0.0486556476636034
1	101	2000001	2020000	0.0508759095891229	0.0523774302158305	0.0583999449634134	0.0516106896762405
1	102	2020001	2040000	0.0523142625030991	0.0519086507981778	0.0613477138624909	0.0540080348500918
1	103	2040001	2060000	0.0528670190772631	0.0506659426974957	0.0625996416703629	0.0555326517598379
1	104	2060001	2080000	0.0526830629752346	0.0492070097618884	0.0619992896880049	0.0558695089801588
1	105	2080001	2100000	0.0519432998158923	0.0480002923174721	0.0595749314121107	0.054830801868429
1	106	2100001	2120000	0.0509567230391533	0.0471571766024112	0.0560936891222474	0.0527376329127984
1	107	2120001	2140000	0.0500643480401937	0.0466997853328818	0.0525073972937001	0.0500383313841109
1	108	2140001	2160000	0.0496071902141899	0.0466502412250602	0.0497678904017543	0.0471812265532105
1	109	2160001	2180000	0.0499262649563183	0.0470306669951228	0.0488270029216953	0.044614647690941
1	110	2180001	2200000	0.0511752041545232	0.0478117674465068	0.0502153984814127	0.0427053109651004
1	111	2200001	2220000	0.0527581056678216	0.0487585757316937	0.0527790573192139	0.0414934801313022
1	112	2220001	2240000	0.0538916838479987	0.0495847070904263	0.0549427888260104	0.0409378058421139
1	113	2240001	2260000	0.0537926530468394	0.050003776762447	0.0551314023927141	0.0409969387501029
1	114	2260001	2280000	0.051952289462845	0.0498286450035918	0.0522921138172631	0.0416185244408969
1	115	2280001	2300000	0.0489601166813808	0.0492691521340693	0.0474617645257032	0.0427061882323642
1	116	2300001	2320000	0.0456802201345284	0.0486343834901813	0.0421996023511066	0.0441525503754333
1	117	2320001	2340000	0.0429766852543694	0.0482334244082296	0.0380648751265458	0.0458502311210324
1	118	2340001	2360000	0.0417135974729851	0.0483753602245162	0.036616830685093	0.0476918507200901
1	119	2360001	2380000	0.0424067797775639	0.049258886129733	0.0388578873788876	0.0495619779622997
1	120	2380001	2400000	0.0441790053757196	0.0506411367321329	0.0435631456363369	0.051312975792415
1	121	2400001	2420000	0.0458047850301732	0.0521688564943587	0.0489508764049155	0.0527891556939544
1	122	2420001	2440000	0.0460586295036452	0.0534887898790534	0.0532393506320976	0.0538348291504366
1	123	2440001	2460000	0.0437150495588564	0.0542476813488599	0.0546468392653577	0.0542943076453803
1	124	2460001	2480000	0.0380124198693354	0.0541825644176843	0.0519490804557103	0.0540588463728066
1	125	2480001	2500000	0.0300445707518417	0.0533916288044854	0.046151681168331	0.0532074753687469
1	126	2500001	2520000	0.0213691964339431	0.0520633532794849	0.0388177155719357	0.0518661683797353
1	127	2520001	2540000	0.0135439911432068	0.0503862166129047	0.03151025783524	0.0501608991523057
1	128	2540001	2560000	0.00812664910720052	0.0485486975749667	0.02579238212696	0.0482176414329923
1	129	2560001	2580000	0.00628751891456432	0.0467445392957567	0.0228919170441307	0.0461913480505154
1	130	2580001	2600000	0.00764756659822893	0.0451885423448172	0.0226957088970658	0.0443528881623412
1	131	2600001	2620000	0.0114404125521975	0.0441007716515543	0.0247553584243983	0.0430021100081227
1	132	2620001	2640000	0.0168996771704735	0.0437012921453745	0.0286224663647614	0.0424388618275125
1	133	2640001	2660000	0.0232211231292054	0.0441093081376918	0.0337556157164175	0.0428359328683845
1	134	2660001	2680000	0.0294490822331234	0.0450405814679506	0.0392413185161481	0.0438578764114982
1	135	2680001	2700000	0.0345900285691029	0.0461100133576029	0.0440730690603638	0.045042186745834
1	136	2700001	2720000	0.0376504362240193	0.0469325050281008	0.0472443616454755	0.0459263581603726
1	137	2720001	2740000	0.0376367792847483	0.0471229577008963	0.047748690567894	0.0460478849440946
1	138	2740001	2760000	0.0340364960459741	0.046441826834747	0.0450144599214269	0.0451101837417744
1	139	2760001	2780000	0.0282608816336178	0.0452317848376329	0.0402097129894693	0.0434803606213618
1	140	2780001	2800000	0.022202195381409	0.0439810583548392	0.0349374028528129	0.0416914440066004
1	141	2800001	2820000	0.0177526966230777	0.0431778740316514	0.0308004825922494	0.0402764623212339
1	142	2820001	2840000	0.0168046446923536	0.0433104585133549	0.0294019052885707	0.0397684439890059
1	143	2840001	2860000	0.02056248578852	0.0446830803171189	0.0317757510761842	0.0405552732763488
1	144	2860001	2880000	0.0274794135730729	0.0468641754476483	0.0366806083039605	0.0424442578204489
1	145	2880001	2900000	0.0353208085730616	0.0492382217815316	0.0423061923743855	0.0450975611011813
1	146	2900001	2920000	0.0418520513155356	0.0511896971953576	0.0468422186899454	0.0481773465984211
1	147	2920001	2940000	0.0453651264780226	0.0522466660585937	0.0489149888747384	0.0513626316576959
1	148	2940001	2960000	0.0462584353399631	0.0525115387122233	0.0488971494393097	0.054399849087142
1	149	2960001	2980000	0.0454569833312759	0.0522303119901085	0.0475979331158169	0.0570522855605488
1	150	2980001	3000000	0.04388577588188	0.0516489827261115	0.0458265726364171	0.0590832277517051
1	151	3000001	3020000	0.0424698184216942	0.0510135477540944	0.0443923007332677	0.0602559623344001
1	152	3020001	3040000	0.0419296109055938	0.0505431569609409	0.0439215145905777	0.0604478549288056
1	153	3040001	3060000	0.0421676313882804	0.0503495724456196	0.0443092692007611	0.0599925869406253
1	154	3060001	3080000	0.0428818524494117	0.0505177093601208	0.0452677840082841	0.0593379187219458
1	155	3080001	3100000	0.0437702466686457	0.0511324828564345	0.0465092784576123	0.0589316106248535
1	156	3100001	3120000	0.0445307866256403	0.052278808086551	0.0477459719932116	0.0592214230014351
1	157	3120001	3140000	0.0449296602635698	0.0539269537300831	0.0487465401846669	0.060465827278339
1	158	3140001	3160000	0.0450059169796749	0.0555886025771354	0.0495054831020394	0.0621661391804608
1	159	3160001	3180000	0.0448668215347127	0.0566607909454352	0.0500737569405096	0.0636343855072581
1	160	3180001	3200000	0.0446196386894401	0.0565405551527097	0.0505023178952577	0.0641825930581885
1	161	3200001	3220000	0.0443775297017637	0.0548683218579058	0.0508459736752212	0.0633300195132601
1	162	3220001	3240000	0.0442772418181872	0.0522580790848478	0.0511749380443659	0.0614248460746839
1	163	3240001	3260000	0.0444614187823638	0.0495672051985799	0.0515632762804148	0.0590224848252214
1	164	3260001	3280000	0.0450727043379466	0.0476530785641459	0.0520850536610908	0.0566783478476343
1	165	3280001	3300000	0.0462537422285887	0.0473730775465898	0.0528143354641169	0.0549478472246841
1	166	3300001	3320000	0.0480353016413102	0.0492419740095598	0.0537472211734138	0.0542180568737676
1	167	3320001	3340000	0.0500006535365984	0.0524041138111211	0.0545679470976938	0.0542026980508229
1	168	3340001	3360000	0.0516211943183075	0.0556612363079431	0.0548827837518671	0.0544471538464235
1	169	3360001	3380000	0.0523683203902916	0.0578150808566955	0.0542980016508437	0.0544968073511426
1	170	3380001	3400000	0.0517134281564051	0.0576673868140476	0.0524198713095338	0.0538970416555537
1	171	3400001	3420000	0.0493596490860234	0.0544440588951096	0.0490486196158266	0.0523201808385004
1	172	3420001	3440000	0.0459370549106078	0.0490676632487535	0.0447602989495267	0.0499463129319067
1	173	3440001	3460000	0.0423074524271405	0.042884931382292	0.0403249180634179	0.047082466955967
1	174	3460001	3480000	0.0393326484326041	0.0372425948030378	0.0365124857102836	0.0440356719308755
1	175	3480001	3500000	0.0378744497239811	0.0334873850183037	0.0340930106429079	0.0411129568768267
1	176	3500001	3520000	0.038476024803953	0.0325949554878054	0.0336148968076593	0.038633251263865
1	177	3520001	3540000	0.040405988997998	0.0340566474808704	0.0347401289252459	0.0369630863614353
1	178	3540001	3560000	0.0426143193372932	0.0369927242192296	0.0369090869099609	0.0364808938888329
1	179	3560001	3580000	0.0440509928530158	0.0405234489246136	0.0395621506760973	0.0375651055653528
1	180	3580001	3600000	0.0439352052106196	0.043871210515453	0.0421830378429205	0.0403826179070863
1	181	3600001	3620000	0.0425630266126651	0.0466669006969783	0.0444288168495845	0.0442541866173096
1	182	3620001	3640000	0.0404997458959894	0.0486435368711197	0.0459998938402156	0.0482890321960949
1	183	3640001	3660000	0.0383106518974297	0.0495341364398076	0.04659667495894	0.0515963751435143
1	184	3660001	3680000	0.0365610334538231	0.0490717168049722	0.0459195663498837	0.0532854359596402
1	185	3680001	3700000	0.0356150293195202	0.0471165294614728	0.0437855432293641	0.0527487132164024
1	186	3700001	3720000	0.0350321779189248	0.0440377622758831	0.0404778571024611	0.0505118177731612
1	187	3720001	3740000	0.0341708675939544	0.0403318372077061	0.036396328546446	0.0473836385611346
1	188	3740001	3760000	0.0323894866865264	0.0364951762164443	0.0319407781385899	0.0441730645115405
1	189	3760001	3780000	0.0290464235385583	0.0330242012616006	0.0275110264561639	0.0416889845555968
1	190	3780001	3800000	0.0238531967930784	0.0303291293789613	0.0235005624852309	0.0405231362479871
1	191	3800001	3820000	0.0179338462975603	0.0284753579094483	0.0202775488470223	0.0403986516372587
1	192	3820001	3840000	0.0127655422005883	0.0274420792702668	0.0182038165715611	0.0408215113954243
1	193	3840001	3860000	0.00982545465074683	0.0272084858786222	0.0176411966888704	0.0412976961944969
1	194	3860001	3880000	0.0101755578324327	0.0277442374171995	0.0188047573558927	0.0414764444362382
1	195	3880001	3900000	0.013217042073291	0.0289808626306027	0.0213225152372479	0.0415800254414058
1	196	3900001	3920000	0.0179359017367793	0.0308403575289149	0.0246757241244751	0.0419739662605064
1	197	3920001	3940000	0.0233181311863554	0.0332447181222199	0.0283456378091138	0.0430237939440464
1	198	3940001	3960000	0.0283497247854764	0.0361159404206007	0.0318135100827028	0.0450950355425323
1	199	3960001	3980000	0.0321958406581989	0.0393158210553775	0.0346181545322495	0.0483314323805215
1	200	3980001	4000000	0.0347382919709759	0.0424653591428168	0.0365286239266324	0.0519895828787749
1	201	4000001	4020000	0.0360380556508591	0.0451253544204217	0.0373715308301981	0.0551042997321044
1	202	4020001	4040000	0.0361561086249004	0.046856606625695	0.0369734878072932	0.0567103956353215
1	203	4040001	4060000	0.0351534278201517	0.0472199154961399	0.0351611074222641	0.055842683283238
1	204	4060001	4080000	0.0332179794243829	0.0459997311407658	0.0319612386179971	0.0519773830602713
1	205	4080001	4100000	0.0310456866682357	0.0438751051546081	0.0282016758515368	0.0463563461092606
1	206	4100001	4120000	0.0294594620430702	0.0417487395042084	0.0249104499584679	0.0406628312626517
1	207	4120001	4140000	0.029282218040246	0.0405233361561086	0.0231155917743746	0.0365800973528893
1	208	4140001	4160000	0.0313368671511231	0.0411015970768502	0.0238451321348413	0.0357914032124186
1	209	4160001	4180000	0.0360174711244343	0.0439925005293333	0.0276475793419782	0.0393312977838142
1	210	4180001	4200000	0.0420026887384033	0.0481301299618906	0.0331533515639976	0.0456394904501669
1	211	4200001	4220000	0.0475423280286269	0.0520548451192132	0.0385133444356378	0.0525069807046971
1	212	4220001	4240000	0.0508861970307022	0.0543070057459921	0.0418784535916369	0.0577247680406254
1	213	4240001	4260000	0.0507973372090671	0.0538596350582968	0.0419497732325586	0.0596773432335933
1	214	4260001	4280000	0.0480917237435246	0.0514164101577106	0.0396291918222682	0.059123162188927
1	215	4280001	4300000	0.0440985652427189	0.0481136716171954	0.0363687963904564	0.0574141720943743
1	216	4300001	4320000	0.0401470703152944	0.0450877600097128	0.0336206739668138	0.0559023201376827
1	217	4320001	4340000	0.0375664475698951	0.0434750159082246	0.0328369115810312	0.0559395535065997
1	218	4340001	4360000	0.0373230215998375	0.0440775745584065	0.0350186394937733	0.0584333176691322
1	219	4360001	4380000	0.0389315809371256	0.0463607498967904	0.0393631608896004	0.0625130512143242
1	220	4380001	4400000	0.0415440300984354	0.049455650532622	0.0446168221840469	0.0668636910114789
1	221	4400001	4420000	0.0443122736004432	0.0524933850751471	0.0495259697926473	0.0701701739298997
1	222	4420001	4440000	0.0463882159598249	0.0546050621336114	0.0528369501309357	0.0711174368388895
1	223	4440001	4460000	0.0470521648668512	0.055134107395148	0.0535530143701628	0.0688284020538227
1	224	4460001	4480000	0.0460980407061706	0.0542732148584401	0.0517050327044437	0.0641779336743569
1	225	4480001	4500000	0.043448167036026	0.0524273956000577	0.0475807800836099	0.0584788812462204
1	226	4500001	4520000	0.0390248674146605	0.0500016606965713	0.0414680314574928	0.0530440943151421
1	227	4520001	4540000	0.0329009478361437	0.0473482675519925	0.0337615871829101	0.0489081757296182
1	228	4540001	4560000	0.02575114403785	0.0446084588800974	0.0252843492446243	0.045992741549217
1	229	4560001	4580000	0.0184006741929813	0.0418707237221037	0.0169662450343849	0.0439411611362747
1	230	4580001	4600000	0.0116747564747386	0.0392235511192289	0.00973720194394077	0.0423968038531274
1	231	4600001	4620000	0.00639860905632315	0.0367554301126905	0.00452714736504081	0.0410030390621112
1	232	4620001	4640000	0.00326364963064545	0.0345963265096232	0.00207723129588037	0.03952927871316
1	233	4640001	4660000	0.00242609396945316	0.0330421131808318	0.00237349416044025	0.0382491051065989
1	234	4660001	4680000	0.00390835736420286	0.032430139763038	0.00521319898914728	0.0375621431303508
1	235	4680001	4700000	0.00773285510635126	0.0330977558929637	0.0103936088124284	0.0378680176723385
1	236	4700001	4720000	0.0139220024873553	0.0353823112073309	0.0177119866607109	0.0395663536204849
1	237	4720001	4740000	0.0222485927596086	0.0393870588277479	0.0267602080570318	0.0428543932262106
1	238	4740001	4760000	0.0314869310192547	0.0442788658153692	0.0363085984948706	0.0471198481949284
1	239	4760001	4780000	0.0401617003233741	0.0489905027162362	0.0449220959603175	0.0515480475955489
1	240	4780001	4800000	0.0467975837290475	0.0524547400763901	0.0511656384394625	0.0553243204969827
1	241	4800001	4820000	0.0503107985213712	0.0538847984974851	0.0540012294704877	0.0578070387586591
1	242	4820001	4840000	0.0511836988975059	0.0536156988036284	0.0539791347999454	0.0590467454020832
1	243	4840001	4860000	0.0502901732826284	0.0522629118745406	0.0520466857264803	0.0592670262392792
1	244	4860001	4880000	0.0485041101019152	0.0504419085899419	0.0491512135487371	0.058691467082271
1	245	4880001	4900000	0.046699397780543	0.0487681598295529	0.0462400495653607	0.0575436537430827
1	246	4900001	4920000	0.045571239678645	0.0477367312531737	0.0440852129573846	0.0560539638960692
1	247	4920001	4940000	0.0451000988961798	0.0473610676409232	0.0427574744353995	0.0544799426649097
1	248	4940001	4960000	0.0450877534680627	0.0475342085529997	0.0421522925923847	0.0530859270356142
1	249	4960001	4980000	0.0453359814292089	0.048149193549602	0.04216512602132	0.0521362539941928
1	250	4980001	5000000	0.0456465608145336	0.0490990621909285	0.0426914333151849	0.0518952605266556
1	251	5000001	5020000	0.045872540982951	0.0502755438649895	0.0436288243116168	0.0525220120621621
1	252	5020001	5040000	0.0460720565893706	0.0515651272710428	0.0448835138268845	0.0537544878024706
1	253	5040001	5060000	0.0463545136127014	0.0528529909361578	0.0463638679219147	0.0552253953924887
1	254	5060001	5080000	0.0468293180318519	0.0540243133874038	0.0479782526576342	0.056567442477124
1	255	5080001	5100000	0.0476058758257309	0.0549642731518504	0.0496350340949696	0.0574133367012843
1	256	5100001	5120000	0.0488155002973526	0.0556306951394	0.0513221934115167	0.0576039653630264
1	257	5120001	5140000	0.0506771340461538	0.0562719897912859	0.0533461722515477	0.0578129343730033
1	258	5140001	5160000	0.0534316269956768	0.0572092139315748	0.0560930273760039	0.0589220292950169
1	259	5160001	5180000	0.0573198290694641	0.0587634243843332	0.0599488155458268	0.0618130356928697
1	260	5180001	5200000	0.0623281079568716	0.0610755957874454	0.0649991901647521	0.0669385150764169
1	261	5200001	5220000	0.06742490241051	0.0635663740340684	0.0701281912076943	0.0730341327397285
1	262	5220001	5240000	0.0713241689488038	0.065476322831177	0.0739194552923625	0.078406329922928
1	263	5240001	5260000	0.0727398640901774	0.0660460058857464	0.0749566190364658	0.0813615478661389
1	264	5260001	5280000	0.070385944353055	0.0645159869047512	0.0718233190577133	0.0802062278094844
1	265	5280001	5300000	0.0636107557133067	0.0604842561488176	0.0638125484342165	0.0739632999703284
1	266	5300001	5320000	0.0543002019765831	0.0549785100931766	0.0530547260856969	0.0645216504749968
1	267	5320001	5340000	0.0449745764059804	0.04938387176671	0.0423896273922779	0.0544866544270554
1	268	5340001	5360000	0.0381541722645954	0.0450854641983001	0.0346570277340841	0.0464636869300711
1	269	5360001	5380000	0.0363592828155241	0.0434684104168289	0.0326967024912391	0.0430581230876099
1	270	5380001	5400000	0.0411561630148901	0.0454567887629896	0.0382820795022898	0.0459818249449
1	271	5400001	5420000	0.0502949145909278	0.0501304988247207	0.0489211964394763	0.0533726023138179
1	272	5420001	5440000	0.0605716009648977	0.0561083955017713	0.0610557434334608	0.0624747519479016
1	273	5440001	5460000	0.0687822855580616	0.062009333693891	0.0711274106149062	0.0705325706006897
1	274	5460001	5480000	0.0724215340976288	0.0666526374518762	0.0763489137941584	0.0753587131555966
1	275	5480001	5500000	0.0717779215346014	0.0696595074307102	0.0770170715002936	0.0770392670155415
1	276	5500001	5520000	0.0678385251259297	0.0708516134364228	0.0741997279420712	0.0762286777133193
1	277	5520001	5540000	0.0615904221285641	0.0700506252750441	0.0689647273282504	0.0735813907817255
1	278	5540001	5560000	0.0540206897994546	0.0670782127526043	0.0623799138675905	0.069751851753555
1	279	5560001	5580000	0.0461096762992989	0.0620198631419411	0.0554859646022596	0.0653993357834442
1	280	5580001	5600000	0.0388108134037859	0.0560163335831252	0.0492148879080623	0.0612024365133941
1	281	5600001	5620000	0.0330708037923512	0.0504721986830349	0.0444715249942117	0.0578445772072467
1	282	5620001	5640000	0.0298363501444307	0.0467920330485484	0.0421607170699212	0.0560091811288441
1	283	5640001	5660000	0.0300541551394603	0.0463804112865442	0.0431873053444042	0.0563796715420283
1	284	5660001	5680000	0.034134981651747	0.0500187497643711	0.0479086702918131	0.059272982039116
1	285	5680001	5700000	0.0403458333350822	0.0559958318912596	0.0544923494460572	0.0635400875263221
1	286	5700001	5720000	0.0464177740381279	0.0619772828369105	0.0605584196059852	0.0676654732383361
1	287	5720001	5740000	0.0500818676095468	0.065628727771025	0.0637269575704455	0.0701336244098476
1	288	5740001	5760000	0.0490691778980006	0.0646157918633036	0.0616180401382866	0.069429026275546
1	289	5760001	5780000	0.0421250801902672	0.0575803608077302	0.0529510467629265	0.0646762156023779
1	290	5780001	5800000	0.0320521955255845	0.0470693623954199	0.0408425675160604	0.0575599352863177
1	291	5800001	5820000	0.0226674563813056	0.0366059849417704	0.0295084951239529	0.050404979755597
1	292	5820001	5840000	0.0177877952347836	0.0297134167621791	0.0231647223128685	0.045536143438447
1	293	5840001	5860000	0.0201419847709198	0.0289984715102485	0.0248412559052145	0.0446785606803937
1	294	5860001	5880000	0.0281061585048042	0.0334024641923942	0.0328245591079636	0.0471587254961368
1	295	5880001	5900000	0.0389682901590743	0.0409503351532361	0.0442152092242307	0.0517034718176702
1	296	5900001	5920000	0.050016353456368	0.0496670247373939	0.0561137835571308	0.0570396335769878
1	297	5920001	5940000	0.0585383221193229	0.0575774732894876	0.065620859409779	0.0618940447060835
1	298	5940001	5960000	0.06249582623594	0.0631110091033352	0.0705399253903859	0.0652622105518935
1	299	5960001	5980000	0.0625451213556729	0.0663145122695475	0.0714861153275449	0.067214322121123
1	300	5980001	6000000	0.0600161193933382	0.0676392508279338	0.0697774743549451	0.0680892418354195
1	301	6000001	6020000	0.056238732263753	0.0675364928183029	0.0667320476062759	0.0682258321164303
1	302	6020001	6040000	0.0525428718817341	0.066457506280464	0.0636678802152264	0.067962955385803
1	303	6040001	6060000	0.0499460008109747	0.0647887889915873	0.0615729577791905	0.0675265759616486
1	304	6060001	6080000	0.0482157842106741	0.062657757678287	0.0601150277503813	0.0666910657479321
1	305	6080001	6100000	0.046807437888908	0.0601270588045384	0.0586317780447167	0.0651178985450822
1	306	6100001	6120000	0.045176177653752	0.0572593388343165	0.0564608965781146	0.0624685481535274
1	307	6120001	6140000	0.0429558361557224	0.0541837075916284	0.0531772677481923	0.0586079931457067
1	308	6140001	6160000	0.0404947134150967	0.0512951283406071	0.0493045618793653	0.0542152311821002
1	309	6160001	6180000	0.0383197262945939	0.0490550277054179	0.0456036457777494	0.0501727646951995
1	310	6180001	6200000	0.036957791656932	0.0479248323102254	0.0428353862494595	0.0473630961174951
1	311	6200001	6220000	0.0369358263648294	0.0483659687791944	0.0417606501006109	0.0466687278814779
1	312	6220001	6240000	0.0386202335033288	0.0506285077010058	0.0429045075096059	0.0486309529679496
1	313	6240001	6260000	0.04173536104677	0.0541170955224036	0.0458488421439951	0.052426226550956
1	314	6260001	6280000	0.0458450431918172	0.0580250226546476	0.0499397410436163	0.0568897943528538
1	315	6280001	6300000	0.0505131141351346	0.0615455795089979	0.0545232912483073	0.0608569020959996
1	316	6300001	6320000	0.0553034080733864	0.0638720564967144	0.0589455797979061	0.0631627955027503
1	317	6320001	6340000	0.0596990281121093	0.0643992760627825	0.0625556447358169	0.0629694955647227
1	318	6340001	6360000	0.0628601529923321	0.0633281887870921	0.0647143281197131	0.0607461243505762
1	319	6360001	6380000	0.0638662303639565	0.0610612772832586	0.0647854230108348	0.0572885791982306
1	320	6380001	6400000	0.0617967078768841	0.0580010241648974	0.062132722470422	0.0533927574456057
1	321	6400001	6420000	0.0561582275035465	0.0545392914844326	0.0564713986210559	0.0497340094776803
1	322	6420001	6440000	0.0481662085064945	0.0510254590495238	0.0489221398306817	0.0465054978676685
1	323	6440001	6460000	0.0394632644708086	0.0477982861066389	0.0409570135285853	0.0437798382358438
1	324	6460001	6480000	0.0316920089815708	0.0451965319022464	0.0340480871440539	0.0416296462024795
1	325	6480001	6500000	0.0264950556238614	0.0435589556828144	0.0296674281063735	0.040127537387849
1	326	6500001	6520000	0.0250231182857146	0.043089312678571	0.0288261019158224	0.0393031185378585
1	327	6520001	6540000	0.0264593120669772	0.043451342054785	0.0306911663566481	0.0390139609009464
1	328	6540001	6560000	0.0294948523704494	0.0441737789604852	0.0339686772840901	0.0390746268511843
1	329	6560001	6580000	0.0328209545989312	0.0447853585447004	0.037364690553388	0.0392996787626436
1	330	6580001	6600000	0.0351288341552229	0.0448148159564593	0.0395852620197814	0.0395036790093959
1	331	6600001	6620000	0.0354894517148763	0.0439421633753374	0.0397120235804584	0.0395443378391079
1	332	6620001	6640000	0.0344927490444506	0.0424525211030976	0.0383289113004018	0.0394519569938285
1	333	6640001	6660000	0.033108413183257	0.0407822864720494	0.0363954372865432	0.0392999860892019
1	334	6660001	6680000	0.0323061311706065	0.0393678568145024	0.0348711136458139	0.0391618747408724
1	335	6680001	6700000	0.0330555900458102	0.0386456294627661	0.0347154524851453	0.0391110725644841
1	336	6700001	6720000	0.0359414973861933	0.0388784292935952	0.0365176216216628	0.0391468519445335
1	337	6720001	6740000	0.0400086429211382	0.0396347913615259	0.0393854117132675	0.0389717763409264
1	338	6740001	6760000	0.0439168369180412	0.0403096782655395	0.0420562691280545	0.038214231982421
1	339	6760001	6780000	0.0463258896442989	0.0402980526046173	0.043267640234119	0.0365026050977751
1	340	6780001	6800000	0.0463094680636724	0.0392232329592732	0.0421620709295366	0.033675968738794
1	341	6800001	6820000	0.0445966659253826	0.0376219618361511	0.0395025052323066	0.0304161432494701
1	342	6820001	6840000	0.0423304336750153	0.0362593377234275	0.0364569866904089	0.0276156357968429
1	343	6840001	6860000	0.0406537217581561	0.0359004591092789	0.0341935588518237	0.0261669535479518
1	344	6860001	6880000	0.0407094806203908	0.0373104244818817	0.0338802652645308	0.0269626036698364
1	345	6880001	6900000	0.0432196443198799	0.0409233866265584	0.0362656318013776	0.0305191602997106
1	346	6900001	6920000	0.0472220813650832	0.0458497155172153	0.0404201136346812	0.035849465455486
1	347	6920001	6940000	0.0513336438770358	0.0508688354249052	0.0449946482616266	0.0415904281252491
1	348	6940001	6960000	0.0541711839767717	0.0547601706206798	0.0486401731793976	0.0463789572970852
1	349	6960001	6980000	0.054351553785326	0.0563031453755917	0.0500076258851792	0.0488519619590808
1	350	6980001	7000000	0.0510799098482241	0.0547185431584631	0.0482859340234142	0.0481357091430671
1	351	7000001	7020000	0.0459146264089548	0.0509925842291957	0.0448159858275787	0.0453138980558551
1	352	7020001	7040000	0.0410023821354977	0.0465528480454608	0.0414766596784071	0.0419595859480012
1	353	7040001	7060000	0.0384898556958323	0.0428269140649298	0.0401468339566338	0.0396458300700614
1	354	7060001	7080000	0.0397890846761174	0.0408472735862841	0.0420653697599469	0.0394865485996323
1	355	7080001	7100000	0.0433735423352274	0.0400660652722455	0.0459110590538479	0.0407591034224708
1	356	7100001	7120000	0.046982060850216	0.0395403396265459	0.049722676520792	0.0422817173513744
1	357	7120001	7140000	0.0483534723981368	0.0383271471529169	0.0515389968432346	0.0428726131991405
1	358	7140001	7160000	0.0452266091560436	0.0354835383550905	0.0493987947036309	0.0413500137785664
1	359	7160001	7180000	0.0362286183759496	0.0304400880225552	0.042096060918603	0.0369577914393428
1	360	7180001	7200000	0.0235399076097064	0.0241214680878276	0.0314456508414402	0.0306424166787328
1	361	7200001	7220000	0.0102291994841251	0.0178258747691808	0.0200176359595986	0.0237760095308929
1	362	7220001	7240000	-0.000634783373983786	0.0128515042848878	0.0103820877605338	0.0177306900299791
1	363	7240001	7260000	-0.00598331833780755	0.0104965528532225	0.00510907773170331	0.0138785782101487
1	364	7260001	7280000	-0.00389900316393955	0.0115102805787851	0.0058664013184495	0.0131372840980618
1	365	7280001	7300000	0.00293028285741313	0.0144462031114848	0.0107127497976637	0.0146063776903955
1	366	7300001	7320000	0.0106653400526398	0.0173088999875581	0.0168045384041244	0.0169309189763312
1	367	7320001	7340000	0.0154669687481296	0.0181029507432416	0.0212981823726099	0.0187559679450501
1	368	7340001	7360000	0.0145324228903824	0.0154495540176752	0.0220282795577512	0.0190330589802527
1	369	7360001	7380000	0.00920477090633959	0.0104363848616123	0.0195421582935904	0.0179396240437154
1	370	7380001	7400000	0.00186353484305275	0.00476773742870911	0.0150653295340218	0.015959569491734
1	371	7400001	7420000	-0.00511176325242515	0.000147905872623338	0.00982330423294075	0.0135768016806042
1	372	7420001	7440000	-0.00934160133304256	-0.00171881565298867	0.0050415933442416	0.0112752269666218
1	373	7440001	7460000	-0.00902060669380361	0.000373535856028214	0.00180766376729895	0.00952520945159789
1	374	7460001	7480000	-0.00464000399793678	0.0056375988058227	0.000656806183406937	0.00874294421940555
1	375	7480001	7500000	0.00273483274927339	0.0127876804530419	0.00198626721933958	0.00933108409943338
1	376	7500001	7520000	0.0120385295425423	0.0205380880543328	0.0061932935018709	0.0116922819210699
1	377	7520001	7540000	0.0222057123765855	0.0276031288663426	0.0136751316577749	0.0162291905137038
1	378	7540001	7560000	0.0320565797286629	0.0328182962011029	0.0242482083403848	0.02292473690547
1	379	7560001	7580000	0.0399536200062085	0.0355038275921814	0.0354056703092655	0.0300829449194859
1	380	7580001	7600000	0.0441448940992023	0.0351011466285311	0.0440598443505422	0.0355881125776159
1	381	7600001	7620000	0.0428784628976234	0.0310516768991048	0.0471230572503399	0.0373245379017244
1	382	7620001	7640000	0.0344023872914513	0.0227968419928551	0.0415076357947833	0.0331765189136756
1	383	7640001	7660000	0.0179144521730823	0.0102711289588229	0.0255202450994494	0.022007784913259
1	384	7660001	7680000	-0.0035886615554188	-0.00461872131359777	0.00304490359772416	0.00659979031196493
1	385	7680001	7700000	-0.0261605489895716	-0.0194729044749254	-0.0206400319475557	-0.00928657920079186
1	386	7700001	7720000	-0.0458548052248911	-0.0318916161756756	-0.0402562047735489	-0.0218904379355935
1	387	7720001	7740000	-0.0594684988395371	-0.0399557109121908	-0.0516821258286591	-0.0283207648320557
1	388	7740001	7760000	-0.0667725923422292	-0.0436686785641067	-0.0554237769062507	-0.0291659973459141
1	389	7760001	7780000	-0.0682815217243271	-0.0435146678568829	-0.0531440075109285	-0.025884437561935
1	390	7780001	7800000	-0.0645097229771905	-0.0399778275159788	-0.0465056671472973	-0.0199343875648842
1	391	7800001	7820000	-0.0559716320921793	-0.0335423062668539	-0.0371716053199618	-0.0127741494395279
1	392	7820001	7840000	-0.0434154096951115	-0.0248610443709625	-0.0267002595200117	-0.00573125746039916
1	393	7840001	7860000	-0.0285241149496383	-0.0152621482337364	-0.0162324191844755	0.000389825338900829
1	394	7860001	7880000	-0.0132145316538721	-0.0062425157966045	-0.00680446173686853	0.00491540373500271
1	395	7880001	7900000	0.000596556394077404	0.000700954999006648	0.00054723539929593	0.00717178250453835
1	396	7900001	7920000	0.0109923653960998	0.00407136621166966	0.0047862948005039	0.00648526642413918
1	397	7920001	7940000	0.0167374111419382	0.00306497972120937	0.00544049636646928	0.00268996839474975
1	398	7940001	7960000	0.01932140777275	-0.000349303307540696	0.00429424928981742	-0.00234876618543291
1	399	7960001	7980000	0.020915369017546	-0.00350942188849489	0.00369612008640157	-0.0062577837938987
1	400	7980001	8000000	0.0236903086053373	-0.00375331503556753	0.00599467527207494	-0.00666393090813747
1	401	8000001	8020000	0.0291065033060759	0.000742850014737563	0.0126833592959359	-0.00201773225826961
1	402	8020001	8040000	0.0357812820534754	0.00844999313555591	0.0218351283400596	0.00593557441505959
1	403	8040001	8060000	0.0416212368221913	0.017000805977434	0.0306678165197672	0.0146270731185748
1	404	8060001	8080000	0.0445329595868787	0.024027980190918	0.0363992579503794	0.0214878478590004
1	405	8080001	8100000	0.0424230423221928	0.0271642074265545	0.036247286747217	0.0239489826430611
1	406	8100001	8120000	0.0339368337718803	0.0247448360063003	0.0284039862970664	0.0202622866725751
1	407	8120001	8140000	0.0206747097560545	0.0179158409377555	0.0149584370725766	0.0119624699297368
1	408	8140001	8160000	0.00497580286392029	0.00852585389993058	-0.00102603118213783	0.00140496759183421
1	409	8160001	8180000	-0.0108207543153185	-0.0015764934281643	-0.0164860887229632	-0.00905478516384509
1	410	8180001	8200000	-0.0243758291924548	-0.0105425693675171	-0.0283584058057827	-0.0170613531600115
1	411	8200001	8220000	-0.0339277798138692	-0.0169653635683121	-0.0344378870004499	-0.0208859458610893
1	412	8220001	8240000	-0.040024926768278	-0.0212043509975096	-0.0359523741326847	-0.0213063512983487
1	413	8240001	8260000	-0.0437930812799822	-0.0240606279512642	-0.0349879433421742	-0.0197270021447719
1	414	8260001	8280000	-0.0463580545732825	-0.0263352907257302	-0.0336306707686055	-0.0175523310733406
1	415	8280001	8300000	-0.0488456578724797	-0.0288294356170624	-0.0339666325516657	-0.016186770757037
1	416	8300001	8320000	-0.0521103173071589	-0.032133353765097	-0.0374359966150508	-0.016656662556136
1	417	8320001	8340000	-0.0559209186280408	-0.0359941156843961	-0.0428952980184908	-0.0184759825800843
1	418	8340001	8360000	-0.0597749624911304	-0.0399479867332041	-0.0485551636057249	-0.0207806156256216
1	419	8360001	8380000	-0.0631699495524331	-0.0435312322697649	-0.0526262202204923	-0.0227064464894876
1	420	8380001	8400000	-0.065613574534443	-0.0462953106670318	-0.0537087699075262	-0.0235414496006894
1	421	8400001	8420000	-0.0666543084256108	-0.0478524523567935	-0.0519618155155355	-0.0231819579173037
1	422	8420001	8440000	-0.0658508162808762	-0.0478300807855477	-0.0479340350942233	-0.0216763940296745
1	423	8440001	8460000	-0.0627617631551792	-0.0458556193997922	-0.0421741066932923	-0.019073180528146
1	424	8460001	8480000	-0.0569458141034589	-0.0415564916460243	-0.0352307083624452	-0.0154207400030618
1	425	8480001	8500000	-0.0483406940582012	-0.0348301503882116	-0.0277096657839142	-0.0108645629879079
1	426	8500001	8520000	-0.0384003674620715	-0.0266541661601973	-0.0204453951700444	-0.0059384117887347
1	427	8520001	8540000	-0.028957858635281	-0.0182761389132941	-0.0143294603657094	-0.00127311665473434
1	428	8540001	8560000	-0.0218461918980406	-0.0109436685988149	-0.0102534252157833	0.00250049216490115
1	429	8560001	8580000	-0.0188983915705614	-0.00590435516807239	-0.00910885356513975	0.00475158442097972
1	430	8580001	8600000	-0.0211811522003978	-0.00402462397790601	-0.0112943534320535	0.00503820264310884
1	431	8600001	8620000	-0.026695849244478	-0.00464620200726245	-0.0152367095284027	0.00367388047609415
1	432	8620001	8640000	-0.0326775283870737	-0.00672964164061534	-0.0188697507394666	0.00116102434354064
1	433	8640001	8660000	-0.0363612353124555	-0.00923549526243779	-0.0201273059505235	-0.0019979593309462
1	434	8660001	8680000	-0.0356920968746673	-0.0112945478318442	-0.0175785571497512	-0.00532739933421487
1	435	8680001	8700000	-0.0314555646068399	-0.0127185146065126	-0.0123340987369205	-0.00845856529492799
1	436	8700001	8720000	-0.0251471712118757	-0.0134893434187616	-0.00613987821470092	-0.0110494620522018
1	437	8720001	8740000	-0.0182624493926776	-0.0135889821009099	-0.000741843085761734	-0.0127580944451524
1	438	8740001	8760000	-0.012296931852148	-0.0129993784852765	0.0021140591472277	-0.0132424673128959
1	439	8760001	8780000	-0.00831450143427749	-0.011681511481101	0.00129659378334148	-0.0122779225416604
1	440	8780001	8800000	-0.00565244154740724	-0.00951248430530733	-0.00186662267137262	-0.0101091502061202
1	441	8800001	8820000	-0.00321638574096675	-0.00634843125174094	-0.00543326090912267	-0.00709817742806189
1	442	8820001	8840000	0.0000880324356150199	-0.0020454866142468	-0.00746099162211734	-0.00360703132927171
1	443	8840001	8860000	0.00535517943290887	0.00354021531332999	-0.0060074855025652	0.00000226096846406086
1	444	8860001	8880000	0.0132532912677092	0.0103719057972556	0.000202889083127763	0.00341896036339327
1	445	8880001	8900000	0.0227460822217047	0.0176902783442414	0.00977897307176576	0.00653747983390043
1	446	8900001	8920000	0.0323711361428076	0.0245553920211101	0.0206629097259556	0.00930352037840419
1	447	8920001	8940000	0.0406660368789302	0.0300273058946843	0.0307968423083039	0.0116627829953232
1	448	8940001	8960000	0.0463531415951817	0.033324873656514	0.0384282557968843	0.0135049126695708
1	449	8960001	8980000	0.0488939007254572	0.0343021274970572	0.043026002031634	0.0144953303320375
1	450	8980001	9000000	0.0479345380208496	0.0329718942314998	0.0443642745679581	0.014243400900109
1	451	9000001	9020000	0.0431212772324513	0.0293470006750274	0.0422172669612614	0.0123584892911707
1	452	9020001	9040000	0.0341003421113549	0.0234402736428256	0.0363591727669482	0.00844996042260802
1	453	9040001	9060000	0.0209696094391289	0.0154391460885217	0.0269007167454986	0.00239854065750097
1	454	9060001	9080000	0.0056335681192468	0.00622947551950965	0.0152987484776939	-0.00482959785829212
1	455	9080001	9100000	-0.00955163991434281	-0.0031282744183756	0.00334664874938983	-0.0119969215332188
1	456	9100001	9120000	-0.0222298727276883	-0.0115736400792972	-0.00716220165355525	-0.0178658967757251
1	457	9120001	9140000	-0.0300449883868412	-0.0180461578174201	-0.0144344219452855	-0.0211989899942587
1	458	9140001	9160000	-0.0314708773933682	-0.0218393310112849	-0.0173027079921561	-0.0212307969288836
1	459	9160001	9180000	-0.0283015599909015	-0.0236625311369363	-0.0171040622693693	-0.0190844306461311
1	460	9180001	9200000	-0.0231610888585899	-0.0245790966947954	-0.0158015639043391	-0.0163551335441499
1	461	9200001	9220000	-0.0186735166755817	-0.0256523661852831	-0.0153582920244794	-0.0146381480210881
1	462	9220001	9240000	-0.0174628961210258	-0.0279456781088203	-0.0177373257572044	-0.0155287164750943
1	463	9240001	9260000	-0.0211998958066775	-0.0320664758491092	-0.0240912237454787	-0.0200027881983375
1	464	9260001	9280000	-0.0277416480747181	-0.0367986223229754	-0.0323304626944669	-0.0265591400590676
1	465	9280001	9300000	-0.0339919011999359	-0.0404700853305259	-0.0395549988248848	-0.0330772558195553
1	466	9300001	9320000	-0.0368544034571192	-0.0414088326718679	-0.0428647883574483	-0.0374366192420715
1	467	9320001	9340000	-0.0339694621166611	-0.0383371636483745	-0.0400948599918169	-0.0379718327080517
1	468	9340001	9360000	-0.0259236204313728	-0.0315547035664827	-0.0320205323434264	-0.0348379730755906
1	469	9360001	9380000	-0.0140399806496703	-0.0217554092338959	-0.0201521965066566	-0.0286452358219478
1	470	9380001	9400000	0.000358354980030542	-0.00963323745831716	-0.00600024357588746	-0.0200038164243828
1	471	9400001	9420000	0.0159482842093147	0.0041178549525512	0.00892493535450231	-0.00952391036015439
1	472	9420001	9440000	0.0312198212725871	0.0185258796287568	0.0230698646316408	0.00197785916565075
1	473	9440001	9460000	0.0439154463355469	0.0315067219513602	0.0347087303686986	0.0128591580366446
1	474	9460001	9480000	0.051590756046715	0.0406982357391737	0.0420726341203552	0.0212712244086129
1	475	9480001	9500000	0.0518013470546127	0.0437382748110098	0.0433926774412903	0.0253652964373413
1	476	9500001	9520000	0.0421028160077608	0.0382646929856808	0.0368999618861832	0.0232926122786152
1	477	9520001	9540000	0.0215862182514093	0.0232644959614265	0.0220282610253677	0.0142561067210526
1	478	9540001	9560000	-0.00451555608227713	0.00312129695419619	0.003022036491793	0.00166550108459986
1	479	9560001	9580000	-0.0294341581644062	-0.0164321389406344	-0.0146715780659386	-0.010017786677965
1	480	9580001	9600000	-0.0464012391660809	-0.0296630466276858	-0.0256054489992212	-0.0163323386138616
1	481	9600001	9620000	-0.0505757030733669	-0.032438256147922	-0.025980361927303	-0.0141803247738483
1	482	9620001	9640000	-0.0448254651321593	-0.0270229780876647	-0.0185887795408321	-0.00591826722282699
1	483	9640001	9660000	-0.0339456934033109	-0.017282018169575	-0.00787108379830705	0.0047337239707645
1	484	9660001	9680000	-0.0227315559476746	-0.00708018211631388	0.00173234334177381	0.0140555387384882
1	485	9680001	9700000	-0.015978220826103	-0.000282275650542621	0.00578111992091205	0.0183270670119061
1	486	9700001	9720000	-0.017168276279007	0.000244861060370214	0.00112708013139271	0.0149207891079772
1	487	9720001	9740000	-0.0245339912650271	-0.004373749929773	-0.0102090772313617	0.00557954688525075
1	488	9740001	9760000	-0.034995054922362	-0.012015121011877	-0.0249144372211455	-0.0068612274123274
1	489	9760001	9780000	-0.0454711563892102	-0.0205562645768468	-0.0396760848917529	-0.0195661015408113
1	490	9780001	9800000	-0.0528819848037704	-0.0278741930155873	-0.0511811052969782	-0.029699643256255
1	491	9800001	9820000	-0.0549385231722864	-0.0323027746315589	-0.05690861725242	-0.0351080755367912
1	492	9820001	9840000	-0.0525169299731817	-0.0340033013784432	-0.0575058746208943	-0.0363642422488668
1	493	9840001	9860000	-0.047284657552925	-0.0335939211224775	-0.0544121650270216	-0.0347226424810071
1	494	9860001	9880000	-0.0409091582579846	-0.0316927817298985	-0.0490667760954219	-0.0314377753217375
1	495	9880001	9900000	-0.03505788443483	-0.0289180310669437	-0.0429089954507164	-0.0277641398595837
1	496	9900001	9920000	-0.0310627174223125	-0.0258103292957553	-0.0371694668120941	-0.0246842048606261
1	497	9920001	9940000	-0.0289132545288162	-0.0226003857620972	-0.0322442582770207	-0.0220923178011643
1	498	9940001	9960000	-0.0282635220551078	-0.0194414221076388	-0.0283207940375309	-0.019610795835053
1	499	9960001	9980000	-0.0287675463019545	-0.0164866599740491	-0.0255864982856591	-0.0168619561161468
1	500	9980001	10000000	-0.0301926910128663	-0.0139922147763814	-0.0242631669693593	-0.0137207974413932
1	501	10000001	10020000	-0.032759669702326	-0.0126257770232243	-0.024710083060262	-0.0110730451801111
1	502	10020001	10040000	-0.0368025333275597	-0.0131579309965505	-0.0273209012859174	-0.0100571063447119
1	503	10040001	10060000	-0.0426553328457929	-0.0163592609783326	-0.0324892763738748	-0.0118113879476075
1	504	10060001	10080000	-0.0506521192142515	-0.023000351250543	-0.0406088630516843	-0.0174742970012093
1	505	10080001	10100000	-0.0606726062487779	-0.0332586355867482	-0.0515628916480972	-0.0274853759016983
1	506	10100001	10120000	-0.0707791591996793	-0.0449389457268897	-0.0631928948966722	-0.0394887085803323
1	507	10120001	10140000	-0.0785798061758795	-0.0552529629025029	-0.0728299811321691	-0.0504295143521386
1	508	10140001	10160000	-0.081682575286302	-0.0614123683451232	-0.0778052586893482	-0.0572530125321444
1	509	10160001	10180000	-0.0776954946398706	-0.0606288432862858	-0.0754498359029696	-0.0569044224353768
1	510	10180001	10200000	-0.0653689742455797	-0.0512949202984707	-0.0642493483167013	-0.0476011294170894
1	511	10200001	10220000	-0.0480229517127139	-0.0365265373179415	-0.0473075403098508	-0.032649182993446
1	512	10220001	10240000	-0.030119746550627	-0.0206204836219053	-0.0288826834706319	-0.0166267987208359
1	513	10240001	10260000	-0.0161216782686735	-0.00787354848756941	-0.0132330493872593	-0.00411219215564864
1	514	10260001	10280000	-0.00932095980820914	-0.00147262636340034	-0.00358075078607725	0.00148796747696477
1	515	10280001	10300000	-0.00832937783859406	-0.00016503238290017	0.000996735054051519	0.00145319627680725
1	516	10300001	10320000	-0.0105886124611896	-0.00158818685082994	0.00245808971613451	-0.00176544332507975
1	517	10320001	10340000	-0.0135403437773573	-0.00337951007195077	0.00276199478317927	-0.00571688889765502
1	518	10340001	10360000	-0.0146262518884579	-0.00317642235102332	0.00386713183819342	-0.00795007800987648
1	519	10360001	10380000	-0.0120547278375782	0.000603946260022146	0.0070994069658288	-0.00675738593736688
1	520	10380001	10400000	-0.00710100643470637	0.00642562672057927	0.0112536242573145	-0.00340493878240457
1	521	10400001	10420000	-0.00180703343155548	0.0119729402428726	0.0144918123055238	0.0000976996460682006
1	522	10420001	10440000	0.00178524542016116	0.0149302080391267	0.0149759997033302	0.00174096553910914
1	523	10440001	10460000	0.0016338843687303	0.0129817513215661	0.0108682150436069	-0.00048470491222402
1	524	10460001	10480000	-0.00362205557973151	0.00471434757884934	0.00107760187676246	-0.00781763970013711
1	525	10480001	10500000	-0.0126194863877891	-0.00767540059463056	-0.012498236416655	-0.0184112235498909
1	526	10500001	10520000	-0.0233143132601756	-0.0210884343280439	-0.0272145814985594	-0.0296476053700074
1	527	10520001	10540000	-0.0336624414016258	-0.0324256947505636	-0.0404267150308673	-0.0389089340690108
1	528	10540001	10560000	-0.0418516896064982	-0.0392090237194743	-0.0499085471154258	-0.0441151638744139
1	529	10560001	10580000	-0.0469975310276479	-0.0414438660045105	-0.0551085016138073	-0.0453374702896857
1	530	10580001	10600000	-0.0484473524075538	-0.0397565671035193	-0.0558936308275153	-0.0431848341372846
1	531	10600001	10620000	-0.0455485404886951	-0.034773472514348	-0.0521309870580533	-0.0382662362396689
1	532	10620001	10640000	-0.0376484820135509	-0.0271209277348436	-0.043687622606925	-0.0311906574192969
1	533	10640001	10660000	-0.0246139450529272	-0.0174692671908537	-0.0308118328725988	-0.0226155091510712
1	534	10660001	10680000	-0.00838922299094496	-0.00666478102023231	-0.0152768856414088	-0.0133919255196757
1	535	10680001	10700000	0.00856200945994955	0.00440225171116723	0.000762708203347345	-0.00441947126223768
1	536	10700001	10720000	0.0237760775873093	0.0148415519374911	0.0151524377783716	0.00340228888411528
1	537	10720001	10740000	0.0347893066786873	0.0237628405928853	0.0257377922003656	0.00917379018225545
1	538	10740001	10760000	0.0396582516268674	0.0302899227435143	0.0308169768491325	0.0121793440933152
1	539	10760001	10780000	0.0385203857455569	0.0336029399836147	0.0304990621568797	0.0124387668714674
1	540	10780001	10800000	0.032033411953694	0.0328961180394414	0.0253458348189159	0.0101557509691447
1	541	10800001	10820000	0.0208550331702162	0.0273636826372489	0.0159190815305492	0.00553398883877974
1	542	10820001	10840000	0.00564295231406304	0.0161998595032927	0.00278058898708928	-0.00122282706719415
1	543	10840001	10860000	-0.0126391502175266	-0.000680233114509502	-0.0132426712860847	-0.00975131719698078
1	544	10860001	10880000	-0.0318036841141084	-0.0204779068815875	-0.0302629884433103	-0.0190493536013296
1	545	10880001	10900000	-0.049357081586937	-0.039673580941708	-0.0461274668088543	-0.0279551212316264
1	546	10900001	10920000	-0.0628057748472668	-0.0547476744386378	-0.0586832107069833	-0.0353068050392573
1	547	10920001	10940000	-0.0703682137591987	-0.0631191557526464	-0.0663519630712232	-0.0402750986100783
1	548	10940001	10960000	-0.0731109187982176	-0.0659611902100135	-0.0698540212721371	-0.0433607300678272
1	549	10960001	10980000	-0.0728124280926546	-0.0653854923735213	-0.0704843212895464	-0.0453969361707115
1	550	10980001	11000000	-0.0712512797708411	-0.0635037768059526	-0.0695377991032735	-0.0472169536769396
1	551	11000001	11020000	-0.0702060119611082	-0.0624277580700897	-0.0683093906931404	-0.0496540193447192
1	552	11020001	11040000	-0.0709010657737817	-0.0636057403913529	-0.0677417401733031	-0.0531795829423477
1	553	11040001	11060000	-0.0723444942471646	-0.0658323866457132	-0.0673683241952536	-0.0568179462784796
1	554	11060001	11080000	-0.0729902534015543	-0.0672389493717793	-0.0663703275448179	-0.0592316241718588
1	555	11080001	11100000	-0.0712922992572484	-0.0659566811081601	-0.0639289350078222	-0.0590831314412292
1	556	11100001	11120000	-0.0657045878345439	-0.0601168343934637	-0.0592253313700921	-0.0550349829053344
1	557	11120001	11140000	-0.0553995043504215	-0.048763935819093	-0.0518522953772934	-0.0464653440220963
1	558	11140001	11160000	-0.0424231508085915	-0.0345956081876239	-0.0430489816144475	-0.0356149828061464
1	559	11160001	11180000	-0.0295400584094472	-0.021222748354426	-0.0344661386264153	-0.0254403179112937
1	560	11180001	11200000	-0.0195147583533818	-0.0122562531748688	-0.0277545149580577	-0.0188977679913476
1	561	11200001	11220000	-0.0144480421396313	-0.010339134036069	-0.0241871864756687	-0.0181359806113295
1	562	11220001	11240000	-0.0137857424628029	-0.0142428604521325	-0.0235265383312753	-0.0220725189811101
1	563	11240001	11260000	-0.0163099523163466	-0.0217710164689125	-0.0251572829983376	-0.0288171752217724
1	564	11260001	11280000	-0.0208027646937129	-0.0307271861322627	-0.0284641329503157	-0.0364797414543999
1	565	11280001	11300000	-0.0260462725883511	-0.0389149534880348	-0.0328318006606694	-0.0431700098000744
1	566	11300001	11320000	-0.030846234918644	-0.0444490264663161	-0.0375325954344649	-0.0473114907656086
1	567	11320001	11340000	-0.034103074302704	-0.0466886085341274	-0.041389213903192	-0.0485825684007308
1	568	11340001	11360000	-0.0347408792835761	-0.0453040270427226	-0.0431119495299462	-0.0469753451408985
1	569	11360001	11380000	-0.0316837384043052	-0.0399656093433561	-0.0414110957778234	-0.042481923421569
1	570	11380001	11400000	-0.0238557402079362	-0.030343682787282	-0.0349969461099193	-0.0350944056781998
1	571	11400001	11420000	-0.0114444912499765	-0.0171071392083401	-0.0237925675523424	-0.0254574473477316
1	572	11420001	11440000	0.000308329864217702	-0.00491912837071178	-0.0125721213832527	-0.0168259158730367
1	573	11440001	11460000	0.00489752651682521	0.00055863547883355	-0.00732254244382514	-0.0131072316984727
1	574	11460001	11480000	-0.00418209790997241	-0.00633556190647083	-0.0140307655752323	-0.018208815268395
1	575	11480001	11500000	-0.0334357400339944	-0.0312634347733925	-0.0386837256186476	-0.0360380870271598
1	576	11500001	11520000	NA	NA	NA	NA
1	577	11520001	11540000	NA	NA	NA	NA
1	578	11540001	11560000	NA	NA	NA	NA
1	579	11560001	11580000	NA	NA	NA	NA
1	580	11580001	11600000	NA	NA	NA	NA
1	581	11600001	11620000	NA	NA	NA	NA
1	582	11620001	11640000	NA	NA	NA	NA
1	583	11640001	11660000	NA	NA	NA	NA
1	584	11660001	11680000	NA	NA	NA	NA
1	585	11680001	11700000	NA	NA	NA	NA
1	586	11700001	11720000	NA	NA	NA	NA
1	587	11720001	11740000	NA	NA	NA	NA
1	588	11740001	11760000	NA	NA	NA	NA
1	589	11760001	11780000	NA	NA	NA	NA
1	590	11780001	11800000	NA	NA	NA	NA
1	591	11800001	11820000	NA	NA	NA	NA
1	592	11820001	11840000	NA	NA	NA	NA
1	593	11840001	11860000	NA	NA	NA	NA
1	594	11860001	11880000	NA	NA	NA	NA
1	595	11880001	11900000	NA	NA	NA	NA
1	596	11900001	11920000	NA	NA	NA	NA
1	597	11920001	11940000	NA	NA	NA	NA
1	598	11940001	11960000	NA	NA	NA	NA
1	599	11960001	11980000	NA	NA	NA	NA
1	600	11980001	12000000	NA	NA	NA	NA
1	601	12000001	12020000	NA	NA	NA	NA
1	602	12020001	12040000	NA	NA	NA	NA
1	603	12040001	12060000	NA	NA	NA	NA
1	604	12060001	12080000	NA	NA	NA	NA
1	605	12080001	12100000	NA	NA	NA	NA
1	606	12100001	12120000	NA	NA	NA	NA
1	607	12120001	12140000	NA	NA	NA	NA
1	608	12140001	12160000	NA	NA	NA	NA
1	609	12160001	12180000	NA	NA	NA	NA
1	610	12180001	12200000	NA	NA	NA	NA
1	611	12200001	12220000	NA	NA	NA	NA
1	612	12220001	12240000	NA	NA	NA	NA
1	613	12240001	12260000	NA	NA	NA	NA
1	614	12260001	12280000	NA	NA	NA	NA
1	615	12280001	12300000	NA	NA	NA	NA
1	616	12300001	12320000	NA	NA	NA	NA
1	617	12320001	12340000	NA	NA	NA	NA
1	618	12340001	12360000	NA	NA	NA	NA
1	619	12360001	12380000	NA	NA	NA	NA
1	620	12380001	12400000	NA	NA	NA	NA
1	621	12400001	12420000	NA	NA	NA	NA
1	622	12420001	12440000	NA	NA	NA	NA
1	623	12440001	12460000	NA	NA	NA	NA
1	624	12460001	12480000	NA	NA	NA	NA
1	625	12480001	12500000	NA	NA	NA	NA
1	626	12500001	12520000	NA	NA	NA	NA
1	627	12520001	12540000	NA	NA	NA	NA
1	628	12540001	12560000	NA	NA	NA	NA
1	629	12560001	12580000	NA	NA	NA	NA
1	630	12580001	12600000	NA	NA	NA	NA
1	631	12600001	12620000	NA	NA	NA	NA
1	632	12620001	12640000	NA	NA	NA	NA
1	633	12640001	12660000	NA	NA	NA	NA
1	634	12660001	12680000	NA	NA	NA	NA
1	635	12680001	12700000	NA	NA	NA	NA
1	636	12700001	12720000	NA	NA	NA	NA
1	637	12720001	12740000	NA	NA	NA	NA
1	638	12740001	12760000	NA	NA	NA	NA
1	639	12760001	12780000	NA	NA	NA	NA
1	640	12780001	12800000	NA	NA	NA	NA
1	641	12800001	12820000	NA	NA	NA	NA
1	642	12820001	12840000	NA	NA	NA	NA
1	643	12840001	12860000	NA	NA	NA	NA
1	644	12860001	12880000	NA	NA	NA	NA
1	645	12880001	12900000	NA	NA	NA	NA
1	646	12900001	12920000	NA	NA	NA	NA
1	647	12920001	12940000	NA	NA	NA	NA
1	648	12940001	12960000	NA	NA	NA	NA
1	649	12960001	12980000	NA	NA	NA	NA
1	650	12980001	13000000	NA	NA	NA	NA
1	651	13000001	13020000	NA	NA	NA	NA
1	652	13020001	13040000	NA	NA	NA	NA
1	653	13040001	13060000	NA	NA	NA	NA
1	654	13060001	13080000	NA	NA	NA	NA
1	655	13080001	13100000	NA	NA	NA	NA
1	656	13100001	13120000	NA	NA	NA	NA
1	657	13120001	13140000	NA	NA	NA	NA
1	658	13140001	13160000	NA	NA	NA	NA
1	659	13160001	13180000	NA	NA	NA	NA
1	660	13180001	13200000	NA	NA	NA	NA
1	661	13200001	13220000	NA	NA	NA	NA
1	662	13220001	13240000	NA	NA	NA	NA
1	663	13240001	13260000	NA	NA	NA	NA
1	664	13260001	13280000	NA	NA	NA	NA
1	665	13280001	13300000	NA	NA	NA	NA
1	666	13300001	13320000	NA	NA	NA	NA
1	667	13320001	13340000	NA	NA	NA	NA
1	668	13340001	13360000	NA	NA	NA	NA
1	669	13360001	13380000	NA	NA	NA	NA
1	670	13380001	13400000	NA	NA	NA	NA
1	671	13400001	13420000	NA	NA	NA	NA
1	672	13420001	13440000	NA	NA	NA	NA
1	673	13440001	13460000	NA	NA	NA	NA
1	674	13460001	13480000	NA	NA	NA	NA
1	675	13480001	13500000	NA	NA	NA	NA
1	676	13500001	13520000	NA	NA	NA	NA
1	677	13520001	13540000	NA	NA	NA	NA
1	678	13540001	13560000	NA	NA	NA	NA
1	679	13560001	13580000	NA	NA	NA	NA
1	680	13580001	13600000	NA	NA	NA	NA
1	681	13600001	13620000	NA	NA	NA	NA
1	682	13620001	13640000	NA	NA	NA	NA
1	683	13640001	13660000	NA	NA	NA	NA
1	684	13660001	13680000	NA	NA	NA	NA
1	685	13680001	13700000	NA	NA	NA	NA
1	686	13700001	13720000	NA	NA	NA	NA
1	687	13720001	13740000	NA	NA	NA	NA
1	688	13740001	13760000	NA	NA	NA	NA
1	689	13760001	13780000	NA	NA	NA	NA
1	690	13780001	13800000	NA	NA	NA	NA
1	691	13800001	13820000	NA	NA	NA	NA
1	692	13820001	13840000	NA	NA	NA	NA
1	693	13840001	13860000	NA	NA	NA	NA
1	694	13860001	13880000	NA	NA	NA	NA
1	695	13880001	13900000	NA	NA	NA	NA
1	696	13900001	13920000	NA	NA	NA	NA
1	697	13920001	13940000	NA	NA	NA	NA
1	698	13940001	13960000	NA	NA	NA	NA
1	699	13960001	13980000	NA	NA	NA	NA
1	700	13980001	14000000	NA	NA	NA	NA
1	701	14000001	14020000	NA	NA	NA	NA
1	702	14020001	14040000	NA	NA	NA	NA
1	703	14040001	14060000	NA	NA	NA	NA
1	704	14060001	14080000	NA	NA	NA	NA
1	705	14080001	14100000	NA	NA	NA	NA
1	706	14100001	14120000	NA	NA	NA	NA
1	707	14120001	14140000	NA	NA	NA	NA
1	708	14140001	14160000	NA	NA	NA	NA
1	709	14160001	14180000	NA	NA	NA	NA
1	710	14180001	14200000	NA	NA	NA	NA
1	711	14200001	14220000	NA	NA	NA	NA
1	712	14220001	14240000	NA	NA	NA	NA
1	713	14240001	14260000	NA	NA	NA	NA
1	714	14260001	14280000	NA	NA	NA	NA
1	715	14280001	14300000	NA	NA	NA	NA
1	716	14300001	14320000	NA	NA	NA	NA
1	717	14320001	14340000	NA	NA	NA	NA
1	718	14340001	14360000	NA	NA	NA	NA
1	719	14360001	14380000	NA	NA	NA	NA
1	720	14380001	14400000	NA	NA	NA	NA
1	721	14400001	14420000	NA	NA	NA	NA
1	722	14420001	14440000	NA	NA	NA	NA
1	723	14440001	14460000	NA	NA	NA	NA
1	724	14460001	14480000	NA	NA	NA	NA
1	725	14480001	14500000	NA	NA	NA	NA
1	726	14500001	14520000	NA	NA	NA	NA
1	727	14520001	14540000	NA	NA	NA	NA
1	728	14540001	14560000	NA	NA	NA	NA
1	729	14560001	14580000	NA	NA	NA	NA
1	730	14580001	14600000	NA	NA	NA	NA
1	731	14600001	14620000	NA	NA	NA	NA
1	732	14620001	14640000	NA	NA	NA	NA
1	733	14640001	14660000	NA	NA	NA	NA
1	734	14660001	14680000	NA	NA	NA	NA
1	735	14680001	14700000	NA	NA	NA	NA
1	736	14700001	14720000	NA	NA	NA	NA
1	737	14720001	14740000	NA	NA	NA	NA
1	738	14740001	14760000	NA	NA	NA	NA
1	739	14760001	14780000	NA	NA	NA	NA
1	740	14780001	14800000	NA	NA	NA	NA
1	741	14800001	14820000	NA	NA	NA	NA
1	742	14820001	14840000	NA	NA	NA	NA
1	743	14840001	14860000	NA	NA	NA	NA
1	744	14860001	14880000	NA	NA	NA	NA
1	745	14880001	14900000	NA	NA	NA	NA
1	746	14900001	14920000	NA	NA	NA	NA
1	747	14920001	14940000	NA	NA	NA	NA
1	748	14940001	14960000	NA	NA	NA	NA
1	749	14960001	14980000	NA	NA	NA	NA
1	750	14980001	15000000	NA	NA	NA	NA
1	751	15000001	15020000	NA	NA	NA	NA
1	752	15020001	15040000	NA	NA	NA	NA
1	753	15040001	15060000	NA	NA	NA	NA
1	754	15060001	15080000	NA	NA	NA	NA
1	755	15080001	15100000	NA	NA	NA	NA
1	756	15100001	15120000	NA	NA	NA	NA
1	757	15120001	15140000	NA	NA	NA	NA
1	758	15140001	15160000	NA	NA	NA	NA
1	759	15160001	15180000	NA	NA	NA	NA
1	760	15180001	15200000	NA	NA	NA	NA
1	761	15200001	15220000	NA	NA	NA	NA
1	762	15220001	15240000	NA	NA	NA	NA
1	763	15240001	15260000	NA	NA	NA	NA
1	764	15260001	15280000	NA	NA	NA	NA
1	765	15280001	15300000	NA	NA	NA	NA
1	766	15300001	15320000	NA	NA	NA	NA
1	767	15320001	15340000	NA	NA	NA	NA
1	768	15340001	15360000	NA	NA	NA	NA
1	769	15360001	15380000	NA	NA	NA	NA
1	770	15380001	15400000	NA	NA	NA	NA
1	771	15400001	15420000	NA	NA	NA	NA
1	772	15420001	15440000	NA	NA	NA	NA
1	773	15440001	15460000	NA	NA	NA	NA
1	774	15460001	15480000	NA	NA	NA	NA
1	775	15480001	15500000	NA	NA	NA	NA
1	776	15500001	15520000	NA	NA	NA	NA
1	777	15520001	15540000	NA	NA	NA	NA
1	778	15540001	15560000	NA	NA	NA	NA
1	779	15560001	15580000	NA	NA	NA	NA
1	780	15580001	15600000	NA	NA	NA	NA
1	781	15600001	15620000	NA	NA	NA	NA
1	782	15620001	15640000	NA	NA	NA	NA
1	783	15640001	15660000	NA	NA	NA	NA
1	784	15660001	15680000	NA	NA	NA	NA
1	785	15680001	15700000	NA	NA	NA	NA
1	786	15700001	15720000	NA	NA	NA	NA
1	787	15720001	15740000	NA	NA	NA	NA
1	788	15740001	15760000	NA	NA	NA	NA
1	789	15760001	15780000	NA	NA	NA	NA
1	790	15780001	15800000	NA	NA	NA	NA
1	791	15800001	15820000	NA	NA	NA	NA
1	792	15820001	15840000	NA	NA	NA	NA
1	793	15840001	15860000	NA	NA	NA	NA
1	794	15860001	15880000	NA	NA	NA	NA
1	795	15880001	15900000	NA	NA	NA	NA
1	796	15900001	15920000	NA	NA	NA	NA
1	797	15920001	15940000	NA	NA	NA	NA
1	798	15940001	15960000	NA	NA	NA	NA
1	799	15960001	15980000	NA	NA	NA	NA
1	800	15980001	16000000	NA	NA	NA	NA
1	801	16000001	16020000	NA	NA	NA	NA
1	802	16020001	16040000	NA	NA	NA	NA
1	803	16040001	16060000	NA	NA	NA	NA
1	804	16060001	16080000	NA	NA	NA	NA
1	805	16080001	16100000	NA	NA	NA	NA
1	806	16100001	16120000	NA	NA	NA	NA
1	807	16120001	16140000	NA	NA	NA	NA
1	808	16140001	16160000	NA	NA	NA	NA
1	809	16160001	16180000	NA	NA	NA	NA
1	810	16180001	16200000	NA	NA	NA	NA
1	811	16200001	16220000	NA	NA	NA	NA
1	812	16220001	16240000	NA	NA	NA	NA
1	813	16240001	16260000	NA	NA	NA	NA
1	814	16260001	16280000	NA	NA	NA	NA
1	815	16280001	16300000	NA	NA	NA	NA
1	816	16300001	16320000	NA	NA	NA	NA
1	817	16320001	16340000	NA	NA	NA	NA
1	818	16340001	16360000	NA	NA	NA	NA
1	819	16360001	16380000	NA	NA	NA	NA
1	820	16380001	16400000	NA	NA	NA	NA
1	821	16400001	16420000	NA	NA	NA	NA
1	822	16420001	16440000	NA	NA	NA	NA
1	823	16440001	16460000	NA	NA	NA	NA
1	824	16460001	16480000	NA	NA	NA	NA
1	825	16480001	16500000	NA	NA	NA	NA
1	826	16500001	16520000	NA	NA	NA	NA
1	827	16520001	16540000	NA	NA	NA	NA
1	828	16540001	16560000	NA	NA	NA	NA
1	829	16560001	16580000	NA	NA	NA	NA
1	830	16580001	16600000	NA	NA	NA	NA
1	831	16600001	16620000	NA	NA	NA	NA
1	832	16620001	16640000	NA	NA	NA	NA
1	833	16640001	16660000	NA	NA	NA	NA
1	834	16660001	16680000	NA	NA	NA	NA
1	835	16680001	16700000	NA	NA	NA	NA
1	836	16700001	16720000	NA	NA	NA	NA
1	837	16720001	16740000	NA	NA	NA	NA
1	838	16740001	16760000	NA	NA	NA	NA
1	839	16760001	16780000	NA	NA	NA	NA
1	840	16780001	16800000	NA	NA	NA	NA
1	841	16800001	16820000	NA	NA	NA	NA
1	842	16820001	16840000	NA	NA	NA	NA
1	843	16840001	16860000	NA	NA	NA	NA
1	844	16860001	16880000	NA	NA	NA	NA
1	845	16880001	16900000	NA	NA	NA	NA
1	846	16900001	16920000	NA	NA	NA	NA
1	847	16920001	16940000	NA	NA	NA	NA
1	848	16940001	16960000	NA	NA	NA	NA
1	849	16960001	16980000	NA	NA	NA	NA
1	850	16980001	17000000	NA	NA	NA	NA
1	851	17000001	17020000	NA	NA	NA	NA
1	852	17020001	17040000	NA	NA	NA	NA
1	853	17040001	17060000	NA	NA	NA	NA
1	854	17060001	17080000	NA	NA	NA	NA
1	855	17080001	17100000	NA	NA	NA	NA
1	856	17100001	17120000	NA	NA	NA	NA
1	857	17120001	17140000	NA	NA	NA	NA
1	858	17140001	17160000	NA	NA	NA	NA
1	859	17160001	17180000	NA	NA	NA	NA
1	860	17180001	17200000	NA	NA	NA	NA
1	861	17200001	17220000	NA	NA	NA	NA
1	862	17220001	17240000	NA	NA	NA	NA
1	863	17240001	17260000	NA	NA	NA	NA
1	864	17260001	17280000	NA	NA	NA	NA
1	865	17280001	17300000	NA	NA	NA	NA
1	866	17300001	17320000	NA	NA	NA	NA
1	867	17320001	17340000	NA	NA	NA	NA
1	868	17340001	17360000	NA	NA	NA	NA
1	869	17360001	17380000	NA	NA	NA	NA
1	870	17380001	17400000	NA	NA	NA	NA
1	871	17400001	17420000	NA	NA	NA	NA
1	872	17420001	17440000	NA	NA	NA	NA
1	873	17440001	17460000	NA	NA	NA	NA
1	874	17460001	17480000	NA	NA	NA	NA
1	875	17480001	17500000	NA	NA	NA	NA
1	876	17500001	17520000	NA	NA	NA	NA
1	877	17520001	17540000	NA	NA	NA	NA
1	878	17540001	17560000	NA	NA	NA	NA
1	879	17560001	17580000	NA	NA	NA	NA
1	880	17580001	17600000	NA	NA	NA	NA
1	881	17600001	17620000	NA	NA	NA	NA
1	882	17620001	17640000	NA	NA	NA	NA
1	883	17640001	17660000	NA	NA	NA	NA
1	884	17660001	17680000	NA	NA	NA	NA
1	885	17680001	17700000	-0.0449955026328378	-0.0522423934526298	-0.0458773929997068	-0.0417765457283158
1	886	17700001	17720000	-0.0286805144197226	-0.0334354987690919	-0.0322300892296832	-0.0292275071536857
1	887	17720001	17740000	-0.0171998997848157	-0.0186799949609494	-0.0214813902471492	-0.0195641955943191
1	888	17740001	17760000	-0.00888574954989995	-0.00701205965005387	-0.0128676800653906	-0.0119953987823684
1	889	17760001	17780000	-0.00207015453675816	0.00253212954174314	-0.00562534269769318	-0.00572990444998603
1	890	17780001	17800000	0.00491479443282692	0.0109163949925901	0.00100923784265738	0.0000234996706757499
1	891	17800001	17820000	0.0131524409811108	0.0187826045119843	0.0075039850812649	0.0057726903245812
1	892	17820001	17840000	0.0213878665065023	0.0254848076348184	0.0131440526992918	0.0108922021651614
1	893	17840001	17860000	0.0277815868514484	0.0300550993273338	0.01691890191679	0.0144732343229641
1	894	17860001	17880000	0.0304941178583962	0.0315255745557721	0.0178179939538116	0.015606985928537
1	895	17880001	17900000	0.0276859753697927	0.0289283282863747	0.0148307900304086	0.013384656112428
1	896	17900001	17920000	0.0183120017563671	0.021798001639619	0.00745919536361646	0.00735947717358515
1	897	17920001	17940000	0.00450434550197725	0.011679420352926	-0.00274510884159572	-0.00106718591544177
1	898	17940001	17960000	-0.0108105183812371	0.000619956317952642	-0.0137179973832754	-0.0100319350137026
1	899	17960001	17980000	-0.0247061148811361	-0.0093330185736442	-0.0233953450594699	-0.0176713719802471
1	900	17980001	18000000	-0.0342559689855797	-0.0161321324302076	-0.0297130266682269	-0.0221220986741251
1	901	18000001	18020000	-0.0373775026011062	-0.0183292166848424	-0.0312235005317504	-0.0221115293103382
1	902	18020001	18040000	-0.0353637253089656	-0.0168729160697012	-0.0289455590688722	-0.0187303275276946
1	903	18040001	18060000	-0.0303515436090861	-0.0133110786416979	-0.0245145782225808	-0.013659969320954
1	904	18060001	18080000	-0.0244778640013957	-0.00919155245774696	-0.0195659339358646	-0.00858193068487639
1	905	18080001	18100000	-0.0198795929858227	-0.00606218557476249	-0.0157350021517121	-0.00517768761422165
1	906	18100001	18120000	-0.0181569062853445	-0.00508303589607685	-0.0142521450633098	-0.0046899096073919
1	907	18120001	18140000	-0.0187630565151372	-0.00586300071069507	-0.0147276698646363	-0.00660604017735853
1	908	18140001	18160000	-0.0206145655134263	-0.00762318715404031	-0.016366869999868	-0.00997471634073523
1	909	18160001	18180000	-0.0226279551184372	-0.00958470236153573	-0.0183750389131814	-0.0138445751141357
1	910	18180001	18200000	-0.0237197471683954	-0.0109686534686045	-0.0199574700487532	-0.0172642535141735
1	911	18200001	18220000	-0.0229924486872825	-0.011107551168849	-0.0204203979553617	-0.0193941775036561
1	912	18220001	18240000	-0.0202925074421044	-0.0097795203885882	-0.0194738216001934	-0.0198419288301655
1	913	18240001	18260000	-0.0156523563856232	-0.00687408961232028	-0.0169286810550366	-0.0183268781874772
1	914	18260001	18280000	-0.00910442847060094	-0.00228078732454347	-0.0125959163916798	-0.0145683962693671
1	915	18280001	18300000	-0.000681156649799617	0.0041108579902441	-0.0062864676819113	-0.00828585376961062
1	916	18300001	18320000	0.00939537029681903	0.0122271326065958	0.0019609590329706	0.000510294043984695
1	917	18320001	18340000	0.0201444402804949	0.0212575818352713	0.0111965938336282	0.0106452536074846
1	918	18340001	18360000	0.0303956853852682	0.0302075657460819	0.0202429008312138	0.0206531467829228
1	919	18360001	18380000	0.0389787376951791	0.038082444408839	0.0279223441368798	0.0290680954323333
1	920	18380001	18400000	0.0447232292942679	0.0438875778933537	0.0330573878617785	0.03442422141775
1	921	18400001	18420000	0.04678607095469	0.046884713164545	0.0347948753547687	0.0356788291100784
1	922	18420001	18440000	0.0456332882010619	0.0473611447677612	0.0335791669155348	0.0334819529157107
1	923	18440001	18460000	0.0420581852461155	0.0458605541434582	0.0301790020814676	0.0289068097499108
1	924	18460001	18480000	0.0368540663025826	0.0429266227320922	0.0253631203899579	0.0230266165279427
1	925	18480001	18500000	0.0308142355831949	0.0391030319741189	0.0199002613783964	0.0169145901650701
1	926	18500001	18520000	0.0246954026716489	0.0349351626006702	0.0145141869488319	0.0115334901902474
1	927	18520001	18540000	0.0191078986355009	0.0309751925055817	0.009748748461945	0.00740424658719057
1	928	18540001	18560000	0.0146254599132714	0.0277769988733646	0.00610281964307433	0.00493733195330592
1	929	18560001	18580000	0.0118218229434814	0.0258944588885304	0.00407527421755843	0.00454321888599981
1	930	18580001	18600000	0.0112707241646515	0.0258814497355904	0.00416498591073593	0.00663237998267864
1	931	18600001	18620000	0.0132096811304393	0.0279658546012479	0.00658887745454642	0.0112928685692992
1	932	18620001	18640000	0.0165313358550487	0.0310715806809738	0.0104360676073337	0.0173230608860203
1	933	18640001	18660000	0.0197921114678204	0.0337965411724312	0.0145137241340424	0.0231989139015512
1	934	18660001	18680000	0.0215484310980951	0.034738649273283	0.0176290147996174	0.0273963845846011
1	935	18680001	18700000	0.0203567178752133	0.032495818181192	0.0185891073690034	0.0283914299038793
1	936	18700001	18720000	0.0152269834146678	0.0261216687735113	0.0165060825439874	0.0251218052053897
1	937	18720001	18740000	0.00698359327655842	0.0164926526463533	0.0117116727737256	0.0183724593443153
1	938	18740001	18760000	-0.003095498492863	0.00494092907552088	0.00484252344421619	0.00939013955313376
1	939	18760001	18780000	-0.0137323378473444	-0.00720134266318329	-0.00346472005854223	-0.000578406935677111
1	940	18780001	18800000	-0.023648970740634	-0.0186020032939566	-0.0125734123485514	-0.0102864328896397
1	941	18800001	18820000	-0.0318461343825465	-0.0282173013102421	-0.0218998461921679	-0.0187673111506534
1	942	18820001	18840000	-0.0384393310071625	-0.0361571162824654	-0.0310720669651677	-0.0261748948581255
1	943	18840001	18860000	-0.0438227541046291	-0.042819735550298	-0.039771058195682	-0.0329431572258408
1	944	18860001	18880000	-0.0483905971650936	-0.0486034464534113	-0.0476778034118418	-0.0395060714675838
1	945	18880001	18900000	-0.0525370536787032	-0.0539065363314768	-0.0544732861417783	-0.0462976107971391
1	946	18900001	18920000	-0.0564775991840984	-0.0589125196809093	-0.0598383671179707	-0.0534773535799001
1	947	18920001	18940000	-0.0597128374138934	-0.0629458196250983	-0.0634534158902915	-0.0601072987876953
1	948	18940001	18960000	-0.0615646541491954	-0.0651160864441767	-0.0649986792129614	-0.0649750505439623
1	949	18960001	18980000	-0.0613549351711118	-0.0645329704182775	-0.0641544038402013	-0.0668682129721387
1	950	18980001	19000000	-0.0584055662607502	-0.0603061218275337	-0.0606008365262318	-0.0645743901956617
1	951	19000001	19020000	-0.0523066329087961	-0.0519659652436588	-0.0542036980811325	-0.0573679621504641
1	952	19020001	19040000	-0.0437210194442476	-0.0407260224046884	-0.0455706055384178	-0.0464704120224579
1	953	19040001	19060000	-0.0335798099056807	-0.0282205893402385	-0.0354946499874609	-0.0335899988100504
1	954	19060001	19080000	-0.0228140883316721	-0.0160839620799257	-0.0247689225176353	-0.0204349815116491
1	955	19080001	19100000	-0.0123549387607977	-0.00595043665336582	-0.0141865142183139	-0.00871361912566106
1	956	19100001	19120000	-0.00316343762839244	0.000802241093574899	-0.00461732521241312	0.0000758474184515266
1	957	19120001	19140000	0.00367936904317445	0.00382252605003064	0.00276150824297947	0.00527524946700733
1	958	19140001	19160000	0.00706244283477498	0.00301542328888553	0.00669604085723296	0.00643643643527003
1	959	19160001	19180000	0.00587474532728138	-0.00171406211697619	0.00593232733971672	0.00311125773850347
1	960	19180001	19200000	-0.000994761898434212	-0.0104609250946703	-0.000783577600199966	-0.00514843720802858
1	961	19200001	19220000	-0.0139814364829663	-0.0229672765245872	-0.0139815893529731	-0.0183039704646509
1	962	19220001	19240000	-0.030817912952775	-0.0375636911002139	-0.0312955037083585	-0.0343693499940412
1	963	19240001	19260000	-0.0485611450557873	-0.0522278594683125	-0.0496350865559379	-0.0508717552344662
1	964	19260001	19280000	-0.0642680865399301	-0.0649374722756447	-0.0659101037852925	-0.0653383656241925
1	965	19280001	19300000	-0.0749956911531302	-0.0736702201689723	-0.0770303212860035	-0.0752963606014863
1	966	19300001	19320000	-0.0785873087158299	-0.0769325869346806	-0.0807298395990715	-0.0789263717919876
1	967	19320001	19340000	-0.0760318733385328	-0.0753462289176484	-0.0780400978711721	-0.0770228395708284
1	968	19340001	19360000	-0.069104715204258	-0.0700615956023785	-0.0708168699004005	-0.0710336565005145
1	969	19360001	19380000	-0.0595811644960244	-0.0622291364733729	-0.0609159294848512	-0.0624067151435513
1	970	19380001	19400000	-0.0492365513968511	-0.0529993010151343	-0.0501930504226194	-0.0525899080624444
1	971	19400001	19420000	-0.0396038359539012	-0.0434192877366106	-0.0402368542145367	-0.0428513166795231
1	972	19420001	19440000	-0.0312464976709124	-0.0341232912445306	-0.0315673531723804	-0.0337397778564103
1	973	19440001	19460000	-0.0244856459157668	-0.0256422551700693	-0.0244374073106653	-0.0256243173145531
1	974	19460001	19480000	-0.0196423900563462	-0.0185071231444007	-0.0190998766439055	-0.0188739607753979
1	975	19480001	19500000	-0.0170378394605326	-0.0132488387986997	-0.0158076211866154	-0.0138577339603918
1	976	19500001	19520000	-0.0169931034962079	-0.0103983457641407	-0.0148135009533094	-0.0109446625909815
1	977	19520001	19540000	-0.0195711561940675	-0.0102596325913649	-0.0161586622917774	-0.0103230800079793
1	978	19540001	19560000	-0.023802430236062	-0.0122288675088797	-0.0190373968829117	-0.0114585500296599
1	979	19560001	19580000	-0.0284592229669553	-0.0154752636646592	-0.0224322827408799	-0.0136359440936634
1	980	19580001	19600000	-0.0323138317315117	-0.0191680342066778	-0.0253258978798499	-0.0161401336376302
1	981	19600001	19620000	-0.034138553874495	-0.0224763922829093	-0.0267008203139893	-0.0182559900992003
1	982	19620001	19640000	-0.0330344504424221	-0.0246718341154614	-0.0257962723835717	-0.0193612750746901
1	983	19640001	19660000	-0.0294176372888201	-0.0254349882229751	-0.0228780537332924	-0.0192053107951207
1	984	19660001	19680000	-0.0240329939689686	-0.0245487661982248	-0.0184686083339526	-0.0176303096501892
1	985	19680001	19700000	-0.0176254000381473	-0.021796079633985	-0.0130903801563532	-0.0144784840295928
1	986	19700001	19720000	-0.0109397350516358	-0.0169598401230299	-0.00726581317129536	-0.00959204632302869
1	987	19720001	19740000	-0.00454766134493427	-0.00998035263866046	-0.0014164207966005	-0.00295644441192556
1	988	19740001	19760000	0.00167202762557736	-0.00142749567628148	0.00444000576182909	0.00486993185536265
1	989	19760001	19780000	0.00801375562329843	0.00797145888817537	0.0103866058510705	0.0131854571387501
1	990	19780001	19800000	0.0147719464116287	0.0174892391787791	0.0165065188182011	0.0212885060981516
1	991	19800001	19820000	0.0222410237539677	0.0263985733195981	0.0228828840102982	0.0284774533934813
1	992	19820001	19840000	0.0304990849703961	0.0340659406778786	0.0294687953824397	0.0341795747065598
1	993	19840001	19860000	0.0387589216077201	0.0402328255935778	0.035697165321708	0.0383377498068329
1	994	19860001	19880000	0.0460169987694266	0.0447344636498302	0.0408708608231858	0.0410237594856525
1	995	19880001	19900000	0.0512697815590026	0.0474060904297703	0.0442927488819561	0.0423093845343703
1	996	19900001	19920000	0.0535137350799356	0.0480829415165328	0.0452656964931019	0.0422664057443382
1	997	19920001	19940000	0.0520829273278359	0.0466964414197421	0.0433387699906477	0.0409629604910641
1	998	19940001	19960000	0.0476618378668087	0.0435627703549826	0.0390458330643852	0.0384526124866799
1	999	19960001	19980000	0.0412725491530822	0.0390942974643283	0.0331669487430473	0.0347852820274735
1	1000	19980001	20000000	0.033937143642885	0.0337033918898536	0.0264821800553675	0.030010889409733
1	1001	20000001	20020000	0.0266777037924452	0.0278024227736323	0.0197715900300787	0.0241793549297461
1	1002	20020001	20040000	0.0204046211898122	0.0218503262161248	0.013740704487646	0.0174995864107184
1	1003	20040001	20060000	0.015581523950318	0.0164923061513361	0.00879690041546163	0.0108164417835262
1	1004	20060001	20080000	0.0125603493211149	0.0124201334716569	0.00527301759264953	0.00513376650596289
1	1005	20080001	20100000	0.0116930345493557	0.0103255790694782	0.0035018957983338	0.00145540603582246
1	1006	20100001	20120000	0.0133315168821929	0.0109004138371909	0.00381637481163842	0.000785205830898572
1	1007	20120001	20140000	0.0175259924615567	0.0144932521712581	0.0063399378883132	0.00372471950143529
1	1008	20140001	20160000	0.0231196930084871	0.020080082484432	0.0103586421906109	0.00926633326747804
1	1009	20160001	20180000	0.0286541091388018	0.0262937366935372	0.0149491883574103	0.0160001415015229
1	1010	20180001	20200000	0.0326707314683183	0.031767046715398	0.0191882770275898	0.0225162385760657
1	1011	20200001	20220000	0.033711050612854	0.0351328444668389	0.0221526088400281	0.0274047188636021
1	1012	20220001	20240000	0.0307760194606077	0.0353770243311198	0.0231327209072142	0.0295900027458434
1	1013	20240001	20260000	0.0247044399893015	0.032897730557242	0.0222744962360784	0.0293338146413608
1	1014	20260001	20280000	0.0167945764490389	0.0284461698606425	0.0199376543071612	0.0272322049779408
1	1015	20280001	20300000	0.00834469308992268	0.0227735489567577	0.0164819146010034	0.0238812241833698
1	1016	20300001	20320000	0.000653054162056505	0.0166310745610247	0.0122669965981457	0.0198769226854342
1	1017	20320001	20340000	-0.00536136145615913	0.0105743738541254	0.00752762434736162	0.0156368402280377
1	1018	20340001	20360000	-0.010296716373133	0.00437675587772383	0.00199854017035755	0.0108644738195528
1	1019	20360001	20380000	-0.0151304585689762	-0.00238404986127053	-0.00471050904292703	0.00508480978446917
1	1020	20380001	20400000	-0.0208400360238002	-0.0101303138559486	-0.012989776402553	-0.00217716555272362
1	1021	20400001	20420000	-0.0284028967177164	-0.019284306599401	-0.0232295150185809	-0.0113964658675358
1	1022	20420001	20440000	-0.038220177384568	-0.0298249946704314	-0.0353252200582681	-0.0225539357994051
1	1023	20440001	20460000	-0.0483877697731284	-0.0399581289906972	-0.0471933549176608	-0.0336537438434795
1	1024	20460001	20480000	-0.0564252543859027	-0.0474461565675685	-0.0562556250500014	-0.0422058894588341
1	1025	20480001	20500000	-0.0598522117253961	-0.0500515244084154	-0.0599337359085327	-0.0457203721045441
1	1026	20500001	20520000	-0.0561882222941142	-0.0455366795206083	-0.0556493929464976	-0.0417071912396849
1	1027	20520001	20540000	-0.043979087899728	-0.0326451887355538	-0.0419546943339901	-0.028762596714183
1	1028	20540001	20560000	-0.0258754955705711	-0.0140450981808028	-0.0219233091085087	-0.00982783994136859
1	1029	20560001	20580000	-0.00555435364014358	0.00661442619205714	0.000240700975595931	0.0110695772745762
1	1030	20580001	20600000	0.0133074295580546	0.0256842184314381	0.0203332741639733	0.0299021531294693
1	1031	20600001	20620000	0.0270329456905242	0.0395151125857534	0.0341503487022737	0.0426423858191295
1	1032	20620001	20640000	0.0329312723080232	0.0454469443630217	0.038666945964415	0.0463845181513748
1	1033	20640001	20660000	0.0322554304983419	0.0447755561096895	0.0355744198373892	0.0427097713820251
1	1034	20660001	20680000	0.0272444272335287	0.0397857918318097	0.0277432073364564	0.0343211113789004
1	1035	20680001	20700000	0.0201372694856319	0.0327624955354356	0.0180437454768772	0.0239215040098207
1	1036	20700001	20720000	0.0131729642266997	0.0259905112266199	0.00934647127391155	0.0142139151426059
1	1037	20720001	20740000	0.00821060420109349	0.0213344818409987	0.0039570728231696	0.00740196498333117
1	1038	20740001	20760000	0.00558962524242628	0.0189782460325405	0.00192224254166023	0.003691891091092
1	1039	20760001	20780000	0.00526954895662391	0.0186854413847964	0.00272392392674193	0.00279058536323881
1	1040	20780001	20800000	0.00720989694961237	0.020219705481318	0.00584406047577329	0.00440493969712222
1	1041	20800001	20820000	0.0113701908273175	0.0233446759056564	0.0107645956861128	0.00824184599009266
1	1042	20820001	20840000	0.0175526506458382	0.0277785630854295	0.0169389715287399	0.0139296518218461
1	1043	20840001	20860000	0.0249302902619638	0.0330578688245208	0.0237066238691171	0.0207825275014594
1	1044	20860001	20880000	0.0325188219826571	0.0386736677708805	0.030378487046328	0.0280360990203552
1	1045	20880001	20900000	0.0393339581148804	0.0441170345724585	0.036265495399456	0.0349259923699556
1	1046	20900001	20920000	0.0443914109655962	0.048879043877205	0.0406785832675847	0.0406878335416832
1	1047	20920001	20940000	0.0468646159441886	0.0524366866099113	0.0429951016510936	0.0446115755136919
1	1048	20940001	20960000	0.046557900869729	0.0542106188027349	0.0428580681955478	0.0462044792110623
1	1049	20960001	20980000	0.0434333166637104	0.0536074127646743	0.0399769172078082	0.0450281325456067
1	1050	20980001	21000000	0.0374529142476262	0.0500336408047286	0.0340610829947365	0.0406441234291374
1	1051	21000001	21020000	0.028578744542969	0.0428958752318963	0.0248199998631932	0.0326140397734666
1	1052	21020001	21040000	0.0170008004364408	0.0319690333629915	0.0122894901591701	0.0208771758202268
1	1053	21040001	21060000	0.0038208426755783	0.01850141254609	-0.00218907161482033	0.00688365113033188
1	1054	21060001	21080000	-0.00963142602687284	0.00410965513708261	-0.0169479229171352	-0.00753870840548396
1	1055	21080001	21100000	-0.0220263029581672	-0.00958959650813962	-0.0303193012061316	-0.0205620768964866
1	1056	21100001	21120000	-0.0320340854055588	-0.0209797000336854	-0.0406354439401665	-0.0303586284519415
1	1057	21120001	21140000	-0.0386826133037013	-0.0288684784603026	-0.0466971395590124	-0.0356469131600735
1	1058	21140001	21160000	-0.0424298971768403	-0.0337616163152903	-0.0491793804280997	-0.0373309850249385
1	1059	21160001	21180000	-0.0440914901966199	-0.0365892635025859	-0.0492257098942739	-0.0368612740295511
1	1060	21180001	21200000	-0.0444829455346846	-0.0382815699261271	-0.0479796713043803	-0.0356882101569258
1	1061	21200001	21220000	-0.0444198163626785	-0.0397686854898512	-0.0465848080052645	-0.0352622233900771
1	1062	21220001	21240000	-0.0445937694850235	-0.0417999590830484	-0.0459789977894781	-0.0366807963013875
1	1063	21240001	21260000	-0.0452009262372525	-0.0444015355364191	-0.046277456232398	-0.0396296218207119
1	1064	21260001	21280000	-0.0463135215876757	-0.0474187586660162	-0.0473897333551077	-0.043441445467273
1	1065	21280001	21300000	-0.0480037905046034	-0.0506969722878927	-0.0492253791786901	-0.0474490127602936
1	1066	21300001	21320000	-0.0503439679563459	-0.0540815202181015	-0.0516939437242286	-0.0509850692189964
1	1067	21320001	21340000	-0.0534062889112139	-0.0574177462726956	-0.0547049770128065	-0.0533823603626045
1	1068	21340001	21360000	-0.0570782770403325	-0.0604269512076658	-0.0580226119969193	-0.0540577658274845
1	1069	21360001	21380000	-0.0605086108260874	-0.0623342635387533	-0.0608293133547118	-0.0527647017185795
1	1070	21380001	21400000	-0.0626612574536794	-0.0622407687216374	-0.0621621286957412	-0.0493407182579763
1	1071	21400001	21420000	-0.062500184108309	-0.059247552211997	-0.0610581056295645	-0.0436233656677622
1	1072	21420001	21440000	-0.0589893579751773	-0.0524556994655117	-0.0565542917657392	-0.0354501941700244
1	1073	21440001	21460000	-0.0516431376481263	-0.041576058754842	-0.048251223845574	-0.0250569727703207
1	1074	21460001	21480000	-0.0421774473555649	-0.0287585296205777	-0.0380033951373859	-0.0142723456080952
1	1075	21480001	21500000	-0.0328586027345439	-0.0167627744202903	-0.0282287880412438	-0.0053231756062632
1	1076	21500001	21520000	-0.0259529194221135	-0.00834845551155128	-0.0213453849572165	-0.000436325687739919
1	1077	21520001	21540000	-0.0237267130553246	-0.00627523525193212	-0.0197711682853727	-0.00183865877544038
1	1078	21540001	21560000	-0.0276156532759539	-0.012278650132597	-0.0250293031333229	-0.0108150593330026
1	1079	21560001	21580000	-0.0357328257446863	-0.0239977331790825	-0.0350636854388446	-0.024882497986956
1	1080	21580001	21600000	-0.0453606701269326	-0.0380473915505175	-0.0469233938472566	-0.0406159669045524
1	1081	21600001	21620000	-0.0537816260881041	-0.0510425324060313	-0.0576575070038781	-0.0545904582530439
1	1082	21620001	21640000	-0.0582781332936119	-0.0595980629047531	-0.0643151035540281	-0.0633809641996824
1	1083	21640001	21660000	-0.0568859622756757	-0.0612152441939303	-0.0647189536382171	-0.0644962666685226
1	1084	21660001	21680000	-0.0506542070337485	-0.0569407533732841	-0.0597865933777221	-0.0591803066108287
1	1085	21680001	21700000	-0.041385292434092	-0.0487076215306539	-0.0512092503890113	-0.0496108147346675
1	1086	21700001	21720000	-0.0308816433429679	-0.038448879753879	-0.0406781522885533	-0.0379655217481059
1	1087	21720001	21740000	-0.0209456846266378	-0.028097559130799	-0.0298845266928164	-0.0264221583592106
1	1088	21740001	21760000	-0.0131278016169531	-0.0193428364062881	-0.020367174487711	-0.0168602944471023
1	1089	21760001	21780000	-0.00797022150812181	-0.0128984709533576	-0.0130551896369129	-0.00996685657511455
1	1090	21780001	21800000	-0.00576313195994241	-0.00923436780205446	-0.00872523937354056	-0.0061306104776355
1	1091	21800001	21820000	-0.00679672063221295	-0.00882043198242506	-0.00815399093071215	-0.00574032188905287
1	1092	21820001	21840000	-0.0113611751847315	-0.0121265685245159	-0.0121181115415458	-0.00918475654375443
1	1093	21840001	21860000	-0.0194118022832676	-0.0192507526858963	-0.0208715262014296	-0.0164806021633412
1	1094	21860001	21880000	-0.0295643846174785	-0.0288032406342282	-0.032577190954835	-0.0261562344182693
1	1095	21880001	21900000	-0.0400998238829926	-0.0390223587646961	-0.0448753196085026	-0.0363679509662078
1	1096	21900001	21920000	-0.0492990217754383	-0.0481464334724845	-0.0554061259691734	-0.0452720494648258
1	1097	21920001	21940000	-0.0554428799904442	-0.0544137911527779	-0.0618098238435886	-0.0510248275717926
1	1098	21940001	21960000	-0.057322989581287	-0.0565665547738606	-0.0624590443886475	-0.0523138165704686
1	1099	21960001	21980000	-0.0557736990318374	-0.0553620335964153	-0.0586560881618841	-0.0499514822469793
1	1100	21980001	22000000	-0.0521400461836139	-0.0520613334542242	-0.05243567307099	-0.0452815240131414
1	1101	22000001	22020000	-0.0477670688781354	-0.0479255601810696	-0.0458325170236575	-0.0396476412807714
1	1102	22020001	22040000	-0.0439998049569207	-0.0442158196107339	-0.0408813379275786	-0.034393533461686
1	1103	22040001	22060000	-0.0419275417868401	-0.041937977092245	-0.0391446422193163	-0.0306212332409143
1	1104	22060001	22080000	-0.0416165648361699	-0.0410769360356136	-0.0402960904509172	-0.0284661063963342
1	1105	22080001	22100000	-0.0428774090985379	-0.041362359366096	-0.043537131703299	-0.0278218519790356
1	1106	22100001	22120000	-0.045520609567572	-0.0425239100089486	-0.0480692150573794	-0.0285821690401089
1	1107	22120001	22140000	-0.0493567012369001	-0.0442912508894276	-0.0530937895940759	-0.0306407566306441
1	1108	22140001	22160000	-0.0539979353361586	-0.0462812830920642	-0.0577906512666149	-0.0337114186560837
1	1109	22160001	22180000	-0.0582634280390193	-0.0476598603384886	-0.0612529835174582	-0.0367883784392783
1	1110	22180001	22200000	-0.0607740117551625	-0.0474800745096058	-0.0625523166613763	-0.038685964157431
1	1111	22200001	22220000	-0.0601505188942686	-0.0447950174863209	-0.0607601810131399	-0.0382185039877449
1	1112	22220001	22240000	-0.0550137818660179	-0.0386577811495389	-0.0549481068875196	-0.0342003261074228
1	1113	22240001	22260000	-0.0445766786143326	-0.0285471397990844	-0.0446640301029109	-0.0259394337404879
1	1114	22260001	22280000	-0.0304202692201013	-0.0156445974104599	-0.0313615084922099	-0.0147185302982438
1	1115	22280001	22300000	-0.0147176592984552	-0.00155734037808824	-0.0169705053919382	-0.00231399423881483
1	1116	22300001	22320000	0.000358045535476396	0.0121074449036094	-0.00342098413861573	0.00949779597967617
1	1117	22320001	22340000	0.0126337396665624	0.0237425720402104	0.00735709193123581	0.0189404618991049
1	1118	22340001	22360000	0.0203474422568476	0.0319765684351546	0.013798392508454	0.0245584882232425
1	1119	22360001	22380000	0.0233816715770786	0.0363808166833301	0.015796119393311	0.026179812303439
1	1120	22380001	22400000	0.0220300706751776	0.0367624131774872	0.0136081074134379	0.0239532346529396
1	1121	22400001	22420000	0.0165862825990662	0.0329284543103761	0.00749219139646513	0.0180275557849892
1	1122	22420001	22440000	0.00734395039666652	0.024686036474747	-0.00229379382997631	0.00855157621283283
1	1123	22440001	22460000	-0.00501102427963101	0.0123618392121338	-0.0150779243456231	-0.003918793227305
1	1124	22460001	22480000	-0.0182237053595615	-0.00163912534079405	-0.0285319198596814	-0.0171992004072816
1	1125	22480001	22500000	-0.0296468981683915	-0.0143922618985835	-0.0399134109887249	-0.0286981828759749
1	1126	22500001	22520000	-0.0366334080313875	-0.0229729751757814	-0.0464800283493272	-0.0358242781822625
1	1127	22520001	22540000	-0.0365360402738166	-0.0244566698869351	-0.0454894025580625	-0.0359860238750228
1	1128	22540001	22560000	-0.0278290494932004	-0.0170526831930654	-0.0353698843974702	-0.0276433306383435
1	1129	22560001	22580000	-0.0134724873760827	-0.00350608204108991	-0.019232705313955	-0.0134616016971531
1	1130	22580001	22600000	0.00245214511873703	0.0123041341755996	-0.00135981691988753	0.00284238658840948
1	1131	22600001	22620000	0.0158633470324593	0.0264989660636109	0.0139668291723609	0.0175518578582051
1	1132	22620001	22640000	0.0226796174062858	0.0351994142295532	0.0224652813504209	0.026950035752096
1	1133	22640001	22660000	0.0200492270939845	0.0355962353453993	0.0211061901656514	0.0283297057661863
1	1134	22660001	22680000	0.0100395341995946	0.0291592103445817	0.0118706148243335	0.0230219008215531
1	1135	22680001	22700000	-0.00405233136027721	0.0184278762258981	-0.00200778330352103	0.0133672156955172
1	1136	22700001	22720000	-0.0189292396690239	0.00594176998814604	-0.0172953428479008	0.00170624516539894
1	1137	22720001	22740000	-0.0312940608100382	-0.00575957136987649	-0.0307584024387937	-0.00962041599148056
1	1138	22740001	22760000	-0.0385769786960363	-0.0145744276995176	-0.0397975965556157	-0.0186308890698299
1	1139	22760001	22780000	-0.0411174325570199	-0.0201523462527031	-0.0443507430754863	-0.0247781596524695
1	1140	22780001	22800000	-0.0399821754523137	-0.0225806911315043	-0.0449899557249519	-0.0278739293942485
1	1141	22800001	22820000	-0.0362379604412418	-0.0219468264379923	-0.0422873482305592	-0.0277298999500158
1	1142	22820001	22840000	-0.030951540583129	-0.0183381162742383	-0.0368150343188547	-0.0241577729746208
1	1143	22840001	22860000	-0.0251366140132447	-0.0120904769859829	-0.0292857759417348	-0.0173066419531331
1	1144	22860001	22880000	-0.0195946591706419	-0.00453403389364506	-0.0209749279524974	-0.00867516769150622
1	1145	22880001	22900000	-0.0150740995703188	0.00275253543868672	-0.0132984934297905	-0.0000994028259144132
1	1146	22900001	22920000	-0.0123233587272735	0.00819055344692393	-0.00767247545226208	0.00658460000746808
1	1147	22920001	22940000	-0.0120908601565043	0.0102013425669781	-0.00551287709856014	0.00954078817246698
1	1148	22940001	22960000	-0.0147979545056003	0.00774937265045405	-0.0077357579825326	0.00753614980009109
1	1149	22960001	22980000	-0.0195577009525139	0.00197170321172955	-0.0132574038588281	0.00174983609007985
1	1150	22980001	23000000	-0.0251560858077884	-0.00545145881912438	-0.0204941570172953	-0.00603596099064429
1	1151	23000001	23020000	-0.0303790953819672	-0.0128399065120367	-0.0278623597477828	-0.0140390494751589
1	1152	23020001	23040000	-0.0340127159855935	-0.0185134329369364	-0.0337783543401392	-0.0204772373965416
1	1153	23040001	23060000	-0.0351312654906153	-0.0211725248462154	-0.0369981739371071	-0.0239520630276754
1	1154	23060001	23080000	-0.0339623880145998	-0.0210404437221187	-0.0376366150930049	-0.0245999856006657
1	1155	23080001	23100000	-0.0310220592365185	-0.0187211447293537	-0.036148165215045	-0.0229411945874229
1	1156	23100001	23120000	-0.0268262548353434	-0.0148185830326283	-0.0329873117104396	-0.0194958794598577
1	1157	23120001	23140000	-0.0218909504900461	-0.00993671379665028	-0.0286085419864011	-0.0147842296898807
1	1158	23140001	23160000	-0.0167321218795985	-0.00467949218612755	-0.0234663434501421	-0.00932643474940288
1	1159	23160001	23180000	-0.0118681314536198	0.000384492425343734	-0.0180541252789255	-0.0036616322894682
1	1160	23180001	23200000	-0.00782688874431991	0.00482811382861172	-0.0130209837302189	0.00159524732234356
1	1161	23200001	23220000	-0.00513869005455626	0.00825961160563598	-0.00905493683154085	0.00581032553931901
1	1162	23220001	23240000	-0.00433383168718634	0.0102872253383761	-0.00684400261040979	0.00834972381474476
1	1163	23240001	23260000	-0.00594260994506759	0.0105191946087916	-0.00707619909434418	0.00857956360190745
1	1164	23260001	23280000	-0.0102335332015869	0.00874490458096336	-0.0101480253612098	0.00614165628925221
1	1165	23280001	23300000	-0.0164279581122502	0.0054783227474568	-0.0152899046902624	0.0017805730058573
1	1166	23300001	23320000	-0.0234854534030927	0.00141456218295868	-0.0214407414111048	-0.00348342518404036
1	1167	23320001	23340000	-0.0303655878001495	-0.00275126403784426	-0.0275394398533402	-0.00863007721620392
1	1168	23340001	23360000	-0.036027930029456	-0.00632404284026528	-0.0325249043465714	-0.0126391220263965
1	1169	23360001	23380000	-0.0396443121491979	-0.0087399469762924	-0.0355587104862625	-0.0147231285377835
1	1170	23380001	23400000	-0.0412356195461636	-0.0099602925046132	-0.0366931189313222	-0.01502598562314
1	1171	23400001	23420000	-0.0410350009392919	-0.0100776813105898	-0.03620306160652	-0.013924412142643
1	1172	23420001	23440000	-0.0392756050475216	-0.00918471527958446	-0.0343634704366257	-0.0117951269564696
1	1173	23440001	23460000	-0.0361905805897917	-0.0073739962969594	-0.031449277346409	-0.00901484892479702
1	1174	23460001	23480000	-0.0319838869858951	-0.00472763984104848	-0.0276925276331934	-0.00588595825808231
1	1175	23480001	23500000	-0.0267427264590403	-0.00128581576207123	-0.023153720084517	-0.00241348056790121
1	1176	23500001	23520000	-0.0205251119332905	0.00292179249678102	-0.017850466860472	0.00147189718389048
1	1177	23520001	23540000	-0.0133890563327083	0.00786550149231703	-0.0118003801211504	0.00583948803543704
1	1178	23540001	23560000	-0.00539257258135665	0.0135156277813456	-0.00502107202664437	0.0107586050248828
1	1179	23560001	23580000	0.00329523538014512	0.0197591892415395	0.0023423796976098	0.0161910083476182
1	1180	23580001	23600000	0.0120608995449514	0.0261500090340279	0.00963503506479856	0.021668246828019
1	1181	23600001	23620000	0.020179860889661	0.0321586116408044	0.0160744885227649	0.0266143164477074
1	1182	23620001	23640000	0.0269275603908719	0.0372555215438621	0.020878334519351	0.0304532131883054
1	1183	23640001	23660000	0.0315794390251822	0.0409112632251944	0.0232641675023993	0.032608933031435
1	1184	23660001	23680000	0.03365633815383	0.042764087164277	0.0227633971957243	0.0327132218347051
1	1185	23680001	23700000	0.033660700676613	0.0431231478305151	0.0201626944270285	0.0312288249596726
1	1186	23700001	23720000	0.0323403698779686	0.0424653256907963	0.016562545299986	0.0288262376438813
1	1187	23720001	23740000	0.0304431890423342	0.0412675012120083	0.0130634359182715	0.026175955124875
1	1188	23740001	23760000	0.0287170014541474	0.0400065548610386	0.0107658523855592	0.0239484726401974
1	1189	23760001	23780000	0.0277347677632407	0.0390331641655015	0.0104735249479689	0.0226283365990778
1	1190	23780001	23800000	0.0273699180810271	0.0381931948959168	0.0118031604214015	0.0219562980974872
1	1191	23800001	23820000	0.0273209998843148	0.037206309883531	0.014074709764203	0.021487159403082
1	1192	23820001	23840000	0.0272865606499118	0.0357921719595905	0.0166081239347198	0.0207757227835185
1	1193	23840001	23860000	0.0269651478546262	0.0336704439553416	0.018723353891298	0.0193767905064533
1	1194	23860001	23880000	0.0261779276340639	0.030720845401341	0.0199047498619157	0.0170241435631992
1	1195	23880001	23900000	0.0252365407590215	0.0274633226253859	0.020294259153079	0.0141674778396944
1	1196	23900001	23920000	0.0245752466590932	0.0245778786545837	0.020198228340926	0.011435467945534
1	1197	23920001	23940000	0.0246283047638734	0.0227445165160415	0.0199230040015947	0.00945678849031252
1	1198	23940001	23960000	0.0258299745029564	0.0226432392368668	0.0197749327112232	0.00886011408362487
1	1199	23960001	23980000	0.0283864138473836	0.0246821872066054	0.0199789331047333	0.0100641673304074
1	1200	23980001	24000000	0.0315913749339852	0.0281820502645572	0.0204342120521816	0.0126478628169625
1	1201	24000001	24020000	0.0345105084410383	0.0321916556124603	0.0209585484824085	0.0159801631249341
1	1202	24020001	24040000	0.0362094650468204	0.0357598304520533	0.0213697213242546	0.0194300308359665
1	1203	24040001	24060000	0.0357538954296085	0.0379354019850745	0.0214855095065601	0.0223664285317034
1	1204	24060001	24080000	0.0324669469128246	0.037950236029559	0.0211075068899489	0.0242413178209882
1	1205	24080001	24100000	0.0267017534004684	0.0357683528687299	0.0199725670621783	0.0248386564214617
1	1206	24100001	24120000	0.0190689454416845	0.0315368114021069	0.0178013585427893	0.0240254010779639
1	1207	24120001	24140000	0.0101791535856173	0.02540267052921	0.0143145498513225	0.0216685085353349
1	1208	24140001	24160000	0.000643008381411479	0.0175129891495591	0.00923280950731885	0.0176349355384147
1	1209	24160001	24180000	-0.0089694249060186	0.00810716357327883	0.00242674227998114	0.01189115526201
1	1210	24180001	24200000	-0.0182503421486784	-0.00220606024708631	-0.00563330206283947	0.0048017066007931
1	1211	24200001	24220000	-0.0268325045028033	-0.012725598948387	-0.0143270375036297	-0.00316935512059702
1	1212	24220001	24240000	-0.0343486731246288	-0.0227503691674741	-0.0230341780248764	-0.0115579745775215
1	1213	24240001	24260000	-0.0404316091703904	-0.0315792875411981	-0.0311344376090662	-0.0199000964453413
1	1214	24260001	24280000	-0.0448446974417172	-0.038678005548277	-0.0381318214549478	-0.027771991991319
1	1215	24280001	24300000	-0.0478738173218126	-0.044179114034897	-0.0440274996263165	-0.034911238850322
1	1216	24300001	24320000	-0.0499354718392745	-0.0483819386891126	-0.0489469334032305	-0.0410957412491206
1	1217	24320001	24340000	-0.0514461640226997	-0.051585805198977	-0.053015584065747	-0.0461034034144837
1	1218	24340001	24360000	-0.0528223969006858	-0.0540900392525439	-0.0563589128939233	-0.0497121295731806
1	1219	24360001	24380000	-0.0543805279127126	-0.0561325177771668	-0.0590811055492689	-0.0517980120165278
1	1220	24380001	24400000	-0.0560363321417908	-0.0577053226573982	-0.0612012452191005	-0.0526298952940309
1	1221	24400001	24420000	-0.0576054390818138	-0.0587390870170903	-0.0627171394721866	-0.0525748120197425
1	1222	24420001	24440000	-0.0589034782266747	-0.0591644439800954	-0.0636265958772957	-0.0519997948077154
1	1223	24440001	24460000	-0.059746079070267	-0.0589120266702657	-0.0639274220031964	-0.0512718762720023
1	1224	24460001	24480000	-0.0599471300923155	-0.0578980428777249	-0.0635926559284022	-0.0506313160900572
1	1225	24480001	24500000	-0.0593135557158705	-0.0559809990576827	-0.0624962577704063	-0.0498112821929395
1	1226	24500001	24520000	-0.0576505393498142	-0.0530049763316208	-0.0604874181564468	-0.0484181695751097
1	1227	24520001	24540000	-0.0547632644030283	-0.0488140558210197	-0.0574153277137616	-0.0460583732310282
1	1228	24540001	24560000	-0.0504569142843948	-0.0432523186473611	-0.0531291770695889	-0.0423382881551557
1	1229	24560001	24580000	-0.0447668340617656	-0.0364096080685566	-0.0476913400635766	-0.0371489146083243
1	1230	24580001	24600000	-0.0386490154388727	-0.0293588158882403	-0.0420169233850114	-0.0315196739168532
1	1231	24600001	24620000	-0.0332896117784181	-0.0234185960464769	-0.0372342169355901	-0.0267645926734332
1	1232	24620001	24640000	-0.029874776443104	-0.0199076024833309	-0.0344715106170093	-0.0241976974707551
1	1233	24640001	24660000	-0.0295906627956323	-0.020144489138867	-0.0348570943309657	-0.0251330149015097
1	1234	24660001	24680000	-0.0331682669342963	-0.0249124356152194	-0.0390517274156136	-0.0303323963716047
1	1235	24680001	24700000	-0.039517955899755	-0.0328527241628005	-0.0458460469549387	-0.0383489925398146
1	1236	24700001	24720000	-0.0470949394682577	-0.0420711626940918	-0.0535631594693837	-0.0471837788781306
1	1237	24720001	24740000	-0.0543544274160559	-0.0506735591215766	-0.060526171479393	-0.0548377308585455
1	1238	24740001	24760000	-0.059751629519399	-0.0567657213577364	-0.0650581895054096	-0.0593118239530502
1	1239	24760001	24780000	-0.0621143049718947	-0.0589509991182652	-0.0659339107845023	-0.0592045852776247
1	1240	24780001	24800000	-0.0617604106365797	-0.0578229093317041	-0.0637343954202429	-0.0555047485242028
1	1241	24800001	24820000	-0.0593804527938485	-0.0544725107298064	-0.0594922942328285	-0.0497985990287068
1	1242	24820001	24840000	-0.0556649377240953	-0.0499908620443252	-0.0542402580424564	-0.0436724221270589
1	1243	24840001	24860000	-0.0513043717077146	-0.0454690220070139	-0.0490109376693241	-0.0387125031551814
1	1244	24860001	24880000	-0.0469080350968237	-0.0417639447158359	-0.0446574060687367	-0.0361070775584468
1	1245	24880001	24900000	-0.0427603045304329	-0.0387961657335962	-0.0413144247364318	-0.0354521812200297
1	1246	24900001	24920000	-0.0390643307192754	-0.0362521159893102	-0.038937177303255	-0.0359458001325549
1	1247	24920001	24940000	-0.0360232643740847	-0.0338182264119934	-0.0374808474000519	-0.0367859202886471
1	1248	24940001	24960000	-0.0338402562055937	-0.0311809279306609	-0.036900618657668	-0.0371705276809314
1	1249	24960001	24980000	-0.0327184569245359	-0.0280266514743283	-0.0371516747069488	-0.0362976083020325
1	1250	24980001	25000000	-0.0327925349179218	-0.0241996144365966	-0.0381670588341563	-0.0336642897166873
1	1251	25000001	25020000	-0.03392322927787	-0.02017518006941	-0.0397912529472165	-0.0299642657780808
1	1252	25020001	25040000	-0.0359027967727763	-0.0165864980892984	-0.0418465986094721	-0.0261903719115098
1	1253	25040001	25060000	-0.0385234941710366	-0.0140667182127919	-0.0441554373842654	-0.0233354435422714
1	1254	25060001	25080000	-0.0415775782410467	-0.0132489901564202	-0.0465401108349388	-0.0223923160956625
1	1255	25080001	25100000	-0.0447339882454946	-0.0144334852004437	-0.0487004248494245	-0.023894110984706
1	1256	25100001	25120000	-0.0471683934242377	-0.0165884608800436	-0.0498460426140133	-0.0265350935733291
1	1257	25120001	25140000	-0.0479331455114252	-0.0183491962941316	-0.0490640916395857	-0.0285498152131848
1	1258	25140001	25160000	-0.0460805962412071	-0.0183509705416195	-0.0454416994370225	-0.0281728272559266
1	1259	25160001	25180000	-0.0406630973477325	-0.015229062721419	-0.0380659935172038	-0.0236386810532075
1	1260	25180001	25200000	-0.0312462084966458	-0.0081634508430387	-0.0265551502142054	-0.0139021101843686
1	1261	25200001	25220000	-0.01944832107957	0.00148709144162382	-0.0126515411548833	-0.000798577139503472
1	1262	25220001	25240000	-0.00740103441962294	0.011819091570074	0.00137141321071148	0.0131162733636066
1	1263	25240001	25260000	0.0027640521600776	0.0209290769798172	0.0132402924325277	0.0252867966071802
1	1264	25260001	25280000	0.00891533933641377	0.0269135751083589	0.0206816760605142	0.0331573478734359
1	1265	25280001	25300000	0.0096955942998753	0.0284925029043708	0.0222321406946112	0.0349952724398096
1	1266	25300001	25320000	0.00684505029538192	0.0268793353611904	0.0196682511347239	0.0323598755646068
1	1267	25320001	25340000	0.00287830708146087	0.0239109369833215	0.0155765692307491	0.0276334525013504
1	1268	25340001	25360000	0.000309964416639412	0.021424172275268	0.0125436568325834	0.0231982985035631
1	1269	25360001	25380000	0.0016546220594445	0.0212559057415335	0.0131560757901231	0.021436708824768
1	1270	25380001	25400000	0.00848311998673282	0.0245845353420384	0.0190703792625106	0.0239602673860737
1	1271	25400001	25420000	0.0185912590486787	0.0299545928583686	0.0282230856458711	0.0292977127789351
1	1272	25420001	25440000	0.0288310803137858	0.0352521435275266	0.0376207046455756	0.0352070722623933
1	1273	25440001	25460000	0.0360546248505577	0.0383632525865149	0.0442697459669952	0.0394463730954892
1	1274	25460001	25480000	0.037113933727498	0.0371739852723359	0.0451767193155006	0.0397736425372638
1	1275	25480001	25500000	0.0299370981976958	0.0303158644975956	0.0383726272442163	0.0346837179706203
1	1276	25500001	25520000	0.0167564102525811	0.0194022438773141	0.0259864436972804	0.0256186772739112
1	1277	25520001	25540000	0.000880212068169414	0.00679193470211498	0.0111716354665844	0.014757408449351
1	1278	25540001	25560000	-0.0143831541795238	-0.0051562517373781	-0.00291833065598021	0.00427879949915438
1	1279	25560001	25580000	-0.0257253463144832	-0.0140835041505416	-0.0131299878785219	-0.003638261574464
1	1280	25580001	25600000	-0.0306673235539697	-0.0182159541409223	-0.017113335848034	-0.00734596446416595
1	1281	25600001	25620000	-0.0300472506883515	-0.0181195048887509	-0.015732239967051	-0.00732080964212007
1	1282	25620001	25640000	-0.0255325939012722	-0.0149450024684273	-0.0106540320769912	-0.0045703752753706
1	1283	25640001	25660000	-0.018790819376376	-0.00984329295435217	-0.00354604401927356	-0.000102239530962206
1	1284	25660001	25680000	-0.0114893932973071	-0.00396522242092614	0.00392439236468313	0.00507601942406044
1	1285	25680001	25700000	-0.00509696081604692	0.00162805449658114	0.0102823441087281	0.0100128831042249
1	1286	25700001	25720000	-0.000286882957925971	0.00623414891942374	0.0148224737477834	0.0139810717503475
1	1287	25720001	25740000	0.00246630028338798	0.00924036340798667	0.0170318426920391	0.0163093652848169
1	1288	25740001	25760000	0.00268804891422716	0.0100340005226549	0.0163975123516855	0.0163265436300217
1	1289	25760001	25780000	-0.0000961770590762038	0.00800236282381356	0.0124065441369127	0.0133613867083505
1	1290	25780001	25800000	-0.0059609146167716	0.00292841979746881	0.00499905516274668	0.00716875973200674
1	1291	25800001	25820000	-0.0133806886854389	-0.00382219136789085	-0.00407261463644785	-0.000792130927550933
1	1292	25820001	25840000	-0.0204300211782388	-0.0104881665581551	-0.0126030696214694	-0.00863599360904813
1	1293	25840001	25860000	-0.0251834340083326	-0.0153082016592137	-0.0183869141531169	-0.0144775366512108
1	1294	25860001	25880000	-0.0257154490888812	-0.0165209925569567	-0.0192187525921892	-0.0164314683927651
1	1295	25880001	25900000	-0.0207414874753948	-0.0129356800102921	-0.0136544581130169	-0.0132172026036444
1	1296	25900001	25920000	-0.0115405667927796	-0.00564318427020128	-0.00329497914405638	-0.00597297477861257
1	1297	25920001	25940000	-0.0000326038082905917	0.00369512953931624	0.0094974670727043	0.00355827415635904
1	1298	25940001	25960000	0.0118624847108171	0.0134178962942609	0.0223606632952772	0.0136336032752991
1	1299	25960001	25980000	0.0222247819972885	0.0218637508706332	0.0329323922816742	0.0225100716522362
1	1300	25980001	26000000	0.0295850502721639	0.0277565974607158	0.0394509513246972	0.0288504442763966
1	1301	26000001	26020000	0.0342767677096666	0.0313614175219206	0.0425566958563077	0.0329403097977961
1	1302	26020001	26040000	0.037084091472316	0.0333284618279423	0.0434904958432573	0.035470962781649
1	1303	26040001	26060000	0.0387911787226306	0.0343079811524747	0.0434932212522971	0.0371336977931685
1	1304	26060001	26080000	0.0401821866231294	0.0349502262692122	0.0438057420501784	0.0386198093975682
1	1305	26080001	26100000	0.0418331203264941	0.0357612943506511	0.0453170954354715	0.0404437878262585
1	1306	26100001	26120000	0.043487376946058	0.0366706681644958	0.0475089875340215	0.0424129059754367
1	1307	26120001	26140000	0.0446802015853173	0.037463676877253	0.0495112917034923	0.0441576324074967
1	1308	26140001	26160000	0.044946839347768	0.0379256496554292	0.0504538813015481	0.0453084356848324
1	1309	26160001	26180000	0.0438225353369063	0.0378419156655311	0.0494666296858527	0.0454957843698377
1	1310	26180001	26200000	0.0410584742625546	0.0370735752250031	0.0460206106643453	0.0444960553262001
1	1311	26200001	26220000	0.0372695992598406	0.0357848132550417	0.0409516998460656	0.0426692586227803
1	1312	26220001	26240000	0.0332867930702185	0.0342155858277815	0.0354369732903287	0.0405213126297326
1	1313	26240001	26260000	0.0299409384351417	0.0326058490153567	0.0306535070564487	0.0385581357172111
1	1314	26260001	26280000	0.0280629180960643	0.0311955588899017	0.0277783772037408	0.0372856462553701
1	1315	26280001	26300000	0.0282425875031308	0.0301995250283766	0.0276528636332414	0.0370947035086974
1	1316	26300001	26320000	0.0301056929412468	0.0297319710270436	0.0297750616128736	0.0379159303190162
1	1317	26320001	26340000	0.0330369534040083	0.0298819739869904	0.033307270252282	0.0395648904224831
1	1318	26340001	26360000	0.0364210878850115	0.0307386110093047	0.0374117886611112	0.041857147555255
1	1319	26360001	26380000	0.0396428153778522	0.0323909591950743	0.041250915949006	0.0446082654534883
1	1320	26380001	26400000	0.0421948082587654	0.0348464656555108	0.0441517759301103	0.0476030846948412
1	1321	26400001	26420000	0.0440015524345408	0.0377860575423218	0.0461007912365656	0.0505035532229757
1	1322	26420001	26440000	0.0450954871946068	0.0408090320173388	0.047249209205013	0.0529408958230553
1	1323	26440001	26460000	0.0455090518283919	0.0435146862423931	0.0477482771720934	0.0545463372802434
1	1324	26460001	26480000	0.0452746856253247	0.0455023173793167	0.0477492424744477	0.0549511023797035
1	1325	26480001	26500000	0.0444526730174488	0.0464795448544942	0.0473801430971313	0.0539418683441985
1	1326	26500001	26520000	0.0432146790072685	0.0465872771525239	0.0466761796188568	0.0519271221468896
1	1327	26520001	26540000	0.0417602137399035	0.0460747450225575	0.0456493432667516	0.0494708031985378
1	1328	26540001	26560000	0.0402887873604734	0.0451911792137464	0.0443116252679428	0.0471368509099039
1	1329	26560001	26580000	0.0389999100140976	0.0441858104752425	0.0426750168495575	0.0454892046917488
1	1330	26580001	26600000	0.0380530549946857	0.0432732344340823	0.0407876881825788	0.0449453562490692
1	1331	26600001	26620000	0.0374475481913072	0.0425295062288423	0.0388425252134131	0.0453370064638057
1	1332	26620001	26640000	0.0371426786418212	0.0419960458759841	0.0370685928323227	0.0463494085121347
1	1333	26640001	26660000	0.0370977353840871	0.0417142733919693	0.0356949559295699	0.0476678155702328
1	1334	26660001	26680000	0.0372720074559641	0.0417256087932593	0.0349506793954169	0.0489774808142762
1	1335	26680001	26700000	0.0376052687939919	0.0420501373589168	0.0349865019506864	0.0500149958280213
1	1336	26700001	26720000	0.037959232929431	0.0426226054184092	0.0356398576384437	0.050722305825543
1	1337	26720001	26740000	0.0381760982922222	0.0433564245638048	0.0366698543323142	0.0510926944284958
1	1338	26740001	26760000	0.0380980633123063	0.0441650063871719	0.0378355999059236	0.0511194452585343
1	1339	26760001	26780000	0.0375673264196243	0.0449617624805791	0.0388962022328975	0.0507958419373132
1	1340	26780001	26800000	0.0364260860441168	0.0456601044360945	0.0396107691868615	0.0501151680864872
1	1341	26800001	26820000	0.0346030847399451	0.0461792348604322	0.0397929475097678	0.0490866740218288
1	1342	26820001	26840000	0.0323732415581519	0.0464615204188878	0.0394745394168758	0.0477834768355834
1	1343	26840001	26860000	0.0300980196740003	0.0464551187914024	0.0387418859917712	0.0462946603141142
1	1344	26860001	26880000	0.0281388822627535	0.0461081876579171	0.03768132831804	0.0447093082437849
1	1345	26880001	26900000	0.0268572924996743	0.0453688846983731	0.0363792074792679	0.0431165044109584
1	1346	26900001	26920000	0.0265286296885522	0.0442454715861917	0.0349538330352101	0.0416328626438664
1	1347	26920001	26940000	0.0270839376472813	0.0429866259687146	0.0336513884502982	0.0404851169382134
1	1348	26940001	26960000	0.0283681763222818	0.0419011294867638	0.032750025665133	0.0399275313315717
1	1349	26960001	26980000	0.0302263056599741	0.0412977637811612	0.0325278966203155	0.0402143698615141
1	1350	26980001	27000000	0.0325032856067785	0.0414853104927288	0.0332631532564465	0.0415998965656129
1	1351	27000001	27020000	0.0350243427010261	0.0426581944125381	0.0350978247655133	0.0441849617737764
1	1352	27020001	27040000	0.0375357698486911	0.0445534129326592	0.0376294493450493	0.0474567609852547
1	1353	27040001	27060000	0.0397641265476584	0.0467936065954117	0.0403194424439744	0.0507490759916338
1	1354	27060001	27080000	0.041435972295813	0.0490014159431154	0.0426292195112085	0.0533956885844994
1	1355	27080001	27100000	0.0422778665910397	0.0507994815180897	0.0440201959956715	0.0547303805554373
1	1356	27100001	27120000	0.0421389079946702	0.0519153504385251	0.0441375977236221	0.0543357962986955
1	1357	27120001	27140000	0.0413583513218211	0.0524961961260931	0.0433618920306745	0.05279003061917
1	1358	27140001	27160000	0.0403979904510557	0.0527940985783357	0.0422573566297814	0.0509200409244185
1	1359	27160001	27180000	0.0397196192609374	0.0530611377927951	0.0413882692338957	0.0495527846219991
1	1360	27180001	27200000	0.0397850316300294	0.0535493937670134	0.0413189075559703	0.0495152191194697
1	1361	27200001	27220000	0.0409195039701479	0.0544315902651715	0.0424496799315844	0.0513542372782046
1	1362	27220001	27240000	0.0429022428261206	0.0555630261180053	0.044525517186823	0.0544964737748428
1	1363	27240001	27260000	0.0453759372760279	0.0567196439228897	0.0471274807703973	0.0580884987398399
1	1364	27260001	27280000	0.0479832763979503	0.0576773862771995	0.0498366321310188	0.0612768823036513
1	1365	27280001	27300000	0.0503669492699684	0.0582121957783094	0.0522340327173987	0.0632081945967323
1	1366	27300001	27320000	0.0522149500351019	0.0581683934715474	0.0539714373578119	0.0632765622234997
1	1367	27320001	27340000	0.0533964930961275	0.0576638141940545	0.0549833743987878	0.0618663376842148
1	1368	27340001	27360000	0.0538260979207609	0.0568846712309247	0.0552750655664188	0.0596094299530999
1	1369	27360001	27380000	0.0534182839767179	0.0560171778672521	0.0548517325867979	0.0571377480043776
1	1370	27380001	27400000	0.0520875707317145	0.0552475473881308	0.0537185971860176	0.0550832008122704
1	1371	27400001	27420000	0.0498021502952503	0.0546823413778949	0.0518835104653804	0.053893214367934
1	1372	27420001	27440000	0.0467449053439608	0.0541095146178384	0.0493648410270275	0.0532772827302567
1	1373	27440001	27460000	0.0431523911962654	0.0532373701884953	0.04618358684831	0.05276041697506
1	1374	27460001	27480000	0.0392611631705838	0.0517742111703996	0.0423607459065786	0.0518676281781655
1	1375	27480001	27500000	0.0353077765853353	0.0494283406440853	0.0379173161791843	0.0501239274153947
1	1376	27500001	27520000	0.0315696051237517	0.0460884541256277	0.0330108484367178	0.0472746914352357
1	1377	27520001	27540000	0.0284872959283151	0.0423648168732677	0.0283451046227281	0.0439467596768428
1	1378	27540001	27560000	0.0265423145063191	0.0390480865807867	0.0247603994740033	0.0409873372520363
1	1379	27560001	27580000	0.026216126365058	0.0369289209419669	0.0230970477273321	0.0392436292726371
1	1380	27580001	27600000	0.027990197011826	0.0367979776505903	0.0241953641195032	0.0395628408504658
1	1381	27600001	27620000	0.0320861501212693	0.0391365635577246	0.028520825045138	0.042465441308465
1	1382	27620001	27640000	0.0376862420374419	0.0431885821435801	0.0350395535301901	0.0471649568140651
1	1383	27640001	27660000	0.0437128872717497	0.0478885860456531	0.0423428342584458	0.0525481777458182
1	1384	27660001	27680000	0.0490885003355988	0.0521711279014398	0.0490219519136916	0.0575018944822767
1	1385	27680001	27700000	0.0527354957403952	0.0549707603484362	0.053668191179714	0.0609128974019926
1	1386	27700001	27720000	0.0538807482834637	0.0555307803696656	0.0552633854065184	0.0619818173891667
1	1387	27720001	27740000	0.0529689739058046	0.0543294623302595	0.0543515626089865	0.0611646473505934
1	1388	27740001	27760000	0.0507493488343372	0.0521538249408768	0.0518672994682192	0.0592312206987156
1	1389	27760001	27780000	0.0479710492959802	0.0497908869121756	0.0487451726653167	0.0569513708459761
1	1390	27780001	27800000	0.0453832515176527	0.0480276669548147	0.0459197588813799	0.0550949312048177
1	1391	27800001	27820000	0.043590901191808	0.0474505613263145	0.0441314574719398	0.0542475729275613
1	1392	27820001	27840000	0.0426220218730353	0.0478434764716428	0.0433439584902483	0.0542583181260395
1	1393	27840001	27860000	0.042360406581458	0.0487896963826293	0.0433267746639877	0.0547920266519628
1	1394	27860001	27880000	0.0426898483371993	0.0498725050511034	0.0438494187208403	0.0555135583570419
1	1395	27880001	27900000	0.0434941401603827	0.0506751864688948	0.0446814033884883	0.0560877730929872
1	1396	27900001	27920000	0.0446255945238306	0.0508676969086678	0.0455918640442178	0.0562310575029716
1	1397	27920001	27940000	0.0458106017111622	0.0504666817664245	0.0463484266637298	0.0558659053960169
1	1398	27940001	27960000	0.0467440714586959	0.0495754587190022	0.0467183398723289	0.0549663373726073
1	1399	27960001	27980000	0.04712091350275	0.0482973454432375	0.0464688522953201	0.0535063740332268
1	1400	27980001	28000000	0.046636037579643	0.0467356596159674	0.0453672125580079	0.0514600359783594
1	1401	28000001	28020000	0.0451469188101742	0.0450407211464776	0.0433437643903086	0.0489012911481836
1	1402	28020001	28040000	0.0431612938530677	0.0435508588738482	0.0409812319405832	0.0463038968416551
1	1403	28040001	28060000	0.0413494647515284	0.042651403869608	0.0390254344618045	0.0442415576974237
1	1404	28060001	28080000	0.0403817335487614	0.0427276872052859	0.0382221912069449	0.0432879783541394
1	1405	28080001	28100000	0.0409284022879719	0.0441650399524107	0.0393173214289772	0.0440168634504521
1	1406	28100001	28120000	0.043392017600879	0.0471315621968935	0.0427269524776095	0.0467439614050635
1	1407	28120001	28140000	0.0471041044732592	0.0509264300821749	0.0475484440894929	0.0507531957568823
1	1408	28140001	28160000	0.0511284324794027	0.0546315887660775	0.0525494640980139	0.055070533824869
1	1409	28160001	28180000	0.0545287711936	0.057328983406424	0.0564976803365591	0.0587219429279836
1	1410	28180001	28200000	0.056368890190142	0.0581005591610376	0.0581607606385158	0.0607333903851873
1	1411	28200001	28220000	0.0559964179682485	0.0563620585303578	0.056715852163401	0.0604369559212233
1	1412	28220001	28240000	0.0538944187268575	0.0528644133852921	0.0529780193752551	0.0583891688839669
1	1413	28240001	28260000	0.0508298155898363	0.0486923529393649	0.0481718060642492	0.0554526710270768
1	1414	28260001	28280000	0.0475695316810525	0.0449306064061006	0.0435217560205545	0.0524901041042116
1	1415	28280001	28300000	0.0448804901243735	0.0426639029990237	0.0402524130343419	0.0503641098690298
1	1416	28300001	28320000	0.043320066806474	0.0426369443938809	0.0392171686563999	0.0496935896774535
1	1417	28320001	28340000	0.0426074486652585	0.044234322115308	0.0397848054799856	0.0501224832944594
1	1418	28340001	28360000	0.0422522754014384	0.0465006001501635	0.0409529538589735	0.0510509900872876
1	1419	28360001	28380000	0.0417641867157254	0.0484803424853054	0.0417192441472379	0.0518793094231783
1	1420	28380001	28400000	0.0406528223088313	0.049218113107592	0.0410813066986534	0.0520076406693718
1	1421	28400001	28420000	0.0386025076187669	0.0480588241523005	0.0383765326007165	0.0510174082005862
1	1422	28420001	28440000	0.0359963110327413	0.0455487803483823	0.0343013558754127	0.0492149364214521
1	1423	28440001	28460000	0.033391986675263	0.042534634573208	0.0298919712783495	0.0470877747440777
1	1424	28460001	28480000	0.0313472886708406	0.039863039704148	0.0261845735651345	0.0451234725805714
1	1425	28480001	28500000	0.0304199711439825	0.0383806486185726	0.0242153574913753	0.0438095793430418
1	1426	28500001	28520000	0.0310017862568619	0.0386953966348995	0.0247254855041508	0.0434988422060756
1	1427	28520001	28540000	0.0328204783223118	0.0404603488357347	0.0272759908164248	0.0440047993941733
1	1428	28540001	28560000	0.0354377896908297	0.0430898527447313	0.0311328743326324	0.0450061868943136
1	1429	28560001	28580000	0.0384154627129134	0.0459982558855426	0.0355621369572089	0.0461817406934754
1	1430	28580001	28600000	0.0413152397390603	0.0485999057818216	0.0398297795945892	0.0472101967786375
1	1431	28600001	28620000	0.0436988631197681	0.0503091499572216	0.0432018031492085	0.0477702911367787
1	1432	28620001	28640000	0.0452158884937643	0.0507064824321421	0.0451129760906472	0.047631564316225
1	1433	28640001	28660000	0.045867124652695	0.0500369832139674	0.0456731371490656	0.0469267751106907
1	1434	28660001	28680000	0.0457411936764358	0.0487118788068278	0.045160892619769	0.045879486875237
1	1435	28680001	28700000	0.0449267176448625	0.0471423957148539	0.0438548487980628	0.0447132629649254
1	1436	28700001	28720000	0.0435123186378508	0.0457397604421762	0.0420336119792524	0.0436516667348172
1	1437	28720001	28740000	0.0416228058607034	0.0448173170010971	0.0399693822572038	0.0428757099304822
1	1438	28740001	28760000	0.0395277370204297	0.0442968794366069	0.0379087349200257	0.0423961978595244
1	1439	28760001	28780000	0.0375328569494659	0.0440023793018677	0.0360918390543877	0.0421813842200561
1	1440	28780001	28800000	0.0359439104802484	0.0437577481500416	0.0347588637469589	0.0421995227101896
1	1441	28800001	28820000	0.0350666424452133	0.0433869175342908	0.0341499780844089	0.0424188670280374
1	1442	28820001	28840000	0.0350927318040028	0.0427576910422951	0.0343983428639031	0.0427834215057784
1	1443	28840001	28860000	0.0357575940250821	0.0419133603998044	0.0352090857245915	0.0431401930118594
1	1444	28860001	28880000	0.036682578704122	0.0409410893670863	0.0361803260161203	0.0433119390487934
1	1445	28880001	28900000	0.0374890354367936	0.0399280417044084	0.0369101830881356	0.0431214171190937
1	1446	28900001	28920000	0.0377983138187679	0.0389613811720383	0.0369967762902834	0.0423913847252736
1	1447	28920001	28940000	0.0373411706882798	0.0381273510446464	0.0361751771036969	0.0410327390472705
1	1448	28940001	28960000	0.0362859918538205	0.0375085126545142	0.0347282655354568	0.0393089359747184
1	1449	28960001	28980000	0.0349105703664448	0.037186506848326	0.0330758737241308	0.0375715710746756
1	1450	28980001	29000000	0.0334926992772079	0.0372429744727661	0.0316378338082869	0.0361722399142001
1	1451	29000001	29020000	0.0323101716371648	0.0377595563745188	0.0308339779264926	0.0354625380603503
1	1452	29020001	29040000	0.0315975936120697	0.0387770003383346	0.0309691306075406	0.0356845403367261
1	1453	29040001	29060000	0.0314168238264731	0.0401724819012298	0.031888085941123	0.036642238593095
1	1454	29060001	29080000	0.0317865340196244	0.0417822835382866	0.0333206304071564	0.0380301039357665
1	1455	29080001	29100000	0.0327253959307733	0.0434426877245873	0.0349965504855579	0.03954260747105
1	1456	29100001	29120000	0.0342520812991693	0.0449899769352144	0.0366456326562441	0.0408742203052547
1	1457	29120001	29140000	0.0363172586877146	0.0462673953488349	0.0380271789407121	0.0417769084283561
1	1458	29140001	29160000	0.038599583953921	0.0471460339584544	0.0390185535267791	0.0422326173649937
1	1459	29160001	29180000	0.0407097097789533	0.0475039454606636	0.0395266361438424	0.0422807875234733
1	1460	29180001	29200000	0.0422582888439758	0.0472191825520527	0.0394583065212995	0.0419608593121003
1	1461	29200001	29220000	0.042855973830153	0.0461697979292123	0.0387204443885477	0.0413122731391806
1	1462	29220001	29240000	0.0422569412894558	0.0443305894992284	0.0372881593187091	0.0403946694285557
1	1463	29240001	29260000	0.0407894632570797	0.0420633360111699	0.0354094802598048	0.0393484886662122
1	1464	29260001	29280000	0.0389253356390263	0.0398265614246005	0.0334006660035804	0.0383343713536723
1	1465	29280001	29300000	0.0371363543412973	0.0380787896990847	0.0315779753417816	0.0375129579924587
1	1466	29300001	29320000	0.0358943152698945	0.0372785447941868	0.0302576670661541	0.0370448890840938
1	1467	29320001	29340000	0.0355384272179496	0.0377148884303199	0.0296617026891079	0.0370261043792584
1	1468	29340001	29360000	0.0358775505271147	0.0389990333712929	0.0296348546057094	0.0372937406252663
1	1469	29360001	29380000	0.0365879584261717	0.0405727301417635	0.0299275979316893	0.0376202338185897
1	1470	29380001	29400000	0.0373459241439027	0.0418777292663895	0.0302904077827782	0.0377780199557006
1	1471	29400001	29420000	0.0378277209090897	0.0423557812698286	0.0304737592747068	0.0375395350330713
1	1472	29420001	29440000	0.0378206710470743	0.0416442952084122	0.030331024702353	0.0367760258903927
1	1473	29440001	29460000	0.0375562932694367	0.0401633142651658	0.0301271650771839	0.0357539827402314
1	1474	29460001	29480000	0.0373771553843166	0.0385285401547889	0.0302300385898138	0.0348387066383731
1	1475	29480001	29500000	0.0376258251998536	0.0373556745919803	0.0310075034308571	0.0343954986406031
1	1476	29500001	29520000	0.0386448705241875	0.0372604192914393	0.0328274177909281	0.034789659802707
1	1477	29520001	29540000	0.0406233553312747	0.0386443357713964	0.0358705623246653	0.0362352725196982
1	1478	29540001	29560000	0.0431363282583374	0.0410524247642056	0.0395694075428027	0.0383415445435023
1	1479	29560001	29580000	0.0456053341084146	0.0438155468057525	0.0431693464200987	0.0405664649652725
1	1480	29580001	29600000	0.0474519176845452	0.0462645624319224	0.0459157719313113	0.0423680228761622
1	1481	29600001	29620000	0.048097623789768	0.0477303321786005	0.0470540770511988	0.0432042073673247
1	1482	29620001	29640000	0.0471695730335138	0.0477424193362703	0.046096361682762	0.0426954871485992
1	1483	29640001	29660000	0.0451171892507795	0.0466251982138069	0.043621553441972	0.0411122494045677
1	1484	29660001	29680000	0.042595472082954	0.0449017458746832	0.0404752868730426	0.0388873609384982
1	1485	29680001	29700000	0.0402594211714263	0.0430951393823726	0.037503196520188	0.0364536885536587
1	1486	29700001	29720000	0.0387640361575847	0.0417284558003479	0.0355509169276213	0.0342440990533166
1	1487	29720001	29740000	0.0385784893181877	0.0411837774504321	0.0352231755121445	0.0326115807010046
1	1488	29740001	29760000	0.0394286434714715	0.0412792076878478	0.0361610711809106	0.0315896076013131
1	1489	29760001	29780000	0.0408545340710417	0.0416918551261672	0.0377647957136602	0.0311317753190972
1	1490	29780001	29800000	0.0423961965705039	0.0420988283789628	0.0394345408901343	0.0311916794192118
1	1491	29800001	29820000	0.0435936664234637	0.0421772360598069	0.0405704984900736	0.031722915466512
1	1492	29820001	29840000	0.0441092682551642	0.0417101284227159	0.0407411295966774	0.0326543188675718
1	1493	29840001	29860000	0.0440944833773975	0.0409043222834825	0.0401879725069787	0.0338156843958416
1	1494	29860001	29880000	0.0438230822735931	0.0400725760983433	0.039320834821469	0.0350120466664908
1	1495	29880001	29900000	0.0435688354271804	0.0395276483235352	0.0385495241406398	0.0360484402946888
1	1496	29900001	29920000	0.0436055133215891	0.0395822974152947	0.0382838480649826	0.036729899895605
1	1497	29920001	29940000	0.0441303903962677	0.0404409227353784	0.0388131630658817	0.0369243872706059
1	1498	29940001	29960000	0.0450347569147418	0.0418744872676216	0.0399450210982925	0.036751572965846
1	1499	29960001	29980000	0.0461334070965563	0.0435455949013797	0.0413665229880633	0.0363940547136766
1	1500	29980001	30000000	0.0472411351612558	0.0451168495260078	0.0427647695610423	0.0360344302464493
1	1501	30000001	30020000	0.0481727353283851	0.0462508550308612	0.0438268616430778	0.0358552972965155
1	1502	30020001	30040000	0.0487936597314255	0.0467123394464286	0.0443252826529779	0.0360125031355455
1	1503	30040001	30060000	0.0491719921596038	0.0466745273677325	0.044374046381391	0.0365548931924845
1	1504	30060001	30080000	0.0494264743160836	0.0464127675309291	0.0441725492119254	0.0375045624355964
1	1505	30080001	30100000	0.0496758479040282	0.0462024086721743	0.0439201875281894	0.0388836058331453
1	1506	30100001	30120000	0.0500388546266009	0.0463187995276243	0.0438163577137914	0.0407141183533948
1	1507	30120001	30140000	0.0506009615375025	0.0469555143557944	0.0440184450953815	0.0429531050682969
1	1508	30140001	30160000	0.0513145370925825	0.0479790295046362	0.0445157907717774	0.0452972114645535
1	1509	30160001	30180000	0.0520986750982278	0.0491740468444609	0.0452557247848385	0.047377993132554
1	1510	30180001	30200000	0.0528724693608251	0.0503252682455794	0.0461855771764244	0.0488270056626882
1	1511	30200001	30220000	0.0535550136867614	0.0512173955783027	0.0472526779883945	0.0492758046453456
1	1512	30220001	30240000	0.054083772333353	0.0516959229710888	0.0483913753586535	0.0485068409687625
1	1513	30240001	30260000	0.0544696913616344	0.0518495135849836	0.0494840898092859	0.0469061467125618
1	1514	30260001	30280000	0.0547420872835698	0.0518276228391799	0.0504002599584215	0.0450106492542133
1	1515	30280001	30300000	0.0549302766111234	0.0517797061528705	0.0510093244241902	0.0433572759711867
1	1516	30300001	30320000	0.0550635758562591	0.0518552189452482	0.0511807218247215	0.0424829542409516
1	1517	30320001	30340000	0.0550559103135346	0.0520852599617613	0.0507483419367665	0.0426772517095119
1	1518	30340001	30360000	0.0543596404078808	0.0520275012528803	0.0494038791715601	0.0432402970970087
1	1519	30360001	30380000	0.0523117353468221	0.0511212581953309	0.0468034790989584	0.0432248593921172
1	1520	30380001	30400000	0.0482491643378828	0.048805846165839	0.0426032872888176	0.0416837075835126
1	1521	30400001	30420000	0.0415088965885873	0.0445205805411305	0.0364594493109939	0.0376696106598702
1	1522	30420001	30427671	0.0314279013064599	0.0377047766979312	0.0280281107353432	0.0302353376098651
2	1	1	20000	NA	NA	NA	NA
2	2	20001	40000	NA	NA	NA	NA
2	3	40001	60000	NA	NA	NA	NA
2	4	60001	80000	NA	NA	NA	NA
2	5	80001	100000	NA	NA	NA	NA
2	6	100001	120000	NA	NA	NA	NA
2	7	120001	140000	NA	NA	NA	NA
2	8	140001	160000	NA	NA	NA	NA
2	9	160001	180000	NA	NA	NA	NA
2	10	180001	200000	NA	NA	NA	NA
2	11	200001	220000	NA	NA	NA	NA
2	12	220001	240000	NA	NA	NA	NA
2	13	240001	260000	NA	NA	NA	NA
2	14	260001	280000	NA	NA	NA	NA
2	15	280001	300000	NA	NA	NA	NA
2	16	300001	320000	NA	NA	NA	NA
2	17	320001	340000	NA	NA	NA	NA
2	18	340001	360000	NA	NA	NA	NA
2	19	360001	380000	NA	NA	NA	NA
2	20	380001	400000	NA	NA	NA	NA
2	21	400001	420000	NA	NA	NA	NA
2	22	420001	440000	NA	NA	NA	NA
2	23	440001	460000	NA	NA	NA	NA
2	24	460001	480000	NA	NA	NA	NA
2	25	480001	500000	NA	NA	NA	NA
2	26	500001	520000	NA	NA	NA	NA
2	27	520001	540000	NA	NA	NA	NA
2	28	540001	560000	NA	NA	NA	NA
2	29	560001	580000	NA	NA	NA	NA
2	30	580001	600000	NA	NA	NA	NA
2	31	600001	620000	NA	NA	NA	NA
2	32	620001	640000	NA	NA	NA	NA
2	33	640001	660000	NA	NA	NA	NA
2	34	660001	680000	NA	NA	NA	NA
2	35	680001	700000	NA	NA	NA	NA
2	36	700001	720000	NA	NA	NA	NA
2	37	720001	740000	NA	NA	NA	NA
2	38	740001	760000	NA	NA	NA	NA
2	39	760001	780000	NA	NA	NA	NA
2	40	780001	800000	NA	NA	NA	NA
2	41	800001	820000	NA	NA	NA	NA
2	42	820001	840000	NA	NA	NA	NA
2	43	840001	860000	NA	NA	NA	NA
2	44	860001	880000	NA	NA	NA	NA
2	45	880001	900000	NA	NA	NA	NA
2	46	900001	920000	NA	NA	NA	NA
2	47	920001	940000	NA	NA	NA	NA
2	48	940001	960000	NA	NA	NA	NA
2	49	960001	980000	NA	NA	NA	NA
2	50	980001	1000000	NA	NA	NA	NA
2	51	1000001	1020000	NA	NA	NA	NA
2	52	1020001	1040000	NA	NA	NA	NA
2	53	1040001	1060000	NA	NA	NA	NA
2	54	1060001	1080000	NA	NA	NA	NA
2	55	1080001	1100000	NA	NA	NA	NA
2	56	1100001	1120000	NA	NA	NA	NA
2	57	1120001	1140000	NA	NA	NA	NA
2	58	1140001	1160000	NA	NA	NA	NA
2	59	1160001	1180000	NA	NA	NA	NA
2	60	1180001	1200000	NA	NA	NA	NA
2	61	1200001	1220000	NA	NA	NA	NA
2	62	1220001	1240000	NA	NA	NA	NA
2	63	1240001	1260000	NA	NA	NA	NA
2	64	1260001	1280000	NA	NA	NA	NA
2	65	1280001	1300000	NA	NA	NA	NA
2	66	1300001	1320000	NA	NA	NA	NA
2	67	1320001	1340000	NA	NA	NA	NA
2	68	1340001	1360000	NA	NA	NA	NA
2	69	1360001	1380000	NA	NA	NA	NA
2	70	1380001	1400000	NA	NA	NA	NA
2	71	1400001	1420000	NA	NA	NA	NA
2	72	1420001	1440000	NA	NA	NA	NA
2	73	1440001	1460000	NA	NA	NA	NA
2	74	1460001	1480000	NA	NA	NA	NA
2	75	1480001	1500000	NA	NA	NA	NA
2	76	1500001	1520000	NA	NA	NA	NA
2	77	1520001	1540000	NA	NA	NA	NA
2	78	1540001	1560000	NA	NA	NA	NA
2	79	1560001	1580000	NA	NA	NA	NA
2	80	1580001	1600000	NA	NA	NA	NA
2	81	1600001	1620000	NA	NA	NA	NA
2	82	1620001	1640000	NA	NA	NA	NA
2	83	1640001	1660000	NA	NA	NA	NA
2	84	1660001	1680000	NA	NA	NA	NA
2	85	1680001	1700000	NA	NA	NA	NA
2	86	1700001	1720000	NA	NA	NA	NA
2	87	1720001	1740000	NA	NA	NA	NA
2	88	1740001	1760000	NA	NA	NA	NA
2	89	1760001	1780000	NA	NA	NA	NA
2	90	1780001	1800000	NA	NA	NA	NA
2	91	1800001	1820000	NA	NA	NA	NA
2	92	1820001	1840000	NA	NA	NA	NA
2	93	1840001	1860000	NA	NA	NA	NA
2	94	1860001	1880000	NA	NA	NA	NA
2	95	1880001	1900000	NA	NA	NA	NA
2	96	1900001	1920000	NA	NA	NA	NA
2	97	1920001	1940000	NA	NA	NA	NA
2	98	1940001	1960000	NA	NA	NA	NA
2	99	1960001	1980000	NA	NA	NA	NA
2	100	1980001	2000000	NA	NA	NA	NA
2	101	2000001	2020000	NA	NA	NA	NA
2	102	2020001	2040000	NA	NA	NA	NA
2	103	2040001	2060000	NA	NA	NA	NA
2	104	2060001	2080000	NA	NA	NA	NA
2	105	2080001	2100000	NA	NA	NA	NA
2	106	2100001	2120000	NA	NA	NA	NA
2	107	2120001	2140000	NA	NA	NA	NA
2	108	2140001	2160000	NA	NA	NA	NA
2	109	2160001	2180000	NA	NA	NA	NA
2	110	2180001	2200000	NA	NA	NA	NA
2	111	2200001	2220000	NA	NA	NA	NA
2	112	2220001	2240000	NA	NA	NA	NA
2	113	2240001	2260000	NA	NA	NA	NA
2	114	2260001	2280000	NA	NA	NA	NA
2	115	2280001	2300000	NA	NA	NA	NA
2	116	2300001	2320000	NA	NA	NA	NA
2	117	2320001	2340000	NA	NA	NA	NA
2	118	2340001	2360000	NA	NA	NA	NA
2	119	2360001	2380000	NA	NA	NA	NA
2	120	2380001	2400000	NA	NA	NA	NA
2	121	2400001	2420000	NA	NA	NA	NA
2	122	2420001	2440000	NA	NA	NA	NA
2	123	2440001	2460000	NA	NA	NA	NA
2	124	2460001	2480000	NA	NA	NA	NA
2	125	2480001	2500000	NA	NA	NA	NA
2	126	2500001	2520000	NA	NA	NA	NA
2	127	2520001	2540000	NA	NA	NA	NA
2	128	2540001	2560000	NA	NA	NA	NA
2	129	2560001	2580000	NA	NA	NA	NA
2	130	2580001	2600000	NA	NA	NA	NA
2	131	2600001	2620000	NA	NA	NA	NA
2	132	2620001	2640000	NA	NA	NA	NA
2	133	2640001	2660000	NA	NA	NA	NA
2	134	2660001	2680000	NA	NA	NA	NA
2	135	2680001	2700000	NA	NA	NA	NA
2	136	2700001	2720000	NA	NA	NA	NA
2	137	2720001	2740000	NA	NA	NA	NA
2	138	2740001	2760000	NA	NA	NA	NA
2	139	2760001	2780000	NA	NA	NA	NA
2	140	2780001	2800000	NA	NA	NA	NA
2	141	2800001	2820000	NA	NA	NA	NA
2	142	2820001	2840000	NA	NA	NA	NA
2	143	2840001	2860000	NA	NA	NA	NA
2	144	2860001	2880000	NA	NA	NA	NA
2	145	2880001	2900000	NA	NA	NA	NA
2	146	2900001	2920000	NA	NA	NA	NA
2	147	2920001	2940000	NA	NA	NA	NA
2	148	2940001	2960000	NA	NA	NA	NA
2	149	2960001	2980000	NA	NA	NA	NA
2	150	2980001	3000000	NA	NA	NA	NA
2	151	3000001	3020000	NA	NA	NA	NA
2	152	3020001	3040000	NA	NA	NA	NA
2	153	3040001	3060000	NA	NA	NA	NA
2	154	3060001	3080000	NA	NA	NA	NA
2	155	3080001	3100000	NA	NA	NA	NA
2	156	3100001	3120000	NA	NA	NA	NA
2	157	3120001	3140000	NA	NA	NA	NA
2	158	3140001	3160000	NA	NA	NA	NA
2	159	3160001	3180000	NA	NA	NA	NA
2	160	3180001	3200000	NA	NA	NA	NA
2	161	3200001	3220000	NA	NA	NA	NA
2	162	3220001	3240000	NA	NA	NA	NA
2	163	3240001	3260000	NA	NA	NA	NA
2	164	3260001	3280000	NA	NA	NA	NA
2	165	3280001	3300000	NA	NA	NA	NA
2	166	3300001	3320000	NA	NA	NA	NA
2	167	3320001	3340000	NA	NA	NA	NA
2	168	3340001	3360000	NA	NA	NA	NA
2	169	3360001	3380000	NA	NA	NA	NA
2	170	3380001	3400000	NA	NA	NA	NA
2	171	3400001	3420000	NA	NA	NA	NA
2	172	3420001	3440000	NA	NA	NA	NA
2	173	3440001	3460000	NA	NA	NA	NA
2	174	3460001	3480000	NA	NA	NA	NA
2	175	3480001	3500000	NA	NA	NA	NA
2	176	3500001	3520000	NA	NA	NA	NA
2	177	3520001	3540000	NA	NA	NA	NA
2	178	3540001	3560000	NA	NA	NA	NA
2	179	3560001	3580000	NA	NA	NA	NA
2	180	3580001	3600000	NA	NA	NA	NA
2	181	3600001	3620000	NA	NA	NA	NA
2	182	3620001	3640000	NA	NA	NA	NA
2	183	3640001	3660000	NA	NA	NA	NA
2	184	3660001	3680000	NA	NA	NA	NA
2	185	3680001	3700000	NA	NA	NA	NA
2	186	3700001	3720000	NA	NA	NA	NA
2	187	3720001	3740000	NA	NA	NA	NA
2	188	3740001	3760000	NA	NA	NA	NA
2	189	3760001	3780000	NA	NA	NA	NA
2	190	3780001	3800000	NA	NA	NA	NA
2	191	3800001	3820000	NA	NA	NA	NA
2	192	3820001	3840000	NA	NA	NA	NA
2	193	3840001	3860000	NA	NA	NA	NA
2	194	3860001	3880000	NA	NA	NA	NA
2	195	3880001	3900000	NA	NA	NA	NA
2	196	3900001	3920000	NA	NA	NA	NA
2	197	3920001	3940000	NA	NA	NA	NA
2	198	3940001	3960000	NA	NA	NA	NA
2	199	3960001	3980000	NA	NA	NA	NA
2	200	3980001	4000000	NA	NA	NA	NA
2	201	4000001	4020000	NA	NA	NA	NA
2	202	4020001	4040000	NA	NA	NA	NA
2	203	4040001	4060000	NA	NA	NA	NA
2	204	4060001	4080000	NA	NA	NA	NA
2	205	4080001	4100000	NA	NA	NA	NA
2	206	4100001	4120000	NA	NA	NA	NA
2	207	4120001	4140000	NA	NA	NA	NA
2	208	4140001	4160000	NA	NA	NA	NA
2	209	4160001	4180000	NA	NA	NA	NA
2	210	4180001	4200000	NA	NA	NA	NA
2	211	4200001	4220000	NA	NA	NA	NA
2	212	4220001	4240000	NA	NA	NA	NA
2	213	4240001	4260000	NA	NA	NA	NA
2	214	4260001	4280000	NA	NA	NA	NA
2	215	4280001	4300000	NA	NA	NA	NA
2	216	4300001	4320000	NA	NA	NA	NA
2	217	4320001	4340000	NA	NA	NA	NA
2	218	4340001	4360000	NA	NA	NA	NA
2	219	4360001	4380000	NA	NA	NA	NA
2	220	4380001	4400000	NA	NA	NA	NA
2	221	4400001	4420000	NA	NA	NA	NA
2	222	4420001	4440000	NA	NA	NA	NA
2	223	4440001	4460000	NA	NA	NA	NA
2	224	4460001	4480000	NA	NA	NA	NA
2	225	4480001	4500000	NA	NA	NA	NA
2	226	4500001	4520000	NA	NA	NA	NA
2	227	4520001	4540000	NA	NA	NA	NA
2	228	4540001	4560000	NA	NA	NA	NA
2	229	4560001	4580000	NA	NA	NA	NA
2	230	4580001	4600000	NA	NA	NA	NA
2	231	4600001	4620000	NA	NA	NA	NA
2	232	4620001	4640000	NA	NA	NA	NA
2	233	4640001	4660000	NA	NA	NA	NA
2	234	4660001	4680000	NA	NA	NA	NA
2	235	4680001	4700000	NA	NA	NA	NA
2	236	4700001	4720000	NA	NA	NA	NA
2	237	4720001	4740000	NA	NA	NA	NA
2	238	4740001	4760000	NA	NA	NA	NA
2	239	4760001	4780000	NA	NA	NA	NA
2	240	4780001	4800000	NA	NA	NA	NA
2	241	4800001	4820000	NA	NA	NA	NA
2	242	4820001	4840000	NA	NA	NA	NA
2	243	4840001	4860000	NA	NA	NA	NA
2	244	4860001	4880000	NA	NA	NA	NA
2	245	4880001	4900000	NA	NA	NA	NA
2	246	4900001	4920000	NA	NA	NA	NA
2	247	4920001	4940000	NA	NA	NA	NA
2	248	4940001	4960000	NA	NA	NA	NA
2	249	4960001	4980000	NA	NA	NA	NA
2	250	4980001	5000000	NA	NA	NA	NA
2	251	5000001	5020000	NA	NA	NA	NA
2	252	5020001	5040000	NA	NA	NA	NA
2	253	5040001	5060000	NA	NA	NA	NA
2	254	5060001	5080000	NA	NA	NA	NA
2	255	5080001	5100000	NA	NA	NA	NA
2	256	5100001	5120000	NA	NA	NA	NA
2	257	5120001	5140000	NA	NA	NA	NA
2	258	5140001	5160000	NA	NA	NA	NA
2	259	5160001	5180000	NA	NA	NA	NA
2	260	5180001	5200000	NA	NA	NA	NA
2	261	5200001	5220000	NA	NA	NA	NA
2	262	5220001	5240000	NA	NA	NA	NA
2	263	5240001	5260000	NA	NA	NA	NA
2	264	5260001	5280000	NA	NA	NA	NA
2	265	5280001	5300000	NA	NA	NA	NA
2	266	5300001	5320000	NA	NA	NA	NA
2	267	5320001	5340000	NA	NA	NA	NA
2	268	5340001	5360000	NA	NA	NA	NA
2	269	5360001	5380000	NA	NA	NA	NA
2	270	5380001	5400000	NA	NA	NA	NA
2	271	5400001	5420000	NA	NA	NA	NA
2	272	5420001	5440000	NA	NA	NA	NA
2	273	5440001	5460000	NA	NA	NA	NA
2	274	5460001	5480000	NA	NA	NA	NA
2	275	5480001	5500000	NA	NA	NA	NA
2	276	5500001	5520000	NA	NA	NA	NA
2	277	5520001	5540000	NA	NA	NA	NA
2	278	5540001	5560000	NA	NA	NA	NA
2	279	5560001	5580000	NA	NA	NA	NA
2	280	5580001	5600000	NA	NA	NA	NA
2	281	5600001	5620000	NA	NA	NA	NA
2	282	5620001	5640000	NA	NA	NA	NA
2	283	5640001	5660000	NA	NA	NA	NA
2	284	5660001	5680000	NA	NA	NA	NA
2	285	5680001	5700000	NA	NA	NA	NA
2	286	5700001	5720000	NA	NA	NA	NA
2	287	5720001	5740000	NA	NA	NA	NA
2	288	5740001	5760000	NA	NA	NA	NA
2	289	5760001	5780000	NA	NA	NA	NA
2	290	5780001	5800000	NA	NA	NA	NA
2	291	5800001	5820000	NA	NA	NA	NA
2	292	5820001	5840000	NA	NA	NA	NA
2	293	5840001	5860000	NA	NA	NA	NA
2	294	5860001	5880000	NA	NA	NA	NA
2	295	5880001	5900000	NA	NA	NA	NA
2	296	5900001	5920000	NA	NA	NA	NA
2	297	5920001	5940000	NA	NA	NA	NA
2	298	5940001	5960000	NA	NA	NA	NA
2	299	5960001	5980000	NA	NA	NA	NA
2	300	5980001	6000000	NA	NA	NA	NA
2	301	6000001	6020000	NA	NA	NA	NA
2	302	6020001	6040000	NA	NA	NA	NA
2	303	6040001	6060000	NA	NA	NA	NA
2	304	6060001	6080000	NA	NA	NA	NA
2	305	6080001	6100000	NA	NA	NA	NA
2	306	6100001	6120000	NA	NA	NA	NA
2	307	6120001	6140000	NA	NA	NA	NA
2	308	6140001	6160000	NA	NA	NA	NA
2	309	6160001	6180000	NA	NA	NA	NA
2	310	6180001	6200000	NA	NA	NA	NA
2	311	6200001	6220000	NA	NA	NA	NA
2	312	6220001	6240000	NA	NA	NA	NA
2	313	6240001	6260000	NA	NA	NA	NA
2	314	6260001	6280000	NA	NA	NA	NA
2	315	6280001	6300000	NA	NA	NA	NA
2	316	6300001	6320000	NA	NA	NA	NA
2	317	6320001	6340000	NA	NA	NA	NA
2	318	6340001	6360000	NA	NA	NA	NA
2	319	6360001	6380000	NA	NA	NA	NA
2	320	6380001	6400000	NA	NA	NA	NA
2	321	6400001	6420000	NA	NA	NA	NA
2	322	6420001	6440000	NA	NA	NA	NA
2	323	6440001	6460000	NA	NA	NA	NA
2	324	6460001	6480000	NA	NA	NA	NA
2	325	6480001	6500000	NA	NA	NA	NA
2	326	6500001	6520000	NA	NA	NA	NA
2	327	6520001	6540000	NA	NA	NA	NA
2	328	6540001	6560000	NA	NA	NA	NA
2	329	6560001	6580000	NA	NA	NA	NA
2	330	6580001	6600000	NA	NA	NA	NA
2	331	6600001	6620000	NA	NA	NA	NA
2	332	6620001	6640000	NA	NA	NA	NA
2	333	6640001	6660000	NA	NA	NA	NA
2	334	6660001	6680000	NA	NA	NA	NA
2	335	6680001	6700000	NA	NA	NA	NA
2	336	6700001	6720000	NA	NA	NA	NA
2	337	6720001	6740000	NA	NA	NA	NA
2	338	6740001	6760000	NA	NA	NA	NA
2	339	6760001	6780000	NA	NA	NA	NA
2	340	6780001	6800000	NA	NA	NA	NA
2	341	6800001	6820000	NA	NA	NA	NA
2	342	6820001	6840000	NA	NA	NA	NA
2	343	6840001	6860000	NA	NA	NA	NA
2	344	6860001	6880000	NA	NA	NA	NA
2	345	6880001	6900000	NA	NA	NA	NA
2	346	6900001	6920000	NA	NA	NA	NA
2	347	6920001	6940000	NA	NA	NA	NA
2	348	6940001	6960000	NA	NA	NA	NA
2	349	6960001	6980000	NA	NA	NA	NA
2	350	6980001	7000000	NA	NA	NA	NA
2	351	7000001	7020000	NA	NA	NA	NA
2	352	7020001	7040000	NA	NA	NA	NA
2	353	7040001	7060000	NA	NA	NA	NA
2	354	7060001	7080000	NA	NA	NA	NA
2	355	7080001	7100000	NA	NA	NA	NA
2	356	7100001	7120000	NA	NA	NA	NA
2	357	7120001	7140000	NA	NA	NA	NA
2	358	7140001	7160000	NA	NA	NA	NA
2	359	7160001	7180000	NA	NA	NA	NA
2	360	7180001	7200000	-0.0414115207385052	-0.0549210383933287	-0.0412568478816996	-0.0390008060048913
2	361	7200001	7220000	-0.0279227269501895	-0.0361591114140983	-0.0274371732937092	-0.0259967434154871
2	362	7220001	7240000	-0.0221924724631446	-0.0238698931530695	-0.0207842377119342	-0.0188105931522822
2	363	7240001	7260000	-0.022866121973602	-0.0178939835609811	-0.0203965188122604	-0.0169924306070918
2	364	7260001	7280000	-0.0285890401777934	-0.018071982588572	-0.025372494270574	-0.0200923311717309
2	365	7280001	7300000	-0.0380065917719503	-0.0242444901865811	-0.0348106417627608	-0.0276603702380147
2	366	7300001	7320000	-0.0496507462510047	-0.0357554855800692	-0.0475302481081552	-0.0388840990698974
2	367	7320001	7340000	-0.0615998923046889	-0.0499624650913854	-0.0612338366998859	-0.0515009724198896
2	368	7340001	7360000	-0.0718190234214358	-0.0637263043172005	-0.0733447400745298	-0.0628859209126406
2	369	7360001	7380000	-0.0782731330896779	-0.0739078788541856	-0.0812862907686642	-0.0704138751728001
2	370	7380001	7400000	-0.0789272147978479	-0.0773680642990117	-0.082481821318866	-0.0714597658250176
2	371	7400001	7420000	-0.0724188318645121	-0.0719350118367742	-0.0752197856568866	-0.0642793335769899
2	372	7420001	7440000	-0.0600758269287703	-0.0593059750062663	-0.061249123295175	-0.0506515594686026
2	373	7440001	7460000	-0.043898612459856	-0.0421454829347053	-0.0431838951413543	-0.0332362346227886
2	374	7460001	7480000	-0.0258876009270027	-0.0231180647493089	-0.0236381621030478	-0.0146931501624806
2	375	7480001	7500000	-0.00804320479944362	-0.0048882495772946	-0.00522598508787868	0.00231790278938833
2	376	7500001	7520000	0.00785537665412209	0.0103136611333698	0.00986055444714742	0.0156110192881956
2	377	7520001	7540000	0.020913796967133	0.0219942766517153	0.0211172928474956	0.024895839102559
2	378	7540001	7560000	0.0304589228735622	0.0300944339260229	0.0284620459092488	0.0303558881794066
2	379	7560001	7580000	0.0358176211073826	0.0345549699045733	0.0318126294284896	0.0321746924656664
2	380	7580001	7600000	0.0363167584025673	0.0353167215356474	0.0310868592013009	0.0305357779082664
2	381	7600001	7620000	0.0316634325802395	0.032526729542755	0.0264378490441184	0.0257762794933356
2	382	7620001	7640000	0.023085665810123	0.0271568497503224	0.0189599048547887	0.0188477683638069
2	383	7640001	7660000	0.0121917113490924	0.0203851417580049	0.00998263055151165	0.0108554247018142
2	384	7660001	7680000	0.000589822454021571	0.0133896651654577	0.000835630052486825	0.00290442868949164
2	385	7680001	7700000	-0.0101117476182151	0.0073484795723362	-0.00715149272408615	-0.00390003949102703
2	386	7700001	7720000	-0.0185774625395245	0.00318060207098796	-0.0129325599805554	-0.00870815603058532
2	387	7720001	7740000	-0.0245626536969377	0.000768879724529975	-0.0165950984014608	-0.0116915226119371
2	388	7740001	7760000	-0.0280953694062667	-0.000262882911228413	-0.0185100607918898	-0.0132770972908136
2	389	7760001	7780000	-0.0292036579833236	-0.000290881280477889	-0.01904839995693	-0.0138918381229464
2	390	7780001	7800000	-0.0279155677439206	0.000308689172590876	-0.018581068701669	-0.0139627031640666
2	391	7800001	7820000	-0.0244513671383852	0.00116635791658503	-0.0175108681945277	-0.0138854628141117
2	392	7820001	7840000	-0.0198002051551069	0.00193955407130302	-0.0163679930572603	-0.0139311368498428
2	393	7840001	7860000	-0.0151434509169908	0.00229243166934111	-0.0157144862749545	-0.0143395573922268
2	394	7860001	7880000	-0.0116624735469418	0.00188914474329557	-0.0161123908326977	-0.0153505565622311
2	395	7880001	7900000	-0.010538642167865	0.000393847325762671	-0.0181237497155775	-0.0172039664808225
2	396	7900001	7920000	-0.0125383251819948	-0.00236727134891507	-0.0220322253067691	-0.0199779926850113
2	397	7920001	7940000	-0.0167678881088843	-0.00591988123941025	-0.0270079575817977	-0.0231043343759803
2	398	7940001	7960000	-0.0219186957474158	-0.00962761710264915	-0.0319427059142764	-0.0258530641709553
2	399	7960001	7980000	-0.0266821128964718	-0.0128541136955581	-0.0357282296778181	-0.0274942546871622
2	400	7980001	8000000	-0.0297495043549348	-0.0149630057750635	-0.0372562882460357	-0.0272979785418269
2	401	8000001	8020000	-0.030113758709644	-0.0154601557926682	-0.0357310918072816	-0.0247991021051427
2	402	8020001	8040000	-0.027973859699266	-0.0144203369781814	-0.0316066538088666	-0.0205916667591721
2	403	8040001	8060000	-0.023830314850424	-0.012060550255989	-0.0256494385128404	-0.0155345076389454
2	404	8060001	8080000	-0.0181836316897413	-0.00859779655047676	-0.0186259101812534	-0.0104864598794925
2	405	8080001	8100000	-0.0115343177438414	-0.00424907678603062	-0.0113025330761555	-0.0063063586158435
2	406	8100001	8120000	-0.00454218938779766	0.000574873472017817	-0.00450417118853998	-0.00375646914333711
2	407	8120001	8140000	0.00149570160951495	0.00468838009455338	0.000710712574826507	-0.00321277739854653
2	408	8140001	8160000	0.00512299463077132	0.00671203431151505	0.00322525557823416	-0.00495469947835356
2	409	8160001	8180000	0.00488332905864638	0.00526642735284186	0.00192259518597321	-0.00926165147964005
2	410	8180001	8200000	-0.000679655724185037	-0.00102784955152723	-0.00431413123766619	-0.0164130494992878
2	411	8200001	8220000	-0.0123319580074357	-0.0128360071920432	-0.0159830881331647	-0.026326613668971
2	412	8220001	8240000	-0.0280781267703687	-0.0279664644407168	-0.0311076471600863	-0.0374732802595332
2	413	8240001	8260000	-0.0452323486646354	-0.0435134421899492	-0.0470924817827662	-0.0479622895766103
2	414	8260001	8280000	-0.0611088103418864	-0.0565711613321411	-0.0613422654655392	-0.0559028819258382
2	415	8280001	8300000	-0.0730216984537727	-0.0642338427596933	-0.0712616716727403	-0.0594042976128527
2	416	8300001	8320000	-0.0788563512897375	-0.0643850677973043	-0.0748705327963728	-0.0571452446309373
2	417	8320001	8340000	-0.0787827136903917	-0.0580658594988616	-0.0726493169391133	-0.0500823017239646
2	418	8340001	8360000	-0.0735418821341386	-0.0471066013505506	-0.0656936511313069	-0.0397415153234548
2	419	8360001	8380000	-0.0638749530993813	-0.0333376768385561	-0.0550991624032985	-0.027648931860928
2	420	8380001	8400000	-0.050523023064523	-0.0185894694490633	-0.041961477785433	-0.0153305977679043
2	421	8400001	8420000	-0.0344675272939268	-0.0045015916302595	-0.0274370272532094	-0.00411646998590327
2	422	8420001	8440000	-0.0176512561957959	0.0080494283216604	-0.0129254525627427	0.00544785250355861
2	423	8440001	8460000	-0.00225733896429295	0.0183778331484996	0.00011280158469854	0.0130128602089656
2	424	8460001	8480000	0.00953109520641893	0.0257978655920611	0.0102172904878453	0.0182290436388019
2	425	8480001	8500000	0.0155309171221767	0.029623768394148	0.0159275694454289	0.0207468933015516
2	426	8500001	8520000	0.014343734540241	0.0294891111268901	0.0162872912946698	0.0203973881621404
2	427	8520001	8540000	0.00771010302356589	0.0263047706837246	0.0123564990267461	0.0177334610112597
2	428	8540001	8560000	-0.00184468491347105	0.0213009507884154	0.00569933317132521	0.0134885330960428
2	429	8560001	8580000	-0.0117953367564924	0.0157078551647264	-0.00212006574192557	0.00839602566362236
2	430	8580001	8600000	-0.0196165599911205	0.0107556875364216	-0.0095375571833388	0.00318935996113156
2	431	8600001	8620000	-0.0233140222963012	0.00747348399731087	-0.0151754143011272	-0.00142240147716842
2	432	8620001	8640000	-0.0230172321242735	0.00608561012138846	-0.018401564955024	-0.00482763096850351
2	433	8640001	8660000	-0.0193866581205999	0.00661526385269444	-0.0187703506826427	-0.00643905954297151
2	434	8660001	8680000	-0.0130827689308428	0.00908564313526898	-0.0158361130215966	-0.00566941823067012
2	435	8680001	8700000	-0.00476603320056472	0.0135199459131522	-0.00915319350949914	-0.00193143806169712
2	436	8700001	8720000	0.0048301368660406	0.0197163516126797	0.00127604454816278	0.00496094895879474
2	437	8720001	8740000	0.0146805548302533	0.0265729655893693	0.0136571507744081	0.0135890069254324
2	438	8740001	8760000	0.0236870906947221	0.0327628746810338	0.0257476530243823	0.0221327989577876
2	439	8760001	8780000	0.0307516144620958	0.0369591657254865	0.0353050791532309	0.0287723881754324
2	440	8780001	8800000	0.0347759961350231	0.0378349255605405	0.0400869570160991	0.0316878376979385
2	441	8800001	8820000	0.0351129387431097	0.0346278483407607	0.0386777968413144	0.0297336829304496
2	442	8820001	8840000	0.0329184774237892	0.0288340574877194	0.0329700383499303	0.024462348420396
2	443	8840001	8860000	0.0297994803414522	0.022514283739741	0.0256831036361825	0.0181007310007799
2	444	8860001	8880000	0.0273628156604892	0.0177292578351495	0.0195364147943064	0.0128757275046032
2	445	8880001	8900000	0.0272153515452906	0.0165397105122692	0.0172493939185375	0.011014234764868
2	446	8900001	8920000	0.0304844999624529	0.0203546711971161	0.020727954504364	0.0140921424007522
2	447	8920001	8940000	0.0363798480873951	0.0279763640664733	0.0286239756522842	0.0210813111761359
2	448	8940001	8960000	0.0436315268977424	0.037555311984816	0.0387758278640495	0.0303025946410754
2	449	8960001	8980000	0.0509696673711194	0.0472420378166188	0.0490218816414107	0.0400768463456264
2	450	8980001	9000000	0.0571244004851513	0.0551870644263567	0.0572005074861189	0.048724919839845
2	451	9000001	9020000	0.0610873989108128	0.0599619974883882	0.0616805455328502	0.0548754753210371
2	452	9020001	9040000	0.0628965020924784	0.0618227739166043	0.06295271444798	0.0583883995755073
2	453	9040001	9060000	0.0628510911678724	0.0614464134347795	0.0620382025308086	0.0594313860368104
2	454	9060001	9080000	0.061250547274719	0.0595099357666882	0.0599581980806365	0.0581721281385008
2	455	9080001	9100000	0.0583942515507427	0.056690360636105	0.0577338893967639	0.0547783193141334
2	456	9100001	9120000	0.0544949362690076	0.0535383077335686	0.0560708495030674	0.0495426832737171
2	457	9120001	9140000	0.0494187382439382	0.0500987966166744	0.054412190321727	0.0432580648330782
2	458	9140001	9160000	0.0429451454252989	0.0462904468097824	0.0518854084994993	0.0368423390844979
2	459	9160001	9180000	0.0348536457628541	0.0420318778372522	0.0476180006831402	0.0312133811202568
2	460	9180001	9200000	0.0249237272063683	0.0372417092234439	0.0407374635194064	0.0272890660326361
2	461	9200001	9220000	0.01313563661717	0.0318415675262558	0.0307382732549994	0.0256144220417287
2	462	9220001	9240000	0.000272656502843407	0.0257651074377408	0.0185828245364017	0.0252430898788768
2	463	9240001	9260000	-0.0126811717174622	0.0189489906834911	0.00560049161004215	0.0248558634032348
2	464	9260001	9280000	-0.0247418066245986	0.0113298789890983	-0.00687935127765146	0.0231335364739572
2	465	9280001	9300000	-0.034925206799417	0.00284443408015396	-0.0175273298802511	0.0187569029501982
2	466	9300001	9320000	-0.0423445754067968	-0.00634015299623491	-0.0252093064777319	0.0109704876112432
2	467	9320001	9340000	-0.0465020939477306	-0.0151345739069026	-0.0295720894556848	0.00127373891689942
2	468	9340001	9360000	-0.046997188507239	-0.0222189909971687	-0.0304577237261045	-0.00827016375289498
2	469	9360001	9380000	-0.0434292851703426	-0.0262735666123522	-0.0277082542009853	-0.0155980410182015
2	470	9380001	9400000	-0.0353978100220623	-0.0259784630977726	-0.0211657257923219	-0.0186467134990822
2	471	9400001	9420000	-0.0229400905703233	-0.0205799715913164	-0.0110158657269387	-0.0160592188480209
2	472	9420001	9440000	-0.00784506001467109	-0.0115888984011398	0.00118086950901899	-0.00930346284718997
2	473	9440001	9460000	0.0076604470224445	-0.00108217862796596	0.0135203411145761	-0.000553568311183858
2	474	9460001	9480000	0.0213495959185737	0.00886325262748203	0.0240984102887576	0.00801634194540323
2	475	9480001	9500000	0.0309955520512662	0.0161704602644806	0.0310109382305881	0.0142321451079766
2	476	9500001	9520000	0.0349859563860412	0.0193188382804762	0.0328986596126416	0.0164957375143879
[truncated: 3,961 more rows]
