# Supplementary material for: The plant nuclear lamina disassembles to regulate genome folding in stress conditions
Source: Nat Plants. 2023 Jul 3;9(7):1081–93. doi: 10.1038/s41477-023-01457-2 (PMC10356608; doi:10.1038/s41477-023-01457-2)
Supplement: Supplementary file 7 — Statistical source data for supplementary figures. [file 41477_2023_1457_MOESM7_ESM.xlsx]

## Sheet: Supplementary Fig. 2b
col-0 mock	col-0 heat	crwn1 mock	crwn1 heat
53.154	66.631	49	53.006
73.121	70.715	56	47.352
68.284	65.126	41	42.748
76.775	58.571	47	35.173
52.294	54.917	44	42.097
71.911	57.496	41	38.648
63.804	75.873	42	45.833
55.702	53.52	23	38.98
59.868	54.104	32	34.953
58.029	56.418	49	43.087
60.27	54.091	47	50.792
58.776	56.18	51	46.02
59.293	66.623	37	41.215
57.943	69.722	46	45.841
56.018	56.007	45	47.067
65.951	63.684	34	42.971
61.065	63.22	34	38.217
67.618	66.865	41	44.973
61.319	63.93	64	46.702
63.24	75.329	44	47.459
67.878	60.731	57	36.852
70.178	67.334	51	37.955
58.045	55.435	31	34.156
56.592	53.985	38	35.836
56.195	58.712	26	31.763
70.122	61.291	41	48.235
56.829	64.809	34	37.219
55.693	70.156	45	42.191
55.164	67.839	32	45.925
69.43	54.976	37	40.954
62.529	54.831	54	32.497
49.071	63.644	52	30.619
67.473	57.713	51	47.853
59.039	56.629	36	41.6724
53.619	58.057	42.7059
59.198	62.763
67.061	58.665
57.462	62.683
56.474	49.954
67.035	50.316
61.598	57.607
64.564	70.545
61.937	62.669
61.5726	68.839
	61.3456

## Sheet: Supplementary Fig. 3c
WT	crwn4	pCRWN4_2HA_3	pCRWN4_2HA_20
53	35	50	38
56	33	44	31
47	36	49	46
70	40	62	48
54	40	55	48
56	33	54	47
72	35	47	34
58	32	46	43
54	32	59	52
56	36	47	48
55	38	52	53
56	33	61	44
66	35	45	53
63	40	55	63
71	38	53	56
48	36	54	60
65	45	61	57
57	38	71	56
65	41	46	43
54	32	49	53
60	41	46	58
63	51	39	68
52	49	56	58
62	50	56	66
61	57	42	64
63	67	45	64
68	42	72	44
66	45	69	43
51	42	68	57
54	35	31
53	52	48
51	52
	38
