# Supplementary material for: The plant nuclear lamina disassembles to regulate genome folding in stress conditions
Source: Nat Plants. 2023 Jul 3;9(7):1081–93. doi: 10.1038/s41477-023-01457-2 (PMC10356608; doi:10.1038/s41477-023-01457-2)
Supplement: Source Data Fig. 1 — Statistical source data. [file 41477_2023_1457_MOESM8_ESM.xlsx]

## Sheet: Fig. 1c
	Pos (green)	Neg (red)	chr	treatment
Col_0_chr1_mock	0.168	0.577	chr1	mock
Col_0_chr1_mock	0.226	0.362	chr1	mock
Col_0_chr1_mock	0.274	0.45	chr1	mock
Col_0_chr1_mock	0.226	0.362	chr1	mock
Col_0_chr1_mock	0.192	0.592	chr1	mock
Col_0_chr1_mock	0.441	0.852	chr1	mock
Col_0_chr1_mock	0.36	0.506	chr1	mock
Col_0_chr1_mock	0.61	0.636	chr1	mock
Col_0_chr1_mock	0.36	0.823	chr1	mock
Col_0_chr1_mock	0.182	0.608	chr1	mock
Col_0_chr1_mock	0.437	0.612	chr1	mock
Col_0_chr1_mock	0.45	0.633	chr1	mock
Col_0_chr1_mock	0.435	0.65	chr1	mock
Col_0_chr1_mock	0.452	0.304	chr1	mock
Col_0_chr1_mock	0.446	0.605	chr1	mock
Col_0_chr1_mock	0.417	0.601	chr1	mock
Col_0_chr1_mock	0.354	0.582	chr1	mock
Col_0_chr1_mock	0.445	0.588	chr1	mock
Col_0_chr1_mock	0.433	0.578	chr1	mock
Col_0_chr1_mock	0.466	0.587	chr1	mock
Col_0_chr1_mock	0.37	0.324	chr1	mock
Col_0_chr1_mock	0.342	0.459	chr1	mock
Col_0_chr1_mock	0.255	0.496	chr1	mock
Col_0_chr1_mock	0.289	0.513	chr1	mock
Col_0_chr1_mock	0.257	0.456	chr1	mock
Col_0_chr1_mock	0.241	0.498	chr1	mock
Col_0_chr1_mock	0.253	0.711	chr1	mock
Col_0_chr1_mock	0.15	0.503	chr1	mock
Col_0_chr1_mock	0.236	0.484	chr1	mock
Col_0_chr1_mock	0.262	0.502	chr1	mock
Col_0_chr1_mock	0.233	0.531	chr1	mock
Col_0_chr1_mock	0.229	0.489	chr1	mock
Col_0_chr1_mock	0.249	0.414	chr1	mock
Col_0_chr1_mock	0.85	0.544	chr1	mock
Col_0_chr1_mock	0.322	0.86	chr1	mock
Col_0_chr1_mock	0.557	0.747	chr1	mock
Col_0_chr1_mock	0.571	0.708	chr1	mock
Col_0_chr1_mock	0.539	0.695	chr1	mock
Col_0_chr1_mock	0.57	0.708	chr1	mock
Col_0_chr1_mock	0.567	0.761	chr1	mock
Col_0_chr1_mock	0.598	0.82	chr1	mock
Col_0_chr1_mock	0.552	0.721	chr1	mock
Col_0_chr1_mock	0.586	0.709	chr1	mock
Col_0_chr1_mock	0.497	0.71	chr1	mock
Col_0_chr1_mock	0.55	0.704	chr1	mock
Col_0_chr1_mock	0.593	0.802	chr1	mock
Col_0_chr1_mock	0.351	0.714	chr1	mock
Col_0_chr1_mock	0.538	0.698	chr1	mock
Col_0_chr1_mock	0.558	0.694	chr1	mock
Col_0_chr1_mock	0.573	0.851	chr1	mock
Col_0_chr1_mock	0.606	0.942	chr1	mock
Col_0_chr1_mock	0.57	0.737	chr1	mock
Col_0_chr1_mock	0.541	0.803	chr1	mock
Col_0_chr3_mock	0.659	1.025	chr3	mock
Col_0_chr3_mock	0.679	0.758	chr3	mock
Col_0_chr3_mock	0.559	0.7	chr3	mock
Col_0_chr3_mock	0.654	0.772	chr3	mock
Col_0_chr3_mock	0.531	0.594	chr3	mock
Col_0_chr3_mock	0.266	0.211	chr3	mock
Col_0_chr3_mock	0.119	0.233	chr3	mock
Col_0_chr3_mock	0.264	0.397	chr3	mock
Col_0_chr3_mock	0.272	0.408	chr3	mock
Col_0_chr3_mock	0.313	0.72	chr3	mock
Col_0_chr3_mock	0.221	0.422	chr3	mock
Col_0_chr3_mock	0.295	0.569	chr3	mock
Col_0_chr3_mock	0.272	0.208	chr3	mock
Col_0_chr3_mock	0.591	0.773	chr3	mock
Col_0_chr3_mock	0.601	0.859	chr3	mock
Col_0_chr3_mock	0.558	0.735	chr3	mock
Col_0_chr3_mock	0.607	0.762	chr3	mock
Col_0_chr3_mock	0.567	0.713	chr3	mock
Col_0_chr3_mock	0.572	0.739	chr3	mock
Col_0_chr3_mock	0.547	0.703	chr3	mock
Col_0_chr3_mock	0.553	0.701	chr3	mock
Col_0_chr3_mock	0.589	0.747	chr3	mock
Col_0_chr3_mock	0.571	0.686	chr3	mock
Col_0_chr3_mock	0.549	0.697	chr3	mock
Col_0_chr3_mock	0.403	0.562	chr3	mock
Col_0_chr3_mock	0.394	0.564	chr3	mock
Col_0_chr3_mock	0.41	0.57	chr3	mock
Col_0_chr3_mock	0.39	0.567	chr3	mock
Col_0_chr3_mock	0.364	0.561	chr3	mock
Col_0_chr3_mock	0.394	0.554	chr3	mock
Col_0_chr3_mock	0.386	0.556	chr3	mock
Col_0_chr3_mock	0.374	0.548	chr3	mock
Col_0_chr3_mock	0.385	0.567	chr3	mock
Col_0_chr3_mock	0.386	0.451	chr3	mock
Col_0_chr3_mock	0.394	0.573	chr3	mock
Col_0_chr3_mock	0.394	0.354	chr3	mock
Col_0_chr3_mock	0.403	0.674	chr3	mock
Col_0_chr3_mock	0.466	0.684	chr3	mock
Col_0_chr3_mock	0.441	0.649	chr3	mock
Col_0_chr3_mock	0.439	0.606	chr3	mock
Col_0_chr3_mock	0.452	0.619	chr3	mock
Col_0_chr3_mock	0.387	0.674	chr3	mock
Col_0_chr3_mock	0.658	0.736	chr3	mock
Col_0_chr3_mock	0.254	0.391	chr3	mock
Col_0_chr3_mock	0.398	0.477	chr3	mock
Col_0_chr3_mock	0.696	0.736	chr3	mock
Col_0_chr3_mock	0.245	1.226	chr3	mock
Col_0_chr3_mock	0.254	0.444	chr3	mock
Col_0_chr3_mock	0.151	0.243	chr3	mock
Col_0_chr3_mock	0.18	0.819	chr3	mock
Col_0_chr3_mock	0.408	0.041	chr3	mock
Col_0_chr3_mock	0.416	0.558	chr3	mock
Col_0_chr1_37C	0.552	0.4576	chr1	heat
Col_0_chr1_37C	0.658	0.42042	chr1	heat
Col_0_chr1_37C	0.502	0.45188	chr1	heat
Col_0_chr1_37C	0.47	0.69355	chr1	heat
Col_0_chr1_37C	0.552	0.65351	chr1	heat
Col_0_chr1_37C	0.446	0.4092	chr1	heat
Col_0_chr1_37C	0.305	0.4587	chr1	heat
Col_0_chr1_37C	0.484	0.4444	chr1	heat
Col_0_chr1_37C	0.566	0.58058	chr1	heat
Col_0_chr1_37C	0.456	0.54483	chr1	heat
Col_0_chr1_37C	0.451	0.71643	chr1	heat
Col_0_chr1_37C	0.467	0.46618	chr1	heat
Col_0_chr1_37C	0.455	0.56628	chr1	heat
Col_0_chr1_37C	0.46	0.356	chr1	heat
Col_0_chr1_37C	0.467	0.418	chr1	heat
Col_0_chr1_37C	0.463	0.274	chr1	heat
Col_0_chr1_37C	0.736	0.322	chr1	heat
Col_0_chr1_37C	0.459	0.724	chr1	heat
Col_0_chr1_37C	0.472	0.508	chr1	heat
Col_0_chr1_37C	0.457	0.549	chr1	heat
Col_0_chr1_37C	0.462	0.44	chr1	heat
Col_0_chr1_37C	0.478	0.747	chr1	heat
Col_0_chr1_37C	0.594	0.4994	chr1	heat
Col_0_chr1_37C	0.616	0.6985	chr1	heat
Col_0_chr1_37C	0.624	0.5093	chr1	heat
Col_0_chr1_37C	0.643	0.3245	chr1	heat
Col_0_chr1_37C	0.5313	0.308	chr1	heat
Col_0_chr1_37C	0.5497	0.3399	chr1	heat
Col_0_chr1_37C	0.6831	0.5137	chr1	heat
Col_0_chr1_37C	0.7084	0.6006	chr1	heat
Col_0_chr1_37C	0.7176	0.484	chr1	heat
Col_0_chr1_37C	0.73945	0.5082	chr1	heat
Col_0_chr1_37C	0.7406	0.5192	chr1	heat
Col_0_chr1_37C	0.73715	0.2717	chr1	heat
Col_0_chr1_37C	0.7314	0.6688	chr1	heat
Col_0_chr1_37C	0.5428	0.7425	chr1	heat
Col_0_chr1_37C	0.50945	0.6644	chr1	heat
Col_0_chr1_37C	0.5635	0.7194	chr1	heat
Col_0_chr1_37C	0.5221	0.7348	chr1	heat
Col_0_chr1_37C	0.55775	0.6908	chr1	heat
Col_0_chr1_37C	0.622	0.3751	chr1	heat
Col_0_chr1_37C	0.612	0.3443	chr1	heat
Col_0_chr1_37C	0.62	0.5324	chr1	heat
Col_0_chr1_37C	0.446	0.7249	chr1	heat
Col_0_chr1_37C	0.467	0.5192	chr1	heat
Col_0_chr1_37C	0.483	0.4972	chr1	heat
Col_0_chr1_37C	0.353	0.7183	chr1	heat
Col_0_chr1_37C	0.342	0.4972	chr1	heat
Col_0_chr1_37C	0.36	0.3245	chr1	heat
Col_0_chr1_37C	0.297	0.3883	chr1	heat
Col_0_chr3_37C	0.351	0.78975	chr3	heat
Col_0_chr3_37C	0.381	0.85725	chr3	heat
Col_0_chr3_37C	0.336	0.756	chr3	heat
Col_0_chr3_37C	0.697	0.78975	chr3	heat
Col_0_chr3_37C	0.597	1.1165	chr3	heat
Col_0_chr3_37C	0.686	0.72325	chr3	heat
Col_0_chr3_37C	0.699	0.9815	chr3	heat
Col_0_chr3_37C	0.592	1.01525	chr3	heat
Col_0_chr3_37C	0.822	1.085	chr3	heat
Col_0_chr3_37C	0.587	0.6215	chr3	heat
Col_0_chr3_37C	0.703	0.63725	chr3	heat
Col_0_chr3_37C	0.689	0.76425	chr3	heat
Col_0_chr3_37C	0.807	0.7395	chr3	heat
Col_0_chr3_37C	0.788	0.8305	chr3	heat
Col_0_chr3_37C	0.998	0.74345	chr3	heat
Col_0_chr3_37C	0.6817	0.7825	chr3	heat
Col_0_chr3_37C	0.4301	0.67725	chr3	heat
Col_0_chr3_37C	0.4334	0.7515	chr3	heat
Col_0_chr3_37C	0.986	0.9005	chr3	heat
Col_0_chr3_37C	0.798	0.923	chr3	heat
Col_0_chr3_37C	0.783	0.9095	chr3	heat
Col_0_chr3_37C	0.683	0.90275	chr3	heat
Col_0_chr3_37C	0.799	0.92525	chr3	heat
Col_0_chr3_37C	0.704	1.07375	chr3	heat
Col_0_chr3_37C	0.698	0.4035	chr3	heat
Col_0_chr3_37C	0.682	0.662	chr3	heat
Col_0_chr3_37C	0.801	0.61025	chr3	heat
Col_0_chr3_37C	0.631	0.221	chr3	heat
Col_0_chr3_37C	0.725	0.3799	chr3	heat
Col_0_chr3_37C	0.657	0.615	chr3	heat
Col_0_chr3_37C	0.681	0.592	chr3	heat
Col_0_chr3_37C	0.67	0.218	chr3	heat
Col_0_chr3_37C	0.669	0.59	chr3	heat
Col_0_chr3_37C	0.652	0.7678	chr3	heat
Col_0_chr3_37C	0.672	0.593	chr3	heat
Col_0_chr3_37C	0.621	0.596	chr3	heat
Col_0_chr3_37C	0.633	0.599	chr3	heat
Col_0_chr3_37C	0.627	0.607	chr3	heat
Col_0_chr3_37C	0.623	0.619	chr3	heat
Col_0_chr3_37C	0.625	0.601	chr3	heat
Col_0_chr3_37C	0.668	0.594	chr3	heat
Col_0_chr3_37C	0.598	0.679	chr3	heat
Col_0_chr3_37C	0.642	0.624	chr3	heat
Col_0_chr3_37C	0.433	0.612	chr3	heat
Col_0_chr3_37C	0.457	0.211	chr3	heat
Col_0_chr3_37C	0.444	0.611	chr3	heat
Col_0_chr3_37C	0.438	0.6591	chr3	heat
Col_0_chr3_37C	0.45	0.619	chr3	heat

## Sheet: Fig. 1e
treatment	Ctr	PLAD1	PLAD2
Mock	1.00102	11.9387	4.78906
Mock	0.810635	15.2435	8.54627
Mock	0.916598	21.9817	7.57545
Heat	1.60043	24.3716	19.8492
Heat	0.883672	12.4071	8.16737
Heat	2.48448	30.7675	19.7982
