# Supplementary material for: The plant nuclear lamina disassembles to regulate genome folding in stress conditions
Source: Nat Plants. 2023 Jul 3;9(7):1081–93. doi: 10.1038/s41477-023-01457-2 (PMC10356608; doi:10.1038/s41477-023-01457-2)
Supplement: Source Data Fig. 4 — Statistical source data. [file 41477_2023_1457_MOESM10_ESM.xlsx]

## Sheet: Fig. 4b
gene	chr	from	to	strand	Exp_M	Exp_H	enrich_C1_M	enrich_C1_H	enrich_C4_M	enrich_C4_H
AT1G01010	Chr1	3631	5900	+	1624	3968	0	0	0	0
AT1G01020	Chr1	6788	9131	-	3842	45179	0	0	0	0
AT1G01030	Chr1	11649	13715	-	0.7672	1128	0	0	0	0
AT1G01040	Chr1	23121	31228	+	4891	25477	0	0	0	0
AT1G01050	Chr1	31170	33172	-	55.2	37.36	0	0	0	0
AT1G01060	Chr1	33365	37872	-	0.255	0.8814	0	0	0	0
AT1G01070	Chr1	38444	41018	-	2779	3304	0	0	0	0
AT1G01080	Chr1	44970	47060	-	54.14	34.84	0	0	0	0
AT1G01090	Chr1	47234	49305	-	96.06	49.48	0	0	0	0
AT1G01100	Chr1	49909	51211	-	280.3	269.5	0	0	0	0
AT1G01110	Chr1	51953	54738	+	1747	1665	0	0	0	0
AT1G01120	Chr1	57164	59216	-	16.89	2479	0	0	0	0
AT1G01130	Chr1	61905	63812	-	3396	1403	0	0	0	0
AT1G01140	Chr1	64166	67775	-	14.43	19.86	0	0	0	0
AT1G01150	Chr1	69911	72139	-	0.03214	0	0	0	0	0
AT1G01160	Chr1	72339	74097	+	21.38	45.4	0	0	0	0
AT1G01170	Chr1	73931	74738	-	69.14	82.6	0	0	0	0
AT1G01180	Chr1	75390	76846	+	2875	2008	0	0	0	0
AT1G01190	Chr1	82984	84947	-	1438	0.1157	0	0	0	0
AT1G01200	Chr1	86486	88410	-	0.8572	0.199	0	0	0	0
AT1G01210	Chr1	88622	90503	+	12359	41.11	0	0	0	0
AT1G01220	Chr1	91342	95682	+	2028-08-01	2023-12-15	0	0	0	0
AT1G01225	Chr1	95935	97408	+	45109	1543	0	0	0	0
AT1G01230	Chr1	97412	99241	+	15.25	4817	0	0	0	0
AT1G01240	Chr1	99865	101988	+	7403	3571	0	0	0	0
AT1G01250	Chr1	104440	105331	-	2388	12785	0	0	0	0
AT1G01260	Chr1	108946	111700	+	3804	41671	0	0	0	0
AT1G01280	Chr1	112263	113948	+	0	0.01568	0	0	0	0
AT1G01290	Chr1	114202	116408	+	3622	4457	0	0	0	0
AT1G01300	Chr1	116784	118846	+	28.92	33.86	0	0	0	0
AT1G01305	Chr1	119381	119998	+	0	0	0	0	0	0
AT1G01310	Chr1	120154	121131	+	0.0312	0.7474	0	0	0	0
AT1G01320	Chr1	121067	130578	-	89.89	87.3	0	0	0	0
AT1G01335	Chr1	130736	130859	+	0	0.2042	0	0	0	0
AT1G01340	Chr1	132270	135925	-	2023-09-01	0.622	0	0	0	0
AT1G01350	Chr1	136090	138163	+	5746	14.16	0	0	0	0
AT1G01355	Chr1	138489	139681	+	0	0.1612	0	0	0	0
AT1G01360	Chr1	141870	143262	+	33359	1982-03-01	0	0	0	0
AT1G01370	Chr1	143489	146480	+	2593	33604	0	0	0	0
AT1G01380	Chr1	147043	148015	+	0.1405	0.4061	0	0	0	0
AT1G01390	Chr1	148013	149849	-	5002	0.3344	0	0	0	0
AT1G01400	Chr1	150689	152211	-	0	0	0	0	0	0
AT1G01410	Chr1	153113	154199	+	0	0	0	0	0	0
AT1G01420	Chr1	154367	156179	-	4887	3257	0	0	0	0
AT1G01430	Chr1	156477	158824	-	13.33	16.53	0	0	0	0
AT1G01440	Chr1	159628	162954	-	5494	4793	0	0	0	0
AT1G01450	Chr1	164105	165518	-	3465	13.33	0	0	0	0
AT1G01453	Chr1	166589	168089	-	0.03271	0.09483	0	0	0	0
AT1G01460	Chr1	168559	171387	+	0	0	0	0	0	0
AT1G01470	Chr1	171525	172949	-	55.53	45072	0	0	0	0
AT1G01480	Chr1	175706	178407	+	0.2175	0.01961	0	0	0	0
AT1G01490	Chr1	180017	182750	-	8084	6638	0	0	0	0
AT1G01500	Chr1	185033	187136	+	1967-11-01	7183	0	0	0	0
AT1G01510	Chr1	187145	190473	+	13.75	16.14	0	0	0	0
AT1G01520	Chr1	190408	192437	+	0.144	1616	0	0	0	0
AT1G01530	Chr1	192634	193671	-	0	0	0	0	0	0
AT1G01540	Chr1	195645	198788	+	33.72	30.69	0	0	0	0
AT1G01550	Chr1	199527	201776	+	46.13	19.83	0	0	0	0
AT1G01560	Chr1	202103	204441	+	1362	0.01469	0	0	0	0
AT1G01570	Chr1	204935	207643	+	0.971	4522	0	0	0	0
AT1G01580	Chr1	208995	213083	+	0.2853	3362	0	0	0	0
AT1G01590	Chr1	214150	217735	+	0.01693	0.1418	0	0	0	0
AT1G01600	Chr1	218834	221287	+	3672	1267	0	0	0	0
AT1G01610	Chr1	221642	224352	-	26.48	40.45	0	0	0	0
AT1G01620	Chr1	225665	227544	-	132.9	110.4	0	0	0	0
AT1G01630	Chr1	228799	230980	+	20.18	20.39	0	0	0	0
AT1G01640	Chr1	230908	232631	-	1017	2708	0	0	0	0
AT1G01650	Chr1	232840	237906	-	45023	6337	0	0	0	0
AT1G01660	Chr1	239841	242704	-	0.1934	1293	0	0	0	0
AT1G01670	Chr1	242713	246055	-	0.575	1438	0	0	0	0
AT1G01680	Chr1	246262	248441	-	0.3412	0.1204	0	0	0	0
AT1G01690	Chr1	249041	252523	+	2835	5309	0	0	0	0
AT1G01695	Chr1	252626	254531	+	0.1891	0.2482	0	0	0	0
AT1G01700	Chr1	259307	261668	-	0.4267	0.7241	0	0	0	0
AT1G01710	Chr1	262828	266325	+	13.31	2023-01-15	0	0	0	0
AT1G01715	Chr1	266333	267884	+	1415	7116	0	0	0	0
AT1G01720	Chr1	267993	269820	+	2023-05-15	25.65	0	0	0	0
AT1G01725	Chr1	269792	270860	-	5563	9004	0	0	0	0
AT1G01730	Chr1	270797	272190	+	45627	13.53	0	0	0	0
AT1G01740	Chr1	272111	274931	-	2759	5772	0	0	0	0
AT1G01750	Chr1	275188	276311	+	0.8553	1401	0	0	0	0
AT1G01760	Chr1	276266	278600	-	1867	3765	0	0	0	0
AT1G01770	Chr1	278600	282892	+	16346	57.02	0	0	0	0
AT1G01780	Chr1	282761	284246	+	7441	27.57	0	0	0	0
AT1G01790	Chr1	284350	291204	+	42.61	13.15	0	0	0	0
AT1G01800	Chr1	293246	295087	+	33	27.41	0	0	0	0
AT1G01810	Chr1	295207	295860	+	0.5055	1683	0	0	0	0
AT1G01820	Chr1	296001	298335	-	25.79	33.05	0	0	0	0
AT1G01830	Chr1	298451	302311	-	5392	3883	0	0	0	0
AT1G01840	Chr1	303537	304359	+	5699	16923	0	0	0	0
AT1G01860	Chr1	304133	306311	-	1979-11-01	33543	0	0	0	0
AT1G01880	Chr1	306467	309542	-	1026	1426	0	0	0	0
AT1G01900	Chr1	310169	313131	+	6228	6229	0	0	0	0
AT1G01910	Chr1	313101	316091	-	35	23.58	0	0	0	0
AT1G01920	Chr1	315983	319668	+	4571	45278	0	0	0	0
AT1G01930	Chr1	319769	322896	-	5372	1937-11-01	0	0	0	0
AT1G01940	Chr1	322886	324918	+	7644	88.94	0	0	0	0
AT1G01950	Chr1	325316	330620	+	4826	6373	0	0	0	0
AT1G01960	Chr1	330588	337913	-	16	15.96	0	0	0	0
AT1G01970	Chr1	338241	340089	+	19.85	13.84	0	0	0	0
AT1G01980	Chr1	340108	342041	-	0.02298	0	0	0	0	0
AT1G01990	Chr1	342918	344401	-	8861	23.88	0	0	0	0
AT1G02000	Chr1	345516	347604	+	4416	3669	0	0	0	0
AT1G02010	Chr1	347613	352546	+	2667	3443	0	0	0	0
AT1G02020	Chr1	352612	355125	-	7722	16377	0	0	0	0
AT1G02030	Chr1	355124	357259	-	0.1183	0.07871	0	0	0	0
AT1G02040	Chr1	357906	359079	-	0	0.05489	0	0	0	0
AT1G02050	Chr1	359117	360747	-	2491	12024	0	0	0	0
AT1G02060	Chr1	360918	363143	-	2483	45027	0	0	0	0
AT1G02065	Chr1	365165	367444	+	1567	0.9704	0	0	0	0
AT1G02067	Chr1	366945	367167	-	3248	1775	0	0	0	0
AT1G02070	Chr1	370195	371091	-	0.1159	0.06367	0	0	0	0
AT1G02080	Chr1	373335	386914	+	1984-11-01	2023-01-17	0	0	0	0
AT1G02090	Chr1	387277	389809	-	19.15	75.33	0	0	0	0
AT1G02100	Chr1	389812	392817	+	46296	40.65	0	0	0	0
AT1G02110	Chr1	392831	395529	+	22616	20.54	0	0	0	0
AT1G02120	Chr1	395689	400002	+	19.62	23.69	0	0	0	0
AT1G02130	Chr1	399983	401920	-	18.65	19.77	0	0	0	0
AT1G02140	Chr1	403100	404457	-	73.16	152.5	0	0	0	0
AT1G02145	Chr1	404600	408620	+	7201	9003	0	0	0	0
AT1G02150	Chr1	408622	410681	+	92.5	75.89	0	0	0	0
AT1G02160	Chr1	410744	411633	+	22.95	17.71	0	0	0	0
AT1G02170	Chr1	411664	413555	+	45187	20.57	0	0	0	0
AT1G02180	Chr1	413522	414650	-	3901	5186	0	0	0	0
AT1G02190	Chr1	415074	418028	+	0.3651	0.4514	0	0	0	0
AT1G02205	Chr1	418416	422580	+	21.13	26.84	0	0	0	0
AT1G02210	Chr1	427548	427812	-	0	0	0	0	0	0
AT1G02220	Chr1	428650	430721	-	1005	5796	0	0	0	0
AT1G02230	Chr1	434965	436923	-	0.168	2589	0	0	0	0
AT1G02250	Chr1	437860	439560	-	0	0	0	0	0	0
AT1G02260	Chr1	440200	442973	-	4245	2821	0	0	0	0
AT1G02270	Chr1	443118	446297	-	2023-04-16	15.97	0	0	0	0
AT1G02280	Chr1	448423	450427	-	50.75	71.72	0	0	0	0
AT1G02290	Chr1	450461	452744	-	2023-01-03	2017-08-01	0	0	0	0
AT1G02300	Chr1	453107	455520	+	9179	48.31	0	0	0	0
AT1G02305	Chr1	455688	458165	+	31.65	46.16	0	0	0	0
AT1G02310	Chr1	458133	460832	-	0.09775	0.1028	0	0	0	0
AT1G02320	Chr1	461828	461975	+	0.2074	0.2671	0	0	0	0
AT1G02330	Chr1	461946	463619	-	20059	16.96	0	0	0	0
AT1G02335	Chr1	463754	464982	-	9652	23468	0	0	0	0
AT1G02340	Chr1	465616	467881	-	0.4884	0.9573	0	0	0	0
AT1G02350	Chr1	469818	470694	+	2944	3534	0	0	0	0
AT1G02360	Chr1	471883	473337	-	1814	0.02247	0	0	0	0
AT1G02370	Chr1	474373	476613	+	33270	30437	0	0	0	0
AT1G02380	Chr1	476945	479113	+	1221	1104	0	0	0	0
AT1G02390	Chr1	480650	483374	+	1382	0.7299	0	0	0	0
AT1G02400	Chr1	486800	489652	+	0.8198	0.3465	0	0	0	0
AT1G02405	Chr1	489874	490628	-	0.05891	0.08539	0	0	0	0
AT1G02410	Chr1	490860	492980	+	9955	1987-10-01	0	0	0	0
AT1G02420	Chr1	493639	495159	+	2206	2657	0	0	0	0
AT1G02430	Chr1	495050	496333	-	1782	1875	0	0	0	0
AT1G02440	Chr1	496372	497556	-	0.09394	0.1766	0	0	0	0
AT1G02450	Chr1	497917	498540	-	2021	0.925	0	0	0	0
AT1G02460	Chr1	504463	507269	-	1065	0.9865	0	0	0	0
AT1G02470	Chr1	511765	513722	-	0.5305	1414	0	0	0	0
AT1G02475	Chr1	513699	515423	-	41.94	35.56	0	0	0	0
AT1G02490	Chr1	516569	516867	+	0.2046	0.1318	0	0	0	0
AT1G02500	Chr1	518091	520496	+	100.1	156	0	0	0	0
AT1G02510	Chr1	520498	521669	-	0	0	0	0	0	0
AT1G02520	Chr1	523536	529070	+	0.2021	0.5698	0	0	0	0
AT1G02530	Chr1	529679	534678	+	0.1025	0.3004	0	0	0	0
AT1G02540	Chr1	534827	535700	-	0	0	0	0	0	0
AT1G02550	Chr1	536483	537212	+	0	0	0	0	0	0
AT1G02560	Chr1	537740	540128	+	195	182.1	0	0	0	0
AT1G02570	Chr1	541236	542246	+	0	0.03888	0	0	0	0
AT1G02575	Chr1	543011	544058	+	0.02912	0	0	0	0	0
AT1G02580	Chr1	544733	549203	+	0	0	0	0	0	0
AT1G02590	Chr1	552138	552762	-	0	0	0	0	0	0
AT1G02610	Chr1	553019	556153	-	1138	0.3277	0	0	0	0
AT1G02620	Chr1	557092	558775	+	0.2047	0.4814	0	0	0	0
AT1G02630	Chr1	560610	562599	-	0.1929	0	0	0	0	0
AT1G02640	Chr1	564018	567772	+	4675	8321	0	0	0	0
AT1G02650	Chr1	568558	570555	+	0.3863	0.2884	0	0	0	0
AT1G02660	Chr1	571826	575086	-	1981-11-01	1678	0	0	0	0
AT1G02670	Chr1	575922	580533	+	0.8883	1475	0	0	0	0
AT1G02680	Chr1	580625	582311	+	7585	1962-10-01	0	0	0	0
AT1G02690	Chr1	584134	587328	+	7581	1971-10-01	0	0	0	0
AT1G02700	Chr1	588003	589481	+	0.5768	2024-04-01	0	0	0	0
AT1G02705	Chr1	589584	590407	+	5391	1964-12-01	0	0	0	0
AT1G02710	Chr1	589706	589997	-	2023-04-11	23.93	0	0	0	0
AT1G02720	Chr1	591682	594265	+	5599	7177	0	0	0	0
AT1G02730	Chr1	594502	598658	-	20.21	4769	0	0	0	0
AT1G02740	Chr1	599330	602200	-	3292	5061	0	0	0	0
AT1G02750	Chr1	602489	604388	+	14032	8051	0	0	0	0
AT1G02770	Chr1	604873	606709	-	0.2698	1139	0	0	0	0
AT1G02780	Chr1	607799	609535	-	475.5	462.2	0	0	0	0
AT1G02790	Chr1	610363	612325	-	0	0	0	0	0	0
AT1G02800	Chr1	613197	616232	-	3351	5646	0	0	0	0
AT1G02810	Chr1	618061	620503	+	0.5347	0.2821	0	0	0	0
AT1G02813	Chr1	620678	621330	+	0	0	0	0	0	0
AT1G02816	Chr1	621453	623055	+	3446	44960	0	0	0	0
AT1G02820	Chr1	623656	624568	-	14154	15738	0	0	0	0
AT1G02830	Chr1	625084	625609	-	0	0.5398	0	0	0	0
AT1G02840	Chr1	626639	629994	+	53.12	171.3	0	0	0	0
AT1G02850	Chr1	630374	633421	+	0.9808	16.98	0	0	0	0
AT1G02860	Chr1	635144	637263	+	2431	6389	0	0	0	0
AT1G02870	Chr1	637214	638682	-	17.42	23.88	0	0	0	0
AT1G02880	Chr1	642505	644904	-	5912	6588	0	0	0	0
AT1G02890	Chr1	645084	652002	-	14.76	2023-07-28	0	0	0	0
AT1G02900	Chr1	653604	654458	-	3254	0.9507	0	0	0	0
AT1G02910	Chr1	655568	658217	-	38.6	30.49	0	0	0	0
AT1G02920	Chr1	658578	659981	-	7404	0.8933	0	0	0	0
AT1G02930	Chr1	661088	662476	-	14.19	1551	0	0	0	0
AT1G02940	Chr1	662963	664291	-	0.7764	0.2804	0	0	0	0
AT1G02950	Chr1	665119	666472	-	1991-03-01	2332	0	0	0	0
AT1G02960	Chr1	666807	669920	-	4557	34973	0	0	0	0
AT1G02965	Chr1	671661	672815	-	0.1247	0.1027	0	0	0	0
AT1G02970	Chr1	673306	676420	+	1976	1558	0	0	0	0
AT1G02980	Chr1	677360	681379	+	0.03065	1294	0	0	0	0
AT1G02990	Chr1	681331	687386	-	3095	3627	0	0	0	0
AT1G03000	Chr1	687795	692661	-	8077	13.22	0	0	0	0
AT1G03010	Chr1	693190	696505	+	0.0829	0.02564	0	0	0	0
AT1G03020	Chr1	697919	698592	-	0.6678	0.973	0	0	0	0
AT1G03030	Chr1	701365	703930	+	6295	7516	0	0	0	0
AT1G03040	Chr1	703847	706690	-	17.53	28.65	0	0	0	0
AT1G03050	Chr1	707485	710042	+	0.08114	0.1463	0	0	0	0
AT1G03055	Chr1	710018	711858	-	4532	3898	0	0	0	0
AT1G03060	Chr1	712440	727554	-	3981	44621	0	0	0	0
AT1G03070	Chr1	729830	731566	+	0.3993	4822	0	0	0	0
AT1G03080	Chr1	731554	738307	-	6826	9984	0	0	0	0
AT1G03090	Chr1	739544	744185	+	42278	14.99	0	0	0	0
AT1G03100	Chr1	743885	746702	-	1328	2591	0	0	0	0
AT1G03103	Chr1	747197	748058	+	0	0	0	0	0	0
AT1G03106	Chr1	748101	749035	-	0	0	0	0	0	0
AT1G03110	Chr1	749246	751977	+	5996	7541	0	0	0	0
AT1G03120	Chr1	752191	753141	+	0.9706	0.5917	0	0	0	0
AT1G03130	Chr1	753307	754263	-	1033	264	0	0	0	0
AT1G03140	Chr1	754261	756304	-	23.76	33.79	0	0	0	0
AT1G03150	Chr1	756414	758679	+	2015-10-01	19.34	0	0	0	0
AT1G03160	Chr1	761261	766195	+	45073	20059	0	0	0	0
AT1G03165	Chr1	766336	767325	+	1727	3767	0	0	0	0
AT1G03170	Chr1	768376	770685	+	0.2403	0.3843	0	0	0	0
AT1G03180	Chr1	773358	775363	+	1649	8968	0	0	0	0
AT1G03190	Chr1	775527	780063	+	2727	4765	0	0	0	0
AT1G03200	Chr1	780519	782947	+	2685	34029	0	0	0	0
AT1G03210	Chr1	782904	784347	+	7185	3992	0	0	0	0
AT1G03220	Chr1	786832	788723	+	56.01	2023-02-22	0	0	0	0
AT1G03230	Chr1	789820	791690	+	21.28	26634	0	0	0	0
AT1G03240	Chr1	792222	793061	-	0	0.07179	0	0	0	0
AT1G03250	Chr1	793315	795404	-	15.22	35704	0	0	0	0
AT1G03260	Chr1	795449	798492	-	3821	4611	0	0	0	0
AT1G03270	Chr1	799115	802626	+	2038	2845	0	0	0	0
AT1G03280	Chr1	802970	807067	+	9367	45060	0	0	0	0
AT1G03290	Chr1	807361	813217	+	3526	4189	0	0	0	0
AT1G03300	Chr1	811033	813087	-	2056	3394	0	0	0	0
AT1G03310	Chr1	813413	816813	+	27.82	31.2	0	0	0	0
AT1G03320	Chr1	816989	817768	+	0.451	0.3316	0	0	0	0
AT1G03325	Chr1	817053	817179	-	0.4839	0	0	0	0	0
AT1G03330	Chr1	817934	819564	-	15.91	16.72	0	0	0	0
AT1G03340	Chr1	819612	821477	+	2185	1981	0	0	0	0
AT1G03350	Chr1	822582	824411	-	14.62	9787	0	0	0	0
AT1G03360	Chr1	824517	826400	+	7592	2023-07-29	0	0	0	0
AT1G03365	Chr1	826523	830394	+	4148	6806	0	0	0	0
AT1G03370	Chr1	830550	835412	+	6045	3089	0	0	0	0
AT1G03380	Chr1	835767	841374	+	6725	6217	0	0	0	0
AT1G03390	Chr1	841033	842419	-	0	0.02833	0	0	0	0
AT1G03395	Chr1	841677	842159	+	0	0.1715	0	0	0	0
AT1G03400	Chr1	842659	844252	-	15.27	4392	0	0	0	0
AT1G03410	Chr1	844436	847684	-	42583	21671	0	0	0	0
AT1G03430	Chr1	847793	849622	+	7937	7077	0	0	0	0
AT1G03440	Chr1	852151	854298	+	9249	1955-10-01	0	0	0	0
AT1G03445	Chr1	854410	859702	-	0.04982	1542	0	0	0	0
AT1G03457	Chr1	860761	864373	-	2436	3172	0	0	0	0
AT1G03470	Chr1	865895	867734	-	2696	7572	0	0	0	0
AT1G03475	Chr1	868853	871309	-	155.2	188.3	0	0	0	0
AT1G03490	Chr1	871874	872907	+	0.03603	0	0	0	0	0
AT1G03495	Chr1	873166	874477	+	3402	41913	0	0	0	0
AT1G03510	Chr1	876087	877557	-	1244	2955	0	0	0	0
AT1G03520	Chr1	877861	880260	-	2792	4127	0	0	0	0
AT1G03530	Chr1	880384	883600	-	5275	1932-12-01	0	0	0	0
AT1G03540	Chr1	883683	885612	+	1442	2677	0	0	0	0
AT1G03550	Chr1	885623	887957	-	3479	3948	0	0	0	0
AT1G03560	Chr1	890155	892493	-	2947	2949	0	0	0	0
AT1G03590	Chr1	894238	897719	-	26024	5726	0	0	0	0
AT1G03600	Chr1	898480	899795	+	409.9	212.8	0	0	0	0
AT1G03610	Chr1	900732	903071	+	2023-06-15	7982	0	0	0	0
AT1G03620	Chr1	904032	907644	-	0.5708	1333	0	0	0	0
AT1G03630	Chr1	907523	909651	+	158.5	172.2	0	0	0	0
AT1G03650	Chr1	910023	911293	-	3255	4954	0	0	0	0
AT1G03660	Chr1	911310	913809	-	0.947	0.08784	0	0	0	0
AT1G03670	Chr1	914222	916223	-	0	0	0	0	0	0
AT1G03680	Chr1	916772	918065	-	415.8	151.7	0	0	0	0
AT1G03687	Chr1	918285	920593	+	1961-07-01	14.59	0	0	0	0
AT1G03700	Chr1	920950	922099	+	0.1988	0	0	0	0	0
AT1G03710	Chr1	923390	924731	+	0.3922	0.5245	0	0	0	0
AT1G03720	Chr1	924896	926374	-	0.05384	0	0	0	0	0
AT1G03730	Chr1	930715	931986	-	6515	3151	0	0	0	0
AT1G03740	Chr1	933426	937153	+	8666	4986	0	0	0	0
AT1G03750	Chr1	937826	941163	+	1396	4222	0	0	0	0
AT1G03760	Chr1	941062	943378	-	3462	16.47	0	0	0	0
AT1G03770	Chr1	944572	947683	+	1395	4637	0	0	0	0
AT1G03780	Chr1	947520	951851	-	1963-08-01	1969	0	0	0	0
AT1G03790	Chr1	954290	956145	+	0.01643	0.07705	0	0	0	0
AT1G03800	Chr1	957104	958384	-	0.2361	0.6747	0	0	0	0
AT1G03810	Chr1	958759	959610	+	0	0	0	0	0	0
AT1G03820	Chr1	959790	960917	-	5838	12601	0	0	0	0
AT1G03830	Chr1	961684	966791	-	3562	9279	0	0	0	0
AT1G03840	Chr1	967470	970335	-	0.2813	0.1674	0	0	0	0
AT1G03850	Chr1	975871	977912	-	1784	1071	0	0	0	0
AT1G03860	Chr1	979307	982003	-	37.13	165.6	0	0	0	0
AT1G03870	Chr1	982381	983545	-	21.56	21.78	0	0	0	0
AT1G03880	Chr1	985751	988147	+	0	0.02405	0	0	0	0
AT1G03890	Chr1	989198	991021	+	0	0	0	0	0	0
AT1G03900	Chr1	991106	993127	+	35.02	52.06	0	0	0	0
AT1G03905	Chr1	993400	995990	+	0.8095	2484	0	0	0	0
AT1G03910	Chr1	996076	1000630	+	18.28	34.95	0	0	0	0
AT1G03920	Chr1	1001116	1004411	+	0.4115	1891	0	0	0	0
AT1G03930	Chr1	1004688	1008371	+	9521	9752	0	0	0	0
AT1G03940	Chr1	1009228	1011146	-	20515	33909	0	0	0	0
AT1G03950	Chr1	1011151	1013366	-	7085	4028	0	0	0	0
AT1G03960	Chr1	1013643	1017958	+	3914	2023-08-10	0	0	0	0
AT1G03970	Chr1	1018058	1019248	+	21.82	45002	0	0	0	0
AT1G03980	Chr1	1019311	1022109	-	0.1777	1862	0	0	0	0
AT1G03982	Chr1	1022251	1023720	-	0	0	0	0	0	0
AT1G03990	Chr1	1024740	1027617	+	0.5933	2599	0	0	0	0
AT1G04000	Chr1	1027853	1029120	-	7624	5483	0	0	0	0
AT1G04010	Chr1	1030957	1036265	-	1979-01-01	3855	0	0	0	0
AT1G04020	Chr1	1036493	1040263	+	5168	2634	0	0	0	0
AT1G04030	Chr1	1040375	1042893	+	6105	9123	0	0	0	0
AT1G04040	Chr1	1042362	1043888	-	45187	29.91	0	0	0	0
AT1G04050	Chr1	1045598	1049865	-	0.7938	2087	0	0	0	0
AT1G04070	Chr1	1050505	1051195	-	6065	43739	0	0	0	0
AT1G04080	Chr1	1051312	1056828	+	27.23	57.66	0	0	0	0
AT1G04090	Chr1	1057041	1059455	+	0.3443	0.358	0	0	0	0
AT1G04100	Chr1	1059470	1061210	+	1679	2551	0	0	0	0
AT1G04105	Chr1	1059730	1060349	-	3326	5086	0	0	0	0
AT1G04110	Chr1	1061297	1063810	-	5623	0.8136	0	0	0	0
AT1G04120	Chr1	1064264	1071081	-	1966-07-01	28825	0	0	0	0
AT1G04130	Chr1	1073274	1075569	+	3002	26938	0	0	0	0
AT1G04140	Chr1	1075543	1080631	-	24.73	37.86	0	0	0	0
AT1G04150	Chr1	1081024	1084432	-	0.02198	0.07557	0	0	0	0
AT1G04160	Chr1	1086170	1096511	+	1977-01-01	2314	0	0	0	0
AT1G04170	Chr1	1096882	1099902	+	38.27	64.52	0	0	0	0
AT1G04180	Chr1	1104493	1106242	+	0.1548	0.2667	0	0	0	0
AT1G04190	Chr1	1106354	1108726	-	15585	13.14	0	0	0	0
AT1G04200	Chr1	1109395	1114156	+	6753	4207	0	0	0	0
AT1G04210	Chr1	1114375	1119740	+	1977-10-01	45089	0	0	0	0
AT1G04220	Chr1	1119699	1122787	-	1316	2576	0	0	0	0
AT1G04230	Chr1	1125515	1128789	+	5903	6446	0	0	0	0
AT1G04240	Chr1	1128149	1129690	-	7322	5894	0	0	0	0
AT1G04250	Chr1	1136078	1138664	+	45149	20.41	0	0	0	0
AT1G04260	Chr1	1140278	1141565	-	7353	7087	0	0	0	0
AT1G04270	Chr1	1141558	1143131	-	229.4	189.1	0	0	0	0
AT1G04280	Chr1	1143436	1147092	-	3497	1698	0	0	0	0
AT1G04290	Chr1	1147297	1148534	-	45231	9731	0	0	0	0
AT1G04300	Chr1	1148564	1154668	-	46357	16.36	0	0	0	0
AT1G04310	Chr1	1154740	1157814	-	1792	1761	0	0	0	0
AT1G04330	Chr1	1161289	1161983	-	0.9274	0.5929	0	0	0	0
AT1G04340	Chr1	1162905	1164862	-	9877	9875	0	0	0	0
AT1G04350	Chr1	1164910	1167136	+	16.27	9829	0	0	0	0
AT1G04360	Chr1	1167288	1169035	-	0.7797	0.1762	0	0	0	0
AT1G04370	Chr1	1175033	1175769	+	0	0.05335	0	0	0	0
AT1G04380	Chr1	1176544	1178489	-	0	0.01644	0	0	0	0
AT1G04390	Chr1	1179310	1183705	-	1957	4029	0	0	0	0
AT1G04400	Chr1	1185512	1188697	-	186.1	174.3	0	0	0	0
AT1G04410	Chr1	1188995	1191459	-	253.6	168.8	0	0	0	0
AT1G04420	Chr1	1191519	1193885	+	68.62	94.03	0	0	0	0
AT1G04430	Chr1	1197956	1201580	+	2023-07-20	14.94	0	0	0	0
AT1G04440	Chr1	1202160	1206010	+	7836	14.84	0	0	0	0
AT1G04445	Chr1	1206760	1207940	+	0	0	0	0	0	0
AT1G04450	Chr1	1208521	1210027	+	0	0	0	0	0	0
AT1G04455	Chr1	1210269	1210623	+	0	0.07076	0	0	0	0
AT1G04470	Chr1	1210924	1214842	-	0	0.1891	0	0	0	0
AT1G04480	Chr1	1215925	1217472	+	91.57	167.8	0	0	0	0
AT1G04490	Chr1	1217690	1220900	-	0.1218	0.04352	0	0	0	0
AT1G04500	Chr1	1221411	1224540	-	0.02393	0.0286	0	0	0	0
AT1G04510	Chr1	1226483	1230948	+	43009	45182	0	0	0	0
AT1G04520	Chr1	1231452	1234033	+	4899	3754	0	0	0	0
AT1G04530	Chr1	1234176	1236207	-	17.72	2018-11-01	0	0	0	0
AT1G04540	Chr1	1236754	1239200	+	0.6745	0.67	0	0	0	0
AT1G04550	Chr1	1240294	1242158	+	7493	7821	0	0	0	0
AT1G04555	Chr1	1242506	1244245	+	1953	2608	0	0	0	0
AT1G04560	Chr1	1244947	1246060	+	0	0	0	0	0	0
AT1G04570	Chr1	1246601	1248877	-	1422	2164	0	0	0	0
AT1G04580	Chr1	1252005	1257894	-	0.005176	0.06373	0	0	0	0
AT1G04590	Chr1	1258556	1261471	-	3867	2023-02-10	0	0	0	0
AT1G04600	Chr1	1261762	1272589	+	0.04561	0.356	0	0	0	0
AT1G04610	Chr1	1279351	1281619	+	0.05988	0.05192	0	0	0	0
AT1G04620	Chr1	1282163	1286620	-	8042	9515	0	0	0	0
AT1G04625	Chr1	1287831	1289821	-	0.05993	0.07019	0	0	0	0
AT1G04630	Chr1	1289734	1291113	-	19.48	24.81	0	0	0	0
AT1G04635	Chr1	1291300	1292025	+	1158	5023	0	0	0	0
AT1G04640	Chr1	1292023	1293399	+	24.31	7401	0	0	0	0
AT1G04645	Chr1	1293770	1294264	-	0	0	0	0	0	0
AT1G04650	Chr1	1294627	1299024	-	1146	2277	0	0	0	0
AT1G04660	Chr1	1300368	1301774	-	0.065	0.1629	0	0	0	0
AT1G04670	Chr1	1301829	1302759	+	0	0	0	0	0	0
AT1G04680	Chr1	1303467	1307974	-	2023-07-20	1949-10-01	0	0	0	0
AT1G04690	Chr1	1313443	1315824	+	38.4	28.25	0	0	0	0
AT1G04700	Chr1	1316139	1321001	+	0.2355	0.4495	0	0	0	0
AT1G04710	Chr1	1321885	1324841	+	8255	46357	0	0	0	0
AT1G04730	Chr1	1325099	1331170	-	0.9597	1103	0	0	0	0
AT1G04750	Chr1	1331466	1333652	-	20.94	19.21	0	0	0	0
AT1G04760	Chr1	1334533	1336705	+	6976	6353	0	0	0	0
AT1G04770	Chr1	1336274	1337850	-	32.35	34.28	0	0	0	0
AT1G04778	Chr1	1339588	1340566	+	0.1246	0.5663	0	0	0	0
AT1G04780	Chr1	1340553	1343794	-	46722	45124	0	0	0	0
AT1G04790	Chr1	1344989	1348869	+	18.63	7598	0	0	0	0
AT1G04800	Chr1	1348452	1349479	-	71.12	26268	0	0	0	0
AT1G04810	Chr1	1350080	1355467	+	13363	16.42	0	0	0	0
AT1G04820	Chr1	1356084	1358548	-	130.8	128.8	0	0	0	0
AT1G04830	Chr1	1358574	1362020	-	35096	4839	0	0	0	0
AT1G04840	Chr1	1362227	1365028	-	0.5147	1062	0	0	0	0
AT1G04850	Chr1	1365107	1368941	-	2023-07-13	23.69	0	0	0	0
AT1G04860	Chr1	1369036	1373104	-	5495	6568	0	0	0	0
AT1G04870	Chr1	1373234	1375822	-	7716	2023-12-11	0	0	0	0
AT1G04880	Chr1	1375824	1379229	-	0.09691	0.2144	0	0	0	0
AT1G04890	Chr1	1380382	1382600	-	0	0	0	0	0	0
AT1G04895	Chr1	1383008	1383423	-	0	0	0	0	0	0
AT1G04900	Chr1	1383841	1387896	+	1634	3572	0	0	0	0
AT1G04910	Chr1	1387871	1391382	-	5006	30072	0	0	0	0
AT1G04920	Chr1	1391434	1395954	-	0.6625	1032	0	0	0	0
AT1G04930	Chr1	1396265	1399123	-	1138	2763	0	0	0	0
AT1G04940	Chr1	1399182	1400831	+	53.93	49.1	0	0	0	0
AT1G04945	Chr1	1399174	1403113	+	23.39	22.86	0	0	0	0
AT1G04950	Chr1	1403085	1407532	-	4248	6272	0	0	0	0
AT1G04960	Chr1	1407772	1410934	-	3537	6387	0	0	0	0
AT1G04970	Chr1	1411088	1413628	+	6321	16.74	0	0	0	0
AT1G04980	Chr1	1413644	1416219	-	2489	14.35	0	0	0	0
AT1G04985	Chr1	1416342	1419028	-	6776	9652	0	0	0	0
AT1G04990	Chr1	1418612	1421864	-	7272	5878	0	0	0	0
AT1G05000	Chr1	1425539	1428870	+	0.3921	0.7003	0	0	0	0
AT1G05005	Chr1	1429048	1430057	+	0	0	0	0	0	0
AT1G05010	Chr1	1431177	1433011	-	53.65	96.64	0	0	0	0
AT1G05020	Chr1	1435155	1437764	-	0.4592	0.2918	0	0	0	0
AT1G05030	Chr1	1438048	1441934	-	2713	46784	0	0	0	0
AT1G05035	Chr1	1444983	1446117	+	0.4765	0.6751	0	0	0	0
AT1G05040	Chr1	1447369	1448464	-	0.06834	0.05875	0	0	0	0
AT1G05055	Chr1	1448631	1450902	-	4003	7393	0	0	0	0
AT1G05060	Chr1	1451002	1452873	-	4119	5052	0	0	0	0
AT1G05065	Chr1	1454606	1455323	-	1471	1651	0	0	0	0
AT1G05070	Chr1	1457007	1458803	-	9508	8595	0	0	0	0
AT1G05080	Chr1	1459091	1460580	+	0	0.04321	0	0	0	0
AT1G05085	Chr1	1460988	1461671	+	0	0	0	0	0	0
AT1G05087	Chr1	1463108	1464174	+	6671	6902	0	0	0	0
AT1G05090	Chr1	1464239	1465876	+	5228	6002	1	1	0	0
AT1G05100	Chr1	1469541	1470882	+	0.4569	0.3042	0	0	0	0
AT1G05120	Chr1	1471323	1476290	-	2589	4326	0	0	0	0
AT1G05136	Chr1	1478923	1479064	+	0	0	0	0	0	0
AT1G05140	Chr1	1482546	1484060	+	33.26	29.32	0	0	0	0
AT1G05150	Chr1	1484067	1487028	-	9555	7569	0	0	0	0
AT1G05160	Chr1	1487378	1491006	-	1536	2588	0	0	0	0
AT1G05170	Chr1	1490974	1494249	-	1884	4196	0	0	0	0
AT1G05180	Chr1	1498114	1501954	-	6793	1954-11-01	0	0	0	0
AT1G05190	Chr1	1502251	1503854	-	253	218.3	0	0	0	0
AT1G05200	Chr1	1504941	1509153	+	45240	15.43	0	0	0	0
AT1G05205	Chr1	1509103	1510342	-	8299	7683	0	0	0	0
AT1G05210	Chr1	1510404	1511684	+	45717	3229	0	0	0	0
AT1G05220	Chr1	1511895	1512843	+	0.09361	0.2863	0	0	0	0
AT1G05230	Chr1	1512896	1518901	-	2902	3921	0	0	0	0
AT1G05240	Chr1	1520278	1523024	+	0.8231	0.3293	0	0	0	0
AT1G05250	Chr1	1525601	1527361	-	1249	0.4325	0	0	0	0
AT1G05260	Chr1	1529767	1531485	+	1912	0.7226	0	0	0	0
AT1G05270	Chr1	1531641	1534768	-	7694	1968-08-01	0	0	0	0
AT1G05280	Chr1	1534830	1537603	-	0.03202	0.02321	0	0	0	0
AT1G05290	Chr1	1539152	1540563	-	0	0	0	0	0	0
AT1G05291	Chr1	1541348	1542433	-	0	0	0	0	0	0
AT1G05300	Chr1	1544927	1547850	-	1944-02-01	4966	0	0	0	0
AT1G05310	Chr1	1550503	1552588	-	1967	1096	0	0	0	0
AT1G05320	Chr1	1553568	1557849	+	3232	2783	0	0	0	0
AT1G05330	Chr1	1558058	1558746	+	0	0	0	0	0	0
AT1G05340	Chr1	1558778	1559918	-	0.4862	0.79	0	0	0	0
AT1G05350	Chr1	1560678	1564410	-	4365	4735	0	0	0	0
AT1G05360	Chr1	1564491	1567509	+	3117	4149	0	0	0	0
AT1G05370	Chr1	1569147	1572470	-	0.791	0.8116	0	0	0	0
AT1G05380	Chr1	1576822	1582673	+	4644	6974	0	0	0	0
AT1G05385	Chr1	1582671	1583761	-	45153	23.29	0	0	0	0
AT1G05400	Chr1	1584073	1585422	+	0.2136	1725	0	0	0	0
AT1G05410	Chr1	1585371	1587795	-	3221	45175	0	0	0	0
AT1G05420	Chr1	1589973	1591013	+	0.8341	0.6668	0	0	0	0
AT1G05430	Chr1	1594053	1595924	-	8657	13.81	0	0	0	0
AT1G05440	Chr1	1596007	1597941	-	1918	0.8067	0	0	0	0
AT1G05450	Chr1	1599876	1601215	+	0.02275	0.08791	0	0	0	0
AT1G05460	Chr1	1601148	1605035	-	3342	4938	0	0	0	0
AT1G05470	Chr1	1607202	1611841	-	2295	1765	0	0	0	0
AT1G05490	Chr1	1618504	1623490	-	0.1057	0.5375	0	0	0	0
AT1G05500	Chr1	1624919	1629290	+	6464	9897	0	0	0	0
AT1G05510	Chr1	1629446	1630864	+	0.08409	0.04537	0	0	0	0
AT1G05520	Chr1	1630849	1636019	-	5258	8488	0	0	0	0
AT1G05530	Chr1	1636249	1637915	-	0.2048	0.03862	0	0	0	0
AT1G05540	Chr1	1639223	1640880	+	1983-01-01	2382	0	0	0	0
AT1G05550	Chr1	1640959	1643918	-	0.0309	0.008486	0	0	0	0
AT1G05560	Chr1	1645300	1647436	-	2023-12-23	31.42	0	0	0	0
AT1G05570	Chr1	1647575	1659612	-	3158	3912	0	0	0	0
AT1G05575	Chr1	1661550	1662260	-	2625	0.07066	0	0	0	0
AT1G05577	Chr1	1662352	1664399	-	0.02169	0.03835	0	0	0	0
AT1G05580	Chr1	1665356	1668925	-	0	0.02111	0	0	0	0
AT1G05590	Chr1	1669350	1671903	+	4826	3158	0	0	0	0
AT1G05600	Chr1	1671916	1673924	+	2853	7257	0	0	0	0
AT1G05610	Chr1	1673861	1676078	-	0.1476	0.2244	0	0	0	0
AT1G05615	Chr1	1677507	1678271	-	0	0	0	0	0	0
AT1G05620	Chr1	1678881	1681711	+	3054	2779	0	0	0	0
AT1G05630	Chr1	1682224	1687364	+	4334	2889	0	0	0	0
AT1G05640	Chr1	1687436	1689956	-	0.8309	0.8266	0	0	0	0
AT1G05650	Chr1	1690002	1692180	-	0.01399	0	0	0	0	0
AT1G05660	Chr1	1694070	1696192	-	0.03528	0	0	0	0	0
AT1G05670	Chr1	1697541	1701066	-	19360	3618	0	0	0	0
AT1G05675	Chr1	1701116	1702750	-	0.9008	0.04609	0	0	0	0
AT1G05680	Chr1	1703002	1704839	-	0.489	0.3546	0	0	0	0
AT1G05690	Chr1	1706736	1709361	+	0.4826	1232	0	0	0	0
AT1G05700	Chr1	1709673	1713475	+	0.06779	0.04707	0	0	0	0
AT1G05710	Chr1	1714818	1717291	+	2322	2933	0	0	0	0
AT1G05720	Chr1	1717389	1718910	-	6016	8264	0	0	0	0
AT1G05730	Chr1	1718555	1720588	+	2145	5269	0	0	0	0
AT1G05740	Chr1	1720593	1721310	+	0	0.3237	0	0	0	0
AT1G05750	Chr1	1721509	1724735	+	2438	5179	0	0	0	0
AT1G05760	Chr1	1723734	1724535	-	2919	5909	0	0	0	0
AT1G05770	Chr1	1725388	1726322	-	0.4387	0.2872	0	0	0	0
AT1G05780	Chr1	1726558	1728521	+	1091	2342	0	0	0	0
AT1G05783	Chr1	1728658	1729790	-	0.1176	36161	0	0	0	0
AT1G05785	Chr1	1730242	1732658	+	0.8331	0.8855	0	0	0	0
AT1G05790	Chr1	1732802	1737584	+	3586	6759	0	0	0	0
AT1G05800	Chr1	1741204	1742620	+	0	0	0	0	0	0
AT1G05805	Chr1	1744444	1747735	+	1934-12-01	4481	0	0	0	0
AT1G05810	Chr1	1748259	1749527	+	3357	7376	0	0	0	0
AT1G05820	Chr1	1749478	1754037	+	0.3266	2337	0	0	0	0
AT1G05830	Chr1	1754130	1761910	+	3052	5051	0	0	0	0
AT1G05835	Chr1	1762145	1762815	+	2023-06-13	1983-01-01	0	0	0	0
AT1G05840	Chr1	1762734	1766284	-	3538	6418	0	0	0	0
AT1G05850	Chr1	1766503	1768838	-	141.5	103.9	0	0	0	0
AT1G05860	Chr1	1768986	1771287	+	2421	26054	0	0	0	0
AT1G05870	Chr1	1771385	1773386	-	5856	10	0	0	0	0
AT1G05880	Chr1	1775643	1778554	+	0.1757	0	0	0	0	0
AT1G05890	Chr1	1779256	1784676	+	2023-09-14	40.91	0	0	0	0
AT1G05894	Chr1	1784736	1786327	+	0.1029	0.3149	0	0	0	0
AT1G05900	Chr1	1786849	1789738	+	5089	6152	0	0	0	0
AT1G05910	Chr1	1790216	1796716	+	6063	2023-09-10	0	0	0	0
AT1G05920	Chr1	1796778	1798255	+	0	0	0	0	0	0
AT1G05930	Chr1	1799418	1800934	+	0	0	0	0	0	0
AT1G05940	Chr1	1801110	1804001	-	17.65	33.38	0	0	0	0
AT1G05950	Chr1	1804401	1807671	-	1006	2595	0	0	0	0
AT1G05960	Chr1	1807960	1815569	-	9366	17.88	0	0	0	0
AT1G05970	Chr1	1815825	1817337	-	46143	9092	0	0	0	0
AT1G05990	Chr1	1818392	1819185	+	0.09445	0	0	0	0	0
AT1G06000	Chr1	1820308	1821895	-	32.49	14.18	0	0	0	0
AT1G06010	Chr1	1822583	1824237	+	5095	1944-05-01	0	0	0	0
AT1G06020	Chr1	1824250	1826164	+	0.2361	0.4347	0	0	0	0
AT1G06030	Chr1	1826803	1828280	+	0.02507	1644	0	0	0	0
AT1G06040	Chr1	1828340	1829984	-	95	76.32	0	0	0	0
AT1G06045	Chr1	1829522	1829866	+	207.6	170.2	0	0	0	0
AT1G06050	Chr1	1830471	1832556	-	1997-01-01	1732	0	0	0	0
AT1G06060	Chr1	1832941	1834862	+	9908	2023-09-12	0	0	0	0
AT1G06070	Chr1	1834829	1837759	-	6715	8522	0	0	0	0
AT1G06080	Chr1	1843463	1846312	+	3898	0.7887	0	0	0	0
AT1G06090	Chr1	1846701	1849694	+	0.8694	0.26	0	0	0	0
AT1G06100	Chr1	1851472	1853020	+	2354	0.2016	0	0	0	0
AT1G06110	Chr1	1853059	1855379	-	19268	19.13	0	0	0	0
AT1G06120	Chr1	1855910	1857719	+	0.1945	0	0	0	0	0
AT1G06130	Chr1	1857757	1860939	-	2023-02-12	19.55	0	0	0	0
AT1G06135	Chr1	1862184	1862743	+	0.05453	0	0	0	0	0
AT1G06137	Chr1	1863425	1863841	-	0	0	0	0	0	0
AT1G06140	Chr1	1864774	1867000	+	0.6965	1108	0	0	0	0
AT1G06143	Chr1	1867037	1868906	-	1426	2029-03-01	0	0	0	0
AT1G06148	Chr1	1874885	1877574	-	0.05062	0.2058	0	0	0	0
AT1G06150	Chr1	1868989	1873731	-	6463	47392	0	0	0	0
AT1G06160	Chr1	1882907	1883993	+	1816	1608	0	0	0	0
AT1G06170	Chr1	1884981	1886905	-	0.2124	0.1061	0	0	0	0
AT1G06180	Chr1	1889362	1891277	+	2449	2008	0	0	0	0
AT1G06190	Chr1	1892231	1894195	-	64.65	100.6	0	0	0	0
AT1G06200	Chr1	1894289	1897028	-	29.59	46.24	0	0	0	0
AT1G06210	Chr1	1897129	1899238	+	9632	13.66	0	0	0	0
AT1G06220	Chr1	1899951	1904898	+	21.75	32.04	0	0	0	0
AT1G06225	Chr1	1905918	1906299	+	0	0	0	0	0	0
AT1G06230	Chr1	1906963	1911057	+	1947-11-01	14.61	0	0	0	0
AT1G06240	Chr1	1911095	1913296	+	1981-11-01	1995-11-01	0	0	0	0
AT1G06250	Chr1	1913175	1914896	-	0.9551	6979	0	0	0	0
AT1G06260	Chr1	1916430	1917586	+	2038	5667	0	0	0	0
AT1G06270	Chr1	1917991	1919761	-	1863	3486	0	0	0	0
AT1G06280	Chr1	1920307	1920950	-	0	0	0	0	0	0
AT1G06290	Chr1	1922208	1926279	+	21.77	21.16	0	0	0	0
AT1G06310	Chr1	1926652	1930398	+	0.05675	0.192	0	0	0	0
AT1G06320	Chr1	1930523	1931450	+	0	0.1931	0	0	0	0
AT1G06330	Chr1	1931229	1932430	-	0	0.02587	0	0	0	0
AT1G06340	Chr1	1933284	1934104	-	0	0.2356	0	0	0	0
AT1G06350	Chr1	1935227	1936842	-	1515	3571	0	0	0	0
AT1G06360	Chr1	1938862	1940497	-	39.07	8815	0	0	0	0
AT1G06380	Chr1	1944993	1946304	+	4741	45177	0	0	0	0
AT1G06390	Chr1	1946746	1950861	+	22.63	22.44	0	0	0	0
AT1G06400	Chr1	1950596	1952881	-	2023-09-18	2023-09-23	0	0	0	0
AT1G06410	Chr1	1954674	1958867	+	25.93	21.73	0	0	0	0
AT1G06420	Chr1	1958878	1960028	+	0.6294	0.6759	0	0	0	0
AT1G06430	Chr1	1960031	1963190	-	45.54	39.38	0	0	0	0
AT1G06440	Chr1	1963301	1965210	-	1312	1354	0	0	0	0
AT1G06450	Chr1	1965840	1967220	+	1988-10-01	1933-11-01	0	0	0	0
AT1G06460	Chr1	1967087	1969657	-	189	209	0	0	0	0
AT1G06470	Chr1	1969658	1974527	+	8998	14.34	0	0	0	0
AT1G06475	Chr1	1973834	1974408	-	1604	33725	0	0	0	0
AT1G06490	Chr1	1978378	1989410	+	1125	2061	0	0	0	0
AT1G06500	Chr1	1989479	1990731	+	13058	9605	0	0	0	0
AT1G06510	Chr1	1992229	1993842	+	18.16	25.49	0	0	0	0
AT1G06515	Chr1	1990634	1992229	-	9908	41579	0	0	0	0
AT1G06520	Chr1	1993903	1996356	-	0.1702	0.243	0	0	0	0
AT1G06530	Chr1	2001382	2002803	+	28.51	31	0	0	0	0
AT1G06540	Chr1	2001406	2003447	-	45127	45160	0	0	0	0
AT1G06550	Chr1	2003627	2007213	-	16041	45026	0	0	0	0
AT1G06560	Chr1	2007615	2012007	+	6113	26.33	0	0	0	0
AT1G06570	Chr1	2011885	2013546	-	19.92	29.39	0	0	0	0
AT1G06580	Chr1	2013996	2016274	-	0.4554	0.8211	0	0	0	0
AT1G06590	Chr1	2016306	2024750	-	2276	3614	0	0	0	0
AT1G06620	Chr1	2025544	2027414	+	1462	1407	0	0	0	0
AT1G06630	Chr1	2027606	2031389	+	5798	45125	0	0	0	0
AT1G06640	Chr1	2031626	2034113	+	22.32	46.93	0	0	0	0
AT1G06645	Chr1	2034156	2035825	+	8377	15.49	0	0	0	0
AT1G06650	Chr1	2035718	2037367	+	35.94	33.59	0	0	0	0
AT1G06660	Chr1	2037311	2040420	-	1835	1373	0	0	0	0
AT1G06670	Chr1	2040410	2047656	+	8671	2023-12-17	0	0	0	0
AT1G06680	Chr1	2047634	2049440	+	4166	2104	0	0	0	0
AT1G06690	Chr1	2049400	2052171	-	44.88	8051	0	0	0	0
AT1G06700	Chr1	2052370	2055549	-	19.24	44.91	0	0	0	0
AT1G06710	Chr1	2055745	2060430	-	1356	5477	0	0	0	0
AT1G06720	Chr1	2060444	2067484	-	7704	28.74	0	0	0	0
AT1G06730	Chr1	2067509	2070456	+	6031	2023-07-01	0	0	0	0
AT1G06740	Chr1	2070737	2073375	+	23012	2635	0	0	0	0
AT1G06750	Chr1	2072979	2076506	+	0.4812	0.529	0	0	0	0
AT1G06760	Chr1	2076504	2077768	-	131.3	24.84	0	0	0	0
AT1G06770	Chr1	2078880	2082098	-	1943-02-01	5781	0	0	0	0
AT1G06780	Chr1	2083311	2087142	+	3397	5859	0	0	0	0
AT1G06790	Chr1	2087182	2089787	+	7566	16.89	0	0	0	0
AT1G06800	Chr1	2089417	2091687	-	5219	6988	0	0	0	0
AT1G06810	Chr1	2091738	2092540	-	0	0.04052	0	0	0	0
AT1G06820	Chr1	2092946	2096785	-	15.29	19.71	0	0	0	0
AT1G06830	Chr1	2097106	2097656	+	20.58	7438	0	0	0	0
AT1G06840	Chr1	2097747	2103508	-	2641	5156	0	0	0	0
AT1G06850	Chr1	2105048	2106750	+	3604	4874	0	0	0	0
AT1G06870	Chr1	2108512	2110987	+	6701	1985-10-01	0	0	0	0
AT1G06890	Chr1	2111323	2114687	-	20.85	45089	0	0	0	0
AT1G06900	Chr1	2114765	2120746	-	9593	17.23	0	0	0	0
AT1G06910	Chr1	2120991	2123802	+	1666	2956	0	0	0	0
AT1G06920	Chr1	2124676	2125903	-	0	0	0	0	0	0
AT1G06923	Chr1	2126670	2127571	+	0	0.1403	0	0	0	0
AT1G06925	Chr1	2127704	2128612	-	0	1993-01-01	0	0	0	0
AT1G06930	Chr1	2128843	2129884	+	0.1146	0.02413	0	0	0	0
AT1G06950	Chr1	2130053	2135704	-	80.6	70.31	0	0	0	0
AT1G06960	Chr1	2135810	2137839	+	7853	6618	0	0	0	0
AT1G06970	Chr1	2137871	2140976	+	0.02596	0.608	0	0	0	0
AT1G06980	Chr1	2142939	2143978	-	1132	2652	0	0	0	0
AT1G06990	Chr1	2148342	2150153	+	0	0	0	0	0	0
AT1G07000	Chr1	2150158	2152542	-	7447	0.9908	0	0	0	0
AT1G07010	Chr1	2152798	2155270	+	21.71	42.78	0	0	0	0
AT1G07020	Chr1	2155213	2156154	-	1976-08-01	2023-03-12	0	0	0	0
AT1G07025	Chr1	2157658	2158159	-	0	0	0	0	0	0
AT1G07030	Chr1	2158413	2160819	-	2023-12-01	20.81	0	0	0	0
AT1G07040	Chr1	2160919	2163388	-	1938-12-01	20.74	0	0	0	0
AT1G07050	Chr1	2163575	2165262	-	45.79	51.05	0	0	0	0
AT1G07060	Chr1	2166348	2168398	-	0.265	1538	0	0	0	0
AT1G07070	Chr1	2168561	2169958	+	19.15	22.68	0	0	0	0
AT1G07080	Chr1	2169977	2172195	+	44.61	52.34	0	0	0	0
AT1G07090	Chr1	2173952	2175039	-	8292	19.19	0	0	0	0
AT1G07110	Chr1	2178022	2184194	-	51.17	34.54	0	0	0	0
AT1G07120	Chr1	2184759	2186628	-	1653	4054	0	0	0	0
AT1G07130	Chr1	2187776	2188734	+	5119	8363	0	0	0	0
AT1G07135	Chr1	2189877	2190785	-	102.7	5597	0	0	0	0
AT1G07140	Chr1	2191679	2193837	-	65.7	86.21	0	0	0	0
AT1G07150	Chr1	2193941	2195997	-	3649	0.7496	0	0	0	0
AT1G07160	Chr1	2197854	2199774	-	0	0.03264	0	0	0	0
AT1G07170	Chr1	2199997	2201273	+	9062	17.13	0	0	0	0
AT1G07175	Chr1	2202278	2203367	+	0.07258	0	0	0	0	0
AT1G07180	Chr1	2204104	2207100	+	17.27	6056	0	0	0	0
AT1G07190	Chr1	2208013	2208178	+	0	0	0	0	0	0
AT1G07200	Chr1	2208477	2212719	-	7744	6544	0	0	0	0
AT1G07210	Chr1	2215216	2216983	+	15.66	28.77	0	0	0	0
AT1G07220	Chr1	2216925	2219650	-	5248	6272	0	0	0	0
AT1G07230	Chr1	2220181	2223019	-	1946-11-01	21.27	0	0	0	0
AT1G07240	Chr1	2223625	2225525	+	9322	13.31	0	0	0	0
AT1G07250	Chr1	2225759	2227609	+	25.28	13	0	0	0	0
AT1G07260	Chr1	2227594	2229358	-	1319	1775	0	0	0	0
AT1G07270	Chr1	2229444	2233018	-	0.4393	0.4218	0	0	0	0
AT1G07280	Chr1	2238017	2241472	+	58.01	53.1	0	0	0	0
AT1G07290	Chr1	2242012	2244993	-	0.318	1079	0	0	0	0
AT1G07300	Chr1	2245693	2247241	-	2174	5551	0	0	0	0
AT1G07310	Chr1	2247112	2248962	-	18.47	17.69	0	0	0	0
AT1G07320	Chr1	2248967	2250530	+	392.2	304.3	0	0	0	0
AT1G07330	Chr1	2250920	2254037	+	0.1841	0.3834	0	0	0	0
AT1G07340	Chr1	2254822	2256851	+	0	0.02329	0	0	0	0
AT1G07350	Chr1	2257384	2260188	-	1969-12-01	136.7	0	0	0	0
AT1G07360	Chr1	2260317	2262924	-	23.89	22.78	0	0	0	0
AT1G07370	Chr1	2263037	2264554	+	15.74	17.86	0	0	0	0
AT1G07380	Chr1	2264634	2269122	-	2402	6761	0	0	0	0
AT1G07390	Chr1	2269622	2274902	+	0.8838	2601	0	0	0	0
AT1G07400	Chr1	2274926	2275784	+	0.9633	126.9	0	0	0	0
AT1G07410	Chr1	2276030	2277525	+	2015-01-01	1384	0	0	0	0
AT1G07420	Chr1	2277555	2280503	+	17.49	22.84	0	0	0	0
AT1G07430	Chr1	2280746	2282829	-	1051	9326	0	0	0	0
AT1G07440	Chr1	2286185	2287792	-	38.96	53.82	0	0	0	0
AT1G07450	Chr1	2287926	2289337	-	3451	1065	0	0	0	0
AT1G07460	Chr1	2289959	2291102	+	0	0	0	0	0	0
AT1G07470	Chr1	2291369	2294559	+	20.46	1996-12-01	0	0	0	0
AT1G07473	Chr1	2294566	2295490	-	0.03299	0	0	0	0	0
AT1G07476	Chr1	2295553	2296498	+	0.1003	0.1009	0	0	0	0
AT1G07480	Chr1	2296023	2299545	-	15.13	45240	0	0	0	0
AT1G07485	Chr1	2301375	2302122	+	2045	2175	0	0	0	0
AT1G07490	Chr1	2301380	2302022	-	35431	2121	0	0	0	0
AT1G07500	Chr1	2304766	2305032	-	0.3962	19.61	0	0	0	0
AT1G07510	Chr1	2304435	2312400	+	1954-05-01	8719	0	0	0	0
AT1G07520	Chr1	2309534	2312386	-	4398	5057	0	0	0	0
AT1G07530	Chr1	2313581	2316508	-	8879	8017	0	0	0	0
AT1G07540	Chr1	2318143	2321665	-	0.01273	0.04197	0	0	0	0
AT1G07550	Chr1	2322543	2326571	-	0	0	0	0	0	0
AT1G07560	Chr1	2327315	2331149	+	0.1111	0.0188	0	0	0	0
AT1G07570	Chr1	2331136	2333768	-	4242	4108	0	0	0	0
AT1G07590	Chr1	2336477	2339392	-	50.07	81.53	0	0	0	0
AT1G07600	Chr1	2338904	2339322	-	843.3	1351	0	0	0	0
AT1G07610	Chr1	2341447	2342149	+	6113	3337	0	0	0	0
AT1G07615	Chr1	2342198	2344315	-	4132	44501	0	0	0	0
AT1G07620	Chr1	2344390	2346890	-	0.4371	0.1226	0	0	0	0
AT1G07630	Chr1	2348915	2351800	+	6096	4264	0	0	0	0
AT1G07640	Chr1	2353031	2356414	-	7368	20790	0	0	0	0
AT1G07645	Chr1	2367437	2368437	-	0	0.03716	0	0	0	0
AT1G07650	Chr1	2359111	2366737	-	6558	5726	0	0	0	0
AT1G07660	Chr1	2368833	2369736	+	13.23	45179	0	0	0	0
AT1G07670	Chr1	2370020	2374608	-	45181	44951	0	0	0	0
AT1G07680	Chr1	2376012	2377187	+	0	0	0	0	0	0
AT1G07690	Chr1	2377976	2379208	+	0.05176	0	0	0	0	0
AT1G07700	Chr1	2379595	2381391	+	2023-08-24	26.22	0	0	0	0
AT1G07705	Chr1	2381555	2386158	+	8789	9247	0	0	0	0
AT1G07710	Chr1	2386164	2388351	-	0.272	0.3115	0	0	0	0
AT1G07720	Chr1	2390531	2392629	-	14.22	6566	0	0	0	0
AT1G07725	Chr1	2394801	2397273	-	3841	5623	0	0	0	0
AT1G07730	Chr1	2397527	2398697	-	2058	6181	0	0	0	0
AT1G07740	Chr1	2397442	2400509	-	2393	5189	0	0	0	0
AT1G07745	Chr1	2400589	2402943	-	44929	44962	0	0	0	0
AT1G07747	Chr1	2403558	2403846	+	0	0	0	0	0	0
AT1G07750	Chr1	2403992	2406050	-	6623	7081	0	0	0	0
AT1G07770	Chr1	2407411	2409792	-	86.2	93.51	0	0	0	0
AT1G07780	Chr1	2409865	2412778	-	9218	45273	0	0	0	0
AT1G07790	Chr1	2412938	2413791	+	33.89	2023-07-14	0	0	0	0
AT1G07795	Chr1	2414143	2414968	+	0	0.07804	0	0	0	0
AT1G07810	Chr1	2416178	2420830	+	1981-10-01	19.43	0	0	0	0
AT1G07820	Chr1	2421089	2422067	-	56.94	45064	0	0	0	0
AT1G07830	Chr1	2422126	2423804	+	9306	28.72	0	0	0	0
AT1G07840	Chr1	2424045	2426729	+	7087	13.75	0	0	0	0
AT1G07850	Chr1	2426705	2429226	+	0	0.5321	0	0	0	0
AT1G07860	Chr1	2428911	2429432	-	0	0.3256	0	0	0	0
AT1G07870	Chr1	2428773	2432092	-	2761	3923	0	0	0	0
AT1G07880	Chr1	2433896	2435859	-	2029-02-01	3476	0	0	0	0
AT1G07885	Chr1	2435858	2436862	-	0.3262	2859	0	0	0	0
AT1G07890	Chr1	2437281	2439666	+	491	256.5	0	0	0	0
AT1G07900	Chr1	2442570	2443747	+	0.4261	2586	0	0	0	0
AT1G07901	Chr1	2443971	2444124	-	2829	3725	0	0	0	0
AT1G07902	Chr1	2443918	2445141	+	2849	7731	0	0	0	0
AT1G07910	Chr1	2445437	2454646	+	4924	14.79	0	0	0	0
AT1G07920	Chr1	2454771	2457322	+	596.7	607.2	0	0	0	0
AT1G07930	Chr1	2458184	2460818	+	381.7	500.5	0	0	0	0
AT1G07940	Chr1	2462949	2465546	-	566.3	577.8	0	0	0	0
AT1G07950	Chr1	2465729	2467166	-	8268	19.26	0	0	0	0
AT1G07960	Chr1	2467145	2469317	+	2022-10-01	16.42	0	0	0	0
AT1G07970	Chr1	2469218	2472807	-	5431	1975-09-01	0	0	0	0
AT1G07980	Chr1	2473165	2475129	-	7918	22.66	0	0	0	0
AT1G07985	Chr1	2475226	2476168	+	0.04715	0.6918	0	0	0	0
AT1G07990	Chr1	2476953	2483197	+	47392	43770	0	0	0	0
AT1G08000	Chr1	2483240	2485727	-	2029-04-01	2014-04-01	0	0	0	0
AT1G08005	Chr1	2485281	2485725	+	0.6061	0.145	0	0	0	0
AT1G08010	Chr1	2485848	2488086	-	9229	43405	0	0	0	0
AT1G08030	Chr1	2489409	2493328	-	4922	45056	0	0	0	0
AT1G08035	Chr1	2494402	2495314	+	0.5015	0.1305	0	0	0	0
AT1G08040	Chr1	2495309	2498765	-	8686	1958-11-01	0	0	0	0
AT1G08050	Chr1	2498794	2501582	-	16438	1375	0	0	0	0
AT1G08060	Chr1	2501704	2511085	-	3358	46082	0	0	0	0
AT1G08065	Chr1	2511647	2513455	-	0	0	0	0	0	0
AT1G08070	Chr1	2514150	2516621	-	0.7553	1574	0	0	0	0
AT1G08080	Chr1	2516991	2518612	-	0	0.4759	0	0	0	0
AT1G08090	Chr1	2524023	2526323	+	0.741	1127	0	0	0	0
AT1G08100	Chr1	2527170	2529121	-	0	0	0	0	0	0
AT1G08110	Chr1	2535251	2537933	+	61.86	107	0	0	0	0
AT1G08120	Chr1	2538615	2539662	+	0.07154	0.7859	1	0	0	0
AT1G08125	Chr1	2539614	2542363	-	9928	2023-12-17	0	0	0	0
AT1G08130	Chr1	2542663	2547947	-	9099	1951-12-01	0	0	0	0
AT1G08135	Chr1	2548496	2551545	-	0	0	0	0	0	0
AT1G08140	Chr1	2551935	2555230	-	0	0	0	0	0	0
AT1G08150	Chr1	2556191	2559229	-	0.01613	0.06102	0	0	0	0
AT1G08160	Chr1	2559413	2560433	-	29768	6591	0	0	0	0
AT1G08165	Chr1	2561449	2562317	-	0.7576	0.1659	0	0	0	0
AT1G08170	Chr1	2562769	2563707	-	0	0	0	0	0	0
AT1G08180	Chr1	2564361	2565319	-	2264	1652	0	0	0	0
AT1G08190	Chr1	2567420	2573449	+	22.84	45164	0	0	0	0
AT1G08200	Chr1	2573818	2576845	-	83.28	42.05	0	0	0	0
AT1G08210	Chr1	2576984	2580755	-	6648	27.69	0	0	0	0
AT1G08220	Chr1	2581022	2583391	-	3118	44934	0	0	0	0
AT1G08230	Chr1	2583594	2586970	-	3902	14.32	0	0	0	0
AT1G08250	Chr1	2588776	2590610	-	5882	4445	0	0	0	0
AT1G08260	Chr1	2588854	2606893	+	2023-07-03	3165	0	0	0	0
AT1G08270	Chr1	2606269	2607508	-	6403	2021-11-01	0	0	0	0
AT1G08280	Chr1	2607877	2609972	+	1936	3372	0	0	0	0
AT1G08290	Chr1	2609996	2613378	-	0.7363	1318	0	0	0	0
AT1G08300	Chr1	2614774	2618824	+	44986	13.44	0	0	0	0
AT1G08310	Chr1	2618647	2620453	+	0.5306	0.5614	0	0	0	0
AT1G08315	Chr1	2620335	2621546	-	6141	3894	0	0	0	0
AT1G08320	Chr1	2621860	2628595	-	0.4675	0.6675	0	0	0	0
AT1G08340	Chr1	2630891	2632872	+	1031	1629	0	0	0	0
AT1G08350	Chr1	2632810	2635867	-	2709	7064	0	0	0	0
AT1G08360	Chr1	2635939	2638005	+	133.1	150	0	0	0	0
AT1G08370	Chr1	2638037	2640664	+	1953-12-01	2023-03-20	0	0	0	0
AT1G08380	Chr1	2640803	2641935	-	3127	861.7	0	0	0	0
AT1G08390	Chr1	2642072	2643286	+	1965-07-01	7721	0	0	0	0
AT1G08400	Chr1	2643019	2646049	-	45048	2796	0	0	0	0
AT1G08410	Chr1	2646144	2649441	+	7347	9146	0	0	0	0
AT1G08420	Chr1	2649459	2657121	+	13.69	16.91	0	0	0	0
AT1G08430	Chr1	2658602	2661311	+	0.1386	0.2354	0	0	0	0
AT1G08440	Chr1	2662967	2665585	+	0.1412	0.1981	0	0	0	0
AT1G08450	Chr1	2667798	2671958	-	19.98	23.67	0	0	0	0
AT1G08460	Chr1	2672198	2674722	+	21855	45286	0	0	0	0
AT1G08465	Chr1	2675813	2679825	+	7627	7378	0	0	0	0
AT1G08470	Chr1	2682058	2684172	-	9463	4505	0	0	0	0
AT1G08480	Chr1	2684176	2685703	+	45.13	49.38	0	0	0	0
AT1G08490	Chr1	2685659	2688659	-	27.27	34.79	0	0	0	0
AT1G08500	Chr1	2688880	2690251	+	1154	0.762	0	0	0	0
AT1G08510	Chr1	2691062	2694548	-	36.07	25.98	0	0	0	0
AT1G08520	Chr1	2696381	2701023	+	104.8	67.22	0	0	0	0
AT1G08530	Chr1	2700981	2703163	+	7309	3627	0	0	0	0
AT1G08540	Chr1	2703295	2706861	+	69.35	46.06	0	0	0	0
AT1G08550	Chr1	2706868	2709989	+	76.87	45196	0	0	0	0
AT1G08560	Chr1	2709525	2711001	-	27.98	7264	0	0	0	0
AT1G08570	Chr1	2712694	2714834	+	45102	12724	0	0	0	0
AT1G08580	Chr1	2714994	2716533	-	21.14	23.81	0	0	0	0
AT1G08590	Chr1	2718538	2722281	+	1386	1812	0	0	0	0
AT1G08600	Chr1	2723677	2733614	+	4848	21490	0	0	0	0
AT1G08610	Chr1	2733596	2735820	-	3568	6805	0	0	0	0
AT1G08620	Chr1	2736656	2743882	+	5503	4375	0	0	0	0
AT1G08630	Chr1	2743761	2747968	-	0.2017	0.2142	0	0	0	0
AT1G08640	Chr1	2748361	2751621	-	49.2	54.38	0	0	0	0
AT1G08645	Chr1	2751813	2752596	-	95.22	34.42	0	0	0	0
AT1G08650	Chr1	2752124	2753810	+	46.56	15.92	0	0	0	0
AT1G08660	Chr1	2756904	2759890	-	1966-10-01	2023-05-19	0	0	0	0
AT1G08670	Chr1	2760183	2761600	-	0.04532	0	0	0	0	0
AT1G08680	Chr1	2762584	2768968	+	9759	14.67	0	0	0	0
AT1G08695	Chr1	2768965	2769509	-	0	0	0	0	0	0
AT1G08700	Chr1	2769615	2771478	-	1997-11-01	39.62	0	0	0	0
AT1G08710	Chr1	2771620	2773532	+	3773	2013-11-01	0	0	0	0
AT1G08720	Chr1	2773941	2779309	+	6646	2023-12-09	0	0	0	0
AT1G08730	Chr1	2779438	2788478	+	0.2569	0.3029	0	0	0	0
AT1G08750	Chr1	2801042	2804712	+	4695	5215	0	0	0	0
AT1G08760	Chr1	2805044	2808624	+	3739	6021	0	0	0	0
AT1G08770	Chr1	2808760	2809776	+	7778	16.24	0	0	0	0
AT1G08780	Chr1	2809778	2811314	-	13.47	16.65	0	0	0	0
AT1G08790	Chr1	2811989	2812783	+	0	0	0	0	0	0
AT1G08800	Chr1	2812818	2818072	-	2028	1526	1	0	0	0
AT1G08810	Chr1	2819065	2820479	-	4805	9232	0	0	0	0
AT1G08820	Chr1	2821354	2825482	-	2015-11-01	1993-12-01	0	0	0	0
AT1G08830	Chr1	2827060	2829316	+	26.23	64.46	0	0	0	0
AT1G08840	Chr1	2829105	2838856	-	2326	4315	0	0	0	0
AT1G08845	Chr1	2838789	2841135	+	4121	6368	0	0	0	0
AT1G08860	Chr1	2841969	2846351	+	0.1393	0.03503	0	0	0	0
AT1G08880	Chr1	2846894	2848101	-	58.86	45.05	0	0	0	0
AT1G08890	Chr1	2848149	2852271	+	5202	4156	0	0	0	0
AT1G08900	Chr1	2852363	2855942	+	9245	8345	0	0	0	0
AT1G08910	Chr1	2856162	2861171	+	1956-05-01	21.39	0	0	0	0
AT1G08920	Chr1	2867203	2870746	+	8252	7155	0	0	0	0
AT1G08930	Chr1	2873300	2877271	+	32.92	1974-10-01	0	0	0	0
AT1G08940	Chr1	2877430	2879170	+	2236	2126	0	0	0	0
AT1G08960	Chr1	2879506	2882235	+	3957	4313	0	0	0	0
AT1G08970	Chr1	2882491	2884343	+	22.29	21.27	0	0	0	0
AT1G08980	Chr1	2884351	2886622	+	69.03	68.06	0	0	0	0
AT1G08985	Chr1	2887245	2887707	+	0.06598	0	0	0	0	0
AT1G08990	Chr1	2888427	2890966	+	0.2614	0.2413	0	0	0	0
AT1G09000	Chr1	2891019	2895183	+	1716	2867	0	0	0	0
AT1G09010	Chr1	2895166	2899447	-	20.88	18.13	0	0	0	0
AT1G09020	Chr1	2899776	2904863	-	19.83	15.86	0	0	0	0
AT1G09030	Chr1	2908611	2909033	-	0	0	0	0	0	0
AT1G09040	Chr1	2911250	2915407	+	1101	1327	0	0	0	0
AT1G09050	Chr1	2916968	2921112	+	1299	2023-04-01	0	0	0	0
AT1G09060	Chr1	2921064	2925827	-	1963-11-01	14.93	0	0	0	0
AT1G09070	Chr1	2927502	2929108	+	215.9	78.91	0	0	0	0
AT1G09080	Chr1	2929217	2931851	-	0.1272	0.04899	0	0	0	0
AT1G09090	Chr1	2932739	2936587	+	0.07191	0.0372	0	0	0	0
AT1G09100	Chr1	2936528	2939364	-	4304	28430	0	0	0	0
AT1G09130	Chr1	2939568	2942346	-	127.8	85.96	0	0	0	0
AT1G09140	Chr1	2942538	2945977	-	26.41	202	0	0	0	0
AT1G09150	Chr1	2946030	2949160	+	2023-04-18	39.96	0	0	0	0
AT1G09155	Chr1	2949621	2950990	-	0.3031	1414	0	0	0	0
AT1G09157	Chr1	2951635	2952491	-	0.0875	1229	0	0	0	0
AT1G09160	Chr1	2952597	2955746	-	9782	15.43	0	0	0	0
AT1G09170	Chr1	2956261	2962547	-	0.3845	0.1052	0	0	0	0
AT1G09176	Chr1	2964015	2964728	+	0	0	0	0	0	0
AT1G09180	Chr1	2965023	2965973	+	1328	1359	0	0	0	0
AT1G09190	Chr1	2966120	2967734	-	2859	6289	0	0	0	0
AT1G09195	Chr1	2967940	2971569	-	2179	1452	0	0	0	0
AT1G09200	Chr1	2971571	2972335	-	92.77	28307	0	0	0	0
AT1G09210	Chr1	2972638	2977003	-	45.5	84.79	0	0	0	0
AT1G09220	Chr1	2977792	2979467	-	0.5995	1062	0	0	0	0
AT1G09230	Chr1	2979511	2982714	-	5286	7841	0	0	0	0
AT1G09240	Chr1	2984829	2986232	+	2868	1561	0	0	0	0
AT1G09245	Chr1	2986874	2987394	-	0	0	0	0	0	0
AT1G09250	Chr1	2989141	2990428	+	9269	6213	0	0	0	0
AT1G09260	Chr1	2993381	2993821	+	0	0	0	0	0	0
AT1G09270	Chr1	2994331	2998223	+	18.26	17.55	0	0	0	0
AT1G09280	Chr1	2998100	3001363	-	6435	1935-10-01	0	0	0	0
AT1G09290	Chr1	3001439	3003763	-	4676	3217	0	0	0	0
AT1G09300	Chr1	3003495	3008382	+	4032	4709	0	0	0	0
AT1G09310	Chr1	3008910	3009899	+	420.7	372.9	0	0	0	0
AT1G09320	Chr1	3009890	3012408	-	3857	7502	0	0	0	0
AT1G09330	Chr1	3012739	3015256	-	1993-12-01	13.69	0	0	0	0
AT1G09340	Chr1	3015237	3018543	+	571.4	226.4	0	0	0	0
AT1G09350	Chr1	3019639	3021444	+	4545	0.6322	0	0	0	0
AT1G09360	Chr1	3021802	3022369	+	0	0	0	0	0	0
AT1G09370	Chr1	3024877	3025540	+	0.04598	0	0	0	0	0
AT1G09380	Chr1	3026062	3029550	-	0.05573	0.07847	0	0	0	0
AT1G09390	Chr1	3031046	3033583	+	8503	2378	0	0	0	0
AT1G09400	Chr1	3033512	3035397	-	0.3051	0.4304	0	0	0	0
AT1G09410	Chr1	3035400	3037688	+	0.6243	0.7365	0	0	0	0
AT1G09415	Chr1	3037754	3038409	-	6411	43647	0	0	0	0
AT1G09420	Chr1	3038462	3041874	-	2644	6004	0	0	0	0
AT1G09430	Chr1	3041996	3045542	+	19.69	2023-07-16	0	0	0	0
AT1G09440	Chr1	3045259	3048007	-	3937	4043	0	0	0	0
AT1G09450	Chr1	3048966	3053164	+	1473	1032	0	0	0	0
AT1G09460	Chr1	3053698	3055361	+	1199	2508	0	0	0	0
AT1G09470	Chr1	3055231	3057544	-	4704	15097	0	0	0	0
AT1G09480	Chr1	3057975	3060758	+	0.559	0.6498	0	0	0	0
AT1G09483	Chr1	3061170	3061744	-	0	0	0	0	0	0
AT1G09490	Chr1	3063936	3065950	+	18.37	44977	0	0	0	0
AT1G09500	Chr1	3066674	3068797	+	6515	2107	0	0	0	0
AT1G09510	Chr1	3069357	3070911	+	0.02756	0.02271	0	0	0	0
AT1G09520	Chr1	3070915	3072075	-	1966-11-01	17.29	0	0	0	0
AT1G09530	Chr1	3075768	3079655	+	4973	7174	0	0	0	0
AT1G09540	Chr1	3086101	3087915	+	0.09615	0.1794	0	0	0	0
AT1G09550	Chr1	3089576	3092328	-	0	0	0	0	0	0
AT1G09560	Chr1	3093644	3094955	+	2023-02-19	15.74	0	0	0	0
AT1G09570	Chr1	3095160	3100820	-	36495	18.52	0	0	0	0
AT1G09575	Chr1	3101149	3103678	-	1484	0.3997	0	0	0	0
AT1G09580	Chr1	3104492	3106367	+	7814	14.66	0	0	0	0
AT1G09590	Chr1	3106367	3107802	+	177.9	162	0	0	0	0
AT1G09600	Chr1	3107896	3111553	+	0.6881	0.6038	0	0	0	0
AT1G09610	Chr1	3111694	3112874	+	1046	1061	0	0	0	0
AT1G09620	Chr1	3112778	3116700	-	36.67	38.75	0	0	0	0
AT1G09625	Chr1	3117137	3117568	-	0	0	0	0	0	0
AT1G09630	Chr1	3118155	3119816	-	1934-11-01	6955	0	0	0	0
AT1G09640	Chr1	3119739	3122543	+	72.51	105.7	0	0	0	0
AT1G09645	Chr1	3122926	3124668	+	1989-04-01	5438	0	0	0	0
AT1G09650	Chr1	3125175	3127285	+	0.1564	0.3461	0	0	0	0
AT1G09660	Chr1	3127762	3131095	-	20.93	64.66	0	0	0	0
AT1G09665	Chr1	3133008	3133675	+	0	0	0	0	0	0
AT1G09680	Chr1	3133885	3135977	-	1046	2106	0	0	0	0
AT1G09690	Chr1	3136188	3137685	-	323.2	399.1	0	0	0	0
AT1G09700	Chr1	3137649	3140354	-	5131	2023-02-12	0	0	0	0
AT1G09710	Chr1	3140862	3144382	+	2252	31382	0	0	0	0
AT1G09720	Chr1	3144438	3147304	-	0	0.01803	0	0	0	0
AT1G09730	Chr1	3147637	3154405	-	6363	6547	0	0	0	0
AT1G09740	Chr1	3154390	3156377	+	6077	17.85	0	0	0	0
AT1G09750	Chr1	3157501	3159149	+	228.5	113.1	0	0	0	0
AT1G09760	Chr1	3159125	3161693	-	154.4	176.6	0	0	0	0
AT1G09770	Chr1	3161832	3165617	+	29.65	52.06	0	0	0	0
AT1G09780	Chr1	3165370	3167925	-	59.04	23.39	0	0	0	0
AT1G09790	Chr1	3168434	3171019	-	0.03061	0.01731	0	0	0	0
AT1G09794	Chr1	3171905	3173511	+	1977-01-01	1865	0	0	0	0
AT1G09795	Chr1	3173534	3176911	+	64.01	74.67	0	0	0	0
AT1G09800	Chr1	3176883	3180735	-	2533	7903	0	0	0	0
AT1G09810	Chr1	3180926	3184225	-	4446	8345	0	0	0	0
AT1G09812	Chr1	3187442	3188855	+	1015	1758	0	0	0	0
AT1G09815	Chr1	3189301	3190243	+	18.89	33.22	0	0	0	0
AT1G09820	Chr1	3190254	3192489	-	1767	1487	0	0	0	0
AT1G09830	Chr1	3192568	3195045	-	29921	31.24	0	0	0	0
AT1G09840	Chr1	3195719	3200404	-	1933-12-01	8674	0	0	0	0
AT1G09850	Chr1	3201685	3204151	+	14.45	45128	0	0	0	0
AT1G09860	Chr1	3204016	3205412	-	0.3237	0.631	0	0	0	0
AT1G09870	Chr1	3205579	3208715	+	8039	1996-11-01	0	0	0	0
AT1G09880	Chr1	3208712	3213469	-	0.4208	0.2137	0	0	0	0
AT1G09890	Chr1	3214049	3217604	-	1171	1995	0	0	0	0
AT1G09900	Chr1	3218133	3219930	+	1942-11-01	45240	0	0	0	0
AT1G09910	Chr1	3220035	3224542	-	5376	2372	0	0	0	0
AT1G09920	Chr1	3224684	3227084	-	14.45	13.62	0	0	0	0
AT1G09930	Chr1	3227490	3230258	-	0.04357	0.04739	0	0	0	0
AT1G09932	Chr1	3230450	3233260	-	0.7581	0.1287	0	0	0	0
AT1G09935	Chr1	3233924	3235531	-	0	0	0	0	0	0
AT1G09940	Chr1	3236908	3239555	-	44531	6745	0	0	0	0
AT1G09950	Chr1	3240531	3241864	-	1163	1785	0	0	0	0
AT1G09960	Chr1	3243986	3247217	+	2441	2016-07-01	0	0	0	0
AT1G09970	Chr1	3252098	3255783	+	18.74	20.64	0	0	0	0
AT1G09980	Chr1	3256189	3261742	-	7004	8213	0	0	0	0
AT1G09995	Chr1	3262222	3263643	-	1696	2625	0	0	0	0
AT1G10000	Chr1	3263850	3265177	-	0.8171	0.8745	0	0	0	0
AT1G10010	Chr1	3265886	3268824	+	0.0311	0	0	0	0	0
AT1G10020	Chr1	3269539	3272111	-	29129	5631	0	0	0	0
AT1G10030	Chr1	3273753	3275954	+	7543	9641	0	0	0	0
AT1G10040	Chr1	3275891	3278780	-	0.5749	2547	0	0	0	0
AT1G10050	Chr1	3278792	3283632	+	2269	2025-11-01	0	0	0	0
AT1G10060	Chr1	3284073	3287293	+	9055	5091	0	0	0	0
AT1G10070	Chr1	3288087	3290472	+	0.5707	0.7756	0	0	0	0
AT1G10090	Chr1	3290311	3296199	-	8949	5653	0	0	0	0
AT1G10095	Chr1	3296516	3300517	-	2017	2343	0	0	0	0
AT1G10100	Chr1	3300697	3301490	-	0	0	0	0	0	0
AT1G10110	Chr1	3302564	3303939	+	0.1653	0.2238	0	0	0	0
AT1G10120	Chr1	3304039	3306957	-	4669	6036	0	0	0	0
AT1G10130	Chr1	3310930	3322270	+	7709	2023-12-12	0	0	0	0
AT1G10140	Chr1	3322554	3323736	-	2491	2992	0	0	0	0
AT1G10150	Chr1	3325799	3327615	+	8763	4042	0	0	0	0
AT1G10155	Chr1	3325825	3328449	-	6613	44256	0	0	0	0
AT1G10170	Chr1	3333504	3338189	-	1952-11-01	25.73	0	0	0	0
AT1G10180	Chr1	3338185	3341629	-	7036	2019-10-01	0	0	0	0
AT1G10190	Chr1	3343686	3345633	-	0	0	0	0	0	0
AT1G10200	Chr1	3346383	3348140	-	51.37	57.65	0	0	0	0
AT1G10210	Chr1	3349082	3351181	+	31079	3597	0	0	0	0
AT1G10220	Chr1	3351923	3353123	+	0.02612	0.1319	0	0	0	0
AT1G10225	Chr1	3354243	3354857	+	0.08302	1406	0	0	0	0
AT1G10230	Chr1	3355675	3356152	+	45154	36.53	0	0	0	0
AT1G10240	Chr1	3356627	3359854	-	3479	9325	0	0	0	0
AT1G10250	Chr1	3360087	3360509	-	0	0	0	0	0	0
AT1G10270	Chr1	3363432	3366494	+	5257	9621	0	0	0	0
AT1G10280	Chr1	3366493	3369126	-	2037	1385	0	0	0	0
AT1G10290	Chr1	3370402	3377464	+	23.65	2023-02-20	0	0	0	0
AT1G10300	Chr1	3377878	3380415	+	0.1089	0.8673	0	0	0	0
AT1G10310	Chr1	3381447	3384004	-	45097	20.73	0	0	0	0
AT1G10320	Chr1	3384118	3388377	-	3644	7464	0	0	0	0
AT1G10330	Chr1	3388599	3390151	+	0.3788	0.7103	0	0	0	0
AT1G10340	Chr1	3390322	3392634	-	0.8449	0.09997	0	0	0	0
AT1G10350	Chr1	3392943	3395182	-	6389	4175	0	0	0	0
AT1G10360	Chr1	3395551	3396954	-	34.24	24.84	0	0	0	0
AT1G10370	Chr1	3396883	3398359	-	1986-12-01	7187	0	0	0	0
AT1G10380	Chr1	3400554	3402421	+	4839	6143	0	0	0	0
AT1G10385	Chr1	3403132	3405921	+	0	0.02075	0	0	0	0
AT1G10390	Chr1	3406956	3412875	-	16.61	34.59	0	0	0	0
AT1G10395	Chr1	3412474	3412743	+	9522	16.41	0	0	0	0
AT1G10400	Chr1	3414823	3416475	-	0.01947	0.6147	0	0	0	0
AT1G10410	Chr1	3416430	3419692	-	9549	2023-01-20	0	0	0	0
AT1G10417	Chr1	3424186	3427532	-	0.3172	0.6107	0	0	0	0
AT1G10430	Chr1	3428478	3430925	-	14.15	13.71	0	0	0	0
AT1G10450	Chr1	3431764	3438371	+	3918	9685	0	0	0	0
AT1G10455	Chr1	3438555	3439014	+	0	0.05473	0	0	0	0
AT1G10460	Chr1	3439030	3440360	-	0.5462	1367	0	0	0	0
AT1G10470	Chr1	3441988	3444361	-	29.28	14.35	0	0	0	0
AT1G10480	Chr1	3449567	3451227	+	0.4497	0.1329	0	0	0	0
AT1G10490	Chr1	3453191	3460621	+	11	14.52	0	0	0	0
AT1G10500	Chr1	3460000	3461486	-	54.75	41.08	0	0	0	0
AT1G10510	Chr1	3461635	3465787	+	2023-08-25	33.27	0	0	0	0
AT1G10520	Chr1	3465926	3469456	+	1001	3135	0	0	0	0
AT1G10522	Chr1	3469512	3471489	+	31.39	69.98	0	0	0	0
AT1G10530	Chr1	3471456	3472675	-	0.1667	1111	0	0	0	0
AT1G10540	Chr1	3474858	3478029	-	0.25	0.4117	0	0	0	0
AT1G10550	Chr1	3479066	3481042	-	0.3511	0.1781	0	0	0	0
AT1G10560	Chr1	3484399	3486966	+	1437	0.2343	0	0	0	0
AT1G10570	Chr1	3487386	3491278	+	8364	7613	0	0	0	0
AT1G10580	Chr1	3491258	3493835	-	16.28	21.58	0	0	0	0
AT1G10585	Chr1	3493770	3495245	-	0.2044	0.02436	0	0	0	0
AT1G10586	Chr1	3496911	3499440	-	0	0	0	0	0	0
AT1G10588	Chr1	3501145	3501905	+	0	0	0	0	0	0
AT1G10590	Chr1	3501988	3503545	-	50.94	54.53	0	0	0	0
AT1G10600	Chr1	3503640	3506160	+	2023-08-10	23.66	0	0	0	0
AT1G10610	Chr1	3506186	3509007	+	2109	4846	0	0	0	0
AT1G10620	Chr1	3509001	3512322	-	0.01775	0.01004	0	0	0	0
AT1G10630	Chr1	3512739	3514825	-	39.07	35.36	0	0	0	0
AT1G10640	Chr1	3515182	3518036	-	13.84	2023-07-02	0	0	0	0
AT1G10650	Chr1	3523986	3526532	-	4566	1935-11-01	0	0	0	0
AT1G10657	Chr1	3530353	3532018	+	9284	2737	0	0	0	0
AT1G10660	Chr1	3532229	3535138	+	9316	29.97	0	0	0	0
AT1G10670	Chr1	3535288	3538440	+	58.18	58.09	0	0	0	0
AT1G10680	Chr1	3538333	3543926	-	0	0.05795	0	0	0	0
AT1G10690	Chr1	3549920	3550849	-	3141	1976	0	0	0	0
AT1G10700	Chr1	3554104	3556545	+	15.58	9578	0	0	0	0
AT1G10710	Chr1	3558358	3560706	+	0.2965	0.4079	0	0	0	0
AT1G10715	Chr1	3561149	3561496	+	0	0	0	0	0	0
AT1G10717	Chr1	3562180	3562555	+	0	0	0	0	0	0
AT1G10720	Chr1	3562841	3564851	+	5413	7922	0	0	0	0
AT1G10730	Chr1	3565257	3568107	+	1948	4561	0	0	0	0
AT1G10740	Chr1	3567905	3571054	-	1945-10-01	15.89	0	0	0	0
AT1G10745	Chr1	3572674	3573174	+	0	0	0	0	0	0
AT1G10747	Chr1	3574312	3574831	+	0	0.3205	0	0	0	0
AT1G10750	Chr1	3574807	3578784	-	1228	2393	0	0	0	0
AT1G10760	Chr1	3580830	3590929	-	161.7	178.1	0	0	0	0
AT1G10770	Chr1	3591633	3592581	-	1378	3081	0	0	0	0
AT1G10780	Chr1	3592680	3595221	-	4776	19480	0	0	0	0
AT1G10790	Chr1	3596264	3597848	+	0.6389	1568	0	0	0	0
AT1G10800	Chr1	3598069	3598886	-	0.5376	1121	0	0	0	0
AT1G10810	Chr1	3599083	3600878	+	0.3463	1592	0	0	0	0
AT1G10820	Chr1	3600910	3605077	-	9171	14.62	0	0	0	0
AT1G10830	Chr1	3605512	3607581	-	53.97	47.58	0	0	0	0
AT1G10840	Chr1	3607631	3610617	-	22.98	33.18	0	0	0	0
AT1G10850	Chr1	3611490	3614614	+	6726	3942	0	0	0	0
AT1G10865	Chr1	3614513	3616309	-	3132	5408	0	0	0	0
AT1G10870	Chr1	3616610	3623807	-	2201	2823	0	0	0	0
AT1G10875	Chr1	3623998	3625423	-	0	0	0	0	0	0
AT1G10880	Chr1	3625623	3627083	-	0	0	0	0	0	0
AT1G10890	Chr1	3627646	3630809	+	6837	2023-11-10	0	0	0	0
AT1G10900	Chr1	3632132	3637251	-	5949	6427	0	0	0	0
AT1G10910	Chr1	3639835	3644188	+	8756	1961-11-01	0	0	0	0
AT1G10920	Chr1	3644180	3647785	-	2125	1394	0	0	0	0
AT1G10930	Chr1	3647876	3655686	-	4365	3853	0	0	0	0
AT1G10940	Chr1	3655673	3658613	-	1994-12-01	23.26	0	0	0	0
AT1G10950	Chr1	3659204	3664265	+	18.85	27.73	0	0	0	0
AT1G10960	Chr1	3664187	3665041	+	450.3	973.4	0	0	0	0
AT1G10970	Chr1	3665087	3667140	-	2621	7417	0	0	0	0
AT1G10980	Chr1	3667224	3669936	-	0.2064	0.08567	0	0	0	0
AT1G10990	Chr1	3670243	3671192	-	1063	0.4033	0	0	0	0
AT1G11000	Chr1	3671756	3676134	-	0.999	1569	0	0	0	0
AT1G11020	Chr1	3676691	3678568	+	4304	4581	0	0	0	0
AT1G11040	Chr1	3678981	3681033	-	0	0	0	0	0	0
AT1G11050	Chr1	3681679	3684170	+	13.44	1725	0	0	0	0
AT1G11060	Chr1	3684568	3689893	+	2448	2953	0	0	0	0
AT1G11070	Chr1	3690012	3694201	-	0.1688	0.2803	0	0	0	0
AT1G11080	Chr1	3694328	3698014	-	1608	0.6324	0	0	0	0
AT1G11090	Chr1	3702608	3703780	+	8288	5793	0	0	0	0
AT1G11100	Chr1	3703672	3709587	-	0.1856	1155	0	0	0	0
AT1G11110	Chr1	3710208	3712504	+	0.02654	0	0	0	0	0
AT1G11112	Chr1	3712971	3713736	-	0.3582	0.2296	0	0	0	0
AT1G11120	Chr1	3715084	3717660	+	1083	0.3028	0	0	0	0
AT1G11125	Chr1	3718652	3719833	+	1077	0.7692	0	0	0	0
AT1G11130	Chr1	3722708	3727451	+	13302	9488	0	0	0	0
AT1G11145	Chr1	3727532	3728167	-	0	0	0	0	0	0
AT1G11160	Chr1	3733044	3739845	+	0.6622	1366	0	0	0	0
AT1G11170	Chr1	3740664	3744676	+	0.5626	1152	0	0	0	0
AT1G11180	Chr1	3745774	3748558	+	4199	6886	0	0	0	0
AT1G11190	Chr1	3750066	3752781	-	1334	1218	0	0	0	0
AT1G11200	Chr1	3753213	3755659	+	3177	2176	0	0	0	0
AT1G11210	Chr1	3755668	3756999	-	39.65	1954-11-01	0	0	0	0
AT1G11220	Chr1	3759862	3761462	-	1918	2019-01-01	0	0	0	0
AT1G11230	Chr1	3763268	3764484	-	0	0.1794	0	0	0	0
AT1G11240	Chr1	3766754	3769800	-	6883	15.92	0	0	0	0
AT1G11250	Chr1	3768521	3770103	+	0.05777	0.06347	0	0	0	0
AT1G11260	Chr1	3777236	3780824	+	23.64	8878	0	0	0	0
AT1G11270	Chr1	3780386	3787100	-	0.8232	933.3	1	1	1	0
AT1G11280	Chr1	3787318	3790936	-	4065	8584	0	0	0	0
AT1G11290	Chr1	3791168	3794089	-	3558	4993	0	0	0	0
AT1G11300	Chr1	3794243	3797508	+	0.6862	0.5424	0	0	0	0
AT1G11303	Chr1	3797667	3800852	+	2094	1144	0	0	0	0
AT1G11310	Chr1	3800500	3804234	-	27.19	45271	0	0	0	0
AT1G11320	Chr1	3806822	3808941	+	1251	1946	0	0	0	0
AT1G11330	Chr1	3809795	3813810	+	3165	1835	0	0	0	0
AT1G11340	Chr1	3813907	3817421	-	0.7173	0.7698	0	0	0	0
AT1G11350	Chr1	3817424	3820888	-	5958	6167	0	0	0	0
AT1G11360	Chr1	3821106	3823089	-	9325	7883	0	0	0	0
AT1G11362	Chr1	3824510	3825232	-	0	0	0	0	0	0
AT1G11370	Chr1	3827851	3831069	-	0	0.04781	1	0	0	0
AT1G11380	Chr1	3832563	3834463	+	3109	44930	0	0	0	0
AT1G11390	Chr1	3834432	3837677	-	3767	5484	0	0	0	0
AT1G11400	Chr1	3837694	3841219	+	2988	4371	0	0	0	0
AT1G11410	Chr1	3840877	3844480	+	4199	7066	0	0	0	0
AT1G11420	Chr1	3844461	3846957	-	0.782	1952	0	0	0	0
AT1G11430	Chr1	3847220	3849225	+	77.55	71.84	0	0	0	0
AT1G11440	Chr1	3849201	3850736	+	5341	2	0	0	0	0
AT1G11450	Chr1	3853184	3855508	+	0.9054	0.7436	0	0	0	0
AT1G11460	Chr1	3856942	3859466	+	0.01759	0.0311	0	0	0	0
AT1G11470	Chr1	3859662	3860605	-	0.04705	0.06821	0	0	0	0
AT1G11475	Chr1	3862399	3864075	+	6195	2023-08-15	0	0	0	0
AT1G11480	Chr1	3864043	3867001	-	45245	19.49	0	0	0	0
AT1G11490	Chr1	3868884	3870526	-	0.04559	0.06309	0	0	0	0
AT1G11500	Chr1	3870679	3871703	+	0.2056	0.4887	0	0	0	0
AT1G11510	Chr1	3871723	3872930	-	0	0.03251	0	0	0	0
AT1G11520	Chr1	3873029	3873620	+	0	0	0	0	0	0
AT1G11530	Chr1	3874396	3875485	+	13.21	6804	0	0	0	0
AT1G11540	Chr1	3875442	3877324	-	0.1281	20852	0	0	0	0
AT1G11545	Chr1	3878495	3880392	-	4032	6305	0	0	0	0
AT1G11560	Chr1	3881627	3882820	+	0	0.2459	0	0	0	0
AT1G11570	Chr1	3883167	3884130	+	0.4545	0.7835	0	0	0	0
AT1G11572	Chr1	3884342	3884961	+	0	0	0	0	0	0
AT1G11580	Chr1	3888610	3890825	+	2023-05-10	7089	0	0	0	0
AT1G11590	Chr1	3892580	3894678	+	0.02116	0.02393	0	0	0	0
AT1G11591	Chr1	3895130	3896020	+	2699	8751	1	0	0	0
AT1G11593	Chr1	3898002	3898610	+	0	0	0	1	0	0
AT1G11600	Chr1	3901950	3903896	+	9279	3965	0	0	0	0
AT1G11608	Chr1	3905579	3906819	+	0	0.04048	0	1	0	0
AT1G11610	Chr1	3906862	3909339	-	0	0	0	0	0	0
AT1G11620	Chr1	3910833	3911925	+	0	0	0	0	1	0
AT1G11630	Chr1	3912754	3914466	-	2947	5469	0	0	0	0
AT1G11650	Chr1	3914774	3918244	+	64.37	38	0	0	0	0
AT1G11655	Chr1	3919237	3919870	+	0	0.06194	0	0	0	0
AT1G11660	Chr1	3920478	3924567	+	45177	19.31	0	0	0	0
AT1G11670	Chr1	3928115	3931702	-	2697	0.9274	0	0	0	0
AT1G11680	Chr1	3938422	3940872	+	2023-11-18	23.25	0	0	0	0
AT1G11684	Chr1	3941103	3941460	-	0	0	0	0	0	0
AT1G11690	Chr1	3941469	3942213	+	0	0	0	0	0	0
AT1G11700	Chr1	3945584	3946758	+	6122	16.37	0	0	0	0
AT1G11710	Chr1	3948714	3951360	+	0.5857	2432	0	0	0	0
AT1G11720	Chr1	3951366	3957045	+	9616	2299	0	0	0	0
AT1G11730	Chr1	3957284	3960465	+	0.6024	0.4772	0	0	0	0
AT1G11740	Chr1	3963054	3966851	-	0.09127	0.02357	0	0	0	0
AT1G11750	Chr1	3967476	3969878	+	45.85	38.97	0	0	0	0
AT1G11755	Chr1	3969681	3971912	-	2861	4619	0	0	0	0
AT1G11760	Chr1	3971986	3973295	-	2871	3775	0	0	0	0
AT1G11765	Chr1	3973874	3974595	+	0	0	0	0	0	0
AT1G11770	Chr1	3975607	3977380	+	0	0.0708	0	0	0	0
AT1G11780	Chr1	3976839	3979238	-	3097	4496	0	0	0	0
AT1G11785	Chr1	3979823	3981080	-	0	0.3096	0	0	0	0
AT1G11790	Chr1	3981153	3985220	+	6217	6094	0	0	0	0
AT1G11800	Chr1	3985184	3987291	-	20486	6088	0	0	0	0
AT1G11810	Chr1	3989763	3991067	+	0.1275	0.1263	0	0	0	0
AT1G11820	Chr1	3991027	3993708	-	21520	17.16	0	0	0	0
AT1G11840	Chr1	3995158	3997966	+	76.36	97.71	0	0	0	0
AT1G11850	Chr1	3999157	4000025	+	13.42	5846	0	0	0	0
AT1G11860	Chr1	4001113	4003749	+	553.7	248.7	0	0	0	0
AT1G11870	Chr1	4003757	4007016	+	2023-09-13	6303	0	0	0	0
AT1G11880	Chr1	4007705	4010462	-	1693	2194	0	0	0	0
AT1G11890	Chr1	4010757	4013105	+	8304	6331	0	0	0	0
AT1G11900	Chr1	4013121	4014689	-	1945-01-01	1277	0	0	0	0
AT1G11905	Chr1	4014782	4016545	+	2585	1958	0	0	0	0
AT1G11910	Chr1	4016712	4021044	-	66.71	69.06	0	0	0	0
AT1G11915	Chr1	4021750	4023293	+	0.4563	0.4058	0	0	0	0
AT1G11920	Chr1	4023533	4025114	-	0	0	0	0	0	0
AT1G11925	Chr1	4025930	4026734	-	0	0.09361	0	0	0	0
AT1G11930	Chr1	4028595	4030657	+	23.74	15.58	0	0	0	0
AT1G11940	Chr1	4031534	4034156	-	1302	2178	0	0	0	0
AT1G11950	Chr1	4034479	4039066	-	0.7417	2223	0	0	0	0
AT1G11960	Chr1	4039566	4044047	-	2675	4233	0	0	0	0
AT1G11970	Chr1	4044370	4044670	+	0	0.5007	0	0	0	0
AT1G11980	Chr1	4045619	4045856	+	0	0.7388	0	0	0	0
AT1G11990	Chr1	4046079	4049141	-	0.1132	0.04562	0	0	0	0
AT1G12000	Chr1	4049896	4053872	-	2023-08-14	2023-06-24	0	0	0	0
AT1G12010	Chr1	4056165	4057969	+	0.9144	1223	0	0	0	0
AT1G12020	Chr1	4061363	4063550	-	2429	4838	0	0	0	0
AT1G12030	Chr1	4064485	4066345	-	0.337	24.24	0	0	0	0
AT1G12040	Chr1	4069992	4072682	+	0.2463	0.2713	0	0	0	0
AT1G12050	Chr1	4072741	4076208	+	1962-12-01	14.97	0	0	0	0
AT1G12060	Chr1	4076226	4077231	+	4362	5537	0	0	0	0
AT1G12064	Chr1	4077498	4078096	-	0	0.5611	0	0	0	0
AT1G12070	Chr1	4078547	4080237	-	0.2575	0.01485	0	0	0	0
AT1G12080	Chr1	4084162	4085186	+	4654	5396	0	0	0	0
AT1G12090	Chr1	4089664	4090858	-	826.4	261.6	0	0	0	0
AT1G12100	Chr1	4095246	4095884	+	0.8205	0.3195	0	0	0	0
AT1G12110	Chr1	4105223	4109602	+	9068	5453	0	0	0	0
AT1G12120	Chr1	4114674	4117615	-	2023-11-14	15.27	0	0	0	0
AT1G12130	Chr1	4118594	4120960	+	0	0.07099	0	0	0	0
AT1G12140	Chr1	4121285	4124596	+	8247	7845	0	0	0	0
AT1G12150	Chr1	4123530	4125652	-	0.09272	0.4601	0	0	0	0
AT1G12160	Chr1	4125990	4128311	+	0.3965	0.769	0	0	0	0
AT1G12170	Chr1	4128607	4129702	-	0	0	0	0	0	0
AT1G12180	Chr1	4130396	4131169	+	0	0	0	0	0	0
AT1G12190	Chr1	4132967	4134095	-	0	0	0	0	0	0
AT1G12200	Chr1	4137511	4140159	+	4685	2023-05-16	0	0	0	0
AT1G12210	Chr1	4140216	4143917	+	0.8399	2962	0	0	0	0
AT1G12211	Chr1	4140875	4144115	-	0.8113	2935	0	0	0	0
AT1G12220	Chr1	4144257	4147940	+	2009	2764	0	0	0	0
AT1G12230	Chr1	4147962	4151057	+	25.64	26.74	0	0	0	0
AT1G12240	Chr1	4153641	4157654	+	25.44	45089	0	0	0	0
AT1G12244	Chr1	4157654	4159047	+	6305	5036	0	0	0	0
AT1G12250	Chr1	4159227	4161507	+	26.87	25.61	0	0	0	0
AT1G12260	Chr1	4162826	4165929	-	0.8606	0.7634	0	0	0	0
AT1G12270	Chr1	4172035	4174731	+	14.54	37.48	0	0	0	0
AT1G12280	Chr1	4174875	4178022	-	2608	5766	0	0	0	0
AT1G12290	Chr1	4177917	4182594	-	0.2942	6138	0	0	0	0
AT1G12300	Chr1	4183010	4186248	-	1072	1658	0	0	0	0
AT1G12310	Chr1	4186653	4188234	-	30.35	16.46	0	0	0	0
AT1G12320	Chr1	4186624	4190343	+	45182	19176	0	0	0	0
AT1G12330	Chr1	4194420	4196750	+	7062	2023-11-13	0	0	0	0
AT1G12340	Chr1	4197396	4198311	+	0.08177	0.02742	0	0	0	0
AT1G12350	Chr1	4198337	4200850	+	1967-03-01	1966-04-01	0	0	0	0
AT1G12360	Chr1	4200864	4206487	+	5299	4806	0	0	0	0
AT1G12370	Chr1	4206360	4209000	-	1996	1234	0	0	0	0
AT1G12380	Chr1	4214258	4217413	-	2981	1967	0	0	0	0
AT1G12390	Chr1	4220044	4221804	+	1958-03-01	4217	0	0	0	0
AT1G12400	Chr1	4221779	4222876	+	3076	2474	0	0	0	0
AT1G12410	Chr1	4223030	4225255	+	64.44	60.68	0	0	0	0
AT1G12411	Chr1	4225321	4225483	-	0	0	0	0	0	0
AT1G12420	Chr1	4226239	4229212	-	2017	2229	0	0	0	0
AT1G12430	Chr1	4233717	4238796	-	4568	34121	0	0	0	0
AT1G12440	Chr1	4241421	4243230	-	20.23	14.98	0	0	0	0
AT1G12450	Chr1	4243904	4245994	+	3009	1659	0	0	0	0
AT1G12460	Chr1	4247218	4250759	+	2383	2653	0	0	0	0
AT1G12470	Chr1	4250945	4257393	+	4735	17076	0	0	0	0
AT1G12480	Chr1	4257268	4259301	-	2356	3645	0	0	0	0
AT1G12490	Chr1	4260783	4261870	+	0.02802	0.2367	0	0	0	0
AT1G12500	Chr1	4263150	4265157	-	16.37	5985	0	0	0	0
AT1G12520	Chr1	4267074	4268983	-	8684	15.18	0	0	0	0
AT1G12530	Chr1	4268986	4270908	-	19784	4195	0	0	0	0
AT1G12540	Chr1	4272888	4274207	+	0	0.0595	0	0	0	0
AT1G12550	Chr1	4274531	4276032	+	4724	2204	0	0	0	0
AT1G12560	Chr1	4276505	4277970	+	0.2555	0.2421	0	0	0	0
AT1G12570	Chr1	4277947	4281132	-	17899	0.2144	0	0	0	0
AT1G12580	Chr1	4282794	4285877	+	1944-09-01	4649	0	0	0	0
AT1G12600	Chr1	4286204	4289070	-	0.1258	0.0712	0	0	0	0
AT1G12610	Chr1	4289883	4291018	-	0.1978	0.1576	0	0	0	0
AT1G12615	Chr1	4294055	4294541	-	0	0	0	0	0	0
AT1G12620	Chr1	4294552	4297179	-	1501	1763	0	0	0	0
AT1G12630	Chr1	4298666	4299572	+	0.5109	0.1385	0	0	0	0
AT1G12640	Chr1	4303280	4305908	-	8424	6681	0	0	0	0
AT1G12650	Chr1	4305791	4308008	+	3248	4211	0	0	0	0
AT1G12660	Chr1	4308943	4309750	+	0	0	0	0	0	0
AT1G12663	Chr1	4310969	4311520	+	0.05523	0	0	0	0	0
AT1G12665	Chr1	4312331	4312936	+	0	0	0	0	0	0
AT1G12672	Chr1	4318309	4319091	+	0.4038	0.06416	0	0	0	0
AT1G12680	Chr1	4319877	4323266	-	4885	4323	0	0	0	0
AT1G12700	Chr1	4323533	4326378	-	1294	1257	0	0	0	0
AT1G12710	Chr1	4326739	4328617	-	2014-10-01	5729	0	0	0	0
AT1G12730	Chr1	4334499	4337958	+	2678	4794	0	0	0	0
AT1G12740	Chr1	4342209	4344876	+	0.079	0.2814	0	0	0	0
AT1G12750	Chr1	4344943	4348391	-	3724	2292	0	0	0	0
AT1G12760	Chr1	4348498	4350994	+	45151	15.21	0	0	0	0
AT1G12770	Chr1	4351019	4353798	+	45106	32.63	0	0	0	0
AT1G12775	Chr1	4353842	4355930	+	1352	2184	0	0	0	0
AT1G12780	Chr1	4355926	4358895	-	8705	2023-08-13	0	0	0	0
AT1G12790	Chr1	4358895	4361372	-	1227	1639	0	0	0	0
AT1G12800	Chr1	4361551	4365415	-	71.57	59.41	0	0	0	0
AT1G12805	Chr1	4366577	4367137	+	0	0	0	0	0	0
AT1G12810	Chr1	4367256	4368823	+	7578	15	0	0	0	0
AT1G12820	Chr1	4368760	4371299	-	13.31	1958-10-01	0	0	0	0
AT1G12830	Chr1	4374249	4375248	-	6044	2023-09-17	0	0	0	0
AT1G12840	Chr1	4374205	4378515	+	23.32	22.41	0	0	0	0
AT1G12845	Chr1	4378832	4379608	-	30.26	6461	0	0	0	0
AT1G12850	Chr1	4379694	4381765	-	45000	13789	0	0	0	0
AT1G12855	Chr1	4382160	4383674	+	0	0.03316	0	0	0	0
AT1G12860	Chr1	4384304	4386652	+	15.34	22920	0	0	0	0
AT1G12870	Chr1	4387129	4389111	-	0	0	0	0	0	0
AT1G12880	Chr1	4389678	4391345	+	2423	3398	0	0	0	0
AT1G12890	Chr1	4391671	4392394	+	0.2105	0.1041	0	0	0	0
AT1G12900	Chr1	4392438	4394455	-	889.8	355.5	0	0	0	0
AT1G12910	Chr1	4394897	4396292	-	17.33	2023-05-13	0	0	0	0
AT1G12920	Chr1	4396348	4398194	-	24.22	50.5	0	0	0	0
AT1G12930	Chr1	4398322	4405670	-	2203	3389	0	0	0	0
AT1G12940	Chr1	4416315	4418591	+	0	0.02206	0	0	0	0
AT1G12950	Chr1	4419714	4422685	+	0.4238	0.2119	0	0	0	0
AT1G12960	Chr1	4422707	4423156	-	0	0	0	0	0	0
AT1G12970	Chr1	4423540	4425937	+	2631	3555	0	0	0	0
AT1G12980	Chr1	4429718	4430966	+	0.1778	0.07166	0	0	0	0
AT1G12990	Chr1	4433605	4436103	+	7642	4357	0	0	0	0
AT1G13000	Chr1	4436101	4439640	-	2794	2686	0	0	0	0
AT1G13020	Chr1	4440404	4443955	-	44866	8681	0	0	0	0
AT1G13030	Chr1	4444043	4447413	-	2211	4357	0	0	0	0
AT1G13040	Chr1	4447549	4450002	+	1678	6441	0	0	0	0
AT1G13050	Chr1	4449713	4451743	+	1407	6037	0	0	0	0
AT1G13060	Chr1	4452190	4454901	+	22.39	23.52	0	0	0	0
AT1G13080	Chr1	4459002	4460997	+	3156	6808	0	0	0	0
AT1G13090	Chr1	4461738	4463470	+	26.64	36.24	0	0	0	0
AT1G13100	Chr1	4463859	4465726	+	2793	1923	0	0	0	0
AT1G13110	Chr1	4467094	4469034	+	27.56	14.73	0	0	0	0
AT1G13120	Chr1	4469144	4473320	-	2023-09-03	7768	0	0	0	0
AT1G13130	Chr1	4474684	4478006	+	0.4065	0.2211	0	0	0	0
AT1G13140	Chr1	4478384	4480328	-	0.3708	0.3181	0	0	0	0
AT1G13143	Chr1	4479025	4479710	+	0.4203	0.412	0	0	0	0
AT1G13150	Chr1	4481875	4483752	-	0.2068	0.9357	0	0	0	0
AT1G13160	Chr1	4484584	4488578	+	5295	2017-12-01	0	0	0	0
AT1G13170	Chr1	4488533	4492668	-	5741	3419	0	0	0	0
AT1G13180	Chr1	4494924	4498470	+	1813	1886	0	0	0	0
AT1G13190	Chr1	4498764	4501625	+	13.27	9874	0	0	0	0
AT1G13195	Chr1	4501581	4503677	-	1976-01-01	1773	0	0	0	0
AT1G13200	Chr1	4507221	4508529	-	0.03393	0	0	0	0	0
AT1G13210	Chr1	4508906	4514011	-	12632	2481	0	0	0	0
AT1G13220	Chr1	4515464	4520307	+	3727	8201	0	0	0	0
AT1G13230	Chr1	4520559	4522645	+	0.03589	0.09933	0	0	0	0
AT1G13245	Chr1	4525414	4526205	-	19	13.43	0	0	0	0
AT1G13250	Chr1	4528485	4530223	-	2018-12-01	4046	0	0	0	0
AT1G13260	Chr1	4542168	4543971	+	65.07	1444	0	0	0	0
AT1G13270	Chr1	4544889	4547374	+	30.34	63.24	0	0	0	0
AT1G13280	Chr1	4547388	4548895	+	16.66	9721	0	0	0	0
AT1G13290	Chr1	4550153	4551621	-	0	0	0	0	0	0
AT1G13300	Chr1	4556878	4558794	+	0.7206	0.1491	0	0	0	0
AT1G13310	Chr1	4561028	4563161	-	0	0.2296	0	0	0	0
AT1G13320	Chr1	4563428	4567850	-	2013-11-01	15.89	0	0	0	0
AT1G13330	Chr1	4567935	4570599	+	0.8785	1402	0	0	0	0
AT1G13340	Chr1	4569448	4571230	-	0.952	1467	0	0	0	0
AT1G13350	Chr1	4572304	4576712	-	5124	4031	0	0	0	0
AT1G13360	Chr1	4576873	4578370	-	18.33	24.53	0	0	0	0
AT1G13370	Chr1	4587780	4588662	-	0.1509	1889	0	0	0	0
AT1G13380	Chr1	4588994	4590502	-	13.13	16.52	0	0	0	0
AT1G13390	Chr1	4592304	4594469	-	5333	8893	0	0	0	0
AT1G13400	Chr1	4597567	4599142	+	0.1337	0.2153	0	0	0	0
AT1G13410	Chr1	4601235	4603636	+	1066	0.8793	0	0	0	0
AT1G13420	Chr1	4604688	4606068	+	0.4238	0.07506	0	0	0	0
AT1G13430	Chr1	4606500	4607781	+	0.02378	0.09797	0	0	0	0
AT1G13440	Chr1	4608077	4610879	-	306.1	210.2	0	0	0	0
AT1G13450	Chr1	4612731	4615354	-	5612	6595	0	0	0	0
AT1G13460	Chr1	4615767	4618450	+	23437	3607	0	0	0	0
AT1G13470	Chr1	4620101	4621586	-	0.8257	0.02797	0	0	0	0
AT1G13480	Chr1	4622550	4624082	-	0.1256	0	0	0	0	0
AT1G13485	Chr1	4624171	4624345	-	0	0	0	0	0	0
AT1G13490	Chr1	4624564	4626167	-	0	0	0	0	0	0
AT1G13500	Chr1	4627789	4629170	-	0	0	0	0	0	0
AT1G13510	Chr1	4629203	4630822	-	0.1284	0	0	0	0	0
AT1G13520	Chr1	4631633	4633300	-	0.2879	0.01716	0	0	0	0
AT1G13530	Chr1	4633590	4635130	-	0.04661	0.0192	0	0	0	0
AT1G13540	Chr1	4635463	4636806	-	0.04862	0.07138	0	0	0	0
AT1G13550	Chr1	4636984	4638331	-	0.05898	0.11	0	0	0	0
AT1G13560	Chr1	4638468	4642191	-	27.82	26.41	0	0	0	0
AT1G13570	Chr1	4642124	4644423	-	4094	7494	0	0	0	0
AT1G13580	Chr1	4644521	4647143	-	2742	2072	0	0	0	0
AT1G13590	Chr1	4647815	4649067	+	0.154	0.1175	0	0	0	0
AT1G13600	Chr1	4650606	4651550	-	0.6671	1797	0	0	0	0
AT1G13605	Chr1	4658538	4659116	+	0	0	0	0	0	0
AT1G13607	Chr1	4660778	4661332	+	0	0	0	0	0	0
AT1G13608	Chr1	4661682	4662429	+	0	0.07899	0	0	0	0
AT1G13609	Chr1	4662698	4663254	+	2023-01-05	100.5	0	0	0	0
AT1G13610	Chr1	4663831	4666131	-	0.5001	3687	0	0	0	0
AT1G13620	Chr1	4668366	4669472	+	0.0433	0	0	0	0	0
AT1G13630	Chr1	4669425	4673074	-	0.7709	2153	0	0	0	0
AT1G13635	Chr1	4674152	4676485	+	0.0724	0.1782	0	0	0	0
AT1G13640	Chr1	4677004	4679863	-	9478	18.38	0	0	0	0
AT1G13650	Chr1	4680290	4682383	-	2023-07-11	1873	0	0	0	0
AT1G13670	Chr1	4688018	4689266	+	29952	0.06038	0	0	0	0
AT1G13680	Chr1	4690293	4692842	+	0	0	0	0	0	0
AT1G13690	Chr1	4693282	4694411	+	16.49	18.64	0	0	0	0
AT1G13700	Chr1	4694372	4696024	-	5765	1037	0	0	0	0
AT1G13710	Chr1	4702657	4704695	-	2677	2624	0	0	0	0
AT1G13730	Chr1	4709757	4712673	+	1963-11-01	30590	0	0	0	0
AT1G13740	Chr1	4713433	4715408	+	3008	3255	0	0	0	0
AT1G13750	Chr1	4715394	4718270	-	3227	0.4364	0	0	0	0
AT1G13755	Chr1	4718673	4719355	-	0	0	0	0	0	0
AT1G13760	Chr1	4720243	4721343	-	0	0	0	0	0	0
AT1G13770	Chr1	4721574	4724521	+	4628	8384	0	0	0	0
AT1G13780	Chr1	4724544	4726559	+	2432	2108	0	0	0	0
AT1G13790	Chr1	4726770	4730426	+	2049	9322	0	0	0	0
AT1G13800	Chr1	4730395	4733870	-	0.4241	1651	0	0	0	0
AT1G13805	Chr1	4730987	4731056	+	1527	5804	0	0	0	0
AT1G13810	Chr1	4733991	4735454	+	2432	1933-06-01	0	0	0	0
AT1G13820	Chr1	4735474	4737911	+	47.43	28.14	0	0	0	0
AT1G13825	Chr1	4738441	4739346	-	0	0	0	0	0	0
AT1G13830	Chr1	4739693	4741190	-	0.2523	0.2617	0	0	0	0
AT1G13860	Chr1	4743204	4746957	-	4052	1951-04-01	0	0	0	0
AT1G13870	Chr1	4747186	4748667	-	6217	4382	0	0	0	0
AT1G13880	Chr1	4748831	4751235	+	8029	44968	0	0	0	0
AT1G13890	Chr1	4751432	4753019	+	0	0.04959	0	0	0	0
AT1G13900	Chr1	4753099	4755657	-	7136	6825	0	0	0	0
AT1G13910	Chr1	4755777	4758077	+	2067	4392	0	0	0	0
AT1G13920	Chr1	4758084	4760239	+	3514	2347	0	0	0	0
AT1G13930	Chr1	4760957	4762667	+	908.6	328.5	0	0	0	0
AT1G13940	Chr1	4762479	4766853	-	3239	3576	0	0	0	0
AT1G13950	Chr1	4773434	4774936	+	5798	19.49	0	0	0	0
AT1G13960	Chr1	4776283	4779421	+	5045	2837	0	0	0	0
AT1G13970	Chr1	4779351	4782547	-	0.8076	0.838	0	0	0	0
AT1G13980	Chr1	4788463	4794655	+	6969	6804	0	0	0	0
AT1G13990	Chr1	4794664	4796600	+	19.97	47.29	0	0	0	0
AT1G14000	Chr1	4797358	4800284	+	18.94	13.58	0	0	0	0
AT1G14010	Chr1	4800169	4801851	-	17.94	29.47	0	0	0	0
AT1G14020	Chr1	4802720	4805376	+	7416	6498	0	0	0	0
AT1G14030	Chr1	4805306	4807518	-	33.48	26.36	0	0	0	0
AT1G14040	Chr1	4810115	4814725	+	1486	36251	0	0	0	0
AT1G14048	Chr1	4815683	4815989	-	0	0	0	0	0	0
AT1G14060	Chr1	4816928	4818113	-	4791	1978-10-01	0	0	0	0
AT1G14080	Chr1	4822439	4824415	+	0.247	0.1167	0	0	0	0
AT1G14100	Chr1	4827961	4829588	+	0.1162	0.1914	0	0	0	0
AT1G14110	Chr1	4830297	4831916	+	0	0	0	0	0	0
AT1G14120	Chr1	4833396	4835090	-	1402	1009	0	0	0	0
AT1G14130	Chr1	4835724	4837772	-	2182	1972-03-01	0	0	0	0
AT1G14140	Chr1	4837927	4839634	-	8807	1958-10-01	0	0	0	0
AT1G14150	Chr1	4839801	4840824	+	107.2	41.64	0	0	0	0
AT1G14160	Chr1	4840562	4841849	-	13.54	4672	0	0	0	0
AT1G14170	Chr1	4843184	4845914	-	4249	0.978	0	0	0	0
AT1G14180	Chr1	4847162	4849414	+	3227	2463	0	0	0	0
AT1G14185	Chr1	4850117	4852097	+	0.1452	0.1022	0	0	0	0
AT1G14190	Chr1	4852522	4854308	+	1249	0.8081	0	0	0	0
AT1G14200	Chr1	4854224	4855288	-	4106	6464	0	0	0	0
AT1G14205	Chr1	4855533	4856763	+	6907	16.23	0	0	0	0
AT1G14210	Chr1	4856778	4857976	-	7571	13.39	0	0	0	0
AT1G14220	Chr1	4858450	4859662	-	0.09461	0	0	0	0	0
AT1G14230	Chr1	4861168	4864095	+	5217	5629	0	0	0	0
AT1G14240	Chr1	4864881	4868012	+	1011	0.6184	0	0	0	0
AT1G14250	Chr1	4868346	4871489	+	1972-08-01	1022	0	0	0	0
AT1G14260	Chr1	4872856	4874908	+	0.5657	0.3145	0	0	0	0
AT1G14270	Chr1	4874875	4877257	-	49.39	72.82	0	0	0	0
AT1G14280	Chr1	4877506	4879308	+	5121	6057	0	0	0	0
AT1G14290	Chr1	4880030	4882266	-	7489	3465	0	0	0	0
AT1G14300	Chr1	4882336	4884819	-	5625	17.21	0	0	0	0
AT1G14310	Chr1	4884951	4886794	+	22890	9353	0	0	0	0
AT1G14315	Chr1	4886768	4887934	-	0.04536	0.3996	0	0	0	0
AT1G14320	Chr1	4888114	4889705	+	353.6	287.1	0	0	0	0
AT1G14330	Chr1	4890069	4892333	-	2571	2439	0	0	0	0
AT1G14340	Chr1	4897346	4899036	+	1999-06-01	8477	0	0	0	0
AT1G14345	Chr1	4899045	4900055	+	108.6	37.42	0	0	0	0
AT1G14350	Chr1	4907887	4911169	+	3671	3277	0	0	0	0
AT1G14360	Chr1	4911093	4913168	-	13.16	39.58	0	0	0	0
AT1G14370	Chr1	4915491	4918139	+	4359	3425	0	0	0	0
AT1G14380	Chr1	4918010	4921683	-	8845	4979	0	0	0	0
AT1G14390	Chr1	4924037	4926915	+	0.2134	0.2627	0	0	0	0
AT1G14400	Chr1	4926486	4928813	-	40.5	36.03	0	0	0	0
AT1G14410	Chr1	4928921	4931081	-	25.52	27.15	0	0	0	0
AT1G14420	Chr1	4931485	4933663	-	0.03753	0.0826	0	0	0	0
AT1G14430	Chr1	4934120	4936195	+	2334	2563	0	0	0	0
AT1G14440	Chr1	4938754	4941333	-	7904	2022-10-01	0	0	0	0
AT1G14450	Chr1	4946192	4947671	-	77.16	103	0	0	0	0
AT1G14453	Chr1	4947121	4947977	+	94.19	128.7	0	0	0	0
AT1G14455	Chr1	4947819	4948401	-	0.05238	0	0	0	0	0
AT1G14460	Chr1	4948638	4953285	-	3963	4867	0	0	0	0
AT1G14470	Chr1	4954037	4955703	+	0.9755	4715	0	0	0	0
AT1G14480	Chr1	4956231	4958077	+	1123	5166	0	0	0	0
AT1G14490	Chr1	4958445	4959530	-	2286	2422	0	0	0	0
AT1G14500	Chr1	4960308	4961801	+	0	0.01797	0	0	0	0
AT1G14510	Chr1	4961594	4964516	-	20760	14.47	0	0	0	0
AT1G14520	Chr1	4968134	4970312	-	1092	3853	0	0	0	0
AT1G14530	Chr1	4970858	4973727	-	2518	2378	0	0	0	0
AT1G14540	Chr1	4974021	4975706	-	0.3202	0	0	0	0	0
AT1G14550	Chr1	4978922	4980467	+	0	0	0	0	0	0
AT1G14560	Chr1	4980624	4983368	+	4507	5212	0	0	0	0
AT1G14570	Chr1	4983489	4987376	+	23.78	34.1	0	0	0	0
AT1G14580	Chr1	4989562	4992806	+	47027	4084	0	0	0	0
AT1G14590	Chr1	4998767	5000711	-	3585	9376	0	0	0	0
AT1G14600	Chr1	5000986	5003638	-	1726	0.7331	0	0	0	0
AT1G14610	Chr1	5008153	5014534	-	24.82	43.32	0	0	0	0
AT1G14620	Chr1	5014675	5016709	-	8525	31.34	0	0	0	0
AT1G14630	Chr1	5019800	5021654	+	1983-01-01	3475	0	0	0	0
AT1G14640	Chr1	5023426	5025956	+	0.8572	2023-09-11	0	0	0	0
AT1G14642	Chr1	5026364	5026586	+	2059	9683	0	0	0	0
AT1G14650	Chr1	5027316	5031884	+	14.58	25.88	0	0	0	0
AT1G14660	Chr1	5031943	5036611	-	1853	13181	0	0	0	0
AT1G14670	Chr1	5037576	5040598	+	32.52	30.29	0	0	0	0
AT1G14680	Chr1	5040754	5041968	+	12785	1873	0	0	0	0
AT1G14685	Chr1	5042240	5045557	+	21.87	21.71	0	0	0	0
AT1G14686	Chr1	5045641	5046894	-	0	0.03134	0	0	0	0
AT1G14687	Chr1	5047782	5048754	+	2443	3049	0	0	0	0
AT1G14688	Chr1	5049526	5050984	-	0	0.06126	0	0	0	0
AT1G14690	Chr1	5051656	5055300	-	8571	9849	0	0	0	0
AT1G14700	Chr1	5058583	5061141	+	18233	13.65	0	0	0	0
AT1G14710	Chr1	5061694	5065304	-	20.25	45012	0	0	0	0
AT1G14720	Chr1	5066525	5068678	-	29.79	24.66	0	0	0	0
AT1G14730	Chr1	5073031	5074799	+	2875	1524	0	0	0	0
AT1G14740	Chr1	5075179	5077982	-	18.57	14.54	0	0	0	0
AT1G14750	Chr1	5079226	5082537	-	0.4381	1886	0	0	0	0
AT1G14755	Chr1	5083676	5084343	+	0	0	0	0	0	0
AT1G14760	Chr1	5084315	5085264	-	0.1595	0.2396	0	0	0	0
AT1G14770	Chr1	5086595	5088899	-	1944	4188	0	0	0	0
AT1G14780	Chr1	5090809	5094153	+	0.201	0.4088	0	0	0	0
AT1G14790	Chr1	5093961	5098271	-	2778	2723	0	0	0	0
AT1G14800	Chr1	5099572	5102559	+	0.2737	0.2855	0	0	0	0
AT1G14810	Chr1	5102424	5104851	-	58.94	68.13	0	0	0	0
AT1G14820	Chr1	5104975	5107108	-	8386	12	0	0	0	0
AT1G14830	Chr1	5107416	5111747	-	18.32	16.77	0	0	0	0
AT1G14840	Chr1	5111701	5115515	-	1936-10-01	6753	0	0	0	0
AT1G14850	Chr1	5116523	5123560	-	6171	18902	0	0	0	0
AT1G14860	Chr1	5124670	5126281	+	0.3296	1228	0	0	0	0
AT1G14870	Chr1	5128344	5129732	-	2624	0.2118	0	0	0	0
AT1G14880	Chr1	5132506	5133861	-	1393	0.08373	0	0	0	0
AT1G14890	Chr1	5136874	5137983	+	14.66	26.29	0	0	0	0
AT1G14900	Chr1	5138116	5139468	-	20.37	32.03	0	0	0	0
AT1G14910	Chr1	5139712	5143736	-	13.21	45000	0	0	0	0
AT1G14920	Chr1	5148982	5151416	+	14.75	7852	0	0	0	0
AT1G14930	Chr1	5152263	5153105	-	0.1202	0	0	0	0	0
AT1G14940	Chr1	5154537	5155565	-	0	0.03318	0	0	0	0
AT1G14950	Chr1	5157336	5158270	-	0	0	0	0	0	0
AT1G14960	Chr1	5159192	5160180	-	0.4977	0.04964	0	0	0	0
AT1G14970	Chr1	5161645	5165182	-	2456	5482	0	0	0	0
AT1G14980	Chr1	5165489	5166940	-	49.22	256.3	0	0	0	0
AT1G14990	Chr1	5166913	5168337	-	6773	7264	0	0	0	0
AT1G15000	Chr1	5168464	5170067	+	13	17.79	0	0	0	0
AT1G15010	Chr1	5171181	5171957	+	1801	0.2631	0	0	0	0
AT1G15015	Chr1	5172081	5172924	+	0	0	0	0	0	0
AT1G15020	Chr1	5172232	5176480	-	4943	7685	0	0	0	0
AT1G15030	Chr1	5177480	5180050	+	47088	9832	0	0	0	0
AT1G15040	Chr1	5179887	5181403	-	1076	1169	0	0	0	0
AT1G15050	Chr1	5181991	5183414	-	0.07543	0.2451	0	0	0	0
AT1G15060	Chr1	5183258	5187107	-	17441	8907	0	0	0	0
AT1G15080	Chr1	5187549	5189674	+	3732	5536	0	0	0	0
AT1G15085	Chr1	5192219	5192855	+	5008	1849	0	0	0	0
AT1G15100	Chr1	5193284	5194215	-	6983	14.91	0	0	0	0
AT1G15110	Chr1	5198940	5202316	+	1949-01-01	4813	0	0	0	0
AT1G15120	Chr1	5202593	5204495	+	32.99	39.91	0	0	0	0
AT1G15125	Chr1	5204312	5205965	+	24.75	1809	0	0	0	0
AT1G15130	Chr1	5206002	5209980	-	18.29	2023-07-20	0	0	0	0
AT1G15140	Chr1	5210181	5212350	-	111.9	57.13	0	0	0	0
AT1G15150	Chr1	5212475	5215043	+	0.8705	0.6465	0	0	0	0
AT1G15160	Chr1	5215345	5217546	+	44986	6094	0	0	0	0
AT1G15165	Chr1	5217719	5220114	-	17227	5217	0	0	0	0
AT1G15170	Chr1	5220403	5222974	+	4145	5709	0	0	0	0
AT1G15180	Chr1	5224294	5226779	+	19.95	45.37	0	0	0	0
AT1G15190	Chr1	5226982	5228203	+	0.495	1961	0	0	0	0
AT1G15200	Chr1	5228300	5231185	-	20.19	54.49	0	0	0	0
AT1G15210	Chr1	5231345	5236887	-	1025	0.7688	0	0	0	0
AT1G15215	Chr1	5238044	5240052	+	6241	19.72	0	0	0	0
AT1G15220	Chr1	5240029	5241542	-	1941-03-01	27515	0	0	0	0
AT1G15230	Chr1	5242073	5243263	-	13.14	34.75	0	0	0	0
AT1G15240	Chr1	5243383	5248694	+	6478	9187	0	0	0	0
AT1G15250	Chr1	5248664	5249677	-	2023-03-18	41.41	0	0	0	0
AT1G15260	Chr1	5249760	5250574	+	2028-12-01	2023-02-10	0	0	0	0
AT1G15270	Chr1	5250650	5252122	-	120.6	190.6	0	0	0	0
AT1G15280	Chr1	5252285	5256864	+	19	29.45	0	0	0	0
AT1G15290	Chr1	5256870	5265156	-	24.91	2023-08-24	0	0	0	0
AT1G15310	Chr1	5268891	5272059	-	2017	6621	0	0	0	0
AT1G15320	Chr1	5272256	5274075	-	0	0.1332	0	0	0	0
AT1G15330	Chr1	5274271	5275603	+	0.02421	0.01995	0	0	0	0
AT1G15340	Chr1	5275616	5277870	-	50.15	55.78	0	0	0	0
AT1G15350	Chr1	5278027	5279989	-	4833	7051	0	0	0	0
AT1G15360	Chr1	5283268	5284737	+	0	0.05498	0	0	0	0
AT1G15370	Chr1	5286866	5288641	+	16.19	16.79	0	0	0	0
AT1G15380	Chr1	5290582	5292583	+	1527	0.3001	0	0	0	0
AT1G15385	Chr1	5292712	5293339	-	0	0.04006	0	0	0	0
AT1G15390	Chr1	5294629	5295932	+	25.91	43.05	0	0	0	0
AT1G15400	Chr1	5295756	5297076	-	21.23	45010	0	0	0	0
AT1G15410	Chr1	5298324	5300928	+	5146	5788	0	0	0	0
AT1G15415	Chr1	5300742	5301490	-	1673	2146	0	0	0	0
AT1G15420	Chr1	5301516	5303523	-	7949	24.19	0	0	0	0
AT1G15430	Chr1	5304098	5306088	+	6783	4109	0	0	0	0
AT1G15440	Chr1	5306027	5309559	-	8628	29.98	0	0	0	0
AT1G15460	Chr1	5309907	5314129	-	0.05503	0.2073	0	0	0	0
AT1G15470	Chr1	5315499	5317942	+	1992-07-01	5721	0	0	0	0
AT1G15480	Chr1	5317973	5320631	+	4396	1938-10-01	0	0	0	0
AT1G15490	Chr1	5320615	5323896	-	2812	4926	0	0	0	0
AT1G15500	Chr1	5326290	5328876	+	89.76	167.6	0	0	0	0
AT1G15510	Chr1	5329064	5331712	+	5411	1949-11-01	0	0	0	0
AT1G15520	Chr1	5331858	5338327	-	0.8732	44927	0	0	0	0
AT1G15530	Chr1	5339961	5341932	-	1996-07-01	3059	0	0	0	0
AT1G15540	Chr1	5342090	5343877	+	0.6693	0.08306	0	0	0	0
AT1G15550	Chr1	5344388	5346343	-	1995-10-01	15.33	0	0	0	0
AT1G15570	Chr1	5361865	5365560	+	7719	1942-07-01	0	0	0	0
AT1G15580	Chr1	5365512	5366498	-	0.5364	0.9671	0	0	0	0
AT1G15590	Chr1	5367297	5368671	+	0	0	0	0	0	0
AT1G15600	Chr1	5368923	5370345	+	0.04893	0	0	0	0	0
AT1G15610	Chr1	5370677	5371860	+	0	0	0	0	0	0
AT1G15620	Chr1	5373459	5374576	+	0.06549	0.1383	0	0	0	0
AT1G15625	Chr1	5374755	5375911	+	0.244	0.4865	0	0	0	0
AT1G15630	Chr1	5376793	5378057	+	0.1083	0.02279	0	0	0	0
AT1G15640	Chr1	5378886	5380240	+	0	0	0	0	0	0
AT1G15660	Chr1	5381032	5385381	+	5791	2023-01-04	0	0	0	0
AT1G15670	Chr1	5389952	5391673	+	3568	3106	0	0	0	0
AT1G15680	Chr1	5393407	5394640	+	0.02472	0	0	0	0	0
AT1G15690	Chr1	5398926	5402734	+	364.7	164.6	0	0	0	0
AT1G15700	Chr1	5402569	5403819	-	3521	3529	0	0	0	0
AT1G15710	Chr1	5404130	5405911	+	2016-12-01	6188	0	0	0	0
AT1G15720	Chr1	5406025	5407487	+	1578	2204	0	0	0	0
AT1G15730	Chr1	5407401	5410044	-	36.71	45016	0	0	0	0
AT1G15740	Chr1	5410908	5414920	+	15.89	2023-06-10	0	0	0	0
AT1G15750	Chr1	5414817	5421034	-	17.49	26.88	0	0	0	0
AT1G15757	Chr1	5424242	5424580	-	0	0	0	0	0	0
AT1G15760	Chr1	5425616	5426667	+	0.6729	1606	0	0	0	0
AT1G15770	Chr1	5426708	5428281	-	0	0.07914	0	0	0	0
AT1G15772	Chr1	5428520	5429595	-	0	0.0898	0	0	0	0
AT1G15780	Chr1	5430040	5436619	-	9849	26938	0	0	0	0
AT1G15790	Chr1	5438171	5440132	-	1984	8329	0	0	0	0
AT1G15800	Chr1	5441072	5443912	-	4291	8119	0	0	0	0
AT1G15810	Chr1	5444220	5446565	+	45044	16.16	0	0	0	0
AT1G15820	Chr1	5446462	5447881	-	3752	1012	0	0	0	0
AT1G15825	Chr1	5448073	5448609	-	4807	2024-09-01	0	0	0	0
AT1G15830	Chr1	5448060	5450618	+	5918	14.32	0	0	0	0
AT1G15840	Chr1	5451432	5452375	+	0.04812	0.02722	0	0	0	0
AT1G15850	Chr1	5453245	5454089	-	0	0	0	0	0	0
AT1G15860	Chr1	5454766	5457023	+	2023-05-12	24.91	0	0	0	0
AT1G15870	Chr1	5457084	5458430	+	1192	5304	0	0	0	0
AT1G15880	Chr1	5458398	5460360	-	9077	2022-10-01	0	0	0	0
AT1G15885	Chr1	5460477	5461298	+	6065	5256	0	0	0	0
AT1G15890	Chr1	5461309	5464242	+	1577	0.3234	0	0	0	0
AT1G15900	Chr1	5464273	5464948	+	0.3987	0.207	0	0	0	0
AT1G15910	Chr1	5465251	5469181	+	7597	15.24	0	0	0	0
AT1G15920	Chr1	5469255	5471150	+	8526	2023-01-15	0	0	0	0
AT1G15930	Chr1	5471316	5473049	+	127.4	194.9	0	0	0	0
AT1G15940	Chr1	5473359	5478406	+	5859	13.38	0	0	0	0
AT1G15950	Chr1	5478603	5482181	+	71.89	74.37	0	0	0	0
AT1G15960	Chr1	5481665	5486106	-	45057	24777	0	0	0	0
AT1G15970	Chr1	5486273	5489133	-	6076	7209	0	0	0	0
AT1G15980	Chr1	5489145	5491364	+	140.7	60.7	0	0	0	0
AT1G15990	Chr1	5491133	5494193	-	4286	2089	0	0	0	0
AT1G16000	Chr1	5494533	5495360	+	21.38	29.98	0	0	0	0
AT1G16010	Chr1	5495373	5497724	-	2023-08-13	24.53	0	0	0	0
AT1G16020	Chr1	5498012	5501359	+	6424	6875	0	0	0	0
AT1G16022	Chr1	5501317	5501857	-	1396	1038	0	0	0	0
AT1G16025	Chr1	5501505	5501960	+	2279	1327	0	0	0	0
AT1G16030	Chr1	5501966	5504536	-	1752	1931-11-01	0	0	0	0
AT1G16040	Chr1	5504608	5507060	+	30348	42248	0	0	0	0
AT1G16060	Chr1	5508311	5511737	+	3651	1956-02-01	0	0	0	0
AT1G16070	Chr1	5510301	5513981	-	2246	4036	0	0	0	0
AT1G16080	Chr1	5514262	5516028	+	129.4	165.2	0	0	0	0
AT1G16090	Chr1	5516259	5517823	+	1294	1014	0	0	0	0
AT1G16110	Chr1	5518219	5520930	+	5134	1022	0	0	0	0
AT1G16120	Chr1	5522602	5525453	+	0.03905	0.06226	0	0	0	0
AT1G16130	Chr1	5525293	5528213	+	1828	0.2287	0	0	0	0
AT1G16150	Chr1	5532298	5535061	+	0.09329	0.0249	0	0	0	0
AT1G16160	Chr1	5535766	5538502	+	0.05175	0	0	0	0	0
AT1G16170	Chr1	5538666	5540003	-	1979-09-01	1996-05-01	0	0	0	0
AT1G16180	Chr1	5540050	5542903	+	38.8	67.25	0	0	0	0
AT1G16190	Chr1	5543119	5546104	+	2015-10-01	9842	0	0	0	0
AT1G16210	Chr1	5546099	5547754	-	35.29	43.29	0	0	0	0
AT1G16220	Chr1	5548262	5550771	+	1684	1837	0	0	0	0
AT1G16225	Chr1	5550791	5552415	-	0.04211	0.05424	0	0	0	0
AT1G16230	Chr1	5553467	5554490	-	0	0	0	0	0	0
AT1G16240	Chr1	5554843	5556845	-	19.16	20.26	0	0	0	0
AT1G16250	Chr1	5556964	5559521	+	3181	2995	0	0	0	0
AT1G16260	Chr1	5559498	5562193	-	5915	7033	0	0	0	0
AT1G16270	Chr1	5562861	5568369	+	6854	9051	0	0	0	0
AT1G16280	Chr1	5567742	5570680	-	5122	1988-10-01	0	0	0	0
AT1G16290	Chr1	5570753	5573959	-	0	0.01738	0	0	0	0
AT1G16300	Chr1	5574257	5577623	+	2239	5831	0	0	0	0
AT1G16310	Chr1	5578265	5580731	+	2334	2799	0	0	0	0
AT1G16320	Chr1	5580821	5582155	+	25.84	20.13	0	0	0	0
AT1G16330	Chr1	5582387	5587462	-	1889	1979-02-01	0	0	0	0
AT1G16340	Chr1	5587722	5590762	-	7192	28825	0	0	0	0
AT1G16350	Chr1	5590756	5593099	+	40.25	73.94	0	0	0	0
AT1G16360	Chr1	5593270	5595815	-	0.09918	0.06528	0	0	0	0
AT1G16370	Chr1	5596633	5598448	+	0.09933	0.05711	0	0	0	0
AT1G16380	Chr1	5598411	5601368	-	0.0127	0.01636	0	0	0	0
AT1G16390	Chr1	5602786	5604771	+	2715	1879	0	0	0	0
AT1G16400	Chr1	5605044	5607499	+	4037	25477	0	0	0	0
AT1G16410	Chr1	5608682	5612065	+	81.25	51.14	0	0	0	0
AT1G16420	Chr1	5612150	5614021	-	0.1916	0.01685	0	0	0	0
AT1G16430	Chr1	5614593	5615661	+	5246	8715	0	0	0	0
AT1G16440	Chr1	5615808	5617673	+	0.08638	0.09783	0	0	0	0
AT1G16445	Chr1	5617786	5619457	+	3434	5732	0	0	0	0
AT1G16460	Chr1	5619545	5622675	-	44985	1995-11-01	0	0	0	0
AT1G16470	Chr1	5622746	5625684	+	26.65	20.99	0	0	0	0
AT1G16480	Chr1	5625699	5629014	-	0.9496	0.9464	0	0	0	0
AT1G16490	Chr1	5629655	5631089	-	1028	28126	0	0	0	0
AT1G16500	Chr1	5638779	5640203	+	2157	2395	0	0	0	0
AT1G16510	Chr1	5644572	5645444	-	1037	1615	0	0	0	0
AT1G16515	Chr1	5647462	5648115	-	0.9216	1484	0	0	0	0
AT1G16520	Chr1	5648636	5651168	+	8907	13.93	0	0	0	0
AT1G16530	Chr1	5651268	5652884	-	2449	0.7218	0	0	0	0
AT1G16540	Chr1	5659370	5665489	+	1964-01-01	3167	0	0	0	0
AT1G16560	Chr1	5668384	5670709	+	15.67	45097	0	0	0	0
AT1G16570	Chr1	5670577	5673601	-	5247	13058	0	0	0	0
AT1G16590	Chr1	5673707	5675144	+	2075	2345	0	0	0	0
AT1G16610	Chr1	5675495	5678874	-	30.44	43.41	0	0	0	0
AT1G16630	Chr1	5681973	5684910	-	3953	2893	0	0	0	0
AT1G16640	Chr1	5686525	5687728	+	0.5234	0.7824	0	0	0	0
AT1G16650	Chr1	5687871	5691370	+	2258	5484	0	0	0	0
AT1G16670	Chr1	5697216	5699871	+	2867	1805	0	0	0	0
AT1G16680	Chr1	5702153	5705893	+	4597	1955-11-01	0	0	0	0
AT1G16690	Chr1	5705897	5709564	+	2752	2653	0	0	0	0
AT1G16700	Chr1	5709624	5712044	+	32.08	25.41	0	0	0	0
AT1G16705	Chr1	5712022	5713753	+	0.387	0.1178	0	0	0	0
AT1G16710	Chr1	5713794	5722615	+	5109	6557	0	0	0	0
AT1G16720	Chr1	5722891	5726479	+	82.09	33.84	0	0	0	0
AT1G16730	Chr1	5726368	5727407	-	5392	15.23	0	0	0	0
AT1G16740	Chr1	5727622	5729116	+	23.64	2023-01-27	0	0	0	0
AT1G16750	Chr1	5729057	5731935	-	3197	5849	0	0	0	0
AT1G16760	Chr1	5734190	5737705	+	0	0.01094	0	0	0	0
AT1G16770	Chr1	5737839	5739378	+	0.2963	1531	0	0	0	0
AT1G16780	Chr1	5739468	5744637	-	5099	45151	0	0	0	0
AT1G16790	Chr1	5744335	5745260	+	8966	9807	0	0	0	0
AT1G16800	Chr1	5744484	5755469	-	2498	3611	0	0	0	0
AT1G16810	Chr1	5755588	5756896	+	23.35	25.84	0	0	0	0
AT1G16820	Chr1	5756835	5758654	-	1219	5057	0	0	0	0
AT1G16825	Chr1	5758855	5760510	+	4815	8047	0	0	0	0
AT1G16830	Chr1	5760626	5762620	+	0.6469	1877	0	0	0	0
AT1G16840	Chr1	5762694	5764185	-	32.92	24.21	0	0	0	0
AT1G16850	Chr1	5764807	5765799	-	4282	2735	0	0	0	0
AT1G16860	Chr1	5767300	5770603	+	13.97	7747	0	0	0	0
AT1G16870	Chr1	5770732	5773323	-	13.85	31.69	0	0	0	0
AT1G16880	Chr1	5773512	5776309	+	296	201.4	0	0	0	0
AT1G16890	Chr1	5776177	5778530	-	73.51	88.44	0	0	0	0
AT1G16900	Chr1	5779008	5782434	-	6958	1944-12-01	0	0	0	0
AT1G16905	Chr1	5782455	5783841	-	0.06409	0.119	0	0	0	0
AT1G16910	Chr1	5785003	5785960	+	0.1392	0	0	0	0	0
AT1G16916	Chr1	5786557	5787330	-	5378	3663	0	0	0	0
AT1G16920	Chr1	5787150	5789313	-	19.78	2023-04-18	0	0	0	0
AT1G16930	Chr1	5789679	5791753	+	1395	0.9208	0	0	0	0
AT1G16940	Chr1	5791983	5793492	+	0	0	0	0	0	0
AT1G16945	Chr1	5793905	5794198	+	0	0	0	0	0	0
AT1G16950	Chr1	5795879	5796667	+	0	0	0	0	0	0
AT1G16960	Chr1	5799741	5800888	+	5285	7113	1	0	0	0
AT1G16970	Chr1	5800767	5805812	-	2023-04-01	6148	1	0	0	0
AT1G16980	Chr1	5807200	5811611	+	0	0.01455	0	0	0	0
AT1G17000	Chr1	5812728	5816663	+	0.01889	0	0	0	0	0
AT1G17010	Chr1	5817567	5819353	+	0	0	0	0	0	0
AT1G17020	Chr1	5820080	5822014	+	0.7974	2393	0	0	0	0
AT1G17030	Chr1	5822309	5824465	+	1068	0.4109	0	0	0	0
AT1G17040	Chr1	5824771	5828267	+	1508	3803	0	0	0	0
AT1G17050	Chr1	5828915	5831384	+	15.51	8046	0	0	0	0
AT1G17060	Chr1	5832094	5835489	-	0.6721	0.3148	0	0	0	0
AT1G17065	Chr1	5832303	5834031	+	1128	0.5873	0	0	0	0
AT1G17070	Chr1	5837590	5840333	+	4122	6168	0	0	0	0
AT1G17080	Chr1	5840269	5841746	-	19.59	20.57	0	0	0	0
AT1G17090	Chr1	5842168	5844368	-	1779	2018	0	0	0	0
AT1G17100	Chr1	5844646	5845662	+	94.98	110	0	0	0	0
AT1G17110	Chr1	5845675	5850935	-	17502	23682	0	0	0	0
AT1G17120	Chr1	5851860	5853988	+	6678	6213	0	0	0	0
AT1G17130	Chr1	5854093	5856698	+	16.21	2023-04-21	0	0	0	0
AT1G17140	Chr1	5856573	5858551	-	45153	45249	0	0	0	0
AT1G17145	Chr1	5860078	5862891	-	5889	1998-11-01	0	0	0	0
AT1G17147	Chr1	5863109	5864060	-	2144	0.2295	0	0	0	0
AT1G17150	Chr1	5865707	5867496	+	0	0	0	0	0	0
AT1G17160	Chr1	5867535	5869437	+	2023-05-12	7719	0	0	0	0
AT1G17170	Chr1	5869543	5870884	+	1065	0.8578	0	0	0	0
AT1G17180	Chr1	5872024	5873125	+	0.5186	0.3308	0	0	0	0
AT1G17190	Chr1	5875295	5876621	+	4451	44927	0	0	0	0
AT1G17200	Chr1	5878390	5880074	+	30.98	37.58	0	0	0	0
AT1G17210	Chr1	5879996	5884774	-	15.63	20.47	0	0	0	0
AT1G17220	Chr1	5885007	5890501	+	129.5	113.4	0	0	0	0
AT1G17230	Chr1	5890616	5895142	+	2426	3708	0	0	0	0
AT1G17235	Chr1	5895351	5896251	+	0.2497	0.5444	0	0	0	0
AT1G17240	Chr1	5896385	5898932	-	0.1279	0.5945	0	0	0	0
AT1G17250	Chr1	5901169	5903440	-	0.8341	2036	0	0	0	0
AT1G17260	Chr1	5904058	5908899	+	0.3871	2027-02-01	0	0	0	0
AT1G17270	Chr1	5909085	5911709	-	1886	2147	0	0	0	0
AT1G17280	Chr1	5916832	5920394	-	20790	14.77	0	0	0	0
AT1G17285	Chr1	5920542	5921484	+	0.1204	0.1843	0	0	0	0
AT1G17290	Chr1	5922332	5926401	+	57.47	47.53	0	0	0	0
AT1G17300	Chr1	5926636	5927785	+	0.1078	0	0	0	0	0
AT1G17310	Chr1	5927925	5928834	-	0	0	0	0	0	0
AT1G17330	Chr1	5929826	5931927	+	4822	3519	0	0	0	0
AT1G17340	Chr1	5933780	5938818	+	4819	3685	0	0	0	0
AT1G17345	Chr1	5940292	5941526	+	0.2696	0.168	0	0	0	0
AT1G17350	Chr1	5941549	5944466	+	4105	4805	0	0	0	0
AT1G17360	Chr1	5946448	5951562	+	8631	6849	0	0	0	0
AT1G17370	Chr1	5951542	5955144	-	15.16	31.52	0	0	0	0
AT1G17380	Chr1	5955155	5957512	-	0.4576	0.8498	0	0	0	0
AT1G17400	Chr1	5960471	5962482	-	0.06061	0.05152	0	0	0	0
AT1G17410	Chr1	5968410	5969996	-	1923	3477	0	0	0	0
AT1G17420	Chr1	5977323	5981522	+	7146	5102	0	0	0	0
AT1G17430	Chr1	5982145	5984014	+	2416	1147	0	0	0	0
AT1G17440	Chr1	5983984	5987935	-	8767	7962	0	0	0	0
AT1G17450	Chr1	5988280	5997034	-	2105	2918	0	0	0	0
AT1G17455	Chr1	5997057	5998600	+	2565	1722	0	0	0	0
AT1G17460	Chr1	5998765	6002733	+	1383	5781	0	0	0	0
AT1G17470	Chr1	6002888	6006411	+	15.57	54.63	0	0	0	0
AT1G17480	Chr1	6006413	6008502	-	2236	3084	0	0	0	0
AT1G17490	Chr1	6008437	6009421	+	3984	6396	0	0	0	0
AT1G17500	Chr1	6017808	6023504	+	3256	3364	0	0	0	0
AT1G17510	Chr1	6023504	6024310	-	8252	14.85	0	0	0	0
AT1G17520	Chr1	6024636	6027566	-	2859	4405	0	0	0	0
AT1G17530	Chr1	6027487	6029116	+	8952	16041	0	0	0	0
AT1G17540	Chr1	6029138	6032861	-	0	0.05776	0	0	0	0
AT1G17545	Chr1	6033109	6033909	+	0	0	0	0	0	0
AT1G17550	Chr1	6034270	6037399	+	9832	7145	0	0	0	0
AT1G17560	Chr1	6037405	6038699	-	2997	4418	0	0	0	0
AT1G17580	Chr1	6039250	6049686	+	3195	3666	0	0	0	0
AT1G17590	Chr1	6050164	6052629	-	1534	2485	0	0	0	0
AT1G17600	Chr1	6052936	6058115	-	2055	0.7097	0	0	0	0
AT1G17610	Chr1	6054922	6058358	+	2023-09-02	0.6611	0	0	0	0
AT1G17615	Chr1	6059389	6060852	+	0.02082	0	0	0	0	0
AT1G17620	Chr1	6061895	6063363	+	19.88	9069	0	0	0	0
AT1G17630	Chr1	6064482	6067152	+	1051	3398	0	0	0	0
AT1G17640	Chr1	6067086	6069393	-	1532	1692	0	0	0	0
AT1G17650	Chr1	6069424	6072141	-	18.49	14.57	0	0	0	0
AT1G17665	Chr1	6072153	6074526	-	4322	7133	0	0	0	0
AT1G17680	Chr1	6076071	6082396	+	2644	6698	0	0	0	0
AT1G17690	Chr1	6082722	6088382	-	2965	7356	0	0	0	0
AT1G17700	Chr1	6089460	6090340	+	2466	1348	0	0	0	0
AT1G17710	Chr1	6090405	6092028	-	0.4628	1814	0	0	0	0
AT1G17720	Chr1	6093185	6098444	-	32690	7777	0	0	0	0
AT1G17730	Chr1	6099039	6100398	+	1986-11-01	9363	0	0	0	0
AT1G17744	Chr1	6100961	6101984	-	1981-11-01	1989-11-01	0	0	0	0
AT1G17745	Chr1	6100964	6105348	+	6538	6433	0	0	0	0
AT1G17750	Chr1	6106323	6110121	+	0.5745	0.5816	0	0	0	0
AT1G17760	Chr1	6110107	6116618	-	5973	8626	0	0	0	0
AT1G17770	Chr1	6120741	6122823	+	0	0	0	0	0	0
AT1G17780	Chr1	6123567	6125340	+	2694	5893	0	0	0	0
AT1G17790	Chr1	6125278	6127568	-	4053	34759	0	0	0	0
AT1G17800	Chr1	6128823	6129509	+	0	0	0	0	0	0
AT1G17810	Chr1	6130025	6131628	+	0.08984	0.1861	0	0	0	0
AT1G17820	Chr1	6131537	6135346	-	1968-03-01	6271	0	0	0	0
AT1G17830	Chr1	6135751	6138501	-	1095	2272	0	0	0	0
AT1G17840	Chr1	6142402	6146522	+	21.38	23	0	0	0	0
AT1G17850	Chr1	6145926	6148941	-	19.87	27.31	0	0	0	0
AT1G17860	Chr1	6149178	6150039	+	8374	3117	0	0	0	0
AT1G17870	Chr1	6149939	6152223	-	1642	9633	0	0	0	0
AT1G17880	Chr1	6152384	6153983	-	146.1	145.2	0	0	0	0
AT1G17890	Chr1	6154264	6155805	-	15.66	9518	0	0	0	0
AT1G17910	Chr1	6159126	6161616	+	0	0	0	0	0	0
AT1G17920	Chr1	6161870	6165821	-	1288	1127	0	0	0	0
AT1G17930	Chr1	6166220	6168846	-	2988	5002	0	0	0	0
AT1G17940	Chr1	6169285	6173274	-	4339	9205	0	0	0	0
AT1G17950	Chr1	6177481	6179290	+	0.08371	0.2445	0	0	0	0
AT1G17960	Chr1	6180865	6183807	-	0.113	2678	0	0	0	0
AT1G17970	Chr1	6184717	6187500	+	9093	9033	0	0	0	0
AT1G17980	Chr1	6187465	6191709	-	7308	8158	0	0	0	0
AT1G17990	Chr1	6192033	6194094	-	24.29	1999-03-01	0	0	0	0
AT1G18000	Chr1	6194426	6196344	-	45134	31717	0	0	0	0
AT1G18010	Chr1	6199690	6201760	+	25.68	44968	0	0	0	0
AT1G18020	Chr1	6202235	6204235	+	2023-05-24	3836	0	0	0	0
AT1G18030	Chr1	6204259	6206989	+	3994	7703	0	0	0	0
AT1G18040	Chr1	6206871	6209529	-	4316	9682	0	0	0	0
AT1G18050	Chr1	6209771	6211589	-	0	0.116	0	0	0	0
AT1G18060	Chr1	6211832	6213592	-	75.82	74.5	0	0	0	0
AT1G18070	Chr1	6213651	6218385	-	40.72	60.75	0	0	0	0
AT1G18080	Chr1	6222201	6224243	+	319.1	268.3	0	0	0	0
AT1G18090	Chr1	6224405	6227823	+	5408	6087	0	0	0	0
AT1G18100	Chr1	6227217	6230195	-	2649	3661	0	0	0	0
AT1G18130	Chr1	6235895	6238800	+	0.06121	0.7473	0	0	0	0
AT1G18140	Chr1	6238839	6241511	-	42005	0.4914	0	0	0	0
AT1G18150	Chr1	6244298	6247831	-	21.24	13.37	0	0	0	0
AT1G18160	Chr1	6248619	6254081	+	8169	1971-12-01	0	0	0	0
AT1G18170	Chr1	6254094	6255735	+	36.26	20.88	0	0	0	0
AT1G18180	Chr1	6255736	6257901	+	3421	3137	0	0	0	0
AT1G18190	Chr1	6257851	6261502	-	4971	6212	0	0	0	0
AT1G18193	Chr1	6262602	6263259	+	1044	0.4714	0	0	0	0
AT1G18197	Chr1	6263682	6264926	-	0.0781	0.3471	0	0	0	0
AT1G18200	Chr1	6265416	6267077	-	1179	1177	0	0	0	0
AT1G18210	Chr1	6266609	6268940	-	35.98	14.43	0	0	0	0
AT1G18220	Chr1	6269670	6269808	-	0	0	0	0	0	0
AT1G18250	Chr1	6276777	6278259	-	25.51	29.2	0	0	0	0
AT1G18260	Chr1	6278788	6282145	-	14.76	32.04	0	0	0	0
AT1G18265	Chr1	6282233	6283349	-	4792	2023-05-01	0	0	0	0
AT1G18270	Chr1	6283370	6293994	-	6212	3431	0	0	0	0
AT1G18280	Chr1	6294160	6295373	+	0	0.02641	0	0	0	0
AT1G18290	Chr1	6297219	6298329	+	0	0	0	0	0	0
AT1G18300	Chr1	6299669	6301140	+	21.45	1651	0	0	0	0
AT1G18310	Chr1	6301200	6303957	-	0	0.01288	0	0	0	0
AT1G18320	Chr1	6304360	6305690	+	2023-02-02	8833	0	0	0	0
AT1G18330	Chr1	6305814	6308244	-	9569	13.48	0	0	0	0
AT1G18335	Chr1	6308925	6311374	-	3313	6328	0	0	0	0
AT1G18340	Chr1	6311443	6313932	-	5384	6886	0	0	0	0
AT1G18350	Chr1	6315636	6316739	+	0.2061	0.5809	0	0	0	0
AT1G18360	Chr1	6316695	6319428	-	21.59	24016	0	0	0	0
AT1G18370	Chr1	6319450	6324379	-	8429	2797	0	0	0	0
AT1G18390	Chr1	6325536	6330180	+	2397	1342	0	0	0	0
AT1G18400	Chr1	6331398	6333857	+	5051	3897	0	0	0	0
AT1G18410	Chr1	6336300	6342528	-	0.1492	0.2215	0	0	0	0
AT1G18420	Chr1	6343330	6345690	+	3225	3853	0	0	0	0
AT1G18440	Chr1	6345974	6347919	+	15.56	2023-08-10	0	0	0	0
AT1G18450	Chr1	6348048	6352011	+	2023-04-21	31.99	0	0	0	0
AT1G18460	Chr1	6352325	6356114	+	8707	9947	0	0	0	0
AT1G18470	Chr1	6355695	6360345	-	14.93	45156	0	0	0	0
AT1G18480	Chr1	6361586	6363062	+	8764	1988-10-01	0	0	0	0
AT1G18485	Chr1	6363042	6366264	+	5652	4575	0	0	0	0
AT1G18486	Chr1	6366397	6366754	+	0	0	0	0	0	0
AT1G18490	Chr1	6366520	6368880	+	7308	1991-04-01	0	0	0	0
AT1G18500	Chr1	6368966	6373081	+	2023-11-24	35.02	0	0	0	0
AT1G18510	Chr1	6373265	6374091	+	0	0.03363	0	0	0	0
AT1G18520	Chr1	6374906	6376334	+	0	0	0	0	0	0
AT1G18530	Chr1	6376623	6377257	+	0.1923	0.1189	0	0	0	0
AT1G18540	Chr1	6376639	6378581	-	156.9	122.3	0	0	0	0
AT1G18550	Chr1	6381441	6384588	-	1945	1425	0	0	0	0
AT1G18560	Chr1	6385186	6388181	+	1938	1216	0	0	0	0
AT1G18570	Chr1	6389399	6391387	+	2023-04-06	2277	0	0	0	0
AT1G18580	Chr1	6395769	6398275	+	4364	3632	0	0	0	0
AT1G18590	Chr1	6398531	6400030	+	19.48	1971-11-01	0	0	0	0
AT1G18600	Chr1	6400282	6402795	+	9393	1934-06-01	0	0	0	0
AT1G18610	Chr1	6405607	6409533	+	2916	4566	0	0	0	0
AT1G18620	Chr1	6409655	6414570	+	1996-10-01	2023-06-11	0	0	0	0
AT1G18630	Chr1	6414609	6416460	+	6679	15.34	0	0	0	0
AT1G18640	Chr1	6416169	6418694	-	2016-12-01	13.92	0	0	0	0
AT1G18650	Chr1	6418838	6421189	-	14.22	2023-05-17	0	0	0	0
AT1G18660	Chr1	6420856	6425899	+	2023-05-18	22.68	0	0	0	0
AT1G18670	Chr1	6426709	6431094	-	3838	5464	0	0	0	0
AT1G18680	Chr1	6431938	6433553	-	4852	32843	0	0	0	0
AT1G18690	Chr1	6433517	6437237	+	1217	2175	0	0	0	0
AT1G18700	Chr1	6437474	6444077	+	7623	15.19	0	0	0	0
AT1G18710	Chr1	6450585	6453264	+	1379	0.3111	0	0	0	0
AT1G18720	Chr1	6457775	6460406	-	44.49	41.3	0	0	0	0
AT1G18730	Chr1	6460403	6462345	+	80.91	42.99	0	0	0	0
AT1G18740	Chr1	6463849	6465477	+	29.64	3863	0	0	0	0
AT1G18750	Chr1	6466667	6469985	+	1014	3123	0	0	0	0
AT1G18760	Chr1	6471150	6471825	-	0	0	0	0	0	0
AT1G18770	Chr1	6473370	6474049	-	0	0	0	0	0	0
AT1G18773	Chr1	6474802	6475980	+	17564	2446	0	0	0	0
AT1G18780	Chr1	6476258	6477236	-	0	0	0	1	0	0
AT1G18790	Chr1	6478779	6480044	-	0	0	0	0	0	0
AT1G18800	Chr1	6481113	6483647	-	2023-09-13	38.2	0	0	0	0
AT1G18810	Chr1	6485515	6487154	-	2927	0.6706	0	0	0	0
AT1G18830	Chr1	6489233	6494635	+	0.04586	0.3577	0	0	0	0
AT1G18835	Chr1	6495844	6496492	-	0.3938	0.475	0	0	0	0
AT1G18840	Chr1	6500803	6504568	-	7032	5863	0	0	0	0
AT1G18850	Chr1	6504677	6506543	-	4713	8088	0	0	0	0
AT1G18860	Chr1	6508797	6511398	+	0.08825	0.1725	0	0	0	0
AT1G18870	Chr1	6515373	6519396	+	16.28	26.93	0	0	0	0
AT1G18871	Chr1	6519309	6519486	-	0.1713	0.1411	0	0	0	0
AT1G18880	Chr1	6520721	6523369	+	2615	2633	0	0	0	0
AT1G18890	Chr1	6522764	6526076	-	33725	45021	0	0	0	0
AT1G18900	Chr1	6528984	6532698	+	3964	4864	0	0	0	0
AT1G18910	Chr1	6532559	6538146	-	0.6507	1738	0	0	0	0
AT1G18940	Chr1	6543781	6545803	+	0.3496	0.198	0	0	0	0
AT1G18950	Chr1	6546177	6552109	+	3745	7193	0	0	0	0
AT1G18960	Chr1	6552752	6554037	+	0	0.09767	0	0	0	0
AT1G18970	Chr1	6554496	6555611	-	0.6985	0.3081	0	0	0	0
AT1G18975	Chr1	6554683	6557975	+	0.7345	0.7129	0	0	0	0
AT1G18980	Chr1	6557181	6558116	-	1559	2033	0	0	0	0
AT1G18990	Chr1	6558574	6560562	-	0.08232	0.1942	0	0	0	0
AT1G19000	Chr1	6560491	6562792	-	46.54	32.37	0	0	0	0
AT1G19010	Chr1	6565494	6567663	+	2069	2987	0	0	0	0
AT1G19020	Chr1	6568002	6568706	+	34516	0.8732	0	0	0	0
AT1G19025	Chr1	6568674	6570940	+	0.8368	1203	0	0	0	0
AT1G19040	Chr1	6576077	6577414	+	0.0332	0	0	0	0	0
AT1G19050	Chr1	6577833	6579315	-	9252	1977-03-01	0	0	0	0
AT1G19060	Chr1	6582066	6583602	-	0	0.1093	0	0	0	0
AT1G19070	Chr1	6584454	6584706	+	2675	3724	0	0	0	0
AT1G19080	Chr1	6584241	6586518	+	2292	3639	0	0	0	0
AT1G19086	Chr1	6588542	6589339	+	0	0	0	0	0	0
AT1G19090	Chr1	6589835	6592763	+	0	0	0	0	0	0
AT1G19100	Chr1	6594883	6601356	+	1381	2299	0	0	0	0
AT1G19110	Chr1	6602105	6606029	+	7714	9616	0	0	0	0
AT1G19115	Chr1	6606237	6607944	+	0	0.02299	0	0	0	0
AT1G19120	Chr1	6608115	6609370	+	6159	5049	0	0	0	0
AT1G19130	Chr1	6609325	6610614	-	2023-09-13	25112	0	0	0	0
AT1G19140	Chr1	6610652	6612610	-	8852	1973-11-01	0	0	0	0
AT1G19150	Chr1	6612630	6613973	+	115.5	70.24	0	0	0	0
AT1G19160	Chr1	6614087	6615215	-	0.1057	0.06956	0	0	0	0
AT1G19170	Chr1	6616602	6619007	+	4093	5492	0	0	0	0
AT1G19180	Chr1	6621777	6623669	+	1942-11-01	3052	0	0	0	0
AT1G19190	Chr1	6623823	6624978	+	0.4799	0.5515	0	0	0	0
AT1G19200	Chr1	6625012	6626218	-	0.972	0.4827	0	0	0	0
AT1G19210	Chr1	6626794	6627689	-	0.03402	0.2839	0	0	0	0
AT1G19220	Chr1	6627683	6633134	-	2069	30317	0	0	0	0
AT1G19230	Chr1	6643942	6649376	+	0.1909	0.5224	1	0	1	0
AT1G19240	Chr1	6649243	6650447	-	3782	8507	1	0	0	0
AT1G19250	Chr1	6650476	6653196	-	0.1101	0.1552	0	0	0	0
AT1G19260	Chr1	6657260	6659570	-	0	0.01699	0	1	0	0
AT1G19270	Chr1	6662417	6666033	+	2767	5524	0	0	0	0
AT1G19290	Chr1	6666074	6669577	+	2077	5909	0	0	0	0
AT1G19300	Chr1	6671095	6672778	-	1998-12-01	2017-10-01	0	0	0	0
AT1G19310	Chr1	6676210	6677681	-	1999-11-01	6779	0	0	0	0
AT1G19320	Chr1	6679281	6680253	+	0.5389	0.2647	0	0	0	0
AT1G19330	Chr1	6680423	6683560	-	3407	1171	0	0	0	0
AT1G19340	Chr1	6684467	6687117	+	0.8765	1395	0	0	0	0
AT1G19350	Chr1	6688463	6691217	+	30.17	42675	0	0	0	0
AT1G19360	Chr1	6690399	6692567	-	7117	6589	0	0	0	0
AT1G19370	Chr1	6692724	6695056	-	2013-11-01	7802	0	0	0	0
AT1G19380	Chr1	6697874	6698859	+	13.38	0.8489	0	0	0	0
AT1G19390	Chr1	6700756	6703369	-	0	0	0	0	0	0
AT1G19394	Chr1	6709773	6710671	+	29952	15.57	0	0	0	0
AT1G19396	Chr1	6709778	6711789	+	1261	1987-10-01	0	0	0	0
AT1G19397	Chr1	6710851	6711788	+	0.9759	9745	0	0	0	0
AT1G19400	Chr1	6712022	6714484	-	2023-02-12	8315	0	0	0	0
AT1G19410	Chr1	6714492	6716440	-	0.1622	0.1579	0	0	0	0
AT1G19430	Chr1	6724413	6728076	-	4182	7749	0	0	0	0
AT1G19440	Chr1	6728747	6730932	+	7213	4154	0	0	0	0
AT1G19450	Chr1	6731411	6735025	-	2023-09-11	2023-03-08	0	0	0	0
AT1G19460	Chr1	6738484	6739735	+	0	0	0	0	0	0
AT1G19470	Chr1	6741296	6742535	+	0	1304	0	0	0	0
AT1G19480	Chr1	6744353	6746636	+	2326	2201	0	0	0	0
AT1G19485	Chr1	6746778	6751610	+	2768	5346	0	0	0	0
AT1G19490	Chr1	6751544	6754074	-	0.4229	1153	0	0	0	0
AT1G19500	Chr1	6754665	6755685	-	0	0	0	0	0	0
AT1G19510	Chr1	6756237	6757421	-	0.4726	0.09941	0	0	0	0
AT1G19520	Chr1	6759859	6762848	+	8167	8427	0	0	0	0
AT1G19530	Chr1	6763765	6765050	+	0.7098	0.4371	0	0	0	0
AT1G19540	Chr1	6765653	6768291	+	0.862	0.855	0	0	0	0
AT1G19550	Chr1	6767451	6768159	-	0.1056	0.1617	0	0	0	0
AT1G19565	Chr1	6772084	6773132	-	0.0714	0.04789	0	0	0	0
AT1G19570	Chr1	6773302	6774524	-	181.1	188	0	0	0	0
AT1G19580	Chr1	6774683	6777569	+	8113	7475	0	0	0	0
AT1G19600	Chr1	6778887	6781223	+	1969-12-01	43.41	0	0	0	0
AT1G19610	Chr1	6781483	6782217	-	0.4076	2949	0	0	0	0
AT1G19620	Chr1	6784020	6785076	+	1331	1249	0	0	0	0
AT1G19630	Chr1	6783803	6788176	-	0.8656	1979	0	0	0	0
AT1G19640	Chr1	6788885	6791920	-	0.5537	0.2886	0	0	0	0
AT1G19650	Chr1	6796137	6799765	-	44962	3157	0	0	0	0
AT1G19660	Chr1	6799969	6802907	-	42.23	27.96	0	0	0	0
AT1G19670	Chr1	6803486	6805093	-	28.99	20.65	0	0	0	0
AT1G19680	Chr1	6805430	6807863	+	5596	6837	0	0	0	0
AT1G19690	Chr1	6807715	6809643	-	4059	5909	0	0	0	0
AT1G19700	Chr1	6809585	6813064	-	5188	4641	0	0	0	0
[truncated: 25,446 more rows]
