# Supplementary material for: The plant nuclear lamina disassembles to regulate genome folding in stress conditions
Source: Nat Plants. 2023 Jul 3;9(7):1081–93. doi: 10.1038/s41477-023-01457-2 (PMC10356608; doi:10.1038/s41477-023-01457-2)
Supplement: Source Data Fig. 5 — Statistical source data. [file 41477_2023_1457_MOESM11_ESM.xlsx]

## Sheet: Fig. 5d
WT_mock	WT_heat	c14_mock	c14_heat
0.9468	1068	0.9382	1078
0.9506	1028	0.9966	1072
0.9375	1049	0.9845	1056
0.9501	1035	0.9624	1054
0.9409	0.9706	0.9419	1023
0.9666	0.9727	0.9252	0.9954
0.9511	0.9707	0.9127	0.9913
0.94	0.9613	0.9166	0.9921
0.9486	0.9835	0.9453	0.9849
0.9544	0.991	0.9594	0.9786
0.9547	0.9995	0.9513	44927
0.9628	1013	0.9554	1025
0.978	1016	0.957	44927
0.9587	0.9885	0.9629	1007
0.9488	1022	0.9663	1022
0.9789	0.9839	0.9417	1001
0.9801	1007	0.9786	44958
0.9591	0.9923	0.9613	1013
0.9376	0.9878	0.9655	1009
0.9581	1015	0.9723	0.9891
1014	1047	0.9762	1026
0.996	1018	0.9618	1012
0.995	0.9915	0.9615	1013
1014	1015	0.9696	0.9878
0.9819	1007	0.9784	1034
1	0.9899	0.9803	0.9764
0.9852	0.9988	0.9851	1055
0.953	0.9729	0.9932	0.9897
0.9243	0.9734	0.9403	0.9678
0.9445	0.9725	0.9513	1007
0.9355	0.9678	0.9342	0.9819
0.937	0.9377	0.955	0.976
0.9525	0.9691	0.9365	0.9709
0.933	0.9487	0.9673	1002
0.9313	0.9771	0.9347	0.9755
0.9361	0.9715	0.978	0.9643
0.8894	0.9717	0.9776	1006
0.9688	0.9951	0.96	1014
0.9812	0.9716	0.9702	1012
0.9745	44927	0.9814	0.9653
1007	0.9871	1	1015
0.9687	0.9689	0.9604	0.9897
0.9945	0.9737	0.9763	0.9117
0.9734	0.9619	0.9507	0.9714
0.9452	1005	0.9451	0.9949
0.942	0.9821	0.9651	0.9437
0.9841	1006	0.97	0.9878
0.9724	1049	0.9617	0.9887
0.9775	0.9864	1	0.9583
0.9352	0.9948	0.9488	1009
0.8991	0.9376	1023	0.9548
0.9415	0.9476	1033	1009
0.9131	0.9622	0.9911	0.9961
0.8783	0.9545	0.933	0.9643
0.8875	0.9468	0.9128	0.9404
0.8939	0.9591	0.9215	0.9394
0.9117	0.9503	0.9185	0.9647
0.9133	0.9446	0.9312	0.9767
0.9012	0.9678	0.939	0.9861
0.9157	0.9535	0.9371	0.9734
0.9056	0.9465	0.9241	0.9677
0.9048	0.9224	0.9146	0.9761
0.9048	0.9058	0.9193	0.96
0.9123	0.9027	0.9275	0.9714
0.9105	0.9381	0.9264	0.9669
0.9286	0.9328	0.9244	0.9428
0.9117	0.9419	0.9417	0.9514
0.9131	0.9272	0.942	0.9614
0.9205	0.9321	0.9047	0.9526
0.9181	0.9274	0.9199	0.9589
0.9133	0.9118	0.9381	0.9353
0.9343	0.9294	0.9378	0.9613
0.9214	0.9288	0.9279	0.9525
0.9224	0.9212	0.919	0.9578
0.9264	0.9153	0.9264	0.9544
0.9049	0.9165	0.9159	0.9543
0.8953	0.9102	0.9317	0.954
0.9066	0.9262	0.9296	0.9522
0.9262	0.8985	0.9257	0.9272
0.9357	0.9305	0.9291	0.9213
0.9185	0.9289	0.9016	0.926
0.9022	0.8981	0.9157	0.9233
0.8855	0.9086	0.9126	0.9542
0.9055	0.9055	0.9099	0.9342
0.9185	0.9224	0.9295	0.9404
0.9172	0.9081	0.9349	0.9565
0.9312	0.9096	0.961	0.98
0.9246	0.9336	0.957	0.9428
0.9305	0.936	0.9527	0.9734
0.9252	0.9094	0.9486	0.9509
0.9235	0.9002	0.9396	0.9666
0.9053	0.933	0.9453	0.9527
0.9248	0.9366	0.9423	0.954
0.9172	0.9353	0.9284	0.964
0.9283	0.9112	0.9403	0.9598
0.9027	0.9157	0.9317	0.9325
0.9134	0.9346	0.9405	0.962
0.9312	0.9497	0.9575	0.9583
0.9133	0.9334	0.9505	0.9646
0.9602	0.9694	0.9655	0.9647
0.9787	1017	44986	1062
44986	1002	1007	1113
0.9873	0.9993	0.9665	45017
0.9664	1009	0.972	1049
0.9589	0.9948	0.9765	44986
0.9788	1019	0.965	1018
0.9818	0.9875	0.9819	0.9918
0.9748	0.9936	0.9881	0.9974
0.9789	0.9574	0.9734	0.9654
0.9643	0.9558	0.9802	0.965
0.9762	0.9712	0.9765	0.961
0.9639	0.9693	0.9646	0.966
0.9653	0.9383	0.9769	0.9796
0.966	0.9661	0.9777	0.984
0.9827	0.964	0.9644	0.9805
0.9728	0.9801	0.9857	0.9799
0.982	0.9776	0.9783	1014
0.975	0.9702	1003	1028
0.9693	0.9719	0.9945	1027
0.9793	0.9969	0.9891	1036
0.9672	0.9902	1003	1009
0.9585	0.9593	0.9734	1013
0.9799	0.9692	0.9878	1017
0.9886	1005	0.9762	0.9849
0.9477	0.9725	0.982	0.9754
0.9581	0.9745	0.961	0.9687
0.9658	0.9625	0.9688	0.9876
0.9568	0.9675	0.9513	0.9801
0.9425	0.9752	0.9586	0.981
0.944	0.9697	0.9692	0.9886
0.9362	0.9715	0.9633	0.9575
0.9408	0.9849	0.9555	0.9638
0.9611	0.9725	0.981	0.9608
0.9768	0.9411	0.9693	1014
0.9185	0.9549	0.968	0.9941
0.9688	0.9512	0.9426	0.9825
0.9339	0.9533	0.9559	0.9816
0.9515	0.9684	0.9525	0.9635
0.9548	0.9503	0.9479	0.9509
0.9612	0.9448	0.9673	0.9636
0.9566	0.9143	0.9484	0.9697
0.9507	0.9475	0.9657	0.95
0.9594	0.9405	0.9702	0.9616
0.971	0.9459	0.9756	0.9565
0.9592	0.9155	0.9319	0.9597
0.949	0.9089	0.9355	0.9495
0.9383	0.9373	0.944	0.9621
0.945	0.9271	0.9526	0.9789
0.9993	0.9402	0.9729	0.9737
0.9645	0.9511	0.978	0.9836
1023	1026	0.9734	0.9983
0.9937	1016	0.9894	0.9597
0.9493	1016	1013	1035
0.9243	1003	1003	1046
0.9483	1009	1001	1017
0.9565	0.9976	0.9902	1038
0.9875	1005	1012	1053
0.9774	0.9963	0.988	1046
0.9589	0.9643	0.9697	1012
0.9239	0.9745	0.959	0.9953
0.9287	0.9381	0.9512	0.9961
0.94	0.955	0.955	1011
0.9392	0.948	0.9166	0.9901
0.9286	0.9295	0.9442	0.9741
0.9196	0.9658	0.9571	0.9958
0.9328	0.9997	0.972	0.9959
0.9376	0.9886	0.9291	1006
0.9312	1003	0.9392	0.9664
0.9091	0.9812	0.9394	0.9984
0.9487	1023	0.9374	1001
0.9365	1015	0.9478	1042
0.9652	1044	0.929	0.9829
0.9216	0.9953	0.9466	0.9105
0.9128	1001	0.9272	0.9481
0.9093	0.9741	0.9283	0.9901
0.9026	0.9922	0.914	0.9396
0.9212	0.9475	0.9285	0.9747
0.8984	0.9666	0.9238	0.9299
0.9133	0.9183	0.9082	0.9713
0.9085	0.9541	0.9416	0.9751
0.9054	0.9185	0.8972	0.9441
0.8911	0.9126	0.8982	0.9225
0.9016	0.9254	0.906	0.9316
0.9147	0.9504	0.8962	0.9947
0.8989	0.9504	0.895	0.9765
0.9053	0.9532	0.8964	0.9428
0.899	0.9638	0.9183	0.9767
0.8876	0.9288	0.8869	0.9879
0.8603	0.9462	0.9125	0.9353
0.8703	0.9231	0.8832	0.9806
0.915	0.9269	0.8963	0.9331
0.8401	0.8786	0.8521	0.9298
0.849	0.8887	0.8516	0.9238
0.846	0.9101	0.8168	0.9269
0.85	0.8585	0.811	0.9194
0.8459	0.916	0.8174	0.9166
0.8863	0.8772	0.8394	0.879
0.831	0.9044	0.8546	0.9046
0.851	0.9264	0.8636	0.9286
0.8374	0.888	0.8459	0.9474
0.9866	0.9368	0.9603	1013
0.9611	0.9426	1002	1049
0.9504	0.9706	0.9999	1021
0.9506	0.9921	0.9811	0.9782
0.9757	0.9568	0.9792	0.9747
0.9566	0.9823	0.9699	0.9759
0.9572	1016	0.9521	1008
0.9776	0.9908	0.9665	1017
0.9838	0.975	0.9653	0.9769
0.967	0.965	0.9672	0.9728
0.964	0.9813	0.9576	0.9665
0.9506	1006	0.9543	0.9613
0.9484	1001	0.9505	0.9712
0.9075	0.9869	0.919	0.9902
0.9072	0.9751	0.9089	1007
0.9144	0.9385	0.9211	0.9809
0.9283	0.9407	0.954	0.9724
0.9208	0.9583	0.9401	0.9878
0.914	0.969	0.9202	0.975
0.9066	0.9934	0.9287	0.934
0.8925	0.9926	0.909	0.9507
0.8743	1009	0.902	0.9686
0.8659	1032	0.8825	0.9523
0.8635	0.944	0.897	0.9785
0.8537	0.9094	0.8928	0.9585
0.8689	0.9844	0.8896	0.8913
0.862	0.9382	0.8858	0.9611
0.865	0.9427	0.8852	0.9908
0.8771	0.9877	0.9193	1
0.8927	0.9914	0.9073	0.9852
0.8919	0.973	0.9208	0.9527
0.9031	0.9651	0.9339	0.977
0.8938	0.923	0.911	0.9389
0.8799	0.9637	0.891	0.9639
0.8668	0.8898	0.9046	0.9778
0.8857	0.9084	0.9084	0.9342
0.867	0.9206	0.8906	0.9006
0.8957	0.8934	0.9076	0.9128
0.8914	0.9548	0.9199	0.9619
0.9149	0.9562	0.9359	0.9547
0.9065	0.9239	0.9249	1009
0.9205	0.9889	0.9333	0.9693
0.9081	0.9398	0.949	0.9812
0.8905	0.9392	0.9268	0.986
0.8885	0.9564	0.9171	0.9661
0.9086	0.9354	0.9217	0.9521
0.9071	0.9228	0.9	0.9656
0.8799	0.9361	0.914	0.9542
0.9251	0.9037	0.9223	0.9048
0.9084	0.8807	0.9295	0.9211
0.9969	0.9734	1011	1021
0.9718	0.9642	1048	0.9847
0.9181	0.933	0.9824	1
0.9127	0.9326	0.9779	0.9967
0.9221	0.945	1001	1025
0.9313	0.9936	0.9986	1016
0.9223	0.9919	0.9756	1029
0.9127	0.9996	0.9632	0.9934
0.9231	1001	0.9644	0.9838
0.9195	0.9641	0.959	1005
0.9458	0.9717	0.9707	0.9813
0.9592	0.9968	0.9772	0.9774
0.9457	0.9728	0.9835	0.9636
0.9472	0.947	0.9559	0.9801
0.8997	0.911	0.9554	0.9522
0.9061	0.9322	0.9395	0.9659
0.8924	0.9375	0.9345	0.9851
0.9239	0.9229	0.9359	0.9805
0.9141	0.9766	0.9425	0.9692
0.9017	0.9872	0.9462	0.9857
0.9133	0.9656	0.9408	0.9971
0.8882	0.969	0.9517	0.9787
0.8846	0.9619	0.9487	0.9814
0.8704	0.9661	0.9344	0.9916
0.894	0.9746	0.9445	0.9929
0.9127	0.9431	0.915	0.9702
0.8992	0.9474	0.9436	0.9826
0.9157	0.9379	0.9524	0.9752
0.9063	0.9515	0.9648	0.9893
0.9331	0.942	0.9826	0.9654
0.9279	0.9467	0.9715	0.9928
0.944	0.959	0.9587	0.9567
0.9559	0.9454	0.9617	0.9945
0.9296	0.9671	0.9528	0.9656
0.9499	0.9632	0.956	0.9889
0.9373	0.9573	0.9812	0.9617
0.9533	0.9615	0.9625	0.9664
0.9329	0.9467	0.9788	0.9478
0.932	0.943	0.9457	0.9578
0.9164	0.9368	0.9517	0.9501
0.9282	0.9671	0.9505	0.9501
0.9628	0.9447	0.9421	0.9431
0.9135	0.9316	0.9195	0.951
0.9094	0.9133	0.9082	0.9636
0.8976	0.8812	0.8847	0.9042
0.9287	0.8597	0.9072	0.9382
0.9184	0.8887	0.9111	0.9058
0.9083	0.9252	0.9104	0.9368
0.9306	0.9471	0.922	0.9383
0.9158	0.9414	0.9038	0.9619
0.9517	1043	1047	1009
0.9105	0.9633	1022	1037
0.9686	0.9685	0.9857	1046
0.938	1012	0.9846	1016
0.9433	1002	0.9749	1023
0.9522	1046	1006	1013
0.9718	1017	1013	0.9815
0.9766	1021	1001	0.9742
0.9594	1027	1006	1011
0.9708	0.9822	0.9773	0.9888
0.9617	0.9752	0.9747	0.9485
0.9675	0.9759	0.9771	1018
0.9936	0.9891	1004	1013
1033	0.9662	1001	1038
0.9861	0.9821	0.9805	0.9721
0.9881	1009	0.9709	1038
1009	0.975	1001	0.9881
0.9885	0.9741	0.9596	1005
0.978	0.9767	0.9685	1012
0.9556	0.914	0.9646	1012
0.9431	0.8967	0.9664	0.9776
0.9368	0.9842	0.9701	1006
0.9155	0.9682	0.9891	1034
0.9351	0.9411	0.9427	44986
0.9046	0.9394	0.9521	0.9967
0.9311	0.947	0.9507	1016
0.9151	0.9606	0.9611	0.9865
0.9107	0.9425	0.952	0.9801
0.936	0.9238	0.9684	0.9767
0.9149	0.9037	0.969	0.955
0.9195	0.9376	0.9506	0.9973
0.9238	0.9196	0.9228	0.9755
0.9056	0.9244	0.9042	0.9438
0.9026	0.9234	0.927	0.9695
0.8826	0.9424	0.9133	0.9527
0.8961	0.9076	0.9653	0.9456
0.9184	0.8978	0.9263	0.9537
0.907	0.9007	0.9414	0.9307
0.8809	0.9267	0.9377	0.917
0.8933	0.9022	0.9266	0.9697
0.8698	0.9057	0.9142	0.937
0.888	0.8954	0.9476	0.9397
0.9043	0.9073	0.9312	0.9913
0.9171	0.9445	0.9425	0.9791
0.9185	0.9212	0.9664	0.93
0.9047	0.9111	0.9304	0.9689
0.9207	0.9031	0.9239	0.9119
0.8983	0.9501	0.9096	0.9108
0.9102	0.91	0.899	0.8944
0.8891	0.9036	0.9215	0.9901
0.952	0.9484	0.9462	0.9897
0.9244	0.9422	0.9332	0.9715
0.9283	0.9465	0.9192	0.9769
0.9302	0.9187	0.9245	0.9895
0.9204	0.9399	0.9216	0.9806
0.9361	0.9259	0.9291	0.9847
0.9491	0.9534	0.946	1008
0.9335	0.9473	0.9434	0.9907
0.9429	0.9771	0.9404	0.9688
0.9445	0.9691	0.9463	0.9838
0.9449	0.9608	0.9503	0.97
0.9564	0.9579	0.9603	0.972
0.9588	0.9368	0.9586	0.9621
0.954	0.9274	0.9551	0.9728
0.9454	0.9341	0.9594	0.9522
0.9473	0.9304	0.9525	0.9674
0.9161	0.936	0.9611	0.9702
0.9417	0.9369	0.9449	0.9582
0.9443	0.9385	0.9421	0.9845
0.9622	0.9364	0.9539	0.9806
0.9622	0.9611	0.9832	0.9806
0.9804	0.9652	0.974	0.9653
0.9734	0.9565	0.9875	0.9774
0.9833	0.9648	0.979	0.9879
0.9736	0.9487	0.9735	0.9802
0.9529	0.9366	0.9724	0.9815
0.9567	0.9609	0.9554	0.9616
0.9541	0.9493	0.9724	0.9814
0.9395	0.9525	0.9657	0.9789
0.9354	0.9044	0.9505	0.9794
0.9364	0.9564	0.9545	0.9637
0.9517	0.9507	0.9778	0.9792
0.9638	0.9337	0.9576	0.9733
0.9569	0.9594	0.9743	0.9733
0.9711	0.9517	0.958	0.9914
0.9646	0.9476	0.9722	0.9581
0.9982	0.9639	0.9683	0.966
0.9932	0.9658	0.9365	0.9501
0.957	0.9467	0.9616	0.9576
0.9805	0.9202	0.9913	0.9274
0.9507	0.9429	0.9657	0.9745
0.9556	0.9317	0.9638	0.9809
0.9899	0.9547	0.9675	1011
0.9828	0.9422	0.979	0.9708
0.989	0.9462	0.987	0.9492
0.9423	0.9472	0.922	0.9546
0.9092	0.9383	0.9249	0.9358
0.9482	0.924	0.9332	0.9308
0.9474	0.9687	0.9616	0.9718
0.9539	0.932	0.9399	0.9243
