# Supplementary material for: The plant nuclear lamina disassembles to regulate genome folding in stress conditions
Source: Nat Plants. 2023 Jul 3;9(7):1081–93. doi: 10.1038/s41477-023-01457-2 (PMC10356608; doi:10.1038/s41477-023-01457-2)
Supplement: Source Data Extended Data Fig. 4 — Statistical source data. [file 41477_2023_1457_MOESM12_ESM.xlsx]

## Sheet: Extended Data Fig. 4b
treatment	AT3G46230	AT4G10250	AT4G21320
Mock	11.3518	11.8628	2.54722
Mock	8.40911	11.5614	2.65662
Mock	11.1784	13.1066	3.30594
Heat	3.57274	4.31565	2.04717
Heat	3.46528	3.53161	2.28025
Heat	3.44593	4.49385	2.24471

## Sheet: Extended Data Fig. 4c
AT3G46230			AT4G10250			AT4G21320
treatment	Relative expression		treatment	Relative expression		treatment	Relative expression
Mock	0.588452		Mock	0.489939		Mock	1.04133
Mock	0.544201		Mock	0.467769		Mock	0.803886
Mock	3.09465		Mock	4.38557		Mock	1.19768
Heat	3676.72		Heat	10118		Heat	74.0668
Heat	3334.54		Heat	11608.6		Heat	76.0298
Heat	3254.4		Heat	12376.7		Heat	77.3887

## Sheet: Extended Data Fig. 4d
gene	chr	from	to	strand	enrich_C1_M	enrich_C1_H	WT_M	WT_H	c14_M	c14_H
AT1G01010	Chr1	3631	5900	+	0	0	1624	3968	2191	5998
AT1G01020	Chr1	6788	9131	-	0	0	3842	2023-09-10	6547	6283
AT1G01030	Chr1	11649	13715	-	0	0	0.7672	1128	2517	1644
AT1G01040	Chr1	23121	31228	+	0	0	4891	1969-10-01	5952	7284
AT1G01050	Chr1	31170	33172	-	0	0	55.2	37.36	63.23	35.95
AT1G01060	Chr1	33365	37872	-	0	0	0.255	0.8814	90.35	2023-09-16
AT1G01070	Chr1	38444	41018	-	0	0	2779	3304	5701	1809
AT1G01080	Chr1	44970	47060	-	0	0	54.14	34.84	47.19	2027-09-01
AT1G01090	Chr1	47234	49305	-	0	0	96.06	49.48	111.7	40.97
AT1G01100	Chr1	49909	51211	-	0	0	280.3	269.5	441.7	317.1
AT1G01110	Chr1	51953	54738	+	0	0	1747	1665	0.8736	0.5277
AT1G01120	Chr1	57164	59216	-	0	0	16.89	2479	26.17	14.33
AT1G01130	Chr1	61905	63812	-	0	0	3396	1403	2087	1113
AT1G01140	Chr1	64166	67775	-	0	0	14.43	19.86	20.39	24.93
AT1G01150	Chr1	69911	72139	-	0	0	0.03214	0	0.1725	0.02522
AT1G01160	Chr1	72339	74097	+	0	0	21.38	45.4	30	41.98
AT1G01170	Chr1	73931	74738	-	0	0	69.14	82.6	56.67	74.44
AT1G01180	Chr1	75390	76846	+	0	0	2875	2008	5824	1171
AT1G01190	Chr1	82984	84947	-	0	0	1438	0.1157	0.75	0.02088
AT1G01200	Chr1	86486	88410	-	0	0	0.8572	0.199	1692	0.02878
AT1G01210	Chr1	88622	90503	+	0	0	1933-11-01	41.11	17.47	29.22
AT1G01220	Chr1	91342	95682	+	0	0	2028-08-01	2023-12-15	5685	6763
AT1G01225	Chr1	95935	97408	+	0	0	2023-07-02	1543	1668	1227
AT1G01230	Chr1	97412	99241	+	0	0	15.25	4817	9255	9334
AT1G01240	Chr1	99865	101988	+	0	0	7403	3571	2171	18.85
AT1G01250	Chr1	104440	105331	-	0	0	2388	1935-01-01	3028	1249
AT1G01260	Chr1	108946	111700	+	0	0	3804	2014-02-01	4128	5265
AT1G01280	Chr1	112263	113948	+	0	0	0	0.01568	0	0.04344
AT1G01290	Chr1	114202	116408	+	0	0	3622	4457	1967-03-01	4923
AT1G01300	Chr1	116784	118846	+	0	0	28.92	33.86	25.64	2785
AT1G01305	Chr1	119381	119998	+	0	0	0	0	0	0
AT1G01310	Chr1	120154	121131	+	0	0	0.0312	0.7474	0.122	0.2492
AT1G01320	Chr1	121067	130578	-	0	0	89.89	87.3	107.7	60.4
AT1G01335	Chr1	130736	130859	+	0	0	0	0.2042	0	0.2824
AT1G01340	Chr1	132270	135925	-	0	0	2023-09-01	0.622	1608	1981-03-01
AT1G01350	Chr1	136090	138163	+	0	0	5746	14.16	6676	16.69
AT1G01355	Chr1	138489	139681	+	0	0	0	0.1612	0.1168	0.5224
AT1G01360	Chr1	141870	143262	+	0	0	1991-05-01	1982-03-01	7254	2018-10-01
AT1G01370	Chr1	143489	146480	+	0	0	2593	1992-01-01	4656	0.6826
AT1G01380	Chr1	147043	148015	+	0	0	0.1405	0.4061	0.6082	0
AT1G01390	Chr1	148013	149849	-	0	0	5002	0.3344	4133	0.175
AT1G01400	Chr1	150689	152211	-	0	0	0	0	0	0.06087
AT1G01410	Chr1	153113	154199	+	0	0	0	0	0	0
AT1G01420	Chr1	154367	156179	-	0	0	4887	3257	7115	4897
AT1G01430	Chr1	156477	158824	-	0	0	13.33	16.53	22.57	9162
AT1G01440	Chr1	159628	162954	-	0	0	5494	4793	4813	6024
AT1G01450	Chr1	164105	165518	-	0	0	3465	13.33	2614	2022-05-01
AT1G01453	Chr1	166589	168089	-	0	0	0.03271	0.09483	0.05535	0.1792
AT1G01460	Chr1	168559	171387	+	0	0	0	0	0	0.05685
AT1G01470	Chr1	171525	172949	-	0	0	55.53	2023-05-26	2023-02-15	125.6
AT1G01480	Chr1	175706	178407	+	0	0	0.2175	0.01961	0.1787	3476
AT1G01490	Chr1	180017	182750	-	0	0	8084	6638	2023-12-23	19
AT1G01500	Chr1	185033	187136	+	0	0	1967-11-01	7183	4371	13.99
AT1G01510	Chr1	187145	190473	+	0	0	13.75	16.14	16.85	2023-02-12
AT1G01520	Chr1	190408	192437	+	0	0	0.144	1616	1998-10-01	4565
AT1G01530	Chr1	192634	193671	-	0	0	0	0	0	0.2291
AT1G01540	Chr1	195645	198788	+	0	0	33.72	30.69	35.91	32.04
AT1G01550	Chr1	199527	201776	+	0	0	46.13	19.83	47.5	62.92
AT1G01560	Chr1	202103	204441	+	0	0	1362	0.01469	0.2455	1872
AT1G01570	Chr1	204935	207643	+	0	0	0.971	4522	0.7539	0.8472
AT1G01580	Chr1	208995	213083	+	0	0	0.2853	3362	1001	0.1716
AT1G01590	Chr1	214150	217735	+	0	0	0.01693	0.1418	0.06223	0.01324
AT1G01600	Chr1	218834	221287	+	0	0	3672	1267	6451	0.3893
AT1G01610	Chr1	221642	224352	-	0	0	26.48	40.45	36.87	14.86
AT1G01620	Chr1	225665	227544	-	0	0	132.9	110.4	220.9	189.4
AT1G01630	Chr1	228799	230980	+	0	0	20.18	20.39	30.36	15.81
AT1G01640	Chr1	230908	232631	-	0	0	1017	2708	0.3107	3027
AT1G01650	Chr1	232840	237906	-	0	0	2023-04-07	6337	8287	1935-10-01
AT1G01660	Chr1	239841	242704	-	0	0	0.1934	1293	0.2748	0.4075
AT1G01670	Chr1	242713	246055	-	0	0	0.575	1438	0.4129	1256
AT1G01680	Chr1	246262	248441	-	0	0	0.3412	0.1204	0.3013	0.6446
AT1G01690	Chr1	249041	252523	+	0	0	2835	5309	2755	1187
AT1G01695	Chr1	252626	254531	+	0	0	0.1891	0.2482	0.2564	0.1889
AT1G01700	Chr1	259307	261668	-	0	0	0.4267	0.7241	0.8569	0.3405
AT1G01710	Chr1	262828	266325	+	0	0	13.31	2023-01-15	13.99	14.22
AT1G01715	Chr1	266333	267884	+	0	0	1415	7116	2302	2029-04-01
AT1G01720	Chr1	267993	269820	+	0	0	2023-05-15	25.65	23.68	140
AT1G01725	Chr1	269792	270860	-	0	0	5563	9004	6211	2023-12-28
AT1G01730	Chr1	270797	272190	+	0	0	2024-12-01	13.53	2016-12-01	37.61
AT1G01740	Chr1	272111	274931	-	0	0	2759	5772	3271	9078
AT1G01750	Chr1	275188	276311	+	0	0	0.8553	1401	1004	2131
AT1G01760	Chr1	276266	278600	-	0	0	1867	3765	2884	1777
AT1G01770	Chr1	278600	282892	+	0	0	1944-10-01	57.02	6889	13.83
AT1G01780	Chr1	282761	284246	+	0	0	7441	27.57	6638	2023-04-08
AT1G01790	Chr1	284350	291204	+	0	0	42.61	13.15	44.17	4836
AT1G01800	Chr1	293246	295087	+	0	0	33	27.41	33.61	48.67
AT1G01810	Chr1	295207	295860	+	0	0	0.5055	1683	0.778	3781
AT1G01820	Chr1	296001	298335	-	0	0	25.79	33.05	14.47	32.23
AT1G01830	Chr1	298451	302311	-	0	0	5392	3883	7593	15.97
AT1G01840	Chr1	303537	304359	+	0	0	5699	1946-05-01	4685	1963-05-01
AT1G01860	Chr1	304133	306311	-	0	0	1979-11-01	1991-11-01	1965-10-01	8844
AT1G01880	Chr1	306467	309542	-	0	0	1026	1426	0.8303	1469
AT1G01900	Chr1	310169	313131	+	0	0	6228	6229	5393	6152
AT1G01910	Chr1	313101	316091	-	0	0	35	23.58	26.57	34.44
AT1G01920	Chr1	315983	319668	+	0	0	4571	2023-12-18	6202	9436
AT1G01930	Chr1	319769	322896	-	0	0	5372	1937-11-01	5901	13.23
AT1G01940	Chr1	322886	324918	+	0	0	7644	88.94	1993-11-01	178.1
AT1G01950	Chr1	325316	330620	+	0	0	4826	6373	8724	6314
AT1G01960	Chr1	330588	337913	-	0	0	16	15.96	2023-08-12	2023-04-11
AT1G01970	Chr1	338241	340089	+	0	0	19.85	13.84	2023-06-17	8647
AT1G01980	Chr1	340108	342041	-	0	0	0.02298	0	0.01609	0.2339
AT1G01990	Chr1	342918	344401	-	0	0	8861	23.88	2013-10-01	2023-06-28
AT1G02000	Chr1	345516	347604	+	0	0	4416	3669	5306	2023-05-12
AT1G02010	Chr1	347613	352546	+	0	0	2667	3443	4181	3413
AT1G02020	Chr1	352612	355125	-	0	0	7722	1944-11-01	6691	1982-10-01
AT1G02030	Chr1	355124	357259	-	0	0	0.1183	0.07871	0.1517	0.1793
AT1G02040	Chr1	357906	359079	-	0	0	0	0.05489	0	0
AT1G02050	Chr1	359117	360747	-	0	0	2491	1932-12-01	3344	8787
AT1G02060	Chr1	360918	363143	-	0	0	2483	2023-04-11	2667	1999-06-01
AT1G02065	Chr1	365165	367444	+	0	0	1567	0.9704	1898	1544
AT1G02067	Chr1	366945	367167	-	0	0	3248	1775	3164	3134
AT1G02070	Chr1	370195	371091	-	0	0	0.1159	0.06367	0.5716	0.04417
AT1G02080	Chr1	373335	386914	+	0	0	1984-11-01	2023-01-17	13.43	1948-12-01
AT1G02090	Chr1	387277	389809	-	0	0	19.15	75.33	27.31	69.5
AT1G02100	Chr1	389812	392817	+	0	0	2026-10-01	40.65	13.61	28.25
AT1G02110	Chr1	392831	395529	+	0	0	1961-12-01	20.54	2023-04-18	18.64
AT1G02120	Chr1	395689	400002	+	0	0	19.62	23.69	2023-09-23	36.49
AT1G02130	Chr1	399983	401920	-	0	0	18.65	19.77	20.15	20.62
AT1G02140	Chr1	403100	404457	-	0	0	73.16	152.5	94.67	161.6
AT1G02145	Chr1	404600	408620	+	0	0	7201	9003	6829	1966-08-01
AT1G02150	Chr1	408622	410681	+	0	0	92.5	75.89	78.31	41.35
AT1G02160	Chr1	410744	411633	+	0	0	22.95	17.71	2023-02-16	25.16
AT1G02170	Chr1	411664	413555	+	0	0	2023-09-18	20.57	19.18	29.75
AT1G02180	Chr1	413522	414650	-	0	0	3901	5186	4222	2792
AT1G02190	Chr1	415074	418028	+	0	0	0.3651	0.4514	0.2905	0.1902
AT1G02205	Chr1	418416	422580	+	0	0	21.13	26.84	2023-05-20	1999-11-01
AT1G02210	Chr1	427548	427812	-	0	0	0	0	0	0
AT1G02220	Chr1	428650	430721	-	0	0	1005	5796	1226	36.06
AT1G02230	Chr1	434965	436923	-	0	0	0.168	2589	0.157	1996-05-01
AT1G02250	Chr1	437860	439560	-	0	0	0	0	0	0.3241
AT1G02260	Chr1	440200	442973	-	0	0	4245	2821	2122	2257
AT1G02270	Chr1	443118	446297	-	0	0	2023-04-16	15.97	6577	23.63
AT1G02280	Chr1	448423	450427	-	0	0	50.75	71.72	55.69	32.35
AT1G02290	Chr1	450461	452744	-	0	0	2023-01-03	2017-08-01	3077	13.21
AT1G02300	Chr1	453107	455520	+	0	0	9179	48.31	2239	1998-10-01
AT1G02305	Chr1	455688	458165	+	0	0	31.65	46.16	20.94	66.08
AT1G02310	Chr1	458133	460832	-	0	0	0.09775	0.1028	0.261	0.3252
AT1G02320	Chr1	461828	461975	+	0	0	0.2074	0.2671	0	0
AT1G02330	Chr1	461946	463619	-	0	0	1954-12-01	16.96	2023-04-16	24.18
AT1G02335	Chr1	463754	464982	-	0	0	9652	1964-04-01	1965-10-01	1965-10-01
AT1G02340	Chr1	465616	467881	-	0	0	0.4884	0.9573	2025	1676
AT1G02350	Chr1	469818	470694	+	0	0	2944	3534	2426	1399
AT1G02360	Chr1	471883	473337	-	0	0	1814	0.02247	2485	0.4043
AT1G02370	Chr1	474373	476613	+	0	0	1991-02-01	1983-05-01	3112	4712
AT1G02380	Chr1	476945	479113	+	0	0	1221	1104	1417	1215
AT1G02390	Chr1	480650	483374	+	0	0	1382	0.7299	1826	1929
AT1G02400	Chr1	486800	489652	+	0	0	0.8198	0.3465	1296	2023-09-10
AT1G02405	Chr1	489874	490628	-	0	0	0.05891	0.08539	0.09968	2023-02-01
AT1G02410	Chr1	490860	492980	+	0	0	9955	1987-10-01	1981-10-01	16.34
AT1G02420	Chr1	493639	495159	+	0	0	2206	2657	1787	4257
AT1G02430	Chr1	495050	496333	-	0	0	1782	1875	1234	3952
AT1G02440	Chr1	496372	497556	-	0	0	0.09394	0.1766	0	1609
AT1G02450	Chr1	497917	498540	-	0	0	2021	0.925	0	0.7259
AT1G02460	Chr1	504463	507269	-	0	0	1065	0.9865	0.4513	1941-02-01
AT1G02470	Chr1	511765	513722	-	0	0	0.5305	1414	0.749	3798
AT1G02475	Chr1	513699	515423	-	0	0	41.94	35.56	26.48	17.83
AT1G02490	Chr1	516569	516867	+	0	0	0.2046	0.1318	0.1043	0
AT1G02500	Chr1	518091	520496	+	0	0	100.1	156	173.5	263.2
AT1G02510	Chr1	520498	521669	-	0	0	0	0	0	0.1924
AT1G02520	Chr1	523536	529070	+	0	0	0.2021	0.5698	0.1804	0.9041
AT1G02530	Chr1	529679	534678	+	0	0	0.1025	0.3004	0.1002	0.3467
AT1G02540	Chr1	534827	535700	-	0	0	0	0	0	0
AT1G02550	Chr1	536483	537212	+	0	0	0	0	0	0
AT1G02560	Chr1	537740	540128	+	0	0	195	182.1	165.4	83.98
AT1G02570	Chr1	541236	542246	+	0	0	0	0.03888	0.04363	0.1378
AT1G02575	Chr1	543011	544058	+	0	0	0.02912	0	0.08418	0
AT1G02580	Chr1	544733	549203	+	0	0	0	0	0	3121
AT1G02590	Chr1	552138	552762	-	0	0	0	0	0	0
AT1G02610	Chr1	553019	556153	-	0	0	1138	0.3277	1991	2071
AT1G02620	Chr1	557092	558775	+	0	0	0.2047	0.4814	0.02248	0.2265
AT1G02630	Chr1	560610	562599	-	0	0	0.1929	0	0.0872	0.01948
AT1G02640	Chr1	564018	567772	+	0	0	4675	8321	4924	8318
AT1G02650	Chr1	568558	570555	+	0	0	0.3863	0.2884	0.6309	0.267
AT1G02660	Chr1	571826	575086	-	0	0	1981-11-01	1678	1372	1933-12-01
AT1G02670	Chr1	575922	580533	+	0	0	0.8883	1475	0.578	0.9983
AT1G02680	Chr1	580625	582311	+	0	0	7585	1962-10-01	7878	2023-08-14
AT1G02690	Chr1	584134	587328	+	0	0	7581	1971-10-01	1972-10-01	3526
AT1G02700	Chr1	588003	589481	+	0	0	0.5768	2024-04-01	2435	30.25
AT1G02705	Chr1	589584	590407	+	0	0	5391	1964-12-01	1965-12-01	3838
AT1G02710	Chr1	589706	589997	-	0	0	2023-04-11	23.93	24.35	7293
AT1G02720	Chr1	591682	594265	+	0	0	5599	7177	5148	3127
AT1G02730	Chr1	594502	598658	-	0	0	20.21	4769	16.94	0.3458
AT1G02740	Chr1	599330	602200	-	0	0	3292	5061	3586	5575
AT1G02750	Chr1	602489	604388	+	0	0	1938-06-01	8051	7268	14.29
AT1G02770	Chr1	604873	606709	-	0	0	0.2698	1139	0.4919	3979
AT1G02780	Chr1	607799	609535	-	0	0	475.5	462.2	759.2	430.9
AT1G02790	Chr1	610363	612325	-	0	0	0	0	0	0
AT1G02800	Chr1	613197	616232	-	0	0	3351	5646	4033	0.3055
AT1G02810	Chr1	618061	620503	+	0	0	0.5347	0.2821	0.3234	0.03264
AT1G02813	Chr1	620678	621330	+	0	0	0	0	0	0.05328
AT1G02816	Chr1	621453	623055	+	0	0	3446	2023-02-03	7591	1955-11-01
AT1G02820	Chr1	623656	624568	-	0	0	1938-10-01	1943-02-01	118.5	4606
AT1G02830	Chr1	625084	625609	-	0	0	0	0.5398	0.06988	0.3913
AT1G02840	Chr1	626639	629994	+	0	0	53.12	171.3	70.99	60.32
AT1G02850	Chr1	630374	633421	+	0	0	0.9808	16.98	1946-06-01	57.05
AT1G02860	Chr1	635144	637263	+	0	0	2431	6389	2532	8371
AT1G02870	Chr1	637214	638682	-	0	0	17.42	23.88	2023-06-26	23.54
AT1G02880	Chr1	642505	644904	-	0	0	5912	6588	2017-06-01	1997-10-01
AT1G02890	Chr1	645084	652002	-	0	0	14.76	2023-07-28	2023-06-17	32.21
AT1G02900	Chr1	653604	654458	-	0	0	3254	0.9507	2746	0.4075
AT1G02910	Chr1	655568	658217	-	0	0	38.6	30.49	39.01	20.89
AT1G02920	Chr1	658578	659981	-	0	0	7404	0.8933	27.13	207.5
AT1G02930	Chr1	661088	662476	-	0	0	14.19	1551	45.81	339.5
AT1G02940	Chr1	662963	664291	-	0	0	0.7764	0.2804	0.4971	3862
AT1G02950	Chr1	665119	666472	-	0	0	1991-03-01	2332	3684	1739
AT1G02960	Chr1	666807	669920	-	0	0	4557	1995-10-01	1982-03-01	5994
AT1G02965	Chr1	671661	672815	-	0	0	0.1247	0.1027	0	0.1423
AT1G02970	Chr1	673306	676420	+	0	0	1976	1558	2843	3247
AT1G02980	Chr1	677360	681379	+	0	0	0.03065	1294	0.01803	9538
AT1G02990	Chr1	681331	687386	-	0	0	3095	3627	3127	4402
AT1G03000	Chr1	687795	692661	-	0	0	8077	13.22	5554	8923
AT1G03010	Chr1	693190	696505	+	0	0	0.0829	0.02564	0.07947	0.3741
AT1G03020	Chr1	697919	698592	-	0	0	0.6678	0.973	0.7163	0.1036
AT1G03030	Chr1	701365	703930	+	0	0	6295	7516	7685	9832
AT1G03040	Chr1	703847	706690	-	0	0	17.53	28.65	21.13	26.34
AT1G03050	Chr1	707485	710042	+	0	0	0.08114	0.1463	0.1715	0.1253
AT1G03055	Chr1	710018	711858	-	0	0	4532	3898	7495	2431
AT1G03060	Chr1	712440	727554	-	0	0	3981	2022-03-01	1983-03-01	1957-02-01
AT1G03070	Chr1	729830	731566	+	0	0	0.3993	4822	0.6891	73.82
AT1G03080	Chr1	731554	738307	-	0	0	6826	9984	7996	2023-01-11
AT1G03090	Chr1	739544	744185	+	0	0	2015-10-01	14.99	7187	22.39
AT1G03100	Chr1	743885	746702	-	0	0	1328	2591	1054	1233
AT1G03103	Chr1	747197	748058	+	0	0	0	0	0	0.05445
AT1G03106	Chr1	748101	749035	-	0	0	0	0	0	0.2605
AT1G03110	Chr1	749246	751977	+	0	0	5996	7541	1989-09-01	1931-03-01
AT1G03120	Chr1	752191	753141	+	0	0	0.9706	0.5917	1636	0.8295
AT1G03130	Chr1	753307	754263	-	0	0	1033	264	777.3	130.3
AT1G03140	Chr1	754261	756304	-	0	0	23.76	33.79	21.75	49.69
AT1G03150	Chr1	756414	758679	+	0	0	2015-10-01	19.34	2023-08-13	22.79
AT1G03160	Chr1	761261	766195	+	0	0	2023-05-27	1954-12-01	18.94	7741
AT1G03165	Chr1	766336	767325	+	0	0	1727	3767	1046	2442
AT1G03170	Chr1	768376	770685	+	0	0	0.2403	0.3843	0.3412	0.1809
AT1G03180	Chr1	773358	775363	+	0	0	1649	8968	2052	9251
AT1G03190	Chr1	775527	780063	+	0	0	2727	4765	3538	5577
AT1G03200	Chr1	780519	782947	+	0	0	2685	1993-03-01	2627	1991-03-01
AT1G03210	Chr1	782904	784347	+	0	0	7185	3992	5386	7297
AT1G03220	Chr1	786832	788723	+	0	0	56.01	2023-02-22	2023-05-24	275.3
AT1G03230	Chr1	789820	791690	+	0	0	21.28	1972-12-01	2013-10-01	2023-11-20
AT1G03240	Chr1	792222	793061	-	0	0	0	0.07179	0	0.06351
AT1G03250	Chr1	793315	795404	-	0	0	15.22	1997-10-01	16.79	2023-12-14
AT1G03260	Chr1	795449	798492	-	0	0	3821	4611	4566	5015
AT1G03270	Chr1	799115	802626	+	0	0	2038	2845	3427	0.7691
AT1G03280	Chr1	802970	807067	+	0	0	9367	2023-05-14	1996-11-01	21.18
AT1G03290	Chr1	807361	813217	+	0	0	3526	4189	3665	6124
AT1G03300	Chr1	811033	813087	-	0	0	2056	3394	2739	1797
AT1G03310	Chr1	813413	816813	+	0	0	27.82	31.2	2023-06-12	8067
AT1G03320	Chr1	816989	817768	+	0	0	0.451	0.3316	0.7949	0.3972
AT1G03325	Chr1	817053	817179	-	0	0	0.4839	0	0	0
AT1G03330	Chr1	817934	819564	-	0	0	15.91	16.72	16.72	25.19
AT1G03340	Chr1	819612	821477	+	0	0	2185	1981	0.7223	0.6232
AT1G03350	Chr1	822582	824411	-	0	0	14.62	9787	14.47	21.61
AT1G03360	Chr1	824517	826400	+	0	0	7592	2023-07-29	1979-12-01	23.79
AT1G03365	Chr1	826523	830394	+	0	0	4148	6806	5303	6112
AT1G03370	Chr1	830550	835412	+	0	0	6045	3089	4266	5412
AT1G03380	Chr1	835767	841374	+	0	0	6725	6217	7744	8633
AT1G03390	Chr1	841033	842419	-	0	0	0	0.02833	0.06359	0.1254
AT1G03395	Chr1	841677	842159	+	0	0	0	0.1715	0.1924	0.1517
AT1G03400	Chr1	842659	844252	-	0	0	15.27	4392	9727	13.44
AT1G03410	Chr1	844436	847684	-	0	0	2016-08-01	1959-05-01	9046	5142
AT1G03430	Chr1	847793	849622	+	0	0	7937	7077	4196	7235
AT1G03440	Chr1	852151	854298	+	0	0	9249	1955-10-01	1972-12-01	1948-09-01
AT1G03445	Chr1	854410	859702	-	0	0	0.04982	1542	0.2452	0.3061
AT1G03457	Chr1	860761	864373	-	0	0	2436	3172	4631	2023-01-02
AT1G03470	Chr1	865895	867734	-	0	0	2696	7572	2159	2432
AT1G03475	Chr1	868853	871309	-	0	0	155.2	188.3	113.2	56.33
AT1G03490	Chr1	871874	872907	+	0	0	0.03603	0	0.07351	0.04119
AT1G03495	Chr1	873166	874477	+	0	0	3402	2014-10-01	1936-07-01	4484
AT1G03510	Chr1	876087	877557	-	0	0	1244	2955	0.9503	1656
AT1G03520	Chr1	877861	880260	-	0	0	2792	4127	2694	3858
AT1G03530	Chr1	880384	883600	-	0	0	5275	1932-12-01	7825	9278
AT1G03540	Chr1	883683	885612	+	0	0	1442	2677	1517	1641
AT1G03550	Chr1	885623	887957	-	0	0	3479	3948	3412	3014
AT1G03560	Chr1	890155	892493	-	0	0	2947	2949	2932	4599
AT1G03590	Chr1	894238	897719	-	0	0	1971-04-01	5726	8976	8309
AT1G03600	Chr1	898480	899795	+	0	0	409.9	212.8	376.8	83.77
AT1G03610	Chr1	900732	903071	+	0	0	2023-06-15	7982	1995-11-01	1958-12-01
AT1G03620	Chr1	904032	907644	-	0	0	0.5708	1333	0.7023	0.4339
AT1G03630	Chr1	907523	909651	+	0	0	158.5	172.2	122.8	81.7
AT1G03650	Chr1	910023	911293	-	0	0	3255	4954	2281	4095
AT1G03660	Chr1	911310	913809	-	0	0	0.947	0.08784	0.6333	0.1708
AT1G03670	Chr1	914222	916223	-	0	0	0	0	0	0.1128
AT1G03680	Chr1	916772	918065	-	0	0	415.8	151.7	252.2	69.58
AT1G03687	Chr1	918285	920593	+	0	0	1961-07-01	14.59	9336	7603
AT1G03700	Chr1	920950	922099	+	0	0	0.1988	0	0.0898	0
AT1G03710	Chr1	923390	924731	+	0	0	0.3922	0.5245	0.195	0.5932
AT1G03720	Chr1	924896	926374	-	0	0	0.05384	0	0	0
AT1G03730	Chr1	930715	931986	-	0	0	6515	3151	1976-01-01	3093
AT1G03740	Chr1	933426	937153	+	0	0	8666	4986	3523	4433
AT1G03750	Chr1	937826	941163	+	0	0	1396	4222	1545	4385
AT1G03760	Chr1	941062	943378	-	0	0	3462	16.47	2023-06-05	15.96
AT1G03770	Chr1	944572	947683	+	0	0	1395	4637	2279	4927
AT1G03780	Chr1	947520	951851	-	0	0	1963-08-01	1969	8235	0.2919
AT1G03790	Chr1	954290	956145	+	0	0	0.01643	0.07705	0	0.03745
AT1G03800	Chr1	957104	958384	-	0	0	0.2361	0.6747	0.9638	0.4894
AT1G03810	Chr1	958759	959610	+	0	0	0	0	0	0
AT1G03820	Chr1	959790	960917	-	0	0	5838	1934-07-01	2014-05-01	0.3706
AT1G03830	Chr1	961684	966791	-	0	0	3562	9279	1981-02-01	6224
AT1G03840	Chr1	967470	970335	-	0	0	0.2813	0.1674	0.3962	0.1267
AT1G03850	Chr1	975871	977912	-	0	0	1784	1071	2073	2427
AT1G03860	Chr1	979307	982003	-	0	0	37.13	165.6	50.32	144.3
AT1G03870	Chr1	982381	983545	-	0	0	21.56	21.78	102.5	14.76
AT1G03880	Chr1	985751	988147	+	0	0	0	0.02405	0	0.02127
AT1G03890	Chr1	989198	991021	+	0	0	0	0	0	0
AT1G03900	Chr1	991106	993127	+	0	0	35.02	52.06	36.1	75.82
AT1G03905	Chr1	993400	995990	+	0	0	0.8095	2484	1167	2023-06-01
AT1G03910	Chr1	996076	1000630	+	0	0	18.28	34.95	2023-02-17	41.91
AT1G03920	Chr1	1001116	1004411	+	0	0	0.4115	1891	0.475	0.5597
AT1G03930	Chr1	1004688	1008371	+	0	0	9521	9752	9038	9594
AT1G03940	Chr1	1009228	1011146	-	0	0	1956-03-01	1992-11-01	6863	5187
AT1G03950	Chr1	1011151	1013366	-	0	0	7085	4028	5297	9149
AT1G03960	Chr1	1013643	1017958	+	0	0	3914	2023-08-10	2105	6449
AT1G03970	Chr1	1018058	1019248	+	0	0	21.82	2023-03-17	2015-11-01	42.46
AT1G03980	Chr1	1019311	1022109	-	0	0	0.1777	1862	0.3016	0.4106
AT1G03982	Chr1	1022251	1023720	-	0	0	0	0	0	0
AT1G03990	Chr1	1024740	1027617	+	0	0	0.5933	2599	0.7523	4175
AT1G04000	Chr1	1027853	1029120	-	0	0	7624	5483	1978-09-01	1957-10-01
AT1G04010	Chr1	1030957	1036265	-	0	0	1979-01-01	3855	2382	1965-03-01
AT1G04020	Chr1	1036493	1040263	+	0	0	5168	2634	8274	0.4918
AT1G04030	Chr1	1040375	1042893	+	0	0	6105	9123	9628	4204
AT1G04040	Chr1	1042362	1043888	-	0	0	2023-09-18	29.91	44.67	8074
AT1G04050	Chr1	1045598	1049865	-	0	0	0.7938	2087	1028	0.9263
AT1G04070	Chr1	1050505	1051195	-	0	0	6065	2019-10-01	2023-02-10	19.61
AT1G04080	Chr1	1051312	1056828	+	0	0	27.23	57.66	36.8	39.14
AT1G04090	Chr1	1057041	1059455	+	0	0	0.3443	0.358	0.3439	0.9399
AT1G04100	Chr1	1059470	1061210	+	0	0	1679	2551	1678	3991
AT1G04105	Chr1	1059730	1060349	-	0	0	3326	5086	1981-03-01	8395
AT1G04110	Chr1	1061297	1063810	-	0	0	5623	0.8136	4301	1385
AT1G04120	Chr1	1064264	1071081	-	0	0	1966-07-01	1978-12-01	2023-09-11	15.67
AT1G04130	Chr1	1073274	1075569	+	0	0	3002	1973-10-01	8312	18.51
AT1G04140	Chr1	1075543	1080631	-	0	0	24.73	37.86	23.13	23.55
AT1G04150	Chr1	1081024	1084432	-	0	0	0.02198	0.07557	0.08212	0.03068
AT1G04160	Chr1	1086170	1096511	+	0	0	1977-01-01	2314	2116	0.7973
AT1G04170	Chr1	1096882	1099902	+	0	0	38.27	64.52	53.94	43.96
AT1G04180	Chr1	1104493	1106242	+	0	0	0.1548	0.2667	0.1745	0.2323
AT1G04190	Chr1	1106354	1108726	-	0	0	1942-09-01	13.14	2023-06-15	1973-11-01
AT1G04200	Chr1	1109395	1114156	+	0	0	6753	4207	5904	3163
AT1G04210	Chr1	1114375	1119740	+	0	0	1977-10-01	2023-06-12	1997-11-01	2016-12-01
AT1G04220	Chr1	1119699	1122787	-	0	0	1316	2576	2976	4103
AT1G04230	Chr1	1125515	1128789	+	0	0	5903	6446	7964	7067
AT1G04240	Chr1	1128149	1129690	-	0	0	7322	5894	14.92	2458
AT1G04250	Chr1	1136078	1138664	+	0	0	2023-08-11	20.41	57.55	7977
AT1G04260	Chr1	1140278	1141565	-	0	0	7353	7087	7068	1965-10-01
AT1G04270	Chr1	1141558	1143131	-	0	0	229.4	189.1	353.4	188.3
AT1G04280	Chr1	1143436	1147092	-	0	0	3497	1698	4366	2269
AT1G04290	Chr1	1147297	1148534	-	0	0	2023-11-01	9731	16.34	9729
AT1G04300	Chr1	1148564	1154668	-	0	0	2026-12-01	16.36	1956-12-01	21.74
AT1G04310	Chr1	1154740	1157814	-	0	0	1792	1761	2589	2759
AT1G04330	Chr1	1161289	1161983	-	0	0	0.9274	0.5929	1031	0.351
AT1G04340	Chr1	1162905	1164862	-	0	0	9877	9875	1946-12-01	13.33
AT1G04350	Chr1	1164910	1167136	+	0	0	16.27	9829	26.42	1933-12-01
AT1G04360	Chr1	1167288	1169035	-	0	0	0.7797	0.1762	0.721	0.1991
AT1G04370	Chr1	1175033	1175769	+	0	0	0	0.05335	0	0.1419
AT1G04380	Chr1	1176544	1178489	-	0	0	0	0.01644	0.04919	0
AT1G04390	Chr1	1179310	1183705	-	0	0	1957	4029	2227	6595
AT1G04400	Chr1	1185512	1188697	-	0	0	186.1	174.3	66.42	161.8
AT1G04410	Chr1	1188995	1191459	-	0	0	253.6	168.8	216.1	242
AT1G04420	Chr1	1191519	1193885	+	0	0	68.62	94.03	46.1	27.63
AT1G04430	Chr1	1197956	1201580	+	0	0	2023-07-20	14.94	19.58	16.48
AT1G04440	Chr1	1202160	1206010	+	0	0	7836	14.84	7252	2023-07-12
AT1G04445	Chr1	1206760	1207940	+	0	0	0	0	0	0.2357
AT1G04450	Chr1	1208521	1210027	+	0	0	0	0	0	0
AT1G04455	Chr1	1210269	1210623	+	0	0	0	0.07076	0	0
AT1G04470	Chr1	1210924	1214842	-	0	0	0	0.1891	0.007935	0.01778
AT1G04480	Chr1	1215925	1217472	+	0	0	91.57	167.8	162.2	163.8
AT1G04490	Chr1	1217690	1220900	-	0	0	0.1218	0.04352	0.03713	0.05416
AT1G04500	Chr1	1221411	1224540	-	0	0	0.02393	0.0286	0.04967	0.09996
AT1G04510	Chr1	1226483	1230948	+	0	0	2017-10-01	2023-09-13	1988-11-01	1995-10-01
AT1G04520	Chr1	1231452	1234033	+	0	0	4899	3754	2023-06-10	0.6334
AT1G04530	Chr1	1234176	1236207	-	0	0	17.72	2018-11-01	44.14	2023-03-18
AT1G04540	Chr1	1236754	1239200	+	0	0	0.6745	0.67	0.9331	1394
AT1G04550	Chr1	1240294	1242158	+	0	0	7493	7821	2023-09-15	9812
AT1G04555	Chr1	1242506	1244245	+	0	0	1953	2608	1476	2023-07-04
AT1G04560	Chr1	1244947	1246060	+	0	0	0	0	0.05583	0.09355
AT1G04570	Chr1	1246601	1248877	-	0	0	1422	2164	0.2527	1982-03-01
AT1G04580	Chr1	1252005	1257894	-	0	0	0.005176	0.06373	0.00528	0.5492
AT1G04590	Chr1	1258556	1261471	-	0	0	3867	2023-02-10	6249	6657
AT1G04600	Chr1	1261762	1272589	+	0	0	0.04561	0.356	0.0438	0.2796
AT1G04610	Chr1	1279351	1281619	+	0	0	0.05988	0.05192	0.07996	0
AT1G04620	Chr1	1282163	1286620	-	0	0	8042	9515	1997-03-01	2638
AT1G04625	Chr1	1287831	1289821	-	0	0	0.05993	0.07019	0.05337	0.08735
AT1G04630	Chr1	1289734	1291113	-	0	0	19.48	24.81	22.93	24.76
AT1G04635	Chr1	1291300	1292025	+	0	0	1158	5023	1714	4935
AT1G04640	Chr1	1292023	1293399	+	0	0	24.31	7401	21.15	8591
AT1G04645	Chr1	1293770	1294264	-	0	0	0	0	0	0.0704
AT1G04650	Chr1	1294627	1299024	-	0	0	1146	2277	0.8009	1566
AT1G04660	Chr1	1300368	1301774	-	0	0	0.065	0.1629	0.1418	0.04946
AT1G04670	Chr1	1301829	1302759	+	0	0	0	0	0	0.07474
AT1G04680	Chr1	1303467	1307974	-	0	0	2023-07-20	1949-10-01	17.62	1505
AT1G04690	Chr1	1313443	1315824	+	0	0	38.4	28.25	2023-08-24	38.39
AT1G04700	Chr1	1316139	1321001	+	0	0	0.2355	0.4495	0.3837	0.7725
AT1G04710	Chr1	1321885	1324841	+	0	0	8255	2026-12-01	1962-10-01	8954
AT1G04730	Chr1	1325099	1331170	-	0	0	0.9597	1103	1414	1232
AT1G04750	Chr1	1331466	1333652	-	0	0	20.94	19.21	17.19	32.25
AT1G04760	Chr1	1334533	1336705	+	0	0	6976	6353	7528	5348
AT1G04770	Chr1	1336274	1337850	-	0	0	32.35	34.28	38.69	31.46
AT1G04778	Chr1	1339588	1340566	+	0	0	0.1246	0.5663	0.2303	0.5686
AT1G04780	Chr1	1340553	1343794	-	0	0	2027-12-01	2023-07-17	2023-03-09	28.34
AT1G04790	Chr1	1344989	1348869	+	0	0	18.63	7598	2023-02-28	8122
AT1G04800	Chr1	1348452	1349479	-	0	0	71.12	1971-12-01	121.4	2023-12-19
AT1G04810	Chr1	1350080	1355467	+	0	0	1936-08-01	16.42	8487	40.07
AT1G04820	Chr1	1356084	1358548	-	0	0	130.8	128.8	137	52.84
AT1G04830	Chr1	1358574	1362020	-	0	0	1996-02-01	4839	3627	6238
AT1G04840	Chr1	1362227	1365028	-	0	0	0.5147	1062	0.3635	0.4842
AT1G04850	Chr1	1365107	1368941	-	0	0	2023-07-13	23.69	16.97	34.98
AT1G04860	Chr1	1369036	1373104	-	0	0	5495	6568	5782	1995-11-01
AT1G04870	Chr1	1373234	1375822	-	0	0	7716	2023-12-11	13.96	1946-12-01
AT1G04880	Chr1	1375824	1379229	-	0	0	0.09691	0.2144	0.4041	0.2556
AT1G04890	Chr1	1380382	1382600	-	0	0	0	0	0	0.1098
AT1G04895	Chr1	1383008	1383423	-	0	0	0	0	0	0
AT1G04900	Chr1	1383841	1387896	+	0	0	1634	3572	1829	2719
AT1G04910	Chr1	1387871	1391382	-	0	0	5006	1982-05-01	4323	1932-06-01
AT1G04920	Chr1	1391434	1395954	-	0	0	0.6625	1032	0.6965	0.6696
AT1G04930	Chr1	1396265	1399123	-	0	0	1138	2763	1467	2507
AT1G04940	Chr1	1399182	1400831	+	0	0	53.93	49.1	47.86	17.33
AT1G04945	Chr1	1399174	1403113	+	0	0	23.39	22.86	21	9378
AT1G04950	Chr1	1403085	1407532	-	0	0	4248	6272	3918	5843
AT1G04960	Chr1	1407772	1410934	-	0	0	3537	6387	3541	2023-11-01
AT1G04970	Chr1	1411088	1413628	+	0	0	6321	16.74	6455	28.82
AT1G04980	Chr1	1413644	1416219	-	0	0	2489	14.35	2027-03-01	17.17
AT1G04985	Chr1	1416342	1419028	-	0	0	6776	9652	8404	1973-10-01
AT1G04990	Chr1	1418612	1421864	-	0	0	7272	5878	2228	4064
AT1G05000	Chr1	1425539	1428870	+	0	0	0.3921	0.7003	2023-03-01	2611
AT1G05005	Chr1	1429048	1430057	+	0	0	0	0	0	0.0689
AT1G05010	Chr1	1431177	1433011	-	0	0	53.65	96.64	83.29	95.28
AT1G05020	Chr1	1435155	1437764	-	0	0	0.4592	0.2918	0.3287	0.7998
AT1G05030	Chr1	1438048	1441934	-	0	0	2713	2028-02-01	2017-02-01	3026
AT1G05035	Chr1	1444983	1446117	+	0	0	0.4765	0.6751	0.4133	0
AT1G05040	Chr1	1447369	1448464	-	0	0	0.06834	0.05875	0	0.06359
AT1G05055	Chr1	1448631	1450902	-	0	0	4003	7393	5274	7641
AT1G05060	Chr1	1451002	1452873	-	0	0	4119	5052	3551	6208
AT1G05065	Chr1	1454606	1455323	-	0	0	1471	1651	2022-01-01	0.7269
AT1G05070	Chr1	1457007	1458803	-	0	0	9508	8595	1965-11-01	5847
AT1G05080	Chr1	1459091	1460580	+	0	0	0	0.04321	0	0.3269
AT1G05085	Chr1	1460988	1461671	+	0	0	0	0	0	0
AT1G05087	Chr1	1463108	1464174	+	0	0	6671	6902	5643	1953-10-01
AT1G05090	Chr1	1464239	1465876	+	1	1	5228	6002	5128	7902
AT1G05100	Chr1	1469541	1470882	+	0	0	0.4569	0.3042	0.4229	26.94
AT1G05120	Chr1	1471323	1476290	-	0	0	2589	4326	2485	1974-03-01
AT1G05136	Chr1	1478923	1479064	+	0	0	0	0	0	0
AT1G05140	Chr1	1482546	1484060	+	0	0	33.26	29.32	30.49	29.14
AT1G05150	Chr1	1484067	1487028	-	0	0	9555	7569	1979-10-01	6648
AT1G05160	Chr1	1487378	1491006	-	0	0	1536	2588	1503	1918
AT1G05170	Chr1	1490974	1494249	-	0	0	1884	4196	4579	2023-03-11
AT1G05180	Chr1	1498114	1501954	-	0	0	6793	1954-11-01	5299	2023-09-11
AT1G05190	Chr1	1502251	1503854	-	0	0	253	218.3	232.4	76.83
AT1G05200	Chr1	1504941	1509153	+	0	0	2023-11-10	15.43	8277	6879
AT1G05205	Chr1	1509103	1510342	-	0	0	8299	7683	1958-10-01	1931-11-01
AT1G05210	Chr1	1510404	1511684	+	0	0	2025-03-01	3229	3725	3531
AT1G05220	Chr1	1511895	1512843	+	0	0	0.09361	0.2863	0.06553	0.1835
AT1G05230	Chr1	1512896	1518901	-	0	0	2902	3921	2013-04-01	2166
AT1G05240	Chr1	1520278	1523024	+	0	0	0.8231	0.3293	0.8822	0.19
AT1G05250	Chr1	1525601	1527361	-	0	0	1249	0.4325	1376	0.2965
AT1G05260	Chr1	1529767	1531485	+	0	0	1912	0.7226	1681	0.2428
AT1G05270	Chr1	1531641	1534768	-	0	0	7694	1968-08-01	2023-11-10	1968-11-01
AT1G05280	Chr1	1534830	1537603	-	0	0	0.03202	0.02321	0.03177	0.01256
AT1G05290	Chr1	1539152	1540563	-	0	0	0	0	0	0
AT1G05291	Chr1	1541348	1542433	-	0	0	0	0	0	0.03209
AT1G05300	Chr1	1544927	1547850	-	0	0	1944-02-01	4966	1044	0.3569
AT1G05310	Chr1	1550503	1552588	-	0	0	1967	1096	1339	2034
AT1G05320	Chr1	1553568	1557849	+	0	0	3232	2783	2871	0.3739
AT1G05330	Chr1	1558058	1558746	+	0	0	0	0	0	1817
AT1G05340	Chr1	1558778	1559918	-	0	0	0.4862	0.79	0.8427	33.88
AT1G05350	Chr1	1560678	1564410	-	0	0	4365	4735	4515	4436
AT1G05360	Chr1	1564491	1567509	+	0	0	3117	4149	3594	3584
AT1G05370	Chr1	1569147	1572470	-	0	0	0.791	0.8116	0.9037	0.1151
AT1G05380	Chr1	1576822	1582673	+	0	0	4644	6974	4892	7557
AT1G05385	Chr1	1582671	1583761	-	0	0	2023-08-15	23.29	1968-12-01	2023-07-25
AT1G05400	Chr1	1584073	1585422	+	0	0	0.2136	1725	0.5049	2114
AT1G05410	Chr1	1585371	1587795	-	0	0	3221	2023-09-06	5102	7848
AT1G05420	Chr1	1589973	1591013	+	0	0	0.8341	0.6668	0.9984	0.97
AT1G05430	Chr1	1594053	1595924	-	0	0	8657	13.81	9542	1999-12-01
AT1G05440	Chr1	1596007	1597941	-	0	0	1918	0.8067	1623	0
AT1G05450	Chr1	1599876	1601215	+	0	0	0.02275	0.08791	0.1122	0.02592
AT1G05460	Chr1	1601148	1605035	-	0	0	3342	4938	2719	3392
AT1G05470	Chr1	1607202	1611841	-	0	0	2295	1765	3084	0.9748
AT1G05490	Chr1	1618504	1623490	-	0	0	0.1057	0.5375	0.1907	0.1814
AT1G05500	Chr1	1624919	1629290	+	0	0	6464	9897	6548	8491
AT1G05510	Chr1	1629446	1630864	+	0	0	0.08409	0.04537	0.05297	0.1961
AT1G05520	Chr1	1630849	1636019	-	0	0	5258	8488	5294	5847
AT1G05530	Chr1	1636249	1637915	-	0	0	0.2048	0.03862	0.05287	0.04168
AT1G05540	Chr1	1639223	1640880	+	0	0	1983-01-01	2382	4475	0.1469
AT1G05550	Chr1	1640959	1643918	-	0	0	0.0309	0.008486	0.1611	0.1528
AT1G05560	Chr1	1645300	1647436	-	0	0	2023-12-23	31.42	17.38	39.9
AT1G05570	Chr1	1647575	1659612	-	0	0	3158	3912	1904	2887
AT1G05575	Chr1	1661550	1662260	-	0	0	2625	0.07066	0.3171	1761
AT1G05577	Chr1	1662352	1664399	-	0	0	0.02169	0.03835	0.1379	0.01696
AT1G05580	Chr1	1665356	1668925	-	0	0	0	0.02111	0	0.009761
AT1G05590	Chr1	1669350	1671903	+	0	0	4826	3158	4638	1594
AT1G05600	Chr1	1671916	1673924	+	0	0	2853	7257	2414	5542
AT1G05610	Chr1	1673861	1676078	-	0	0	0.1476	0.2244	0.2092	0.03132
AT1G05615	Chr1	1677507	1678271	-	0	0	0	0	0	0
AT1G05620	Chr1	1678881	1681711	+	0	0	3054	2779	1989	5248
AT1G05630	Chr1	1682224	1687364	+	0	0	4334	2889	4124	1272
AT1G05640	Chr1	1687436	1689956	-	0	0	0.8309	0.8266	0.8975	0.4552
AT1G05650	Chr1	1690002	1692180	-	0	0	0.01399	0	0.08089	0
AT1G05660	Chr1	1694070	1696192	-	0	0	0.03528	0	0.04151	0
AT1G05670	Chr1	1697541	1701066	-	0	0	1953-01-01	3618	1505	3868
AT1G05675	Chr1	1701116	1702750	-	0	0	0.9008	0.04609	1186	0.5318
AT1G05680	Chr1	1703002	1704839	-	0	0	0.489	0.3546	1691	2023-03-10
AT1G05690	Chr1	1706736	1709361	+	0	0	0.4826	1232	2375	3922
AT1G05700	Chr1	1709673	1713475	+	0	0	0.06779	0.04707	0.1813	0.5946
AT1G05710	Chr1	1714818	1717291	+	0	0	2322	2933	3285	5766
AT1G05720	Chr1	1717389	1718910	-	0	0	6016	8264	4112	1977-11-01
AT1G05730	Chr1	1718555	1720588	+	0	0	2145	5269	1589	7612
AT1G05740	Chr1	1720593	1721310	+	0	0	0	0.3237	0	0.8727
AT1G05750	Chr1	1721509	1724735	+	0	0	2438	5179	1976-01-01	3105
AT1G05760	Chr1	1723734	1724535	-	0	0	2919	5909	2844	4729
AT1G05770	Chr1	1725388	1726322	-	0	0	0.4387	0.2872	0.5821	0.5953
AT1G05780	Chr1	1726558	1728521	+	0	0	1091	2342	1388	3543
AT1G05783	Chr1	1728658	1729790	-	0	0	0.1176	1999-01-01	0.1601	1873
AT1G05785	Chr1	1730242	1732658	+	0	0	0.8331	0.8855	0.845	1411
AT1G05790	Chr1	1732802	1737584	+	0	0	3586	6759	3067	5484
AT1G05800	Chr1	1741204	1742620	+	0	0	0	0	0	0.02459
AT1G05805	Chr1	1744444	1747735	+	0	0	1934-12-01	4481	2572	4672
AT1G05810	Chr1	1748259	1749527	+	0	0	3357	7376	4017	6004
AT1G05820	Chr1	1749478	1754037	+	0	0	0.3266	2337	0.7105	1114
AT1G05830	Chr1	1754130	1761910	+	0	0	3052	5051	3883	2177
AT1G05835	Chr1	1762145	1762815	+	0	0	2023-06-13	1983-01-01	20.51	1918
AT1G05840	Chr1	1762734	1766284	-	0	0	3538	6418	4578	7417
AT1G05850	Chr1	1766503	1768838	-	0	0	141.5	103.9	136.4	83.98
AT1G05860	Chr1	1768986	1771287	+	0	0	2421	1971-05-01	3781	7738
AT1G05870	Chr1	1771385	1773386	-	0	0	5856	10	19.42	1976-12-01
AT1G05880	Chr1	1775643	1778554	+	0	0	0.1757	0	0.04408	0.04075
AT1G05890	Chr1	1779256	1784676	+	0	0	2023-09-14	40.91	13.63	31.04
AT1G05894	Chr1	1784736	1786327	+	0	0	0.1029	0.3149	0.1336	1312
AT1G05900	Chr1	1786849	1789738	+	0	0	5089	6152	2014-08-01	1973-11-01
AT1G05910	Chr1	1790216	1796716	+	0	0	6063	2023-09-10	7478	2016-11-01
AT1G05920	Chr1	1796778	1798255	+	0	0	0	0	0	0.04719
AT1G05930	Chr1	1799418	1800934	+	0	0	0	0	0	0.5818
AT1G05940	Chr1	1801110	1804001	-	0	0	17.65	33.38	18.86	33.09
AT1G05950	Chr1	1804401	1807671	-	0	0	1006	2595	3112	0.4628
AT1G05960	Chr1	1807960	1815569	-	0	0	9366	17.88	1946-08-01	7985
AT1G05970	Chr1	1815825	1817337	-	0	0	2026-05-01	9092	4919	8688
AT1G05990	Chr1	1818392	1819185	+	0	0	0.09445	0	0.07843	0.04394
AT1G06000	Chr1	1820308	1821895	-	0	0	32.49	14.18	86.76	17.93
AT1G06010	Chr1	1822583	1824237	+	0	0	5095	1944-05-01	5769	5447
AT1G06020	Chr1	1824250	1826164	+	0	0	0.2361	0.4347	0.2373	0.5228
AT1G06030	Chr1	1826803	1828280	+	0	0	0.02507	1644	0	17.85
AT1G06040	Chr1	1828340	1829984	-	0	0	95	76.32	137.5	84.42
AT1G06045	Chr1	1829522	1829866	+	0	0	207.6	170.2	294.7	190.5
AT1G06050	Chr1	1830471	1832556	-	0	0	1997-01-01	1732	2416	5507
AT1G06060	Chr1	1832941	1834862	+	0	0	9908	2023-09-12	2013-10-01	1983-12-01
AT1G06070	Chr1	1834829	1837759	-	0	0	6715	8522	7175	1933-12-01
AT1G06080	Chr1	1843463	1846312	+	0	0	3898	0.7887	3173	0.2087
AT1G06090	Chr1	1846701	1849694	+	0	0	0.8694	0.26	0.7631	0.361
AT1G06100	Chr1	1851472	1853020	+	0	0	2354	0.2016	3896	0.109
AT1G06110	Chr1	1853059	1855379	-	0	0	1952-10-01	19.13	9721	14.74
AT1G06120	Chr1	1855910	1857719	+	0	0	0.1945	0	0.06508	0.03008
AT1G06130	Chr1	1857757	1860939	-	0	0	2023-02-12	19.55	2023-02-12	2023-07-27
AT1G06135	Chr1	1862184	1862743	+	0	0	0.05453	0	0.07883	0
AT1G06137	Chr1	1863425	1863841	-	0	0	0	0	0	0
AT1G06140	Chr1	1864774	1867000	+	0	0	0.6965	1108	0.3318	0.5939
AT1G06143	Chr1	1867037	1868906	-	0	0	1426	2029-03-01	1427	2643
AT1G06148	Chr1	1874885	1877574	-	0	0	0.05062	0.2058	0.1211	0.1983
AT1G06150	Chr1	1868989	1873731	-	0	0	6463	2029-10-01	8699	9224
AT1G06160	Chr1	1882907	1883993	+	0	0	1816	1608	0.7613	0.5129
AT1G06170	Chr1	1884981	1886905	-	0	0	0.2124	0.1061	0.3052	0.02235
AT1G06180	Chr1	1889362	1891277	+	0	0	2449	2008	6477	4074
AT1G06190	Chr1	1892231	1894195	-	0	0	64.65	100.6	58.61	47.21
AT1G06200	Chr1	1894289	1897028	-	0	0	29.59	46.24	24.19	40.62
AT1G06210	Chr1	1897129	1899238	+	0	0	9632	13.66	2024-10-01	14.69
AT1G06220	Chr1	1899951	1904898	+	0	0	21.75	32.04	26.45	23.61
AT1G06225	Chr1	1905918	1906299	+	0	0	0	0	0	0
AT1G06230	Chr1	1906963	1911057	+	0	0	1947-11-01	14.61	13.22	2023-01-20
AT1G06240	Chr1	1911095	1913296	+	0	0	1981-11-01	1995-11-01	1963-11-01	2023-03-11
AT1G06250	Chr1	1913175	1914896	-	0	0	0.9551	6979	1741	6437
AT1G06260	Chr1	1916430	1917586	+	0	0	2038	5667	1906	1191
AT1G06270	Chr1	1917991	1919761	-	0	0	1863	3486	1976	2044
AT1G06280	Chr1	1920307	1920950	-	0	0	0	0	0	0
AT1G06290	Chr1	1922208	1926279	+	0	0	21.77	21.16	19.55	26.28
AT1G06310	Chr1	1926652	1930398	+	0	0	0.05675	0.192	0.02649	0.07407
AT1G06320	Chr1	1930523	1931450	+	0	0	0	0.1931	0	0.1562
AT1G06330	Chr1	1931229	1932430	-	0	0	0	0.02587	0.06405	0.07155
AT1G06340	Chr1	1933284	1934104	-	0	0	0	0.2356	0	0
AT1G06350	Chr1	1935227	1936842	-	0	0	1515	3571	1386	0.8714
AT1G06360	Chr1	1938862	1940497	-	0	0	39.07	8815	37.16	1305
AT1G06380	Chr1	1944993	1946304	+	0	0	4741	2023-09-08	6905	8836
AT1G06390	Chr1	1946746	1950861	+	0	0	22.63	22.44	27.73	2023-01-19
AT1G06400	Chr1	1950596	1952881	-	0	0	2023-09-18	2023-09-23	25.42	42.75
AT1G06410	Chr1	1954674	1958867	+	0	0	25.93	21.73	31.06	29.61
AT1G06420	Chr1	1958878	1960028	+	0	0	0.6294	0.6759	0.4079	0.5149
AT1G06430	Chr1	1960031	1963190	-	0	0	45.54	39.38	81.91	119.7
AT1G06440	Chr1	1963301	1965210	-	0	0	1312	1354	0.5145	2059
AT1G06450	Chr1	1965840	1967220	+	0	0	1988-10-01	1933-11-01	4947	25.36
AT1G06460	Chr1	1967087	1969657	-	0	0	189	209	25.45	29.79
AT1G06470	Chr1	1969658	1974527	+	0	0	8998	14.34	5286	8781
AT1G06475	Chr1	1973834	1974408	-	0	0	1604	1992-05-01	1829	2303
AT1G06490	Chr1	1978378	1989410	+	0	0	1125	2061	0.9941	0.6458
AT1G06500	Chr1	1989479	1990731	+	0	0	1935-10-01	9605	9643	8801
AT1G06510	Chr1	1992229	1993842	+	0	0	18.16	25.49	15.73	2023-03-12
AT1G06515	Chr1	1990634	1992229	-	0	0	9908	2013-11-01	1951-11-01	9948
AT1G06520	Chr1	1993903	1996356	-	0	0	0.1702	0.243	0.5603	0.5866
AT1G06530	Chr1	2001382	2002803	+	0	0	28.51	31	38.43	31.15
AT1G06540	Chr1	2001406	2003447	-	0	0	2023-07-20	2023-08-22	27.86	22.57
AT1G06550	Chr1	2003627	2007213	-	0	0	1943-12-01	2023-04-10	35.72	8434
AT1G06560	Chr1	2007615	2012007	+	0	0	6113	26.33	8819	9612
AT1G06570	Chr1	2011885	2013546	-	0	0	19.92	29.39	71.01	99.59
AT1G06580	Chr1	2013996	2016274	-	0	0	0.4554	0.8211	0.5268	1329
AT1G06590	Chr1	2016306	2024750	-	0	0	2276	3614	3132	1733
AT1G06620	Chr1	2025544	2027414	+	0	0	1462	1407	1982-01-01	4457
AT1G06630	Chr1	2027606	2031389	+	0	0	5798	2023-07-18	6819	16.25
AT1G06640	Chr1	2031626	2034113	+	0	0	22.32	46.93	18.64	26.69
AT1G06645	Chr1	2034156	2035825	+	0	0	8377	15.49	2023-05-08	1939-12-01
AT1G06650	Chr1	2035718	2037367	+	0	0	35.94	33.59	32.29	49.31
AT1G06660	Chr1	2037311	2040420	-	0	0	1835	1373	1996-01-01	0.5403
AT1G06670	Chr1	2040410	2047656	+	0	0	8671	2023-12-17	14.69	1998-11-01
AT1G06680	Chr1	2047634	2049440	+	0	0	4166	2104	3096	784.3
AT1G06690	Chr1	2049400	2052171	-	0	0	44.88	8051	45.95	14.59
AT1G06700	Chr1	2052370	2055549	-	0	0	19.24	44.91	20.61	23.61
AT1G06710	Chr1	2055745	2060430	-	0	0	1356	5477	1491	2544
AT1G06720	Chr1	2060444	2067484	-	0	0	7704	28.74	13.27	1962-12-01
AT1G06730	Chr1	2067509	2070456	+	0	0	6031	2023-07-01	7802	6829
AT1G06740	Chr1	2070737	2073375	+	0	0	1963-01-01	2635	1666	3694
AT1G06750	Chr1	2072979	2076506	+	0	0	0.4812	0.529	0.2926	0.7344
AT1G06760	Chr1	2076504	2077768	-	0	0	131.3	24.84	120	66.04
AT1G06770	Chr1	2078880	2082098	-	0	0	1943-02-01	5781	3714	3072
AT1G06780	Chr1	2083311	2087142	+	0	0	3397	5859	2997	6955
AT1G06790	Chr1	2087182	2089787	+	0	0	7566	16.89	9854	1998-10-01
AT1G06800	Chr1	2089417	2091687	-	0	0	5219	6988	7237	5951
AT1G06810	Chr1	2091738	2092540	-	0	0	0	0.04052	0.05016	0.617
AT1G06820	Chr1	2092946	2096785	-	0	0	15.29	19.71	2023-07-15	6519
AT1G06830	Chr1	2097106	2097656	+	0	0	20.58	7438	2023-05-17	2213
AT1G06840	Chr1	2097747	2103508	-	0	0	2641	5156	4248	1944-04-01
AT1G06850	Chr1	2105048	2106750	+	0	0	3604	4874	3929	2023-09-03
AT1G06870	Chr1	2108512	2110987	+	0	0	6701	1985-10-01	7425	14.74
AT1G06890	Chr1	2111323	2114687	-	0	0	20.85	2023-06-12	2021-11-01	21.51
AT1G06900	Chr1	2114765	2120746	-	0	0	9593	17.23	1968-12-01	1949-10-01
AT1G06910	Chr1	2120991	2123802	+	0	0	1666	2956	2541	3257
AT1G06920	Chr1	2124676	2125903	-	0	0	0	0	0	0.0284
AT1G06923	Chr1	2126670	2127571	+	0	0	0	0.1403	0.05394	0.04265
AT1G06925	Chr1	2127704	2128612	-	0	0	0	1993-01-01	0	0.3222
AT1G06930	Chr1	2128843	2129884	+	0	0	0.1146	0.02413	0.04233	0
AT1G06950	Chr1	2130053	2135704	-	0	0	80.6	70.31	81.99	36
AT1G06960	Chr1	2135810	2137839	+	0	0	7853	6618	9651	1957-06-01
AT1G06970	Chr1	2137871	2140976	+	0	0	0.02596	0.608	0.04133	1218
AT1G06980	Chr1	2142939	2143978	-	0	0	1132	2652	1202	0.2008
AT1G06990	Chr1	2148342	2150153	+	0	0	0	0	0	0
AT1G07000	Chr1	2150158	2152542	-	0	0	7447	0.9908	2279	8087
AT1G07010	Chr1	2152798	2155270	+	0	0	21.71	42.78	70.18	62.42
AT1G07020	Chr1	2155213	2156154	-	0	0	1976-08-01	2023-03-12	1975-05-01	8538
AT1G07025	Chr1	2157658	2158159	-	0	0	0	0	0	0.3473
AT1G07030	Chr1	2158413	2160819	-	0	0	2023-12-01	20.81	14	24.56
AT1G07040	Chr1	2160919	2163388	-	0	0	1938-12-01	20.74	4465	15.63
AT1G07050	Chr1	2163575	2165262	-	0	0	45.79	51.05	1476	0.2849
AT1G07060	Chr1	2166348	2168398	-	0	0	0.265	1538	0.1025	0.04739
AT1G07070	Chr1	2168561	2169958	+	0	0	19.15	22.68	35.7	9971
AT1G07080	Chr1	2169977	2172195	+	0	0	44.61	52.34	40.35	75.24
AT1G07090	Chr1	2173952	2175039	-	0	0	8292	19.19	2023-03-11	14.24
AT1G07110	Chr1	2178022	2184194	-	0	0	51.17	34.54	48.53	33.96
AT1G07120	Chr1	2184759	2186628	-	0	0	1653	4054	1832	3373
AT1G07130	Chr1	2187776	2188734	+	0	0	5119	8363	4207	16.27
AT1G07135	Chr1	2189877	2190785	-	0	0	102.7	5597	5198	3564
AT1G07140	Chr1	2191679	2193837	-	0	0	65.7	86.21	72.1	107.9
AT1G07150	Chr1	2193941	2195997	-	0	0	3649	0.7496	2875	8424
AT1G07160	Chr1	2197854	2199774	-	0	0	0	0.03264	0.1667	0.3391
AT1G07170	Chr1	2199997	2201273	+	0	0	9062	17.13	7938	21.45
AT1G07175	Chr1	2202278	2203367	+	0	0	0.07258	0	0.05081	0
AT1G07180	Chr1	2204104	2207100	+	0	0	17.27	6056	89.52	26.31
AT1G07190	Chr1	2208013	2208178	+	0	0	0	0	0	1476
AT1G07200	Chr1	2208477	2212719	-	0	0	7744	6544	1937-12-01	2023-03-14
AT1G07210	Chr1	2215216	2216983	+	0	0	15.66	28.77	17.63	26.27
AT1G07220	Chr1	2216925	2219650	-	0	0	5248	6272	6475	9728
AT1G07230	Chr1	2220181	2223019	-	0	0	1946-11-01	21.27	7885	13.53
AT1G07240	Chr1	2223625	2225525	+	0	0	9322	13.31	5425	6958
AT1G07250	Chr1	2225759	2227609	+	0	0	25.28	13	2023-08-20	19.63
AT1G07260	Chr1	2227594	2229358	-	0	0	1319	1775	1268	1716
AT1G07270	Chr1	2229444	2233018	-	0	0	0.4393	0.4218	1011	0.1069
AT1G07280	Chr1	2238017	2241472	+	0	0	58.01	53.1	2023-07-20	1945-12-01
AT1G07290	Chr1	2242012	2244993	-	0	0	0.318	1079	0.4199	0.8971
AT1G07300	Chr1	2245693	2247241	-	0	0	2174	5551	3274	3248
AT1G07310	Chr1	2247112	2248962	-	0	0	18.47	17.69	1953-10-01	26.63
AT1G07320	Chr1	2248967	2250530	+	0	0	392.2	304.3	387.3	75.65
AT1G07330	Chr1	2250920	2254037	+	0	0	0.1841	0.3834	0.05842	3359
AT1G07340	Chr1	2254822	2256851	+	0	0	0	0.02329	0.03689	0.06188
AT1G07350	Chr1	2257384	2260188	-	0	0	1969-12-01	136.7	51.23	179.7
AT1G07360	Chr1	2260317	2262924	-	0	0	23.89	22.78	2023-08-24	45.63
AT1G07370	Chr1	2263037	2264554	+	0	0	15.74	17.86	24.86	9175
AT1G07380	Chr1	2264634	2269122	-	0	0	2402	6761	2724	4963
AT1G07390	Chr1	2269622	2274902	+	0	0	0.8838	2601	1523	1267
AT1G07400	Chr1	2274926	2275784	+	0	0	0.9633	126.9	6694	2053
AT1G07410	Chr1	2276030	2277525	+	0	0	2015-01-01	1384	0.9708	18.73
AT1G07420	Chr1	2277555	2280503	+	0	0	17.49	22.84	4341	1958-10-01
AT1G07430	Chr1	2280746	2282829	-	0	0	1051	9326	1211	9785
AT1G07440	Chr1	2286185	2287792	-	0	0	38.96	53.82	26.47	13.23
AT1G07450	Chr1	2287926	2289337	-	0	0	3451	1065	5276	1892
AT1G07460	Chr1	2289959	2291102	+	0	0	0	0	0	0.2319
AT1G07470	Chr1	2291369	2294559	+	0	0	20.46	1996-12-01	2023-03-19	2023-05-20
AT1G07473	Chr1	2294566	2295490	-	0	0	0.03299	0	0	2028-01-01
AT1G07476	Chr1	2295553	2296498	+	0	0	0.1003	0.1009	0.3366	1444
AT1G07480	Chr1	2296023	2299545	-	0	0	15.13	2023-11-10	15.39	2023-07-16
AT1G07485	Chr1	2301375	2302122	+	0	0	2045	2175	4506	0.6307
AT1G07490	Chr1	2301380	2302022	-	0	0	1997-01-01	2121	4626	0.7043
AT1G07500	Chr1	2304766	2305032	-	0	0	0.3962	19.61	5836	196.3
AT1G07510	Chr1	2304435	2312400	+	0	0	1954-05-01	8719	6961	20.16
AT1G07520	Chr1	2309534	2312386	-	0	0	4398	5057	2017-02-01	6005
AT1G07530	Chr1	2313581	2316508	-	0	0	8879	8017	9583	21.36
AT1G07540	Chr1	2318143	2321665	-	0	0	0.01273	0.04197	0	0.0872
AT1G07550	Chr1	2322543	2326571	-	0	0	0	0	0	0.01236
AT1G07560	Chr1	2327315	2331149	+	0	0	0.1111	0.0188	0.0349	0.143
AT1G07570	Chr1	2331136	2333768	-	0	0	4242	4108	1962-11-01	5344
AT1G07590	Chr1	2336477	2339392	-	0	0	50.07	81.53	99.04	179.2
AT1G07600	Chr1	2338904	2339322	-	0	0	843.3	1351	1689	2510
AT1G07610	Chr1	2341447	2342149	+	0	0	6113	3337	14.14	9408
AT1G07615	Chr1	2342198	2344315	-	0	0	4132	2021-11-01	4606	1965-11-01
AT1G07620	Chr1	2344390	2346890	-	0	0	0.4371	0.1226	1303	0.8783
AT1G07630	Chr1	2348915	2351800	+	0	0	6096	4264	5016	8562
AT1G07640	Chr1	2353031	2356414	-	0	0	7368	1956-12-01	7951	7471
AT1G07645	Chr1	2367437	2368437	-	0	0	0	0.03716	0	0.1545
AT1G07650	Chr1	2359111	2366737	-	0	0	6558	5726	6713	1956-02-01
AT1G07660	Chr1	2368833	2369736	+	0	0	13.23	2023-09-10	19.29	14.45
AT1G07670	Chr1	2370020	2374608	-	0	0	2023-09-12	2023-01-25	13.46	41.48
AT1G07680	Chr1	2376012	2377187	+	0	0	0	0	0	0
AT1G07690	Chr1	2377976	2379208	+	0	0	0.05176	0	0	0
AT1G07700	Chr1	2379595	2381391	+	0	0	2023-08-24	26.22	33.42	35.14
AT1G07705	Chr1	2381555	2386158	+	0	0	8789	9247	6291	5925
AT1G07710	Chr1	2386164	2388351	-	0	0	0.272	0.3115	0.2301	1964
AT1G07720	Chr1	2390531	2392629	-	0	0	14.22	6566	21.91	17
AT1G07725	Chr1	2394801	2397273	-	0	0	3841	5623	4495	9529
AT1G07730	Chr1	2397527	2398697	-	0	0	2058	6181	1648	3449
AT1G07740	Chr1	2397442	2400509	-	0	0	2393	5189	1378	3115
AT1G07745	Chr1	2400589	2402943	-	0	0	2023-01-03	2023-02-05	4155	3294
AT1G07747	Chr1	2403558	2403846	+	0	0	0	0	0	0
AT1G07750	Chr1	2403992	2406050	-	0	0	6623	7081	9123	8602
AT1G07770	Chr1	2407411	2409792	-	0	0	86.2	93.51	139.9	94.13
AT1G07780	Chr1	2409865	2412778	-	0	0	9218	2023-12-13	16.51	3655
AT1G07790	Chr1	2412938	2413791	+	0	0	33.89	2023-07-14	49.33	42.62
AT1G07795	Chr1	2414143	2414968	+	0	0	0	0.07804	0	0.1265
AT1G07810	Chr1	2416178	2420830	+	0	0	1981-10-01	19.43	1938-10-01	29.84
AT1G07820	Chr1	2421089	2422067	-	0	0	56.94	2023-05-18	63.39	44.79
AT1G07830	Chr1	2422126	2423804	+	0	0	9306	28.72	13.76	1966-11-01
AT1G07840	Chr1	2424045	2426729	+	0	0	7087	13.75	1995-11-01	13.61
AT1G07850	Chr1	2426705	2429226	+	0	0	0	0.5321	0.04892	1602
AT1G07860	Chr1	2428911	2429432	-	0	0	0	0.3256	0.07083	1904
AT1G07870	Chr1	2428773	2432092	-	0	0	2761	3923	3098	1995-12-01
AT1G07880	Chr1	2433896	2435859	-	0	0	2029-02-01	3476	2272	1464
AT1G07885	Chr1	2435858	2436862	-	0	0	0.3262	2859	0.9086	1456
AT1G07890	Chr1	2437281	2439666	+	0	0	491	256.5	994.5	642.2
AT1G07900	Chr1	2442570	2443747	+	0	0	0.4261	2586	2036	2767
AT1G07901	Chr1	2443971	2444124	-	0	0	2829	3725	3303	2275
AT1G07902	Chr1	2443918	2445141	+	0	0	2849	7731	2272	1965-04-01
AT1G07910	Chr1	2445437	2454646	+	0	0	4924	14.79	3569	8981
AT1G07920	Chr1	2454771	2457322	+	0	0	596.7	607.2	877	680
AT1G07930	Chr1	2458184	2460818	+	0	0	381.7	500.5	563.4	502.1
AT1G07940	Chr1	2462949	2465546	-	0	0	566.3	577.8	827.2	647.8
AT1G07950	Chr1	2465729	2467166	-	0	0	8268	19.26	1963-10-01	16.62
AT1G07960	Chr1	2467145	2469317	+	0	0	2022-10-01	16.42	2028-10-01	24.67
AT1G07970	Chr1	2469218	2472807	-	0	0	5431	1975-09-01	5888	6023
AT1G07980	Chr1	2473165	2475129	-	0	0	7918	22.66	1948-11-01	23.63
AT1G07985	Chr1	2475226	2476168	+	0	0	0.04715	0.6918	0.4567	1034
AT1G07990	Chr1	2476953	2483197	+	0	0	2029-10-01	2019-11-01	1939-10-01	2023-02-15
AT1G08000	Chr1	2483240	2485727	-	0	0	2029-04-01	2014-04-01	4217	3235
AT1G08005	Chr1	2485281	2485725	+	0	0	0.6061	0.145	0.3386	0.235
AT1G08010	Chr1	2485848	2488086	-	0	0	9229	2018-11-01	9712	2015-11-01
AT1G08030	Chr1	2489409	2493328	-	0	0	4922	2023-05-10	5347	8398
AT1G08035	Chr1	2494402	2495314	+	0	0	0.5015	0.1305	0.09066	0.5067
AT1G08040	Chr1	2495309	2498765	-	0	0	8686	1958-11-01	7214	6967
AT1G08050	Chr1	2498794	2501582	-	0	0	1945-01-01	1375	1625	4443
AT1G08060	Chr1	2501704	2511085	-	0	0	3358	2026-03-01	3015	3172
AT1G08065	Chr1	2511647	2513455	-	0	0	0	0	0	0
AT1G08070	Chr1	2514150	2516621	-	0	0	0.7553	1574	0.3493	1183
AT1G08080	Chr1	2516991	2518612	-	0	0	0	0.4759	0.03365	0
AT1G08090	Chr1	2524023	2526323	+	0	0	0.741	1127	1132	0.08228
AT1G08100	Chr1	2527170	2529121	-	0	0	0	0	0.02578	0
AT1G08110	Chr1	2535251	2537933	+	0	0	61.86	107	58.02	82.89
AT1G08120	Chr1	2538615	2539662	+	1	0	0.07154	0.7859	0.1263	1761
AT1G08125	Chr1	2539614	2542363	-	0	0	9928	2023-12-17	8764	1969-12-01
AT1G08130	Chr1	2542663	2547947	-	0	0	9099	1951-12-01	1976-12-01	4156
AT1G08135	Chr1	2548496	2551545	-	0	0	0	0	0	0.01247
AT1G08140	Chr1	2551935	2555230	-	0	0	0	0	0	0
AT1G08150	Chr1	2556191	2559229	-	0	0	0.01613	0.06102	0.016	0.03788
AT1G08160	Chr1	2559413	2560433	-	0	0	1981-07-01	6591	8931	2455
AT1G08165	Chr1	2561449	2562317	-	0	0	0.7576	0.1659	0.6045	0
AT1G08170	Chr1	2562769	2563707	-	0	0	0	0	0.03315	0.1483
AT1G08180	Chr1	2564361	2565319	-	0	0	2264	1652	2903	0.7987
AT1G08190	Chr1	2567420	2573449	+	0	0	22.84	2023-08-26	31.24	24
AT1G08200	Chr1	2573818	2576845	-	0	0	83.28	42.05	92.05	52.17
AT1G08210	Chr1	2576984	2580755	-	0	0	6648	27.69	6668	2023-05-15
AT1G08220	Chr1	2581022	2583391	-	0	0	3118	2023-01-08	5165	6354
AT1G08230	Chr1	2583594	2586970	-	0	0	3902	14.32	7344	23.22
AT1G08250	Chr1	2588776	2590610	-	0	0	5882	4445	13	2023-01-15
AT1G08260	Chr1	2588854	2606893	+	0	0	2023-07-03	3165	6114	4227
AT1G08270	Chr1	2606269	2607508	-	0	0	6403	2021-11-01	9757	1984-12-01
AT1G08280	Chr1	2607877	2609972	+	0	0	1936	3372	2777	1976
AT1G08290	Chr1	2609996	2613378	-	0	0	0.7363	1318	0.6401	1377
AT1G08300	Chr1	2614774	2618824	+	0	0	2023-03-01	13.44	2282	2023-09-05
AT1G08310	Chr1	2618647	2620453	+	0	0	0.5306	0.5614	1626	1062
AT1G08315	Chr1	2620335	2621546	-	0	0	6141	3894	4892	13.53
AT1G08320	Chr1	2621860	2628595	-	0	0	0.4675	0.6675	0.402	0.198
AT1G08340	Chr1	2630891	2632872	+	0	0	1031	1629	1189	2022-02-01
AT1G08350	Chr1	2632810	2635867	-	0	0	2709	7064	2171	2672
AT1G08360	Chr1	2635939	2638005	+	0	0	133.1	150	228.2	144.2
AT1G08370	Chr1	2638037	2640664	+	0	0	1953-12-01	2023-03-20	15.97	2023-09-22
AT1G08380	Chr1	2640803	2641935	-	0	0	3127	861.7	2023	295.4
AT1G08390	Chr1	2642072	2643286	+	0	0	1965-07-01	7721	7399	3368
AT1G08400	Chr1	2643019	2646049	-	0	0	2023-05-02	2796	2064	3858
AT1G08410	Chr1	2646144	2649441	+	0	0	7347	9146	9853	2023-05-17
AT1G08420	Chr1	2649459	2657121	+	0	0	13.69	16.91	15.92	22.59
AT1G08430	Chr1	2658602	2661311	+	0	0	0.1386	0.2354	0.181	0.1419
AT1G08440	Chr1	2662967	2665585	+	0	0	0.1412	0.1981	0.132	0.1539
AT1G08450	Chr1	2667798	2671958	-	0	0	19.98	23.67	19.56	50.69
AT1G08460	Chr1	2672198	2674722	+	0	0	1959-11-01	2023-12-26	1942-10-01	35.75
AT1G08465	Chr1	2675813	2679825	+	0	0	7627	7378	2027-09-01	7005
AT1G08470	Chr1	2682058	2684172	-	0	0	9463	4505	9504	3234
AT1G08480	Chr1	2684176	2685703	+	0	0	45.13	49.38	45.25	56.83
AT1G08490	Chr1	2685659	2688659	-	0	0	27.27	34.79	31.28	36.38
AT1G08500	Chr1	2688880	2690251	+	0	0	1154	0.762	0.1209	0.7033
AT1G08510	Chr1	2691062	2694548	-	0	0	36.07	25.98	34.14	2023-05-26
AT1G08520	Chr1	2696381	2701023	+	0	0	104.8	67.22	104.4	35.7
AT1G08530	Chr1	2700981	2703163	+	0	0	7309	3627	2023-01-06	5267
AT1G08540	Chr1	2703295	2706861	+	0	0	69.35	46.06	65.83	24.62
AT1G08550	Chr1	2706868	2709989	+	0	0	76.87	2023-09-27	17.98	18.92
AT1G08560	Chr1	2709525	2711001	-	0	0	27.98	7264	26.48	17.77
AT1G08570	Chr1	2712694	2714834	+	0	0	2023-06-25	1934-11-01	69.61	50.54
AT1G08580	Chr1	2714994	2716533	-	0	0	21.14	23.81	35.38	2023-04-21
AT1G08590	Chr1	2718538	2722281	+	0	0	1386	1812	1395	2023-05-02
AT1G08600	Chr1	2723677	2733614	+	0	0	4848	1958-11-01	5592	8233
AT1G08610	Chr1	2733596	2735820	-	0	0	3568	6805	3539	4757
AT1G08620	Chr1	2736656	2743882	+	0	0	5503	4375	5505	1954-06-01
AT1G08630	Chr1	2743761	2747968	-	0	0	0.2017	0.2142	0.7373	5078
AT1G08640	Chr1	2748361	2751621	-	0	0	49.2	54.38	52.45	31.16
AT1G08645	Chr1	2751813	2752596	-	0	0	95.22	34.42	42.14	66.99
AT1G08650	Chr1	2752124	2753810	+	0	0	46.56	15.92	20.87	32.31
AT1G08660	Chr1	2756904	2759890	-	0	0	1966-10-01	2023-05-19	8639	7866
AT1G08670	Chr1	2760183	2761600	-	0	0	0.04532	0	0	0
AT1G08680	Chr1	2762584	2768968	+	0	0	9759	14.67	2026-10-01	13.23
AT1G08695	Chr1	2768965	2769509	-	0	0	0	0	0	0
AT1G08700	Chr1	2769615	2771478	-	0	0	1997-11-01	39.62	2023-09-12	34.38
AT1G08710	Chr1	2771620	2773532	+	0	0	3773	2013-11-01	5729	13.91
AT1G08720	Chr1	2773941	2779309	+	0	0	6646	2023-12-09	5245	1992-10-01
AT1G08730	Chr1	2779438	2788478	+	0	0	0.2569	0.3029	0.1334	0.3011
AT1G08750	Chr1	2801042	2804712	+	0	0	4695	5215	4695	6765
AT1G08760	Chr1	2805044	2808624	+	0	0	3739	6021	4599	7464
AT1G08770	Chr1	2808760	2809776	+	0	0	7778	16.24	6926	20.68
AT1G08780	Chr1	2809778	2811314	-	0	0	13.47	16.65	15.89	2023-03-12
AT1G08790	Chr1	2811989	2812783	+	0	0	0	0	0	0.049
AT1G08800	Chr1	2812818	2818072	-	1	0	2028	1526	2152	7095
AT1G08810	Chr1	2819065	2820479	-	0	0	4805	9232	7992	3346
AT1G08820	Chr1	2821354	2825482	-	0	0	2015-11-01	1993-12-01	2023-08-11	15.92
AT1G08830	Chr1	2827060	2829316	+	0	0	26.23	64.46	58.88	127.7
AT1G08840	Chr1	2829105	2838856	-	0	0	2326	4315	3577	4097
AT1G08845	Chr1	2838789	2841135	+	0	0	4121	6368	4162	5849
AT1G08860	Chr1	2841969	2846351	+	0	0	0.1393	0.03503	0.07592	0.1132
AT1G08880	Chr1	2846894	2848101	-	0	0	58.86	45.05	59.21	83.49
AT1G08890	Chr1	2848149	2852271	+	0	0	5202	4156	0.3706	5049
AT1G08900	Chr1	2852363	2855942	+	0	0	9245	8345	3804	7307
AT1G08910	Chr1	2856162	2861171	+	0	0	1956-05-01	21.39	6914	14.23
AT1G08920	Chr1	2867203	2870746	+	0	0	8252	7155	2023-05-03	17.54
AT1G08930	Chr1	2873300	2877271	+	0	0	32.92	1974-10-01	18.52	31.76
AT1G08940	Chr1	2877430	2879170	+	0	0	2236	2126	1795	19.28
AT1G08960	Chr1	2879506	2882235	+	0	0	3957	4313	3424	5258
AT1G08970	Chr1	2882491	2884343	+	0	0	22.29	21.27	24.33	2023-12-19
AT1G08980	Chr1	2884351	2886622	+	0	0	69.03	68.06	2013-10-01	24.13
AT1G08985	Chr1	2887245	2887707	+	0	0	0.06598	0	0	0
AT1G08990	Chr1	2888427	2890966	+	0	0	0.2614	0.2413	0.2153	0.1244
AT1G09000	Chr1	2891019	2895183	+	0	0	1716	2867	1622	0.9892
AT1G09010	Chr1	2895166	2899447	-	0	0	20.88	18.13	2023-06-15	15.19
AT1G09020	Chr1	2899776	2904863	-	0	0	19.83	15.86	19.82	17.33
AT1G09030	Chr1	2908611	2909033	-	0	0	0	0	0	0
AT1G09040	Chr1	2911250	2915407	+	0	0	1101	1327	0.9706	1186
AT1G09050	Chr1	2916968	2921112	+	0	0	1299	2023-04-01	1048	1114
AT1G09060	Chr1	2921064	2925827	-	0	0	1963-11-01	14.93	14.42	1937-12-01
AT1G09070	Chr1	2927502	2929108	+	0	0	215.9	78.91	84.14	280.9
AT1G09080	Chr1	2929217	2931851	-	0	0	0.1272	0.04899	0.1715	0.559
AT1G09090	Chr1	2932739	2936587	+	0	0	0.07191	0.0372	0.06717	0.2319
AT1G09100	Chr1	2936528	2939364	-	0	0	4304	1977-11-01	9551	39.22
AT1G09130	Chr1	2939568	2942346	-	0	0	127.8	85.96	112.5	73.19
AT1G09140	Chr1	2942538	2945977	-	0	0	26.41	202	45.08	287.9
AT1G09150	Chr1	2946030	2949160	+	0	0	2023-04-18	39.96	17.87	23.46
AT1G09155	Chr1	2949621	2950990	-	0	0	0.3031	1414	0.2197	0.2837
AT1G09157	Chr1	2951635	2952491	-	0	0	0.0875	1229	0.109	2479
AT1G09160	Chr1	2952597	2955746	-	0	0	9782	15.43	1991-12-01	16.54
AT1G09170	Chr1	2956261	2962547	-	0	0	0.3845	0.1052	0.2879	0.04361
AT1G09176	Chr1	2964015	2964728	+	0	0	0	0	0.04361	0.2926
AT1G09180	Chr1	2965023	2965973	+	0	0	1328	1359	2282	4344
AT1G09190	Chr1	2966120	2967734	-	0	0	2859	6289	1177	3578
AT1G09195	Chr1	2967940	2971569	-	0	0	2179	1452	1407	1353
AT1G09200	Chr1	2971571	2972335	-	0	0	92.77	1977-07-01	117.6	42.76
AT1G09210	Chr1	2972638	2977003	-	0	0	45.5	84.79	54.84	93.58
AT1G09220	Chr1	2977792	2979467	-	0	0	0.5995	1062	0.4302	0.4982
AT1G09230	Chr1	2979511	2982714	-	0	0	5286	7841	8216	8995
AT1G09240	Chr1	2984829	2986232	+	0	0	2868	1561	8616	1662
AT1G09245	Chr1	2986874	2987394	-	0	0	0	0	0	0
AT1G09250	Chr1	2989141	2990428	+	0	0	9269	6213	2028-12-01	5596
AT1G09260	Chr1	2993381	2993821	+	0	0	0	0	0	0
AT1G09270	Chr1	2994331	2998223	+	0	0	18.26	17.55	23.54	23.37
AT1G09280	Chr1	2998100	3001363	-	0	0	6435	1935-10-01	6651	8344
AT1G09290	Chr1	3001439	3003763	-	0	0	4676	3217	6434	3904
AT1G09300	Chr1	3003495	3008382	+	0	0	4032	4709	5653	7494
AT1G09310	Chr1	3008910	3009899	+	0	0	420.7	372.9	447.8	55.48
AT1G09320	Chr1	3009890	3012408	-	0	0	3857	7502	2978	2023-03-11
AT1G09330	Chr1	3012739	3015256	-	0	0	1993-12-01	13.69	1964-12-01	21.81
AT1G09340	Chr1	3015237	3018543	+	0	0	571.4	226.4	607.4	78.28
AT1G09350	Chr1	3019639	3021444	+	0	0	4545	0.6322	0.7916	0.3986
AT1G09360	Chr1	3021802	3022369	+	0	0	0	0	0	0
AT1G09370	Chr1	3024877	3025540	+	0	0	0.04598	0	0.0469	0
AT1G09380	Chr1	3026062	3029550	-	0	0	0.05573	0.07847	0.01895	1379
AT1G09390	Chr1	3031046	3033583	+	0	0	8503	2378	5161	1695
AT1G09400	Chr1	3033512	3035397	-	0	0	0.3051	0.4304	0.2807	0.6477
AT1G09410	Chr1	3035400	3037688	+	0	0	0.6243	0.7365	0.3591	0.5018
AT1G09415	Chr1	3037754	3038409	-	0	0	6411	2019-07-01	5021	13.39
AT1G09420	Chr1	3038462	3041874	-	0	0	2644	6004	5076	3592
AT1G09430	Chr1	3041996	3045542	+	0	0	19.69	2023-07-16	20.97	47.6
AT1G09440	Chr1	3045259	3048007	-	0	0	3937	4043	4485	1941
AT1G09450	Chr1	3048966	3053164	+	0	0	1473	1032	2241	0.142
AT1G09460	Chr1	3053698	3055361	+	0	0	1199	2508	1854	1305
AT1G09470	Chr1	3055231	3057544	-	0	0	4704	1941-05-01	6258	1125
AT1G09480	Chr1	3057975	3060758	+	0	0	0.559	0.6498	0.8918	4615
AT1G09483	Chr1	3061170	3061744	-	0	0	0	0	0	0.08473
AT1G09490	Chr1	3063936	3065950	+	0	0	18.37	2023-02-20	16.32	13.25
AT1G09500	Chr1	3066674	3068797	+	0	0	6515	2107	1937-01-01	34.13
AT1G09510	Chr1	3069357	3070911	+	0	0	0.02756	0.02271	0	0.5665
AT1G09520	Chr1	3070915	3072075	-	0	0	1966-11-01	17.29	14.27	22.52
AT1G09530	Chr1	3075768	3079655	+	0	0	4973	7174	5078	13.55
AT1G09540	Chr1	3086101	3087915	+	0	0	0.09615	0.1794	0.02828	0.08926
AT1G09550	Chr1	3089576	3092328	-	0	0	0	0	0	0.02487
AT1G09560	Chr1	3093644	3094955	+	0	0	2023-02-19	15.74	39.54	140.7
AT1G09570	Chr1	3095160	3100820	-	0	0	1999-12-01	18.52	1993-10-01	20.36
AT1G09575	Chr1	3101149	3103678	-	0	0	1484	0.3997	0.5749	0.7957
AT1G09580	Chr1	3104492	3106367	+	0	0	7814	14.66	6025	7893
AT1G09590	Chr1	3106367	3107802	+	0	0	177.9	162	343.5	194.3
AT1G09600	Chr1	3107896	3111553	+	0	0	0.6881	0.6038	0.7482	0.08989
AT1G09610	Chr1	3111694	3112874	+	0	0	1046	1061	0.6347	0.7961
AT1G09620	Chr1	3112778	3116700	-	0	0	36.67	38.75	41.1	2023-03-31
AT1G09625	Chr1	3117137	3117568	-	0	0	0	0	0	0
AT1G09630	Chr1	3118155	3119816	-	0	0	1934-11-01	6955	1995-11-01	5889
AT1G09640	Chr1	3119739	3122543	+	0	0	72.51	105.7	99.09	116.2
AT1G09645	Chr1	3122926	3124668	+	0	0	1989-04-01	5438	5267	6717
AT1G09650	Chr1	3125175	3127285	+	0	0	0.1564	0.3461	0.2665	0.08253
AT1G09660	Chr1	3127762	3131095	-	0	0	20.93	64.66	25.54	24.25
AT1G09665	Chr1	3133008	3133675	+	0	0	0	0	0	0.1188
AT1G09680	Chr1	3133885	3135977	-	0	0	1046	2106	0.6207	1863
AT1G09690	Chr1	3136188	3137685	-	0	0	323.2	399.1	491.7	350.6
AT1G09700	Chr1	3137649	3140354	-	0	0	5131	2023-02-12	1936-05-01	9055
AT1G09710	Chr1	3140862	3144382	+	0	0	2252	1985-12-01	3779	8863
AT1G09720	Chr1	3144438	3147304	-	0	0	0	0.01803	0	0.1999
AT1G09730	Chr1	3147637	3154405	-	0	0	6363	6547	6515	2023-01-07
AT1G09740	Chr1	3154390	3156377	+	0	0	6077	17.85	1974-10-01	70.93
AT1G09750	Chr1	3157501	3159149	+	0	0	228.5	113.1	102.1	2023-03-22
AT1G09760	Chr1	3159125	3161693	-	0	0	154.4	176.6	199.6	186.2
AT1G09770	Chr1	3161832	3165617	+	0	0	29.65	52.06	29.69	47.38
AT1G09780	Chr1	3165370	3167925	-	0	0	59.04	23.39	62.36	41.89
AT1G09790	Chr1	3168434	3171019	-	0	0	0.03061	0.01731	0	0
AT1G09794	Chr1	3171905	3173511	+	0	0	1977-01-01	1865	1408	7249
AT1G09795	Chr1	3173534	3176911	+	0	0	64.01	74.67	36.62	27.65
AT1G09800	Chr1	3176883	3180735	-	0	0	2533	7903	3444	6543
AT1G09810	Chr1	3180926	3184225	-	0	0	4446	8345	6418	6939
AT1G09812	Chr1	3187442	3188855	+	0	0	1015	1758	2982	0.8059
AT1G09815	Chr1	3189301	3190243	+	0	0	18.89	33.22	22.86	25.69
AT1G09820	Chr1	3190254	3192489	-	0	0	1767	1487	2143	0.9342
AT1G09830	Chr1	3192568	3195045	-	0	0	1981-12-01	31.24	26.91	26.65
AT1G09840	Chr1	3195719	3200404	-	0	0	1933-12-01	8674	1962-12-01	4907
AT1G09850	Chr1	3201685	3204151	+	0	0	14.45	2023-07-21	8749	57.97
AT1G09860	Chr1	3204016	3205412	-	0	0	0.3237	0.631	0.2664	1613
AT1G09870	Chr1	3205579	3208715	+	0	0	8039	1996-11-01	8796	2023-08-13
AT1G09880	Chr1	3208712	3213469	-	0	0	0.4208	0.2137	0.3608	0.3614
AT1G09890	Chr1	3214049	3217604	-	0	0	1171	1995	1445	2693
AT1G09900	Chr1	3218133	3219930	+	0	0	1942-11-01	2023-11-10	1961-11-01	9351
AT1G09910	Chr1	3220035	3224542	-	0	0	5376	2372	3644	4267
AT1G09920	Chr1	3224684	3227084	-	0	0	14.45	13.62	2023-06-16	20.93
AT1G09930	Chr1	3227490	3230258	-	0	0	0.04357	0.04739	0.0675	0.01436
AT1G09932	Chr1	3230450	3233260	-	0	0	0.7581	0.1287	1726	1141
AT1G09935	Chr1	3233924	3235531	-	0	0	0	0	0.05296	0.1673
AT1G09940	Chr1	3236908	3239555	-	0	0	2021-12-01	6745	6853	14.48
AT1G09950	Chr1	3240531	3241864	-	0	0	1163	1785	0.2955	2023-08-14
AT1G09960	Chr1	3243986	3247217	+	0	0	2441	2016-07-01	2416	2731
AT1G09970	Chr1	3252098	3255783	+	0	0	18.74	20.64	2023-06-18	41.01
AT1G09980	Chr1	3256189	3261742	-	0	0	7004	8213	7043	2026-04-01
AT1G09995	Chr1	3262222	3263643	-	0	0	1696	2625	2884	3059
AT1G10000	Chr1	3263850	3265177	-	0	0	0.8171	0.8745	0.3242	1521
AT1G10010	Chr1	3265886	3268824	+	0	0	0.0311	0	0	0
AT1G10020	Chr1	3269539	3272111	-	0	0	1979-10-01	5631	13.32	5192
AT1G10030	Chr1	3273753	3275954	+	0	0	7543	9641	2029-12-01	1941-04-01
AT1G10040	Chr1	3275891	3278780	-	0	0	0.5749	2547	0.761	1934-03-01
AT1G10050	Chr1	3278792	3283632	+	0	0	2269	2025-11-01	2417	2023-12-17
AT1G10060	Chr1	3284073	3287293	+	0	0	9055	5091	4413	2022-01-01
AT1G10070	Chr1	3288087	3290472	+	0	0	0.5707	0.7756	0.4909	1974-10-01
AT1G10090	Chr1	3290311	3296199	-	0	0	8949	5653	2909	7736
AT1G10095	Chr1	3296516	3300517	-	0	0	2017	2343	1524	4227
AT1G10100	Chr1	3300697	3301490	-	0	0	0	0	0	0.07126
AT1G10110	Chr1	3302564	3303939	+	0	0	0.1653	0.2238	0.2545	1012
AT1G10120	Chr1	3304039	3306957	-	0	0	4669	6036	7207	3431
AT1G10130	Chr1	3310930	3322270	+	0	0	7709	2023-12-12	7792	8437
AT1G10140	Chr1	3322554	3323736	-	0	0	2491	2992	2215	6712
AT1G10150	Chr1	3325799	3327615	+	0	0	8763	4042	9324	8909
AT1G10155	Chr1	3325825	3328449	-	0	0	6613	2021-03-01	6928	7114
AT1G10170	Chr1	3333504	3338189	-	0	0	1952-11-01	25.73	2023-07-11	69.04
AT1G10180	Chr1	3338185	3341629	-	0	0	7036	2019-10-01	8409	7657
AT1G10190	Chr1	3343686	3345633	-	0	0	0	0	0	0
AT1G10200	Chr1	3346383	3348140	-	0	0	51.37	57.65	18.37	15.82
AT1G10210	Chr1	3349082	3351181	+	0	0	1985-02-01	3597	1552	3503
AT1G10220	Chr1	3351923	3353123	+	0	0	0.02612	0.1319	0.02665	0.1192
AT1G10225	Chr1	3354243	3354857	+	0	0	0.08302	1406	0.05812	0.2605
AT1G10230	Chr1	3355675	3356152	+	0	0	2023-08-16	36.53	23.58	35.81
AT1G10240	Chr1	3356627	3359854	-	0	0	3479	9325	4329	3136
AT1G10250	Chr1	3360087	3360509	-	0	0	0	0	0	0
AT1G10270	Chr1	3363432	3366494	+	0	0	5257	9621	7735	1974-12-01
AT1G10280	Chr1	3366493	3369126	-	0	0	2037	1385	1677	5616
AT1G10290	Chr1	3370402	3377464	+	0	0	23.65	2023-02-20	2023-12-23	1946-11-01
AT1G10300	Chr1	3377878	3380415	+	0	0	0.1089	0.8673	0.2336	0.6237
AT1G10310	Chr1	3381447	3384004	-	0	0	2023-06-20	20.73	20.52	17.88
AT1G10320	Chr1	3384118	3388377	-	0	0	3644	7464	4617	1991-10-01
AT1G10330	Chr1	3388599	3390151	+	0	0	0.3788	0.7103	0.5845	1278
AT1G10340	Chr1	3390322	3392634	-	0	0	0.8449	0.09997	1081	2284
AT1G10350	Chr1	3392943	3395182	-	0	0	6389	4175	4303	7843
AT1G10360	Chr1	3395551	3396954	-	0	0	34.24	24.84	33.16	15.52
AT1G10370	Chr1	3396883	3398359	-	0	0	1986-12-01	7187	131.6	113.7
AT1G10380	Chr1	3400554	3402421	+	0	0	4839	6143	7992	1848
AT1G10385	Chr1	3403132	3405921	+	0	0	0	0.02075	0.0364	0
AT1G10390	Chr1	3406956	3412875	-	0	0	16.61	34.59	16.94	39.61
AT1G10395	Chr1	3412474	3412743	+	0	0	9522	16.41	9462	26.51
AT1G10400	Chr1	3414823	3416475	-	0	0	0.01947	0.6147	0.048	1689
AT1G10410	Chr1	3416430	3419692	-	0	0	9549	2023-01-20	6332	2023-01-27
AT1G10417	Chr1	3424186	3427532	-	0	0	0.3172	0.6107	0.2128	0.4899
AT1G10430	Chr1	3428478	3430925	-	0	0	14.15	13.71	15.54	15.78
AT1G10450	Chr1	3431764	3438371	+	0	0	3918	9685	5566	5606
AT1G10455	Chr1	3438555	3439014	+	0	0	0	0.05473	0	0
AT1G10460	Chr1	3439030	3440360	-	0	0	0.5462	1367	0.5983	0.6017
AT1G10470	Chr1	3441988	3444361	-	0	0	29.28	14.35	24.24	13.97
AT1G10480	Chr1	3449567	3451227	+	0	0	0.4497	0.1329	0.3223	0.1361
AT1G10490	Chr1	3453191	3460621	+	0	0	11	14.52	2023-03-13	2016-10-01
AT1G10500	Chr1	3460000	3461486	-	0	0	54.75	41.08	55.28	84.76
AT1G10510	Chr1	3461635	3465787	+	0	0	2023-08-25	33.27	2023-06-30	2023-02-11
AT1G10520	Chr1	3465926	3469456	+	0	0	1001	3135	1335	2787
AT1G10522	Chr1	3469512	3471489	+	0	0	31.39	69.98	29.32	20.36
AT1G10530	Chr1	3471456	3472675	-	0	0	0.1667	1111	0.3687	1011
AT1G10540	Chr1	3474858	3478029	-	0	0	0.25	0.4117	0.4774	0.1357
AT1G10550	Chr1	3479066	3481042	-	0	0	0.3511	0.1781	0.5557	0.461
AT1G10560	Chr1	3484399	3486966	+	0	0	1437	0.2343	0.1878	0.4473
AT1G10570	Chr1	3487386	3491278	+	0	0	8364	7613	2023-04-06	7592
AT1G10580	Chr1	3491258	3493835	-	0	0	16.28	21.58	14.35	2023-02-27
AT1G10585	Chr1	3493770	3495245	-	0	0	0.2044	0.02436	0.5882	7525
AT1G10586	Chr1	3496911	3499440	-	0	0	0	0	0	0.1807
AT1G10588	Chr1	3501145	3501905	+	0	0	0	0	0	0
AT1G10590	Chr1	3501988	3503545	-	0	0	50.94	54.53	56.86	86.28
AT1G10600	Chr1	3503640	3506160	+	0	0	2023-08-10	23.66	8888	1939-12-01
AT1G10610	Chr1	3506186	3509007	+	0	0	2109	4846	2099	5771
AT1G10620	Chr1	3509001	3512322	-	0	0	0.01775	0.01004	0	0.08345
AT1G10630	Chr1	3512739	3514825	-	0	0	39.07	35.36	37.89	41.17
AT1G10640	Chr1	3515182	3518036	-	0	0	13.84	2023-07-02	13.47	0.9831
AT1G10650	Chr1	3523986	3526532	-	0	0	4566	1935-11-01	16.37	8497
AT1G10657	Chr1	3530353	3532018	+	0	0	9284	2737	14.75	0.4861
AT1G10660	Chr1	3532229	3535138	+	0	0	9316	29.97	14.14	2023-02-17
AT1G10670	Chr1	3535288	3538440	+	0	0	58.18	58.09	72.48	40.47
AT1G10680	Chr1	3538333	3543926	-	0	0	0	0.05795	0.01572	0.008781
AT1G10690	Chr1	3549920	3550849	-	0	0	3141	1976	2279	3258
AT1G10700	Chr1	3554104	3556545	+	0	0	15.58	9578	2023-04-10	2023-07-11
AT1G10710	Chr1	3558358	3560706	+	0	0	0.2965	0.4079	0.06602	0.2462
AT1G10715	Chr1	3561149	3561496	+	0	0	0	0	0	0
AT1G10717	Chr1	3562180	3562555	+	0	0	0	0	0	0
AT1G10720	Chr1	3562841	3564851	+	0	0	5413	7922	6323	1986-10-01
AT1G10730	Chr1	3565257	3568107	+	0	0	1948	4561	2462	6212
AT1G10740	Chr1	3567905	3571054	-	0	0	1945-10-01	15.89	21.43	25.16
AT1G10745	Chr1	3572674	3573174	+	0	0	0	0	0	0
AT1G10747	Chr1	3574312	3574831	+	0	0	0	0.3205	0	0.07789
AT1G10750	Chr1	3574807	3578784	-	0	0	1228	2393	1822	0.6602
AT1G10760	Chr1	3580830	3590929	-	0	0	161.7	178.1	1944-12-01	15.19
AT1G10770	Chr1	3591633	3592581	-	0	0	1378	3081	0.0328	0.4771
AT1G10780	Chr1	3592680	3595221	-	0	0	4776	1953-05-01	4554	0.7046
AT1G10790	Chr1	3596264	3597848	+	0	0	0.6389	1568	0.192	0.5345
AT1G10800	Chr1	3598069	3598886	-	0	0	0.5376	1121	0.5387	1764
AT1G10810	Chr1	3599083	3600878	+	0	0	0.3463	1592	0.3435	1996-03-01
AT1G10820	Chr1	3600910	3605077	-	0	0	9171	14.62	8826	2028-10-01
AT1G10830	Chr1	3605512	3607581	-	0	0	53.97	47.58	42.55	28.77
AT1G10840	Chr1	3607631	3610617	-	0	0	22.98	33.18	31.58	26.51
AT1G10850	Chr1	3611490	3614614	+	0	0	6726	3942	1949-12-01	2048
AT1G10865	Chr1	3614513	3616309	-	0	0	3132	5408	4778	14.31
AT1G10870	Chr1	3616610	3623807	-	0	0	2201	2823	2383	2571
AT1G10875	Chr1	3623998	3625423	-	0	0	0	0	0	0
AT1G10880	Chr1	3625623	3627083	-	0	0	0	0	0	0.02385
AT1G10890	Chr1	3627646	3630809	+	0	0	6837	2023-11-10	7713	9611
AT1G10900	Chr1	3632132	3637251	-	0	0	5949	6427	8176	5606
AT1G10910	Chr1	3639835	3644188	+	0	0	8756	1961-11-01	9348	5897
AT1G10920	Chr1	3644180	3647785	-	0	0	2125	1394	1949-01-01	3985
AT1G10930	Chr1	3647876	3655686	-	0	0	4365	3853	3243	0.9668
AT1G10940	Chr1	3655673	3658613	-	0	0	1994-12-01	23.26	14.69	20.17
AT1G10950	Chr1	3659204	3664265	+	0	0	18.85	27.73	18.45	26.19
AT1G10960	Chr1	3664187	3665041	+	0	0	450.3	973.4	1277	579.2
AT1G10970	Chr1	3665087	3667140	-	0	0	2621	7417	1634	2026-10-01
AT1G10980	Chr1	3667224	3669936	-	0	0	0.2064	0.08567	0.1548	0.3717
AT1G10990	Chr1	3670243	3671192	-	0	0	1063	0.4033	1727	1062
AT1G11000	Chr1	3671756	3676134	-	0	0	0.999	1569	0.8428	1271
AT1G11020	Chr1	3676691	3678568	+	0	0	4304	4581	4128	6243
AT1G11040	Chr1	3678981	3681033	-	0	0	0	0	0	0.03389
AT1G11050	Chr1	3681679	3684170	+	0	0	13.44	1725	4276	3755
AT1G11060	Chr1	3684568	3689893	+	0	0	2448	2953	2276	1954-03-01
AT1G11070	Chr1	3690012	3694201	-	0	0	0.1688	0.2803	0.1924	0.1495
AT1G11080	Chr1	3694328	3698014	-	0	0	1608	0.6324	0.795	2023-01-01
AT1G11090	Chr1	3702608	3703780	+	0	0	8288	5793	8387	1974-10-01
AT1G11100	Chr1	3703672	3709587	-	0	0	0.1856	1155	0.3373	1934-03-01
AT1G11110	Chr1	3710208	3712504	+	0	0	0.02654	0	0.01354	0
AT1G11112	Chr1	3712971	3713736	-	0	0	0.3582	0.2296	1127	0
AT1G11120	Chr1	3715084	3717660	+	0	0	1083	0.3028	0.9645	0.3644
AT1G11125	Chr1	3718652	3719833	+	0	0	1077	0.7692	1291	0.324
AT1G11130	Chr1	3722708	3727451	+	0	0	1936-06-01	9488	5254	1967-02-01
AT1G11145	Chr1	3727532	3728167	-	0	0	0	0	0	0.1092
AT1G11160	Chr1	3733044	3739845	+	0	0	0.6622	1366	0.4934	0.6854
AT1G11170	Chr1	3740664	3744676	+	0	0	0.5626	1152	0.175	0.3901
AT1G11180	Chr1	3745774	3748558	+	0	0	4199	6886	2681	3548
AT1G11190	Chr1	3750066	3752781	-	0	0	1334	1218	0.9542	1447
AT1G11200	Chr1	3753213	3755659	+	0	0	3177	2176	2405	3484
AT1G11210	Chr1	3755668	3756999	-	0	0	39.65	1954-11-01	0.1965	3004
AT1G11220	Chr1	3759862	3761462	-	0	0	1918	2019-01-01	2457	0.06523
AT1G11230	Chr1	3763268	3764484	-	0	0	0	0.1794	0	0.05709
AT1G11240	Chr1	3766754	3769800	-	0	0	6883	15.92	7622	2023-05-13
AT1G11250	Chr1	3768521	3770103	+	0	0	0.05777	0.06347	0	0
AT1G11260	Chr1	3777236	3780824	+	0	0	23.64	8878	14.24	31.82
AT1G11270	Chr1	3780386	3787100	-	1	1	0.8232	933.3	0.4269	1011
AT1G11280	Chr1	3787318	3790936	-	0	0	4065	8584	5565	4441
AT1G11290	Chr1	3791168	3794089	-	0	0	3558	4993	1943	2334
AT1G11300	Chr1	3794243	3797508	+	0	0	0.6862	0.5424	0.8261	0.6709
AT1G11303	Chr1	3797667	3800852	+	0	0	2094	1144	2023-03-02	0.8299
AT1G11310	Chr1	3800500	3804234	-	0	0	27.19	2023-12-11	2024-11-01	1964-10-01
AT1G11320	Chr1	3806822	3808941	+	0	0	1251	1946	1712	2028-01-01
AT1G11330	Chr1	3809795	3813810	+	0	0	3165	1835	2665	4167
AT1G11340	Chr1	3813907	3817421	-	0	0	0.7173	0.7698	0.8966	0.5345
AT1G11350	Chr1	3817424	3820888	-	0	0	5958	6167	5486	4267
AT1G11360	Chr1	3821106	3823089	-	0	0	9325	7883	7443	7313
AT1G11362	Chr1	3824510	3825232	-	0	0	0	0	0	0.09625
AT1G11370	Chr1	3827851	3831069	-	1	0	0	0.04781	0	0.01079
AT1G11380	Chr1	3832563	3834463	+	0	0	3109	2023-01-04	3617	4007
AT1G11390	Chr1	3834432	3837677	-	0	0	3767	5484	4284	8756
AT1G11400	Chr1	3837694	3841219	+	0	0	2988	4371	4063	1937-10-01
AT1G11410	Chr1	3840877	3844480	+	0	0	4199	7066	1978-05-01	7887
AT1G11420	Chr1	3844461	3846957	-	0	0	0.782	1952	0.9611	0.5436
AT1G11430	Chr1	3847220	3849225	+	0	0	77.55	71.84	75.28	40.12
AT1G11440	Chr1	3849201	3850736	+	0	0	5341	2	3437	4643
AT1G11450	Chr1	3853184	3855508	+	0	0	0.9054	0.7436	1359	0.404
AT1G11460	Chr1	3856942	3859466	+	0	0	0.01759	0.0311	0.07903	0.0138
AT1G11470	Chr1	3859662	3860605	-	0	0	0.04705	0.06821	0	0
AT1G11475	Chr1	3862399	3864075	+	0	0	6195	2023-08-15	1941-10-01	17.43
AT1G11480	Chr1	3864043	3867001	-	0	0	2023-11-15	19.49	2026-12-01	31.25
AT1G11490	Chr1	3868884	3870526	-	0	0	0.04559	0.06309	0.1215	0.02114
AT1G11500	Chr1	3870679	3871703	+	0	0	0.2056	0.4887	0.2377	0.1696
AT1G11510	Chr1	3871723	3872930	-	0	0	0	0.03251	0	0.08654
AT1G11520	Chr1	3873029	3873620	+	0	0	0	0	0.05253	0
AT1G11530	Chr1	3874396	3875485	+	0	0	13.21	6804	1998-03-01	5681
AT1G11540	Chr1	3875442	3877324	-	0	0	0.1281	1957-02-01	0.01651	0.6835
AT1G11545	Chr1	3878495	3880392	-	0	0	4032	6305	6235	1448
AT1G11560	Chr1	3881627	3882820	+	0	0	0	0.2459	0.07813	0.02909
AT1G11570	Chr1	3883167	3884130	+	0	0	0.4545	0.7835	0.6748	0.3967
AT1G11572	Chr1	3884342	3884961	+	0	0	0	0	0.1923	0.1121
AT1G11580	Chr1	3888610	3890825	+	0	0	2023-05-10	7089	18.45	8259
AT1G11590	Chr1	3892580	3894678	+	0	0	0.02116	0.02393	0	0.0332
AT1G11591	Chr1	3895130	3896020	+	1	0	2699	8751	2094	4138
AT1G11593	Chr1	3898002	3898610	+	0	1	0	0	0	0
AT1G11600	Chr1	3901950	3903896	+	0	0	9279	3965	2015-11-01	0.8398
AT1G11608	Chr1	3905579	3906819	+	0	1	0	0.04048	0	0
AT1G11610	Chr1	3906862	3909339	-	0	0	0	0	0	0
AT1G11620	Chr1	3910833	3911925	+	0	0	0	0	0	0
AT1G11630	Chr1	3912754	3914466	-	0	0	2947	5469	3047	5586
AT1G11650	Chr1	3914774	3918244	+	0	0	64.37	38	64.75	53.72
AT1G11655	Chr1	3919237	3919870	+	0	0	0	0.06194	0	0
AT1G11660	Chr1	3920478	3924567	+	0	0	2023-09-08	19.31	7465	45.01
AT1G11670	Chr1	3928115	3931702	-	0	0	2697	0.9274	2534	0.1551
AT1G11680	Chr1	3938422	3940872	+	0	0	2023-11-18	23.25	22.68	14.92
AT1G11684	Chr1	3941103	3941460	-	0	0	0	0	0.1231	0
AT1G11690	Chr1	3941469	3942213	+	0	0	0	0	0	0.187
AT1G11700	Chr1	3945584	3946758	+	0	0	6122	16.37	20.37	6368
AT1G11710	Chr1	3948714	3951360	+	0	0	0.5857	2432	1084	2352
AT1G11720	Chr1	3951366	3957045	+	0	0	9616	2299	1996-12-01	1942
AT1G11730	Chr1	3957284	3960465	+	0	0	0.6024	0.4772	0.7168	0.164
AT1G11740	Chr1	3963054	3966851	-	0	0	0.09127	0.02357	0.03616	0
AT1G11750	Chr1	3967476	3969878	+	0	0	45.85	38.97	40.69	18.13
AT1G11755	Chr1	3969681	3971912	-	0	0	2861	4619	2538	2541
AT1G11760	Chr1	3971986	3973295	-	0	0	2871	3775	3197	5922
AT1G11765	Chr1	3973874	3974595	+	0	0	0	0	0	0
AT1G11770	Chr1	3975607	3977380	+	0	0	0	0.0708	0	0.1374
AT1G11780	Chr1	3976839	3979238	-	0	0	3097	4496	3501	4755
AT1G11785	Chr1	3979823	3981080	-	0	0	0	0.3096	0	0.2486
AT1G11790	Chr1	3981153	3985220	+	0	0	6217	6094	6922	1984-03-01
AT1G11800	Chr1	3985184	3987291	-	0	0	1956-02-01	6088	2893	4703
AT1G11810	Chr1	3989763	3991067	+	0	0	0.1275	0.1263	0.3217	0.1599
AT1G11820	Chr1	3991027	3993708	-	0	0	1958-12-01	17.16	23.62	14.44
AT1G11840	Chr1	3995158	3997966	+	0	0	76.36	97.71	57.21	52.85
AT1G11850	Chr1	3999157	4000025	+	0	0	13.42	5846	23.23	1202
AT1G11860	Chr1	4001113	4003749	+	0	0	553.7	248.7	512.8	87.54
AT1G11870	Chr1	4003757	4007016	+	0	0	2023-09-13	6303	1959-11-01	3564
AT1G11880	Chr1	4007705	4010462	-	0	0	1693	2194	1442	2649
AT1G11890	Chr1	4010757	4013105	+	0	0	8304	6331	8541	1963-10-01
AT1G11900	Chr1	4013121	4014689	-	0	0	1945-01-01	1277	0.9927	0.9316
AT1G11905	Chr1	4014782	4016545	+	0	0	2585	1958	2348	3392
AT1G11910	Chr1	4016712	4021044	-	0	0	66.71	69.06	58.75	121
AT1G11915	Chr1	4021750	4023293	+	0	0	0.4563	0.4058	0.3441	0.1354
AT1G11920	Chr1	4023533	4025114	-	0	0	0	0	0	0
AT1G11925	Chr1	4025930	4026734	-	0	0	0	0.09361	0	0.1297
AT1G11930	Chr1	4028595	4030657	+	0	0	23.74	15.58	21.83	23.78
AT1G11940	Chr1	4031534	4034156	-	0	0	1302	2178	1263	1446
AT1G11950	Chr1	4034479	4039066	-	0	0	0.7417	2223	0.8778	0.6979
AT1G11960	Chr1	4039566	4044047	-	0	0	2675	4233	1521	1937-04-01
AT1G11970	Chr1	4044370	4044670	+	0	0	0	0.5007	0	0
AT1G11980	Chr1	4045619	4045856	+	0	0	0	0.7388	0	0
AT1G11990	Chr1	4046079	4049141	-	0	0	0.1132	0.04562	0.1168	0.06805
AT1G12000	Chr1	4049896	4053872	-	0	0	2023-08-14	2023-06-24	26.87	16.74
AT1G12010	Chr1	4056165	4057969	+	0	0	0.9144	1223	0.9146	0.9255
AT1G12020	Chr1	4061363	4063550	-	0	0	2429	4838	5256	2719
AT1G12030	Chr1	4064485	4066345	-	0	0	0.337	24.24	1499	1271
AT1G12040	Chr1	4069992	4072682	+	0	0	0.2463	0.2713	0.1811	0.0259
AT1G12050	Chr1	4072741	4076208	+	0	0	1962-12-01	14.97	9936	1953-09-01
AT1G12060	Chr1	4076226	4077231	+	0	0	4362	5537	5302	2023-04-12
AT1G12064	Chr1	4077498	4078096	-	0	0	0	0.5611	0.1471	0
AT1G12070	Chr1	4078547	4080237	-	0	0	0.2575	0.01485	0.1962	0
AT1G12080	Chr1	4084162	4085186	+	0	0	4654	5396	7024	0.645
AT1G12090	Chr1	4089664	4090858	-	0	0	826.4	261.6	258.5	2023-01-31
AT1G12100	Chr1	4095246	4095884	+	0	0	0.8205	0.3195	0.795	0.1087
AT1G12110	Chr1	4105223	4109602	+	0	0	9068	5453	24.38	3575
AT1G12120	Chr1	4114674	4117615	-	0	0	2023-11-14	15.27	7524	9993
AT1G12130	Chr1	4118594	4120960	+	0	0	0	0.07099	0.01862	0
AT1G12140	Chr1	4121285	4124596	+	0	0	8247	7845	2023-05-10	8478
AT1G12150	Chr1	4123530	4125652	-	0	0	0.09272	0.4601	0.1147	0.4097
AT1G12160	Chr1	4125990	4128311	+	0	0	0.3965	0.769	0.2154	0.5989
AT1G12170	Chr1	4128607	4129702	-	0	0	0	0	0	0
AT1G12180	Chr1	4130396	4131169	+	0	0	0	0	0	0.08976
AT1G12190	Chr1	4132967	4134095	-	0	0	0	0	0	0
AT1G12200	Chr1	4137511	4140159	+	0	0	4685	2023-05-16	6872	9207
AT1G12210	Chr1	4140216	4143917	+	0	0	0.8399	2962	0.5265	1203
AT1G12211	Chr1	4140875	4144115	-	0	0	0.8113	2935	0.551	1202
AT1G12220	Chr1	4144257	4147940	+	0	0	2009	2764	1227	2474
AT1G12230	Chr1	4147962	4151057	+	0	0	25.64	26.74	21.24	2023-01-13
AT1G12240	Chr1	4153641	4157654	+	0	0	25.44	2023-06-12	38.93	38.99
AT1G12244	Chr1	4157654	4159047	+	0	0	6305	5036	5909	2172
AT1G12250	Chr1	4159227	4161507	+	0	0	26.87	25.61	2023-06-22	15.34
AT1G12260	Chr1	4162826	4165929	-	0	0	0.8606	0.7634	0.5778	1042
AT1G12270	Chr1	4172035	4174731	+	0	0	14.54	37.48	18.44	24.61
AT1G12280	Chr1	4174875	4178022	-	0	0	2608	5766	2285	5592
AT1G12290	Chr1	4177917	4182594	-	0	0	0.2942	6138	0.3075	3964
AT1G12300	Chr1	4183010	4186248	-	0	0	1072	1658	0.9506	2116
AT1G12310	Chr1	4186653	4188234	-	0	0	30.35	16.46	33.95	22.41
AT1G12320	Chr1	4186624	4190343	+	0	0	2023-09-13	1952-07-01	15.52	1933-10-01
AT1G12330	Chr1	4194420	4196750	+	0	0	7062	2023-11-13	1959-11-01	3598
AT1G12340	Chr1	4197396	4198311	+	0	0	0.08177	0.02742	0.04811	0.07609
AT1G12350	Chr1	4198337	4200850	+	0	0	1967-03-01	1966-04-01	3881	4498
AT1G12360	Chr1	4200864	4206487	+	0	0	5299	4806	4779	5938
AT1G12370	Chr1	4206360	4209000	-	0	0	1996	1234	5191	1932-03-01
AT1G12380	Chr1	4214258	4217413	-	0	0	2981	1967	3856	1003
AT1G12390	Chr1	4220044	4221804	+	0	0	1958-03-01	4217	4246	1975-05-01
AT1G12400	Chr1	4221779	4222876	+	0	0	3076	2474	3276	2947
AT1G12410	Chr1	4223030	4225255	+	0	0	64.44	60.68	55.24	36.75
AT1G12411	Chr1	4225321	4225483	-	0	0	0	0	0	0
AT1G12420	Chr1	4226239	4229212	-	0	0	2017	2229	2206	2585
AT1G12430	Chr1	4233717	4238796	-	0	0	4568	1993-06-01	6334	2493
AT1G12440	Chr1	4241421	4243230	-	0	0	20.23	14.98	25.54	2023-11-18
AT1G12450	Chr1	4243904	4245994	+	0	0	3009	1659	1965-01-01	1382
AT1G12460	Chr1	4247218	4250759	+	0	0	2383	2653	2955	2632
AT1G12470	Chr1	4250945	4257393	+	0	0	4735	1946-10-01	4801	2023-06-10
AT1G12480	Chr1	4257268	4259301	-	0	0	2356	3645	1375	1971-01-01
AT1G12490	Chr1	4260783	4261870	+	0	0	0.02802	0.2367	0.02858	0.2878
AT1G12500	Chr1	4263150	4265157	-	0	0	16.37	5985	20.69	3778
AT1G12520	Chr1	4267074	4268983	-	0	0	8684	15.18	1991-11-01	25.34
AT1G12530	Chr1	4268986	4270908	-	0	0	1954-03-01	4195	1998-03-01	2913
AT1G12540	Chr1	4272888	4274207	+	0	0	0	0.0595	0	0
AT1G12550	Chr1	4274531	4276032	+	0	0	4724	2204	4262	1089
AT1G12560	Chr1	4276505	4277970	+	0	0	0.2555	0.2421	0.1538	0.02377
AT1G12570	Chr1	4277947	4281132	-	0	0	1949-01-01	0.2144	2168	0.03278
AT1G12580	Chr1	4282794	4285877	+	0	0	1944-09-01	4649	8518	1962-08-01
AT1G12600	Chr1	4286204	4289070	-	0	0	0.1258	0.0712	0.1483	0.03646
AT1G12610	Chr1	4289883	4291018	-	0	0	0.1978	0.1576	0.03879	1807
AT1G12615	Chr1	4294055	4294541	-	0	0	0	0	0	0
AT1G12620	Chr1	4294552	4297179	-	0	0	1501	1763	1369	1814
AT1G12630	Chr1	4298666	4299572	+	0	0	0.5109	0.1385	0.1857	0.07672
AT1G12640	Chr1	4303280	4305908	-	0	0	8424	6681	2024-10-01	19.24
AT1G12650	Chr1	4305791	4308008	+	0	0	3248	4211	5165	2023-02-10
AT1G12660	Chr1	4308943	4309750	+	0	0	0	0	0	0
AT1G12663	Chr1	4310969	4311520	+	0	0	0.05523	0	0	0
AT1G12665	Chr1	4312331	4312936	+	0	0	0	0	0	0
AT1G12672	Chr1	4318309	4319091	+	0	0	0.4038	0.06416	0.03971	0
AT1G12680	Chr1	4319877	4323266	-	0	0	4885	4323	4021	9534
AT1G12700	Chr1	4323533	4326378	-	0	0	1294	1257	0.8324	1198
AT1G12710	Chr1	4326739	4328617	-	0	0	2014-10-01	5729	1204	4517
AT1G12730	Chr1	4334499	4337958	+	0	0	2678	4794	0.9386	2534
AT1G12740	Chr1	4342209	4344876	+	0	0	0.079	0.2814	0.05634	0.1694
AT1G12750	Chr1	4344943	4348391	-	0	0	3724	2292	1942-04-01	2058
AT1G12760	Chr1	4348498	4350994	+	0	0	2023-08-13	15.21	13	20.98
AT1G12770	Chr1	4351019	4353798	+	0	0	2023-06-29	32.63	24.62	2023-09-15
AT1G12775	Chr1	4353842	4355930	+	0	0	1352	2184	1468	1033
AT1G12780	Chr1	4355926	4358895	-	0	0	8705	2023-08-13	4056	29.47
AT1G12790	Chr1	4358895	4361372	-	0	0	1227	1639	1027	1964-02-01
AT1G12800	Chr1	4361551	4365415	-	0	0	71.57	59.41	62.35	23.64
AT1G12805	Chr1	4366577	4367137	+	0	0	0	0	0	0
AT1G12810	Chr1	4367256	4368823	+	0	0	7578	15	7175	20.77
AT1G12820	Chr1	4368760	4371299	-	0	0	13.31	1958-10-01	2023-02-19	16.72
AT1G12830	Chr1	4374249	4375248	-	0	0	6044	2023-09-17	1974-12-01	24.74
AT1G12840	Chr1	4374205	4378515	+	0	0	23.32	22.41	22.46	29.52
AT1G12845	Chr1	4378832	4379608	-	0	0	30.26	6461	2023-02-04	3091
AT1G12850	Chr1	4379694	4381765	-	0	0	2023-03-15	1937-10-01	13.83	2023-02-14
AT1G12855	Chr1	4382160	4383674	+	0	0	0	0.03316	0.1317	0.023
AT1G12860	Chr1	4384304	4386652	+	0	0	15.34	1962-10-01	1946-12-01	4947
AT1G12870	Chr1	4387129	4389111	-	0	0	0	0	0.01568	0.08765
AT1G12880	Chr1	4389678	4391345	+	0	0	2423	3398	1942	0.8348
AT1G12890	Chr1	4391671	4392394	+	0	0	0.2105	0.1041	0.0859	0.4804
AT1G12900	Chr1	4392438	4394455	-	0	0	889.8	355.5	979.2	122.7
AT1G12910	Chr1	4394897	4396292	-	0	0	17.33	2023-05-13	15.22	22.46
AT1G12920	Chr1	4396348	4398194	-	0	0	24.22	50.5	35.64	47.07
AT1G12930	Chr1	4398322	4405670	-	0	0	2203	3389	2464	2013-02-01
AT1G12940	Chr1	4416315	4418591	+	0	0	0	0.02206	0.2072	0.09163
AT1G12950	Chr1	4419714	4422685	+	0	0	0.4238	0.2119	0.15	0.2693
AT1G12960	Chr1	4422707	4423156	-	0	0	0	0	0	0
AT1G12970	Chr1	4423540	4425937	+	0	0	2631	3555	1621	7819
AT1G12980	Chr1	4429718	4430966	+	0	0	0.1778	0.07166	0.07056	0.0279
AT1G12990	Chr1	4433605	4436103	+	0	0	7642	4357	4286	1949-07-01
AT1G13000	Chr1	4436101	4439640	-	0	0	2794	2686	1718	1504
AT1G13020	Chr1	4440404	4443955	-	0	0	2022-11-01	8681	13.63	1973-11-01
AT1G13030	Chr1	4444043	4447413	-	0	0	2211	4357	2018-03-01	3912
AT1G13040	Chr1	4447549	4450002	+	0	0	1678	6441	1512	2991
AT1G13050	Chr1	4449713	4451743	+	0	0	1407	6037	1506	2501
AT1G13060	Chr1	4452190	4454901	+	0	0	22.39	23.52	2023-07-23	30.93
AT1G13080	Chr1	4459002	4460997	+	0	0	3156	6808	2025-12-01	20.39
AT1G13090	Chr1	4461738	4463470	+	0	0	26.64	36.24	2023-04-20	44.39
AT1G13100	Chr1	4463859	4465726	+	0	0	2793	1923	2657	0.6148
AT1G13110	Chr1	4467094	4469034	+	0	0	27.56	14.73	18.74	5558
AT1G13120	Chr1	4469144	4473320	-	0	0	2023-09-03	7768	3784	5797
AT1G13130	Chr1	4474684	4478006	+	0	0	0.4065	0.2211	0.2028	0.04188
AT1G13140	Chr1	4478384	4480328	-	0	0	0.3708	0.3181	0.4051	0.1431
AT1G13143	Chr1	4479025	4479710	+	0	0	0.4203	0.412	0.6913	0.1014
AT1G13150	Chr1	4481875	4483752	-	0	0	0.2068	0.9357	0.4333	0.945
AT1G13160	Chr1	4484584	4488578	+	0	0	5295	2017-12-01	8821	2023-05-10
AT1G13170	Chr1	4488533	4492668	-	0	0	5741	3419	4377	0.8329
AT1G13180	Chr1	4494924	4498470	+	0	0	1813	1886	1458	1736
AT1G13190	Chr1	4498764	4501625	+	0	0	13.27	9874	2023-03-11	16.74
AT1G13195	Chr1	4501581	4503677	-	0	0	1976-01-01	1773	2069	4379
AT1G13200	Chr1	4507221	4508529	-	0	0	0.03393	0	0	0.02662
AT1G13210	Chr1	4508906	4514011	-	0	0	1934-08-01	2481	1935-02-01	2276
AT1G13220	Chr1	4515464	4520307	+	0	0	3727	8201	4955	6759
AT1G13230	Chr1	4520559	4522645	+	0	0	0.03589	0.09933	0.1292	0.01665
AT1G13245	Chr1	4525414	4526205	-	0	0	19	13.43	32.88	6677
AT1G13250	Chr1	4528485	4530223	-	0	0	2018-12-01	4046	9125	2341
AT1G13260	Chr1	4542168	4543971	+	0	0	65.07	1444	15.63	4069
AT1G13270	Chr1	4544889	4547374	+	0	0	30.34	63.24	16.17	1969-10-01
AT1G13280	Chr1	4547388	4548895	+	0	0	16.66	9721	7492	1938-10-01
AT1G13290	Chr1	4550153	4551621	-	0	0	0	0	0	0
AT1G13300	Chr1	4556878	4558794	+	0	0	0.7206	0.1491	0.4908	0.1813
AT1G13310	Chr1	4561028	4563161	-	0	0	0	0.2296	0.01457	1174
AT1G13320	Chr1	4563428	4567850	-	0	0	2013-11-01	15.89	2016-11-01	1996-08-01
AT1G13330	Chr1	4567935	4570599	+	0	0	0.8785	1402	0.9667	7728
AT1G13340	Chr1	4569448	4571230	-	0	0	0.952	1467	1523	14.83
AT1G13350	Chr1	4572304	4576712	-	0	0	5124	4031	5498	9422
AT1G13360	Chr1	4576873	4578370	-	0	0	18.33	24.53	23	23.64
AT1G13370	Chr1	4587780	4588662	-	0	0	0.1509	1889	0.3757	3624
AT1G13380	Chr1	4588994	4590502	-	0	0	13.13	16.52	13.69	9891
AT1G13390	Chr1	4592304	4594469	-	0	0	5333	8893	2017-05-01	14.49
AT1G13400	Chr1	4597567	4599142	+	0	0	0.1337	0.2153	0.2697	0.0662
AT1G13410	Chr1	4601235	4603636	+	0	0	1066	0.8793	0.4402	0.3622
AT1G13420	Chr1	4604688	4606068	+	0	0	0.4238	0.07506	0.4785	0.05031
AT1G13430	Chr1	4606500	4607781	+	0	0	0.02378	0.09797	0.283	0.1628
AT1G13440	Chr1	4608077	4610879	-	0	0	306.1	210.2	551.3	199.4
AT1G13450	Chr1	4612731	4615354	-	0	0	5612	6595	5508	2023-05-10
AT1G13460	Chr1	4615767	4618450	+	0	0	1964-03-01	3607	1931-04-01	5323
AT1G13470	Chr1	4620101	4621586	-	0	0	0.8257	0.02797	0.5465	1215
AT1G13480	Chr1	4622550	4624082	-	0	0	0.1256	0	0.3197	0
AT1G13485	Chr1	4624171	4624345	-	0	0	0	0	0	0
AT1G13490	Chr1	4624564	4626167	-	0	0	0	0	0	0.03159
AT1G13500	Chr1	4627789	4629170	-	0	0	0	0	0.02678	0
AT1G13510	Chr1	4629203	4630822	-	0	0	0.1284	0	0.1268	0
AT1G13520	Chr1	4631633	4633300	-	0	0	0.2879	0.01716	0.5099	1954-03-01
AT1G13530	Chr1	4633590	4635130	-	0	0	0.04661	0.0192	0.2061	0.2925
AT1G13540	Chr1	4635463	4636806	-	0	0	0.04862	0.07138	0.2356	0.3329
AT1G13550	Chr1	4636984	4638331	-	0	0	0.05898	0.11	0.1326	0.4933
AT1G13560	Chr1	4638468	4642191	-	0	0	27.82	26.41	28.99	19.41
AT1G13570	Chr1	4642124	4644423	-	0	0	4094	7494	3511	3165
AT1G13580	Chr1	4644521	4647143	-	0	0	2742	2072	1905	2058
AT1G13590	Chr1	4647815	4649067	+	0	0	0.154	0.1175	0	0
AT1G13600	Chr1	4650606	4651550	-	0	0	0.6671	1797	2419	0.9579
AT1G13605	Chr1	4658538	4659116	+	0	0	0	0	0	0.07207
AT1G13607	Chr1	4660778	4661332	+	0	0	0	0	0.0688	0.07685
AT1G13608	Chr1	4661682	4662429	+	0	0	0	0.07899	0	0.1096
AT1G13609	Chr1	4662698	4663254	+	0	0	2023-01-05	100.5	4016	0.1497
AT1G13610	Chr1	4663831	4666131	-	0	0	0.5001	3687	0.2483	0.1482
AT1G13620	Chr1	4668366	4669472	+	0	0	0.0433	0	0.08834	0.04934
AT1G13630	Chr1	4669425	4673074	-	0	0	0.7709	2153	1133	3047
AT1G13635	Chr1	4674152	4676485	+	0	0	0.0724	0.1782	0.2343	0.5066
AT1G13640	Chr1	4677004	4679863	-	0	0	9478	18.38	15.67	13.52
AT1G13650	Chr1	4680290	4682383	-	0	0	2023-07-11	1873	29.63	1976-03-01
AT1G13670	Chr1	4688018	4689266	+	0	0	1982-01-01	0.06038	1504	0.05585
AT1G13680	Chr1	4690293	4692842	+	0	0	0	0	0.034	0
AT1G13690	Chr1	4693282	4694411	+	0	0	16.49	18.64	15.78	37.94
AT1G13700	Chr1	4694372	4696024	-	0	0	5765	1037	3008	6971
AT1G13710	Chr1	4702657	4704695	-	0	0	2677	2624	1981-03-01	1171
AT1G13730	Chr1	4709757	4712673	+	0	0	1963-11-01	1983-10-01	18.36	1938-11-01
AT1G13740	Chr1	4713433	4715408	+	0	0	3008	3255	2653	5393
AT1G13750	Chr1	4715394	4718270	-	0	0	3227	0.4364	2	4587
AT1G13755	Chr1	4718673	4719355	-	0	0	0	0	0	0.06159
AT1G13760	Chr1	4720243	4721343	-	0	0	0	0	0	0
AT1G13770	Chr1	4721574	4724521	+	0	0	4628	8384	4832	3233
AT1G13780	Chr1	4724544	4726559	+	0	0	2432	2108	1988	3495
AT1G13790	Chr1	4726770	4730426	+	0	0	2049	9322	2289	2182
AT1G13800	Chr1	4730395	4733870	-	0	0	0.4241	1651	0.4416	1463
AT1G13805	Chr1	4730987	4731056	+	0	0	1527	5804	0	2017
AT1G13810	Chr1	4733991	4735454	+	0	0	2432	1933-06-01	3484	8657
AT1G13820	Chr1	4735474	4737911	+	0	0	47.43	28.14	38.08	20.34
AT1G13825	Chr1	4738441	4739346	-	0	0	0	0	0	0
AT1G13830	Chr1	4739693	4741190	-	0	0	0.2523	0.2617	1083	0.4343
AT1G13860	Chr1	4743204	4746957	-	0	0	4052	1951-04-01	3512	4443
AT1G13870	Chr1	4747186	4748667	-	0	0	6217	4382	6613	3699
AT1G13880	Chr1	4748831	4751235	+	0	0	8029	2023-02-11	7864	16.13
AT1G13890	Chr1	4751432	4753019	+	0	0	0	0.04959	0	0.172
AT1G13900	Chr1	4753099	4755657	-	0	0	7136	6825	6521	15.42
AT1G13910	Chr1	4755777	4758077	+	0	0	2067	4392	1559	3855
AT1G13920	Chr1	4758084	4760239	+	0	0	3514	2347	1851	2994
AT1G13930	Chr1	4760957	4762667	+	0	0	908.6	328.5	184.9	216.6
AT1G13940	Chr1	4762479	4766853	-	0	0	3239	3576	3535	5772
AT1G13950	Chr1	4773434	4774936	+	0	0	5798	19.49	5021	1932-08-01
AT1G13960	Chr1	4776283	4779421	+	0	0	5045	2837	4553	1979-10-01
AT1G13970	Chr1	4779351	4782547	-	0	0	0.8076	0.838	0.5717	0.5469
AT1G13980	Chr1	4788463	4794655	+	0	0	6969	6804	6288	7362
AT1G13990	Chr1	4794664	4796600	+	0	0	19.97	47.29	6229	84.16
AT1G14000	Chr1	4797358	4800284	+	0	0	18.94	13.58	22.56	18.25
AT1G14010	Chr1	4800169	4801851	-	0	0	17.94	29.47	13.71	38.29
AT1G14020	Chr1	4802720	4805376	+	0	0	7416	6498	7524	4424
AT1G14030	Chr1	4805306	4807518	-	0	0	33.48	26.36	20.86	15.29
AT1G14040	Chr1	4810115	4814725	+	0	0	1486	1999-04-01	1238	1568
AT1G14048	Chr1	4815683	4815989	-	0	0	0	0	0	0.3416
AT1G14060	Chr1	4816928	4818113	-	0	0	4791	1978-10-01	9278	16.59
AT1G14080	Chr1	4822439	4824415	+	0	0	0.247	0.1167	0.04646	0.11
AT1G14100	Chr1	4827961	4829588	+	0	0	0.1162	0.1914	0	0
AT1G14110	Chr1	4830297	4831916	+	0	0	0	0	0	0
AT1G14120	Chr1	4833396	4835090	-	0	0	1402	1009	1989-03-01	0.05312
AT1G14130	Chr1	4835724	4837772	-	0	0	2182	1972-03-01	2842	5773
AT1G14140	Chr1	4837927	4839634	-	0	0	8807	1958-10-01	2023-02-08	8449
AT1G14150	Chr1	4839801	4840824	+	0	0	107.2	41.64	84.34	9355
AT1G14160	Chr1	4840562	4841849	-	0	0	13.54	4672	1974-10-01	1221
AT1G14170	Chr1	4843184	4845914	-	0	0	4249	0.978	1077	1195
AT1G14180	Chr1	4847162	4849414	+	0	0	3227	2463	2023-02-03	1589
AT1G14185	Chr1	4850117	4852097	+	0	0	0.1452	0.1022	0.3812	0.05531
AT1G14190	Chr1	4852522	4854308	+	0	0	1249	0.8081	1291	0.2311
AT1G14200	Chr1	4854224	4855288	-	0	0	4106	6464	2023-02-13	5724
AT1G14205	Chr1	4855533	4856763	+	0	0	6907	16.23	2265	1966-12-01
AT1G14210	Chr1	4856778	4857976	-	0	0	7571	13.39	13.94	1945-09-01
AT1G14220	Chr1	4858450	4859662	-	0	0	0.09461	0	0.2594	0
AT1G14230	Chr1	4861168	4864095	+	0	0	5217	5629	4334	5834
AT1G14240	Chr1	4864881	4868012	+	0	0	1011	0.6184	1089	1206
AT1G14250	Chr1	4868346	4871489	+	0	0	1972-08-01	1022	1194	0.1427
AT1G14260	Chr1	4872856	4874908	+	0	0	0.5657	0.3145	0.6771	0.3532
AT1G14270	Chr1	4874875	4877257	-	0	0	49.39	72.82	44.79	27.74
AT1G14280	Chr1	4877506	4879308	+	0	0	5121	6057	15.86	6913
AT1G14290	Chr1	4880030	4882266	-	0	0	7489	3465	7563	3914
AT1G14300	Chr1	4882336	4884819	-	0	0	5625	17.21	8253	19.22
AT1G14310	Chr1	4884951	4886794	+	0	0	1962-09-01	9353	9687	7991
AT1G14315	Chr1	4886768	4887934	-	0	0	0.04536	0.3996	0.2044	0.621
AT1G14320	Chr1	4888114	4889705	+	0	0	353.6	287.1	554.7	311.9
AT1G14330	Chr1	4890069	4892333	-	0	0	2571	2439	3205	6177
AT1G14340	Chr1	4897346	4899036	+	0	0	1999-06-01	8477	6259	7721
AT1G14345	Chr1	4899045	4900055	+	0	0	108.6	37.42	115.9	27.56
AT1G14350	Chr1	4907887	4911169	+	0	0	3671	3277	6874	2028-01-01
AT1G14360	Chr1	4911093	4913168	-	0	0	13.16	39.58	2024-10-01	84.27
AT1G14370	Chr1	4915491	4918139	+	0	0	4359	3425	2362	1952-11-01
AT1G14380	Chr1	4918010	4921683	-	0	0	8845	4979	8429	2745
AT1G14390	Chr1	4924037	4926915	+	0	0	0.2134	0.2627	0.1425	0.437
AT1G14400	Chr1	4926486	4928813	-	0	0	40.5	36.03	35.47	61.17
AT1G14410	Chr1	4928921	4931081	-	0	0	25.52	27.15	26.79	13.33
AT1G14420	Chr1	4931485	4933663	-	0	0	0.03753	0.0826	0.09089	0.0174
AT1G14430	Chr1	4934120	4936195	+	0	0	2334	2563	7719	1678
AT1G14440	Chr1	4938754	4941333	-	0	0	7904	2022-10-01	1989-07-01	2782
AT1G14450	Chr1	4946192	4947671	-	0	0	77.16	103	90.45	134.5
AT1G14453	Chr1	4947121	4947977	+	0	0	94.19	128.7	112.5	165.8
AT1G14455	Chr1	4947819	4948401	-	0	0	0.05238	0	0.05343	0
AT1G14460	Chr1	4948638	4953285	-	0	0	3963	4867	3488	2215
AT1G14470	Chr1	4954037	4955703	+	0	0	0.9755	4715	0.4698	1441
AT1G14480	Chr1	4956231	4958077	+	0	0	1123	5166	0.4935	1287
AT1G14490	Chr1	4958445	4959530	-	0	0	2286	2422	2091	2397
AT1G14500	Chr1	4960308	4961801	+	0	0	0	0.01797	0.03152	0.04985
AT1G14510	Chr1	4961594	4964516	-	0	0	1956-11-01	14.47	17.29	16.98
AT1G14520	Chr1	4968134	4970312	-	0	0	1092	3853	0.475	4802
AT1G14530	Chr1	4970858	4973727	-	0	0	2518	2378	1776	4487
AT1G14540	Chr1	4974021	4975706	-	0	0	0.3202	0	0.7991	0.1373
AT1G14550	Chr1	4978922	4980467	+	0	0	0	0	0.06191	0
AT1G14560	Chr1	4980624	4983368	+	0	0	4507	5212	4587	8534
AT1G14570	Chr1	4983489	4987376	+	0	0	23.78	34.1	25.64	2023-05-28
AT1G14580	Chr1	4989562	4992806	+	0	0	2028-10-01	4084	2013-11-01	2023-03-04
AT1G14590	Chr1	4998767	5000711	-	0	0	3585	9376	3863	6578
AT1G14600	Chr1	5000986	5003638	-	0	0	1726	0.7331	3066	0.5074
AT1G14610	Chr1	5008153	5014534	-	0	0	24.82	43.32	37.97	18.95
AT1G14620	Chr1	5014675	5016709	-	0	0	8525	31.34	13.15	2023-03-12
AT1G14630	Chr1	5019800	5021654	+	0	0	1983-01-01	3475	3291	2016-01-01
AT1G14640	Chr1	5023426	5025956	+	0	0	0.8572	2023-09-11	2017-01-01	6792
AT1G14642	Chr1	5026364	5026586	+	0	0	2059	9683	0.805	6849
AT1G14650	Chr1	5027316	5031884	+	0	0	14.58	25.88	15.87	26.86
AT1G14660	Chr1	5031943	5036611	-	0	0	1853	1936-02-01	1471	1176
AT1G14670	Chr1	5037576	5040598	+	0	0	32.52	30.29	32.96	56.39
AT1G14680	Chr1	5040754	5041968	+	0	0	1935-01-01	1873	0.4334	1981-02-01
AT1G14685	Chr1	5042240	5045557	+	0	0	21.87	21.71	13.63	13.95
AT1G14686	Chr1	5045641	5046894	-	0	0	0	0.03134	0.07445	0.1112
AT1G14687	Chr1	5047782	5048754	+	0	0	2443	3049	2285	1861
AT1G14688	Chr1	5049526	5050984	-	0	0	0	0.06126	0	0.2169
AT1G14690	Chr1	5051656	5055300	-	0	0	8571	9849	8356	13.13
AT1G14700	Chr1	5058583	5061141	+	0	0	1949-12-01	13.65	15.52	1726
AT1G14710	Chr1	5061694	5065304	-	0	0	20.25	2023-03-27	25.23	13.92
AT1G14720	Chr1	5066525	5068678	-	0	0	29.79	24.66	20.65	25.74
AT1G14730	Chr1	5073031	5074799	+	0	0	2875	1524	2441	3702
AT1G14740	Chr1	5075179	5077982	-	0	0	18.57	14.54	1976-12-01	25.62
AT1G14750	Chr1	5079226	5082537	-	0	0	0.4381	1886	0.5617	0.2876
AT1G14755	Chr1	5083676	5084343	+	0	0	0	0	0	0
AT1G14760	Chr1	5084315	5085264	-	0	0	0.1595	0.2396	1138	0.08167
AT1G14770	Chr1	5086595	5088899	-	0	0	1944	4188	2526	3745
AT1G14780	Chr1	5090809	5094153	+	0	0	0.201	0.4088	0.9618	2023-03-10
AT1G14790	Chr1	5093961	5098271	-	0	0	2778	2723	1288	1694
AT1G14800	Chr1	5099572	5102559	+	0	0	0.2737	0.2855	0.3366	0.1507
AT1G14810	Chr1	5102424	5104851	-	0	0	58.94	68.13	86.41	29.2
AT1G14820	Chr1	5104975	5107108	-	0	0	8386	12	9851	6561
AT1G14830	Chr1	5107416	5111747	-	0	0	18.32	16.77	2023-08-20	19.31
AT1G14840	Chr1	5111701	5115515	-	0	0	1936-10-01	6753	14.96	4776
AT1G14850	Chr1	5116523	5123560	-	0	0	6171	1951-10-01	7553	7023
AT1G14860	Chr1	5124670	5126281	+	0	0	0.3296	1228	0.2126	0.7326
AT1G14870	Chr1	5128344	5129732	-	0	0	2624	0.2118	4768	25.66
AT1G14880	Chr1	5132506	5133861	-	0	0	1393	0.08373	2418	0.8162
AT1G14890	Chr1	5136874	5137983	+	0	0	14.66	26.29	1983-12-01	24.25
AT1G14900	Chr1	5138116	5139468	-	0	0	20.37	32.03	43.81	8684
AT1G14910	Chr1	5139712	5143736	-	0	0	13.21	2023-03-15	2023-07-10	24.62
AT1G14920	Chr1	5148982	5151416	+	0	0	14.75	7852	1978-12-01	3531
AT1G14930	Chr1	5152263	5153105	-	0	0	0.1202	0	0.1193	0
AT1G14940	Chr1	5154537	5155565	-	0	0	0	0.03318	0	0.09207
AT1G14950	Chr1	5157336	5158270	-	0	0	0	0	0	0.04124
AT1G14960	Chr1	5159192	5160180	-	0	0	0.4977	0.04964	0.5636	0.08811
AT1G14970	Chr1	5161645	5165182	-	0	0	2456	5482	3437	4514
AT1G14980	Chr1	5165489	5166940	-	0	0	49.22	256.3	110.7	205.6
AT1G14990	Chr1	5166913	5168337	-	0	0	6773	7264	6142	7518
AT1G15000	Chr1	5168464	5170067	+	0	0	13	17.79	13.53	2909
AT1G15010	Chr1	5171181	5171957	+	0	0	1801	0.2631	0.3774	9281
AT1G15015	Chr1	5172081	5172924	+	0	0	0	0	0	0.1239
AT1G15020	Chr1	5172232	5176480	-	0	0	4943	7685	3465	7937
AT1G15030	Chr1	5177480	5180050	+	0	0	2028-12-01	9832	19.85	1958-12-01
AT1G15040	Chr1	5179887	5181403	-	0	0	1076	1169	2732	8417
AT1G15050	Chr1	5181991	5183414	-	0	0	0.07543	0.2451	0.06263	1506
AT1G15060	Chr1	5183258	5187107	-	0	0	1947-10-01	8907	15.29	1987-12-01
AT1G15080	Chr1	5187549	5189674	+	0	0	3732	5536	1867	1364
AT1G15085	Chr1	5192219	5192855	+	0	0	5008	1849	3988	0.193
AT1G15100	Chr1	5193284	5194215	-	0	0	6983	14.91	2023-07-17	22.31
AT1G15110	Chr1	5198940	5202316	+	0	0	1949-01-01	4813	2836	7511
AT1G15120	Chr1	5202593	5204495	+	0	0	32.99	39.91	37.63	45.52
AT1G15125	Chr1	5204312	5205965	+	0	0	24.75	1809	3792	1946-05-01
AT1G15130	Chr1	5206002	5209980	-	0	0	18.29	2023-07-20	15.22	29.66
AT1G15140	Chr1	5210181	5212350	-	0	0	111.9	57.13	71.28	36.92
AT1G15150	Chr1	5212475	5215043	+	0	0	0.8705	0.6465	0.5387	0.08774
AT1G15160	Chr1	5215345	5217546	+	0	0	2023-03-01	6094	1753	5042
AT1G15165	Chr1	5217719	5220114	-	0	0	1947-03-01	5217	4165	5307
AT1G15170	Chr1	5220403	5222974	+	0	0	4145	5709	1943-04-01	4889
AT1G15180	Chr1	5224294	5226779	+	0	0	19.95	45.37	22.84	15.37
AT1G15190	Chr1	5226982	5228203	+	0	0	0.495	1961	0.2865	2165
AT1G15200	Chr1	5228300	5231185	-	0	0	20.19	54.49	32.94	48.44
AT1G15210	Chr1	5231345	5236887	-	0	0	1025	0.7688	1168	0.2296
AT1G15215	Chr1	5238044	5240052	+	0	0	6241	19.72	7413	1942-07-01
AT1G15220	Chr1	5240029	5241542	-	0	0	1941-03-01	1975-05-01	3195	3945
AT1G15230	Chr1	5242073	5243263	-	0	0	13.14	34.75	13.29	61.78
AT1G15240	Chr1	5243383	5248694	+	0	0	6478	9187	6466	9336
AT1G15250	Chr1	5248664	5249677	-	0	0	2023-03-18	41.41	35.94	18.37
AT1G15260	Chr1	5249760	5250574	+	0	0	2028-12-01	2023-02-10	2023-01-27	6711
AT1G15270	Chr1	5250650	5252122	-	0	0	120.6	190.6	171.9	210
AT1G15280	Chr1	5252285	5256864	+	0	0	19	29.45	21.21	22.17
AT1G15290	Chr1	5256870	5265156	-	0	0	24.91	2023-08-24	44.34	36.83
AT1G15310	Chr1	5268891	5272059	-	0	0	2017	6621	1598	5789
AT1G15320	Chr1	5272256	5274075	-	0	0	0	0.1332	0.02145	0.07202
AT1G15330	Chr1	5274271	5275603	+	0	0	0.02421	0.01995	0.0494	0.2209
AT1G15340	Chr1	5275616	5277870	-	0	0	50.15	55.78	49.54	58.9
AT1G15350	Chr1	5278027	5279989	-	0	0	4833	7051	6666	1973-10-01
AT1G15360	Chr1	5283268	5284737	+	0	0	0	0.05498	0.02656	0
AT1G15370	Chr1	5286866	5288641	+	0	0	16.19	16.79	2023-12-20	24.72
AT1G15380	Chr1	5290582	5292583	+	0	0	1527	0.3001	0.1933	37.77
AT1G15385	Chr1	5292712	5293339	-	0	0	0	0.04006	0	0.8326
AT1G15390	Chr1	5294629	5295932	+	0	0	25.91	43.05	24.47	20.69
AT1G15400	Chr1	5295756	5297076	-	0	0	21.23	2023-03-25	2023-05-22	40.15
AT1G15410	Chr1	5298324	5300928	+	0	0	5146	5788	7906	3666
AT1G15415	Chr1	5300742	5301490	-	0	0	1673	2146	2127	8748
AT1G15420	Chr1	5301516	5303523	-	0	0	7949	24.19	14.99	25.82
AT1G15430	Chr1	5304098	5306088	+	0	0	6783	4109	5122	28.13
AT1G15440	Chr1	5306027	5309559	-	0	0	8628	29.98	1958-11-01	20.52
AT1G15460	Chr1	5309907	5314129	-	0	0	0.05503	0.2073	0.07348	0.1549
AT1G15470	Chr1	5315499	5317942	+	0	0	1992-07-01	5721	8528	4845
AT1G15480	Chr1	5317973	5320631	+	0	0	4396	1938-10-01	4183	4649
AT1G15490	Chr1	5320615	5323896	-	0	0	2812	4926	3328	2207
AT1G15500	Chr1	5326290	5328876	+	0	0	89.76	167.6	103.3	78.47
AT1G15510	Chr1	5329064	5331712	+	0	0	5411	1949-11-01	5389	5716
AT1G15520	Chr1	5331858	5338327	-	0	0	0.8732	2023-01-01	0.8342	1382
AT1G15530	Chr1	5339961	5341932	-	0	0	1996-07-01	3059	4955	1999-09-01
AT1G15540	Chr1	5342090	5343877	+	0	0	0.6693	0.08306	0.06023	0
AT1G15550	Chr1	5344388	5346343	-	0	0	1995-10-01	15.33	8823	1958-10-01
AT1G15570	Chr1	5361865	5365560	+	0	0	7719	1942-07-01	8506	0.75
AT1G15580	Chr1	5365512	5366498	-	0	0	0.5364	0.9671	0.6969	1515
AT1G15590	Chr1	5367297	5368671	+	0	0	0	0	0	0.0396
AT1G15600	Chr1	5368923	5370345	+	0	0	0.04893	0	0	0
AT1G15610	Chr1	5370677	5371860	+	0	0	0	0	0	0
AT1G15620	Chr1	5373459	5374576	+	0	0	0.06549	0.1383	0.04733	0
AT1G15625	Chr1	5374755	5375911	+	0	0	0.244	0.4865	0.2253	0
AT1G15630	Chr1	5376793	5378057	+	0	0	0.1083	0.02279	0	0
AT1G15640	Chr1	5378886	5380240	+	0	0	0	0	0.02656	0
AT1G15660	Chr1	5381032	5385381	+	0	0	5791	2023-01-04	2023-08-05	1661
AT1G15670	Chr1	5389952	5391673	+	0	0	3568	3106	2023-03-03	4265
AT1G15680	Chr1	5393407	5394640	+	0	0	0.02472	0	0	0
AT1G15690	Chr1	5398926	5402734	+	0	0	364.7	164.6	312.8	108.8
AT1G15700	Chr1	5402569	5403819	-	0	0	3521	3529	3871	2023-03-01
AT1G15710	Chr1	5404130	5405911	+	0	0	2016-12-01	6188	14.52	6075
AT1G15720	Chr1	5406025	5407487	+	0	0	1578	2204	1716	2809
AT1G15730	Chr1	5407401	5410044	-	0	0	36.71	2023-03-31	41.2	14.36
AT1G15740	Chr1	5410908	5414920	+	0	0	15.89	2023-06-10	1956-12-01	15.34
AT1G15750	Chr1	5414817	5421034	-	0	0	17.49	26.88	37.95	21.87
AT1G15757	Chr1	5424242	5424580	-	0	0	0	0	0	0
AT1G15760	Chr1	5425616	5426667	+	0	0	0.6729	1606	1724	0.3309
AT1G15770	Chr1	5426708	5428281	-	0	0	0	0.07914	0	0.1231
AT1G15772	Chr1	5428520	5429595	-	0	0	0	0.0898	0	1936-01-01
AT1G15780	Chr1	5430040	5436619	-	0	0	9849	1973-10-01	9492	1947-12-01
AT1G15790	Chr1	5438171	5440132	-	0	0	1984	8329	2194	9101
AT1G15800	Chr1	5441072	5443912	-	0	0	4291	8119	2125	7523
AT1G15810	Chr1	5444220	5446565	+	0	0	2023-04-28	16.16	2023-03-29	13.77
AT1G15820	Chr1	5446462	5447881	-	0	0	3752	1012	3254	470
AT1G15825	Chr1	5448073	5448609	-	0	0	4807	2024-09-01	1961-11-01	5258
AT1G15830	Chr1	5448060	5450618	+	0	0	5918	14.32	14.82	6622
AT1G15840	Chr1	5451432	5452375	+	0	0	0.04812	0.02722	0	0
AT1G15850	Chr1	5453245	5454089	-	0	0	0	0	0	0
AT1G15860	Chr1	5454766	5457023	+	0	0	2023-05-12	24.91	15.99	39.21
AT1G15870	Chr1	5457084	5458430	+	0	0	1192	5304	1589	2161
AT1G15880	Chr1	5458398	5460360	-	0	0	9077	2022-10-01	9679	14.39
AT1G15885	Chr1	5460477	5461298	+	0	0	6065	5256	2573	3338
AT1G15890	Chr1	5461309	5464242	+	0	0	1577	0.3234	0.3013	1174
AT1G15900	Chr1	5464273	5464948	+	0	0	0.3987	0.207	0.2035	0.7216
AT1G15910	Chr1	5465251	5469181	+	0	0	7597	15.24	8753	5206
AT1G15920	Chr1	5469255	5471150	+	0	0	8526	2023-01-15	7467	17.56
AT1G15930	Chr1	5471316	5473049	+	0	0	127.4	194.9	193.8	164.7
AT1G15940	Chr1	5473359	5478406	+	0	0	5859	13.38	7967	1999-10-01
AT1G15950	Chr1	5478603	5482181	+	0	0	71.89	74.37	154	110.5
AT1G15960	Chr1	5481665	5486106	-	0	0	2023-05-11	1967-11-01	23.21	15.23
AT1G15970	Chr1	5486273	5489133	-	0	0	6076	7209	7003	1932-12-01
AT1G15980	Chr1	5489145	5491364	+	0	0	140.7	60.7	111.7	2023-09-28
AT1G15990	Chr1	5491133	5494193	-	0	0	4286	2089	3838	2614
AT1G16000	Chr1	5494533	5495360	+	0	0	21.38	29.98	19.81	23.62
AT1G16010	Chr1	5495373	5497724	-	0	0	2023-08-13	24.53	18.63	45.22
AT1G16020	Chr1	5498012	5501359	+	0	0	6424	6875	7293	1964-05-01
AT1G16022	Chr1	5501317	5501857	-	0	0	1396	1038	1218	6018
AT1G16025	Chr1	5501505	5501960	+	0	0	2279	1327	1735	9158
AT1G16030	Chr1	5501966	5504536	-	0	0	1752	1931-11-01	1967-01-01	513.2
AT1G16040	Chr1	5504608	5507060	+	0	0	1983-02-01	2015-09-01	3633	17.92
AT1G16060	Chr1	5508311	5511737	+	0	0	3651	1956-02-01	4655	0.9095
AT1G16070	Chr1	5510301	5513981	-	0	0	2246	4036	2023-08-02	0.5
AT1G16080	Chr1	5514262	5516028	+	0	0	129.4	165.2	128.6	45.33
AT1G16090	Chr1	5516259	5517823	+	0	0	1294	1014	3033	2016-03-01
AT1G16110	Chr1	5518219	5520930	+	0	0	5134	1022	1295	2483
AT1G16120	Chr1	5522602	5525453	+	0	0	0.03905	0.06226	0	0.01291
AT1G16130	Chr1	5525293	5528213	+	0	0	1828	0.2287	0.4029	0.6194
AT1G16150	Chr1	5532298	5535061	+	0	0	0.09329	0.0249	0.2065	0.1077
AT1G16160	Chr1	5535766	5538502	+	0	0	0.05175	0	0.02919	0.2027
AT1G16170	Chr1	5538666	5540003	-	0	0	1979-09-01	1996-05-01	9132	8552
AT1G16180	Chr1	5540050	5542903	+	0	0	38.8	67.25	33.45	93.74
AT1G16190	Chr1	5543119	5546104	+	0	0	2015-10-01	9842	13.35	8306
AT1G16210	Chr1	5546099	5547754	-	0	0	35.29	43.29	40.69	114.7
AT1G16220	Chr1	5548262	5550771	+	0	0	1684	1837	1988-02-01	0.4675
AT1G16225	Chr1	5550791	5552415	-	0	0	0.04211	0.05424	0.1897	0.04798
AT1G16230	Chr1	5553467	5554490	-	0	0	0	0	0	0.2715
AT1G16240	Chr1	5554843	5556845	-	0	0	19.16	20.26	17.45	32.08
AT1G16250	Chr1	5556964	5559521	+	0	0	3181	2995	2801	6153
AT1G16260	Chr1	5559498	5562193	-	0	0	5915	7033	6937	1934-11-01
AT1G16270	Chr1	5562861	5568369	+	0	0	6854	9051	7012	1931-07-01
AT1G16280	Chr1	5567742	5570680	-	0	0	5122	1988-10-01	5492	14.27
AT1G16290	Chr1	5570753	5573959	-	0	0	0	0.01738	0.06099	0.02412
AT1G16300	Chr1	5574257	5577623	+	0	0	2239	5831	6884	6182
AT1G16310	Chr1	5578265	5580731	+	0	0	2334	2799	1979	1368
AT1G16320	Chr1	5580821	5582155	+	0	0	25.84	20.13	33.16	38.46
AT1G16330	Chr1	5582387	5587462	-	0	0	1889	1979-02-01	2029	1018
AT1G16340	Chr1	5587722	5590762	-	0	0	7192	1978-12-01	1932-05-01	7456
AT1G16350	Chr1	5590756	5593099	+	0	0	40.25	73.94	50.7	42.52
AT1G16360	Chr1	5593270	5595815	-	0	0	0.09918	0.06528	0.03663	0.05784
AT1G16370	Chr1	5596633	5598448	+	0	0	0.09933	0.05711	0.2756	0.1917
AT1G16380	Chr1	5598411	5601368	-	0	0	0.0127	0.01636	0	0
AT1G16390	Chr1	5602786	5604771	+	0	0	2715	1879	1956-06-01	0.03511
AT1G16400	Chr1	5605044	5607499	+	0	0	4037	1969-10-01	8392	0.6035
AT1G16410	Chr1	5608682	5612065	+	0	0	81.25	51.14	80.58	1937-01-01
AT1G16420	Chr1	5612150	5614021	-	0	0	0.1916	0.01685	1064	0.5598
AT1G16430	Chr1	5614593	5615661	+	0	0	5246	8715	5482	13.13
AT1G16440	Chr1	5615808	5617673	+	0	0	0.08638	0.09783	0.06755	0.3095
AT1G16445	Chr1	5617786	5619457	+	0	0	3434	5732	5496	1977
AT1G16460	Chr1	5619545	5622675	-	0	0	2023-02-28	1995-11-01	21.73	13.96
AT1G16470	Chr1	5622746	5625684	+	0	0	26.65	20.99	2023-01-29	30.91
AT1G16480	Chr1	5625699	5629014	-	0	0	0.9496	0.9464	0.5353	0.8087
AT1G16490	Chr1	5629655	5631089	-	0	0	1028	1977-01-01	0.9772	2132
AT1G16500	Chr1	5638779	5640203	+	0	0	2157	2395	4142	2162
AT1G16510	Chr1	5644572	5645444	-	0	0	1037	1615	5718	1955
AT1G16515	Chr1	5647462	5648115	-	0	0	0.9216	1484	1955-03-01	0.954
AT1G16520	Chr1	5648636	5651168	+	0	0	8907	13.93	2023-07-15	1977-04-01
AT1G16530	Chr1	5651268	5652884	-	0	0	2449	0.7218	2466	0.2336
AT1G16540	Chr1	5659370	5665489	+	0	0	1964-01-01	3167	1801	5068
AT1G16560	Chr1	5668384	5670709	+	0	0	15.67	2023-06-20	1988-11-01	19.32
AT1G16570	Chr1	5670577	5673601	-	0	0	5247	1935-10-01	5166	2023-04-12
AT1G16590	Chr1	5673707	5675144	+	0	0	2075	2345	2227	1289
AT1G16610	Chr1	5675495	5678874	-	0	0	30.44	43.41	37.98	39.83
AT1G16630	Chr1	5681973	5684910	-	0	0	3953	2893	4012	1777
AT1G16640	Chr1	5686525	5687728	+	0	0	0.5234	0.7824	1406	0.8315
AT1G16650	Chr1	5687871	5691370	+	0	0	2258	5484	3071	3754
AT1G16670	Chr1	5697216	5699871	+	0	0	2867	1805	2545	6457
AT1G16680	Chr1	5702153	5705893	+	0	0	4597	1955-11-01	5488	6295
AT1G16690	Chr1	5705897	5709564	+	0	0	2752	2653	2499	1088
AT1G16700	Chr1	5709624	5712044	+	0	0	32.08	25.41	32.79	41.95
AT1G16705	Chr1	5712022	5713753	+	0	0	0.387	0.1178	0.03646	0.7751
AT1G16710	Chr1	5713794	5722615	+	0	0	5109	6557	1992-04-01	7146
AT1G16720	Chr1	5722891	5726479	+	0	0	82.09	33.84	123.8	36.19
AT1G16730	Chr1	5726368	5727407	-	0	0	5392	15.23	24.33	27.59
AT1G16740	Chr1	5727622	5729116	+	0	0	23.64	2023-01-27	33.82	44.78
AT1G16750	Chr1	5729057	5731935	-	0	0	3197	5849	5672	2297
AT1G16760	Chr1	5734190	5737705	+	0	0	0	0.01094	0.07898	0
AT1G16770	Chr1	5737839	5739378	+	0	0	0.2963	1531	0.4019	0.9084
AT1G16780	Chr1	5739468	5744637	-	0	0	5099	2023-08-13	6103	3324
AT1G16790	Chr1	5744335	5745260	+	0	0	8966	9807	1996-10-01	1953-12-01
AT1G16800	Chr1	5744484	5755469	-	0	0	2498	3611	2796	2253
AT1G16810	Chr1	5755588	5756896	+	0	0	23.35	25.84	2023-04-21	33.89
AT1G16820	Chr1	5756835	5758654	-	0	0	1219	5057	1341	2458
AT1G16825	Chr1	5758855	5760510	+	0	0	4815	8047	7189	5809
AT1G16830	Chr1	5760626	5762620	+	0	0	0.6469	1877	0.9254	1361
AT1G16840	Chr1	5762694	5764185	-	0	0	32.92	24.21	14.25	39.66
AT1G16850	Chr1	5764807	5765799	-	0	0	4282	2735	0.5508	2023-06-05
AT1G16860	Chr1	5767300	5770603	+	0	0	13.97	7747	2023-01-10	7659
AT1G16870	Chr1	5770732	5773323	-	0	0	13.85	31.69	15.51	2023-09-23
AT1G16880	Chr1	5773512	5776309	+	0	0	296	201.4	280.3	44.87
AT1G16890	Chr1	5776177	5778530	-	0	0	73.51	88.44	76.93	97.29
AT1G16900	Chr1	5779008	5782434	-	0	0	6958	1944-12-01	5207	1994-12-01
AT1G16905	Chr1	5782455	5783841	-	0	0	0.06409	0.119	0.06359	0.02514
AT1G16910	Chr1	5785003	5785960	+	0	0	0.1392	0	0.3142	0
AT1G16916	Chr1	5786557	5787330	-	0	0	5378	3663	3673	2192
AT1G16920	Chr1	5787150	5789313	-	0	0	19.78	2023-04-18	22.96	8767
AT1G16930	Chr1	5789679	5791753	+	0	0	1395	0.9208	0.9892	0.4452
AT1G16940	Chr1	5791983	5793492	+	0	0	0	0	0	0
AT1G16945	Chr1	5793905	5794198	+	0	0	0	0	0	0
AT1G16950	Chr1	5795879	5796667	+	0	0	0	0	0	0
AT1G16960	Chr1	5799741	5800888	+	1	0	5285	7113	5049	4464
AT1G16970	Chr1	5800767	5805812	-	1	0	2023-04-01	6148	4394	4064
AT1G16980	Chr1	5807200	5811611	+	0	0	0	0.01455	0	0
AT1G17000	Chr1	5812728	5816663	+	0	0	0.01889	0	0	0
AT1G17010	Chr1	5817567	5819353	+	0	0	0	0	0	0.1283
AT1G17020	Chr1	5820080	5822014	+	0	0	0.7974	2393	1141	30.85
AT1G17030	Chr1	5822309	5824465	+	0	0	1068	0.4109	0.5177	0.4635
AT1G17040	Chr1	5824771	5828267	+	0	0	1508	3803	2325	2023-12-04
AT1G17050	Chr1	5828915	5831384	+	0	0	15.51	8046	55.23	13.68
AT1G17060	Chr1	5832094	5835489	-	0	0	0.6721	0.3148	0.8456	0.2809
AT1G17065	Chr1	5832303	5834031	+	0	0	1128	0.5873	1711	0.456
AT1G17070	Chr1	5837590	5840333	+	0	0	4122	6168	4076	8345
AT1G17080	Chr1	5840269	5841746	-	0	0	19.59	20.57	2023-08-20	63.78
AT1G17090	Chr1	5842168	5844368	-	0	0	1779	2018	0.8764	2273
AT1G17100	Chr1	5844646	5845662	+	0	0	94.98	110	184.6	101.2
AT1G17110	Chr1	5845675	5850935	-	0	0	1947-12-01	1964-11-01	2023-03-12	2023-03-14
AT1G17120	Chr1	5851860	5853988	+	0	0	6678	6213	6716	1985-06-01
AT1G17130	Chr1	5854093	5856698	+	0	0	16.21	2023-04-21	2023-02-20	39.64
AT1G17140	Chr1	5856573	5858551	-	0	0	2023-08-15	2023-11-19	2023-09-23	3765
AT1G17145	Chr1	5860078	5862891	-	0	0	5889	1998-11-01	4605	2029-10-01
AT1G17147	Chr1	5863109	5864060	-	0	0	2144	0.2295	0.6377	0.439
AT1G17150	Chr1	5865707	5867496	+	0	0	0	0	0.03645	0.02882
AT1G17160	Chr1	5867535	5869437	+	0	0	2023-05-12	7719	9593	5343
AT1G17170	Chr1	5869543	5870884	+	0	0	1065	0.8578	1845	16.89
AT1G17180	Chr1	5872024	5873125	+	0	0	0.5186	0.3308	0.5689	4212
AT1G17190	Chr1	5875295	5876621	+	0	0	4451	2023-01-01	3069	0.2939
AT1G17200	Chr1	5878390	5880074	+	0	0	30.98	37.58	46.42	2025-10-01
AT1G17210	Chr1	5879996	5884774	-	0	0	15.63	20.47	22.53	29.86
AT1G17220	Chr1	5885007	5890501	+	0	0	129.5	113.4	138.9	57.9
AT1G17230	Chr1	5890616	5895142	+	0	0	2426	3708	1724	4527
AT1G17235	Chr1	5895351	5896251	+	0	0	0.2497	0.5444	0.1037	0.348
AT1G17240	Chr1	5896385	5898932	-	0	0	0.1279	0.5945	0.03208	0.5792
AT1G17250	Chr1	5901169	5903440	-	0	0	0.8341	2036	0.7578	1455
AT1G17260	Chr1	5904058	5908899	+	0	0	0.3871	2027-02-01	0.4547	0.5994
AT1G17270	Chr1	5909085	5911709	-	0	0	1886	2147	1977-01-01	3948
AT1G17280	Chr1	5916832	5920394	-	0	0	1956-12-01	14.77	13.51	17.96
AT1G17285	Chr1	5920542	5921484	+	0	0	0.1204	0.1843	0.15	0.5035
AT1G17290	Chr1	5922332	5926401	+	0	0	57.47	47.53	31.65	85.72
AT1G17300	Chr1	5926636	5927785	+	0	0	0.1078	0	0.0634	0.3007
AT1G17310	Chr1	5927925	5928834	-	0	0	0	0	0.06396	0
AT1G17330	Chr1	5929826	5931927	+	0	0	4822	3519	6534	13.67
AT1G17340	Chr1	5933780	5938818	+	0	0	4819	3685	1963-04-01	3943
AT1G17345	Chr1	5940292	5941526	+	0	0	0.2696	0.168	0.4159	0.02815
AT1G17350	Chr1	5941549	5944466	+	0	0	4105	4805	5549	4227
AT1G17360	Chr1	5946448	5951562	+	0	0	8631	6849	14.92	8526
AT1G17370	Chr1	5951542	5955144	-	0	0	15.16	31.52	2023-06-24	29.91
AT1G17380	Chr1	5955155	5957512	-	0	0	0.4576	0.8498	0.6661	3098
AT1G17400	Chr1	5960471	5962482	-	0	0	0.06061	0.05152	0.03736	0
AT1G17410	Chr1	5968410	5969996	-	0	0	1923	3477	1849	2675
AT1G17420	Chr1	5977323	5981522	+	0	0	7146	5102	2307	7447
AT1G17430	Chr1	5982145	5984014	+	0	0	2416	1147	1486	0.3906
AT1G17440	Chr1	5983984	5987935	-	0	0	8767	7962	1991-07-01	2023-08-11
AT1G17450	Chr1	5988280	5997034	-	0	0	2105	2918	1526	2372
AT1G17455	Chr1	5997057	5998600	+	0	0	2565	1722	0.7083	1104
AT1G17460	Chr1	5998765	6002733	+	0	0	1383	5781	0.5008	2858
AT1G17470	Chr1	6002888	6006411	+	0	0	15.57	54.63	16.62	28.45
AT1G17480	Chr1	6006413	6008502	-	0	0	2236	3084	1865	0.4829
AT1G17490	Chr1	6008437	6009421	+	0	0	3984	6396	3357	6606
AT1G17500	Chr1	6017808	6023504	+	0	0	3256	3364	2182	1808
AT1G17510	Chr1	6023504	6024310	-	0	0	8252	14.85	6317	1931-10-01
AT1G17520	Chr1	6024636	6027566	-	0	0	2859	4405	3183	5793
AT1G17530	Chr1	6027487	6029116	+	0	0	8952	1943-12-01	2025-10-01	30.46
AT1G17540	Chr1	6029138	6032861	-	0	0	0	0.05776	0	0.2149
AT1G17545	Chr1	6033109	6033909	+	0	0	0	0	0	0
AT1G17550	Chr1	6034270	6037399	+	0	0	9832	7145	8653	2023-06-13
AT1G17560	Chr1	6037405	6038699	-	0	0	2997	4418	5067	2029-01-01
AT1G17580	Chr1	6039250	6049686	+	0	0	3195	3666	3363	2023-01-01
AT1G17590	Chr1	6050164	6052629	-	0	0	1534	2485	1235	2962
AT1G17600	Chr1	6052936	6058115	-	0	0	2055	0.7097	0.8911	1887
AT1G17610	Chr1	6054922	6058358	+	0	0	2023-09-02	0.6611	0.8054	1589
AT1G17615	Chr1	6059389	6060852	+	0	0	0.02082	0	0	0
AT1G17620	Chr1	6061895	6063363	+	0	0	19.88	9069	17	42.89
AT1G17630	Chr1	6064482	6067152	+	0	0	1051	3398	0.5822	0.9637
AT1G17640	Chr1	6067086	6069393	-	0	0	1532	1692	1406	1372
AT1G17650	Chr1	6069424	6072141	-	0	0	18.49	14.57	16.95	1965-02-01
AT1G17665	Chr1	6072153	6074526	-	0	0	4322	7133	0.1823	1597
AT1G17680	Chr1	6076071	6082396	+	0	0	2644	6698	2196	4377
AT1G17690	Chr1	6082722	6088382	-	0	0	2965	7356	4252	6115
AT1G17700	Chr1	6089460	6090340	+	0	0	2466	1348	1868	0.3953
AT1G17710	Chr1	6090405	6092028	-	0	0	0.4628	1814	8292	0.4711
AT1G17720	Chr1	6093185	6098444	-	0	0	1989-07-01	7777	8948	1973-10-01
AT1G17730	Chr1	6099039	6100398	+	0	0	1986-11-01	9363	1979-11-01	1938-12-01
AT1G17744	Chr1	6100961	6101984	-	0	0	1981-11-01	1989-11-01	13.24	40.46
AT1G17745	Chr1	6100964	6105348	+	0	0	6538	6433	6982	22.83
AT1G17750	Chr1	6106323	6110121	+	0	0	0.5745	0.5816	0.4973	0.3755
AT1G17760	Chr1	6110107	6116618	-	0	0	5973	8626	6849	6534
AT1G17770	Chr1	6120741	6122823	+	0	0	0	0	0.01494	0
AT1G17780	Chr1	6123567	6125340	+	0	0	2694	5893	3466	8352
AT1G17790	Chr1	6125278	6127568	-	0	0	4053	1995-03-01	3261	2023-04-05
AT1G17800	Chr1	6128823	6129509	+	0	0	0	0	0	0
AT1G17810	Chr1	6130025	6131628	+	0	0	0.08984	0.1861	0.1768	0.5039
AT1G17820	Chr1	6131537	6135346	-	0	0	1968-03-01	6271	4859	1982-08-01
AT1G17830	Chr1	6135751	6138501	-	0	0	1095	2272	2119	0.977
AT1G17840	Chr1	6142402	6146522	+	0	0	21.38	23	29.86	1939-12-01
AT1G17850	Chr1	6145926	6148941	-	0	0	19.87	27.31	16.78	8375
AT1G17860	Chr1	6149178	6150039	+	0	0	8374	3117	18.79	2023-05-23
AT1G17870	Chr1	6149939	6152223	-	0	0	1642	9633	6538	95.23
AT1G17880	Chr1	6152384	6153983	-	0	0	146.1	145.2	226.4	109.5
AT1G17890	Chr1	6154264	6155805	-	0	0	15.66	9518	1949-11-01	2022-12-01
AT1G17910	Chr1	6159126	6161616	+	0	0	0	0	0	0
AT1G17920	Chr1	6161870	6165821	-	0	0	1288	1127	1581	0.3159
AT1G17930	Chr1	6166220	6168846	-	0	0	2988	5002	3238	2023-11-06
AT1G17940	Chr1	6169285	6173274	-	0	0	4339	9205	1959-03-01	8504
AT1G17950	Chr1	6177481	6179290	+	0	0	0.08371	0.2445	0.1338	1078
AT1G17960	Chr1	6180865	6183807	-	0	0	0.113	2678	0.6869	2355
AT1G17970	Chr1	6184717	6187500	+	0	0	9093	9033	4297	4788
AT1G17980	Chr1	6187465	6191709	-	0	0	7308	8158	5964	6986
AT1G17990	Chr1	6192033	6194094	-	0	0	24.29	1999-03-01	23.97	17.44
AT1G18000	Chr1	6194426	6196344	-	0	0	2023-07-27	1986-11-01	27.59	15.56
AT1G18010	Chr1	6199690	6201760	+	0	0	25.68	2023-02-11	2023-06-25	14.45
AT1G18020	Chr1	6202235	6204235	+	0	0	2023-05-24	3836	24.55	16.28
AT1G18030	Chr1	6204259	6206989	+	0	0	3994	7703	4262	1974-06-01
AT1G18040	Chr1	6206871	6209529	-	0	0	4316	9682	4539	3872
AT1G18050	Chr1	6209771	6211589	-	0	0	0	0.116	0	0.2408
AT1G18060	Chr1	6211832	6213592	-	0	0	75.82	74.5	90.71	2023-03-25
AT1G18070	Chr1	6213651	6218385	-	0	0	40.72	60.75	56.91	58.84
AT1G18080	Chr1	6222201	6224243	+	0	0	319.1	268.3	483.7	245.3
AT1G18090	Chr1	6224405	6227823	+	0	0	5408	6087	6586	3646
AT1G18100	Chr1	6227217	6230195	-	0	0	2649	3661	3693	2178
AT1G18130	Chr1	6235895	6238800	+	0	0	0.06121	0.7473	0.1249	0
AT1G18140	Chr1	6238839	6241511	-	0	0	2015-01-01	0.4914	0.508	0
AT1G18150	Chr1	6244298	6247831	-	0	0	21.24	13.37	1946-11-01	9494
AT1G18160	Chr1	6248619	6254081	+	0	0	8169	1971-12-01	6856	9072
AT1G18170	Chr1	6254094	6255735	+	0	0	36.26	20.88	2023-11-29	5183
AT1G18180	Chr1	6255736	6257901	+	0	0	3421	3137	2752	2756
AT1G18190	Chr1	6257851	6261502	-	0	0	4971	6212	5398	1979-05-01
AT1G18193	Chr1	6262602	6263259	+	0	0	1044	0.4714	0.7362	0
AT1G18197	Chr1	6263682	6264926	-	0	0	0.0781	0.3471	0.06485	0.07256
AT1G18200	Chr1	6265416	6267077	-	0	0	1179	1177	0.6591	0.5268
AT1G18210	Chr1	6266609	6268940	-	0	0	35.98	14.43	29.29	20.87
AT1G18220	Chr1	6269670	6269808	-	0	0	0	0	0	0
AT1G18250	Chr1	6276777	6278259	-	0	0	25.51	29.2	33.38	1101
AT1G18260	Chr1	6278788	6282145	-	0	0	14.76	32.04	2023-07-12	56.69
AT1G18265	Chr1	6282233	6283349	-	0	0	4792	2023-05-01	0.3019	0.8418
AT1G18270	Chr1	6283370	6293994	-	0	0	6212	3431	6921	14.58
AT1G18280	Chr1	6294160	6295373	+	0	0	0	0.02641	0	0.2564
AT1G18290	Chr1	6297219	6298329	+	0	0	0	0	0.06771	0.2194
AT1G18300	Chr1	6299669	6301140	+	0	0	21.45	1651	3742	6003
AT1G18310	Chr1	6301200	6303957	-	0	0	0	0.01288	0.0226	0.1607
AT1G18320	Chr1	6304360	6305690	+	0	0	2023-02-02	8833	2903	5326
AT1G18330	Chr1	6305814	6308244	-	0	0	9569	13.48	1981-10-01	2023-05-15
AT1G18335	Chr1	6308925	6311374	-	0	0	3313	6328	3169	3602
AT1G18340	Chr1	6311443	6313932	-	0	0	5384	6886	1944-05-01	4376
AT1G18350	Chr1	6315636	6316739	+	0	0	0.2061	0.5809	0.06814	0.06299
AT1G18360	Chr1	6316695	6319428	-	0	0	21.59	1965-10-01	1965-10-01	5117
AT1G18370	Chr1	6319450	6324379	-	0	0	8429	2797	8391	0.1002
AT1G18390	Chr1	6325536	6330180	+	0	0	2397	1342	1201	4317
AT1G18400	Chr1	6331398	6333857	+	0	0	5051	3897	2677	4993
AT1G18410	Chr1	6336300	6342528	-	0	0	0.1492	0.2215	0.06936	0.04045
AT1G18420	Chr1	6343330	6345690	+	0	0	3225	3853	2596	3447
AT1G18440	Chr1	6345974	6347919	+	0	0	15.56	2023-08-10	2023-05-13	8333
AT1G18450	Chr1	6348048	6352011	+	0	0	2023-04-21	31.99	22.55	21.39
AT1G18460	Chr1	6352325	6356114	+	0	0	8707	9947	16.19	27.74
AT1G18470	Chr1	6355695	6360345	-	0	0	14.93	2023-08-18	8827	25.42
AT1G18480	Chr1	6361586	6363062	+	0	0	8764	1988-10-01	9208	19.89
AT1G18485	Chr1	6363042	6366264	+	0	0	5652	4575	3584	1911
AT1G18486	Chr1	6366397	6366754	+	0	0	0	0	0.0871	0.09761
AT1G18490	Chr1	6366520	6368880	+	0	0	7308	1991-04-01	6053	2914
AT1G18500	Chr1	6368966	6373081	+	0	0	2023-11-24	35.02	28.87	19.44
AT1G18510	Chr1	6373265	6374091	+	0	0	0	0.03363	0	0.09315
AT1G18520	Chr1	6374906	6376334	+	0	0	0	0	0	0
AT1G18530	Chr1	6376623	6377257	+	0	0	0.1923	0.1189	0	0.1098
AT1G18540	Chr1	6376639	6378581	-	0	0	156.9	122.3	240.2	116.3
AT1G18550	Chr1	6381441	6384588	-	0	0	1945	1425	2213	0.6328
AT1G18560	Chr1	6385186	6388181	+	0	0	1938	1216	1431	1248
AT1G18570	Chr1	6389399	6391387	+	0	0	2023-04-06	2277	1753	1228
AT1G18580	Chr1	6395769	6398275	+	0	0	4364	3632	4453	5978
AT1G18590	Chr1	6398531	6400030	+	0	0	19.48	1971-11-01	24.96	9493
AT1G18600	Chr1	6400282	6402795	+	0	0	9393	1934-06-01	8787	8329
AT1G18610	Chr1	6405607	6409533	+	0	0	2916	4566	3978	4107
AT1G18620	Chr1	6409655	6414570	+	0	0	1996-10-01	2023-06-11	6876	5179
AT1G18630	Chr1	6414609	6416460	+	0	0	6679	15.34	8858	14.81
AT1G18640	Chr1	6416169	6418694	-	0	0	2016-12-01	13.92	1972-11-01	6287
AT1G18650	Chr1	6418838	6421189	-	0	0	14.22	2023-05-17	2023-04-23	2641
AT1G18660	Chr1	6420856	6425899	+	0	0	2023-05-18	22.68	26.61	17.41
AT1G18670	Chr1	6426709	6431094	-	0	0	3838	5464	1936-03-01	1035
AT1G18680	Chr1	6431938	6433553	-	0	0	4852	1989-12-01	5696	13.81
AT1G18690	Chr1	6433517	6437237	+	0	0	1217	2175	1314	2215
AT1G18700	Chr1	6437474	6444077	+	0	0	7623	15.19	8733	1997-10-01
AT1G18710	Chr1	6450585	6453264	+	0	0	1379	0.3111	3409	0.05458
AT1G18720	Chr1	6457775	6460406	-	0	0	44.49	41.3	25.67	39.24
AT1G18730	Chr1	6460403	6462345	+	0	0	80.91	42.99	55.27	13.78
AT1G18740	Chr1	6463849	6465477	+	0	0	29.64	3863	9364	9421
AT1G18750	Chr1	6466667	6469985	+	0	0	1014	3123	2481	3564
AT1G18760	Chr1	6471150	6471825	-	0	0	0	0	0	0
AT1G18770	Chr1	6473370	6474049	-	0	0	0	0	0	0
AT1G18773	Chr1	6474802	6475980	+	0	0	1948-02-01	2446	3696	1392
AT1G18780	Chr1	6476258	6477236	-	0	1	0	0	0	0.03563
AT1G18790	Chr1	6478779	6480044	-	0	0	0	0	0	0
AT1G18800	Chr1	6481113	6483647	-	0	0	2023-09-13	38.2	22.31	20.55
AT1G18810	Chr1	6485515	6487154	-	0	0	2927	0.6706	9376	1359
AT1G18830	Chr1	6489233	6494635	+	0	0	0.04586	0.3577	0.1364	0.7516
AT1G18835	Chr1	6495844	6496492	-	0	0	0.3938	0.475	1528	0
AT1G18840	Chr1	6500803	6504568	-	0	0	7032	5863	6258	1679
AT1G18850	Chr1	6504677	6506543	-	0	0	4713	8088	6495	7784
AT1G18860	Chr1	6508797	6511398	+	0	0	0.08825	0.1725	0.143	0.2217
AT1G18870	Chr1	6515373	6519396	+	0	0	16.28	26.93	15.29	3785
AT1G18871	Chr1	6519309	6519486	-	0	0	0.1713	0.1411	0.3494	0
AT1G18880	Chr1	6520721	6523369	+	0	0	2615	2633	4145	1589
AT1G18890	Chr1	6522764	6526076	-	0	0	1992-05-01	2023-04-05	6398	8569
AT1G18900	Chr1	6528984	6532698	+	0	0	3964	4864	7424	6538
AT1G18910	Chr1	6532559	6538146	-	0	0	0.6507	1738	1152	1843
AT1G18940	Chr1	6543781	6545803	+	0	0	0.3496	0.198	0.1576	0.5674
AT1G18950	Chr1	6546177	6552109	+	0	0	3745	7193	3995	5782
AT1G18960	Chr1	6552752	6554037	+	0	0	0	0.09767	0	0.08129
AT1G18970	Chr1	6554496	6555611	-	0	0	0.6985	0.3081	0.2183	0.343
AT1G18975	Chr1	6554683	6557975	+	0	0	0.7345	0.7129	0.436	0.4015
AT1G18980	Chr1	6557181	6558116	-	0	0	1559	2033	2018-01-01	0.855
AT1G18990	Chr1	6558574	6560562	-	0	0	0.08232	0.1942	0.01563	0.4197
AT1G19000	Chr1	6560491	6562792	-	0	0	46.54	32.37	63.39	40.32
AT1G19010	Chr1	6565494	6567663	+	0	0	2069	2987	2704	3736
AT1G19020	Chr1	6568002	6568706	+	0	0	1994-07-01	0.8732	4636	35.64
AT1G19025	Chr1	6568674	6570940	+	0	0	0.8368	1203	0.9992	1028
AT1G19040	Chr1	6576077	6577414	+	0	0	0.0332	0	0	0.702
AT1G19050	Chr1	6577833	6579315	-	0	0	9252	1977-03-01	5731	16.14
AT1G19060	Chr1	6582066	6583602	-	0	0	0	0.1093	0	0.0452
AT1G19070	Chr1	6584454	6584706	+	0	0	2675	3724	3237	3575
AT1G19080	Chr1	6584241	6586518	+	0	0	2292	3639	2909	2612
AT1G19086	Chr1	6588542	6589339	+	0	0	0	0	0	0
AT1G19090	Chr1	6589835	6592763	+	0	0	0	0	0	0
AT1G19100	Chr1	6594883	6601356	+	0	0	1381	2299	1934	2209
AT1G19110	Chr1	6602105	6606029	+	0	0	7714	9616	9117	9521
AT1G19115	Chr1	6606237	6607944	+	0	0	0	0.02299	0	0.1223
AT1G19120	Chr1	6608115	6609370	+	0	0	6159	5049	7121	4737
AT1G19130	Chr1	6609325	6610614	-	0	0	2023-09-13	1968-10-01	1982-10-01	19.15
AT1G19140	Chr1	6610652	6612610	-	0	0	8852	1973-11-01	22.61	2023-06-22
AT1G19150	Chr1	6612630	6613973	+	0	0	115.5	70.24	101.2	22.88
AT1G19160	Chr1	6614087	6615215	-	0	0	0.1057	0.06956	0.1056	0.2158
AT1G19170	Chr1	6616602	6619007	+	0	0	4093	5492	3889	4757
AT1G19180	Chr1	6621777	6623669	+	0	0	1942-11-01	3052	1644	2023-08-26
AT1G19190	Chr1	6623823	6624978	+	0	0	0.4799	0.5515	0.2758	1476
AT1G19200	Chr1	6625012	6626218	-	0	0	0.972	0.4827	1381	1729
AT1G19210	Chr1	6626794	6627689	-	0	0	0.03402	0.2839	0.03471	0.5828
AT1G19220	Chr1	6627683	6633134	-	0	0	2069	1983-01-01	1965-01-01	1174
AT1G19230	Chr1	6643942	6649376	+	1	0	0.1909	0.5224	0.196	0.5825
AT1G19240	Chr1	6649243	6650447	-	1	0	3782	8507	4818	7075
AT1G19250	Chr1	6650476	6653196	-	0	0	0.1101	0.1552	0.09717	4155
AT1G19260	Chr1	6657260	6659570	-	0	1	0	0.01699	0	0.01503
AT1G19270	Chr1	6662417	6666033	+	0	0	2767	5524	1642	5627
AT1G19290	Chr1	6666074	6669577	+	0	0	2077	5909	1727	4687
AT1G19300	Chr1	6671095	6672778	-	0	0	1998-12-01	2017-10-01	1937-05-01	13.39
AT1G19310	Chr1	6676210	6677681	-	0	0	1999-11-01	6779	1882	2022-11-01
AT1G19320	Chr1	6679281	6680253	+	0	0	0.5389	0.2647	0.2637	0.1433
AT1G19330	Chr1	6680423	6683560	-	0	0	3407	1171	2042	0.6433
AT1G19340	Chr1	6684467	6687117	+	0	0	0.8765	1395	0.8261	1378
AT1G19350	Chr1	6688463	6691217	+	0	0	30.17	2016-11-01	36.89	2023-09-24
AT1G19360	Chr1	6690399	6692567	-	0	0	7117	6589	6727	1938-10-01
AT1G19370	Chr1	6692724	6695056	-	0	0	2013-11-01	7802	1294	4235
AT1G19380	Chr1	6697874	6698859	+	0	0	13.38	0.8489	6149	6245
AT1G19390	Chr1	6700756	6703369	-	0	0	0	0	0	0
AT1G19394	Chr1	6709773	6710671	+	0	0	1982-01-01	15.57	2312	2023-12-13
AT1G19396	Chr1	6709778	6711789	+	0	0	1261	1987-10-01	1316	9287
AT1G19397	Chr1	6710851	6711788	+	0	0	0.9759	9745	0.8206	9719
AT1G19400	Chr1	6712022	6714484	-	0	0	2023-02-12	8315	1986-11-01	2023-03-28
AT1G19410	Chr1	6714492	6716440	-	0	0	0.1622	0.1579	0.03856	0.1428
AT1G19430	Chr1	6724413	6728076	-	0	0	4182	7749	3746	5308
AT1G19440	Chr1	6728747	6730932	+	0	0	7213	4154	6458	5825
AT1G19450	Chr1	6731411	6735025	-	0	0	2023-09-11	2023-03-08	19.98	30.42
AT1G19460	Chr1	6738484	6739735	+	0	0	0	0	0	0.1946
AT1G19470	Chr1	6741296	6742535	+	0	0	0	1304	0.02508	1094
AT1G19480	Chr1	6744353	6746636	+	0	0	2326	2201	2398	3016
AT1G19485	Chr1	6746778	6751610	+	0	0	2768	5346	3292	4024
AT1G19490	Chr1	6751544	6754074	-	0	0	0.4229	1153	3747	9059
AT1G19500	Chr1	6754665	6755685	-	0	0	0	0	0.1827	0.1023
AT1G19510	Chr1	6756237	6757421	-	0	0	0.4726	0.09941	0.2537	0.02941
AT1G19520	Chr1	6759859	6762848	+	0	0	8167	8427	2023-08-10	6598
AT1G19530	Chr1	6763765	6765050	+	0	0	0.7098	0.4371	0.1411	2272
AT1G19540	Chr1	6765653	6768291	+	0	0	0.862	0.855	0.6943	1292
AT1G19550	Chr1	6767451	6768159	-	0	0	0.1056	0.1617	0.08772	0.2946
AT1G19565	Chr1	6772084	6773132	-	0	0	0.0714	0.04789	0.02964	2189
AT1G19570	Chr1	6773302	6774524	-	0	0	181.1	188	105.2	118.9
AT1G19580	Chr1	6774683	6777569	+	0	0	8113	7475	8795	8557
AT1G19600	Chr1	6778887	6781223	+	0	0	1969-12-01	43.41	15.52	26.84
AT1G19610	Chr1	6781483	6782217	-	0	0	0.4076	2949	3354	206.7
AT1G19620	Chr1	6784020	6785076	+	0	0	1331	1249	1523	1152
AT1G19630	Chr1	6783803	6788176	-	0	0	0.8656	1979	0.6618	0.6047
AT1G19640	Chr1	6788885	6791920	-	0	0	0.5537	0.2886	1893	0.47
AT1G19650	Chr1	6796137	6799765	-	0	0	2023-02-05	3157	1997-05-01	6241
AT1G19660	Chr1	6799969	6802907	-	0	0	42.23	27.96	22.69	31
AT1G19670	Chr1	6803486	6805093	-	0	0	28.99	20.65	25.43	1949-11-01
AT1G19680	Chr1	6805430	6807863	+	0	0	5596	6837	6545	7032
AT1G19690	Chr1	6807715	6809643	-	0	0	4059	5909	3927	2633
AT1G19700	Chr1	6809585	6813064	-	0	0	5188	4641	13.41	9587
[truncated: 25,444 more rows]
